# Supplementary material for: Amyotrophic lateral sclerosis and frontotemporal dementia mutation reduces endothelial TDP-43 and causes blood-brain barrier defects
Source: Sci Adv. 2025 Apr 16;11(16):eads0505. doi: 10.1126/sciadv.ads0505 (PMC12002129; doi:10.1126/sciadv.ads0505)
Supplement: Supplementary file 2 — Tables S1 to S7 [file sciadv.ads0505_tables_s1_to_s7.zip]

Archive with 7 entries (7 files):
- ads0505_table_s1.xlsx
- ads0505_table_s2.xlsx
- ads0505_table_s3.xlsx
- ads0505_table_s4.xlsx
- ads0505_table_s5.xlsx
- ads0505_table_s6.xlsx
- ads0505_table_s7.xlsx
