# Supplementary material for: Amyotrophic lateral sclerosis and frontotemporal dementia mutation reduces endothelial TDP-43 and causes blood-brain barrier defects
Source: Sci Adv. 2025 Apr 16;11(16):eads0505. doi: 10.1126/sciadv.ads0505 (PMC12002129; doi:10.1126/sciadv.ads0505)
Supplement: Supplementary file 2 — Tables S1 to S7 [file sciadv.ads0505_tables_s1_to_s7.zip › ads0505_table_s1.xlsx]

## Sheet: RNA_seq_samples
Sample Name	Species	Tissue		Genotype		Treatment	Library Preparation	Paired or Single end	Sequencing Instrument
Tardbp_wt_1	Mus musculus	Carotid endothelium		Littermate control		Low flow, 48hrs	polyA RNA, SMARTer Universal Low Input RNA Kit	Paired	Illumina HiSeq 2000
Tardbp_wt_2	Mus musculus	Carotid endothelium		Littermate control		Low flow, 48hrs	polyA RNA, SMARTer Universal Low Input RNA Kit	Paired	Illumina HiSeq 2000
Tardbp_ecko_1	Mus musculus	Carotid endothelium		Tarbdp ECKO		Low flow, 48hrs	polyA RNA, SMARTer Universal Low Input RNA Kit	Paired	Illumina HiSeq 2000
Tardbp_ecko_2	Mus musculus	Carotid endothelium		Tarbdp ECKO		Low flow, 48hrs	polyA RNA, SMARTer Universal Low Input RNA Kit	Paired	Illumina HiSeq 2000
Tardbp_wt_contra_1	Mus musculus	Carotid endothelium		Littermate control		Normal flow, 48hrs	polyA RNA, SMARTer Universal Low Input RNA Kit	Paired	Illumina HiSeq 2000
Tardbp_wt_contra_2	Mus musculus	Carotid endothelium		Littermate control		Normal flow, 48hrs	polyA RNA, SMARTer Universal Low Input RNA Kit	Paired	Illumina HiSeq 2000
Tardbp_ecko_contra_1	Mus musculus	Carotid endothelium		Tarbdp ECKO		Normal flow, 48hrs	polyA RNA, SMARTer Universal Low Input RNA Kit	Paired	Illumina HiSeq 2000
Tardbp_ecko_contra_2	Mus musculus	Carotid endothelium		Tarbdp ECKO		Normal flow, 48hrs	polyA RNA, SMARTer Universal Low Input RNA Kit	Paired	Illumina HiSeq 2000
Tardbp_ECKO	Mus musculus	Bran endothelial cells		Tarbdp ECKO		Static, ATCC EC media with VEGF PCS-100-041	polyA RNA, SMART-Seq mRNA LP	Paired	Illumina NovaSeq
Tardbp_WT	Mus musculus	Bran endothelial cells		Littermate control		Static, ATCC EC media with VEGF PCS-100-041	polyA RNA, SMART-Seq mRNA LP	Paired	Illumina NovaSeq
TardbpKIhet1	Mus musculus	Bran endothelial cells		Tarbdp G348C/+		Static, ATCC EC media with VEGF PCS-100-041	polyA RNA, SMART-Seq mRNA LP	Paired	Illumina NovaSeq
TardbpKIhomo1	Mus musculus	Bran endothelial cells		Tarbdp G348C/G348C		Static, ATCC EC media with VEGF PCS-100-041	polyA RNA, SMART-Seq mRNA LP	Paired	Illumina NovaSeq
TardbpKIwt1	Mus musculus	Bran endothelial cells		Littermate control		Static, ATCC EC media with VEGF PCS-100-041	polyA RNA, SMART-Seq mRNA LP	Paired	Illumina NovaSeq
TardbpKIwt2	Mus musculus	Bran endothelial cells		Littermate control		Static, ATCC EC media with VEGF PCS-100-041	polyA RNA, SMART-Seq mRNA LP	Paired	Illumina NovaSeq
HuBrECnoSI	Homo sapiens	Bran endothelial cells		no siRNA control		Static, ATCC EC media with VEGF PCS-100-041	polyA RNA, SMART-Seq mRNA LP	Paired	Illumina NovaSeq
HuBrECcontrolSI	Homo sapiens	Bran endothelial cells		scrambled siRNA control		Static, ATCC EC media with VEGF PCS-100-041	polyA RNA, SMART-Seq mRNA LP	Paired	Illumina NovaSeq
HuBrECtardbpSI1	Homo sapiens	Bran endothelial cells		siTDP43_1		Static, ATCC EC media with VEGF PCS-100-041	polyA RNA, SMART-Seq mRNA LP	Paired	Illumina NovaSeq
HuBrECtardbpSI2	Homo sapiens	Bran endothelial cells		siTDP43_2		Static, ATCC EC media with VEGF PCS-100-041	polyA RNA, SMART-Seq mRNA LP	Paired	Illumina NovaSeq
Tardbp_ECKO.TNF	Mus musculus	Bran endothelial cells		Tarbdp ECKO		Static + 30ng/mL TNF, ATCC EC media with VEGF PCS-100-041	polyA RNA, SMART-Seq mRNA LP	Paired	Illumina NovaSeq
Tardbp_WT.TNF	Mus musculus	Bran endothelial cells		Littermate control		Static + 30ng/mL TNF, ATCC EC media with VEGF PCS-100-041	polyA RNA, SMART-Seq mRNA LP	Paired	Illumina NovaSeq
TardbpKIhet1.TNF	Mus musculus	Bran endothelial cells		Tarbdp G348C/+		Static + 30ng/mL TNF, ATCC EC media with VEGF PCS-100-041	polyA RNA, SMART-Seq mRNA LP	Paired	Illumina NovaSeq
TardbpKIhomo1.TNF	Mus musculus	Bran endothelial cells		Tarbdp G348C/G348C		Static + 30ng/mL TNF, ATCC EC media with VEGF PCS-100-041	polyA RNA, SMART-Seq mRNA LP	Paired	Illumina NovaSeq
TardbpKIwt1.TNF	Mus musculus	Bran endothelial cells		Littermate control		Static + 30ng/mL TNF, ATCC EC media with VEGF PCS-100-041	polyA RNA, SMART-Seq mRNA LP	Paired	Illumina NovaSeq
TardbpKIwt2.TNF	Mus musculus	Bran endothelial cells		Littermate control		Static + 30ng/mL TNF, ATCC EC media with VEGF PCS-100-041	polyA RNA, SMART-Seq mRNA LP	Paired	Illumina NovaSeq
HuBrECnoSI.TNF	Homo sapiens	Bran endothelial cells		no siRNA control		Static + 30ng/mL TNF, ATCC EC media with VEGF PCS-100-041	polyA RNA, SMART-Seq mRNA LP	Paired	Illumina NovaSeq
HuBrECcontrolSI.TNF	Homo sapiens	Bran endothelial cells		scrambled siRNA control		Static + 30ng/mL TNF, ATCC EC media with VEGF PCS-100-041	polyA RNA, SMART-Seq mRNA LP	Paired	Illumina NovaSeq
HuBrECtardbpSI1.TNF	Homo sapiens	Bran endothelial cells		siTDP43_1		Static + 30ng/mL TNF, ATCC EC media with VEGF PCS-100-041	polyA RNA, SMART-Seq mRNA LP	Paired	Illumina NovaSeq
HuBrECtardbpSI2.TNF	Homo sapiens	Bran endothelial cells		siTDP43_2		Static + 30ng/mL TNF, ATCC EC media with VEGF PCS-100-041	polyA RNA, SMART-Seq mRNA LP	Paired	Illumina NovaSeq
Tardbp_ECKO.InnerFlow	Mus musculus	Bran endothelial cells		Tarbdp ECKO		Inner (disturbed) Flow, ATCC EC media with VEGF PCS-100-041	polyA RNA, SMART-Seq mRNA LP	Paired	Illumina NovaSeq
Tardbp_WT.InnerFlow	Mus musculus	Bran endothelial cells		Littermate control		Inner (disturbed) Flow, ATCC EC media with VEGF PCS-100-041	polyA RNA, SMART-Seq mRNA LP	Paired	Illumina NovaSeq
TardbpKIhet1.InnerFlow	Mus musculus	Bran endothelial cells		Tarbdp G348C/+		Inner (disturbed) Flow, ATCC EC media with VEGF PCS-100-041	polyA RNA, SMART-Seq mRNA LP	Paired	Illumina NovaSeq
TardbpKIhomo1.InnerFlow	Mus musculus	Bran endothelial cells		Tarbdp G348C/G348C		Inner (disturbed) Flow, ATCC EC media with VEGF PCS-100-041	polyA RNA, SMART-Seq mRNA LP	Paired	Illumina NovaSeq
TardbpKIwt1.InnerFlow	Mus musculus	Bran endothelial cells		Littermate control		Inner (disturbed) Flow, ATCC EC media with VEGF PCS-100-041	polyA RNA, SMART-Seq mRNA LP	Paired	Illumina NovaSeq
TardbpKIwt2.InnerFlow	Mus musculus	Bran endothelial cells		Littermate control		Inner (disturbed) Flow, ATCC EC media with VEGF PCS-100-041	polyA RNA, SMART-Seq mRNA LP	Paired	Illumina NovaSeq
HuBrECnoSI.InnerFlow	Homo sapiens	Bran endothelial cells		no siRNA control		Inner (disturbed) Flow, ATCC EC media with VEGF PCS-100-041	polyA RNA, SMART-Seq mRNA LP	Paired	Illumina NovaSeq
HuBrECcontrolSI.InnerFlow	Homo sapiens	Bran endothelial cells		scrambled siRNA control		Inner (disturbed) Flow, ATCC EC media with VEGF PCS-100-041	polyA RNA, SMART-Seq mRNA LP	Paired	Illumina NovaSeq
HuBrECtardbpSI1.InnerFlow	Homo sapiens	Bran endothelial cells		siTDP43_1		Inner (disturbed) Flow, ATCC EC media with VEGF PCS-100-041	polyA RNA, SMART-Seq mRNA LP	Paired	Illumina NovaSeq
HuBrECtardbpSI2.InnerFlow	Homo sapiens	Bran endothelial cells		siTDP43_2		Inner (disturbed) Flow, ATCC EC media with VEGF PCS-100-041	polyA RNA, SMART-Seq mRNA LP	Paired	Illumina NovaSeq
Tardbp_ECKO.OuterFlow	Mus musculus	Bran endothelial cells		Tarbdp ECKO		Outer (laminar) Flow, ATCC EC media with VEGF PCS-100-041	polyA RNA, SMART-Seq mRNA LP	Paired	Illumina NovaSeq
Tardbp_WT.OuterFlow	Mus musculus	Bran endothelial cells		Littermate control		Outer (laminar) Flow, ATCC EC media with VEGF PCS-100-041	polyA RNA, SMART-Seq mRNA LP	Paired	Illumina NovaSeq
TardbpKIhet1.OuterFlow	Mus musculus	Bran endothelial cells		Tarbdp G348C/+		Outer (laminar) Flow, ATCC EC media with VEGF PCS-100-041	polyA RNA, SMART-Seq mRNA LP	Paired	Illumina NovaSeq
TardbpKIhomo1.OuterFlow	Mus musculus	Bran endothelial cells		Tarbdp G348C/G348C		Outer (laminar) Flow, ATCC EC media with VEGF PCS-100-041	polyA RNA, SMART-Seq mRNA LP	Paired	Illumina NovaSeq
TardbpKIwt1.OuterFlow	Mus musculus	Bran endothelial cells		Littermate control		Outer (laminar) Flow, ATCC EC media with VEGF PCS-100-041	polyA RNA, SMART-Seq mRNA LP	Paired	Illumina NovaSeq
TardbpKIwt2.OuterFlow	Mus musculus	Bran endothelial cells		Littermate control		Outer (laminar) Flow, ATCC EC media with VEGF PCS-100-041	polyA RNA, SMART-Seq mRNA LP	Paired	Illumina NovaSeq
HuBrECnoSI.OuterFlow	Homo sapiens	Bran endothelial cells		no siRNA control		Outer (laminar) Flow, ATCC EC media with VEGF PCS-100-041	polyA RNA, SMART-Seq mRNA LP	Paired	Illumina NovaSeq
HuBrECcontrolSI.OuterFlow	Homo sapiens	Bran endothelial cells		scrambled siRNA control		Outer (laminar) Flow, ATCC EC media with VEGF PCS-100-041	polyA RNA, SMART-Seq mRNA LP	Paired	Illumina NovaSeq
HuBrECtardbpSI1.OuterFlow	Homo sapiens	Bran endothelial cells		siTDP43_1		Outer (laminar) Flow, ATCC EC media with VEGF PCS-100-041	polyA RNA, SMART-Seq mRNA LP	Paired	Illumina NovaSeq
HuBrECtardbpSI2.OuterFlow	Homo sapiens	Bran endothelial cells		siTDP43_2		Outer (laminar) Flow, ATCC EC media with VEGF PCS-100-041	polyA RNA, SMART-Seq mRNA LP	Paired	Illumina NovaSeq
HUVECnoSI	Homo sapiens	Umbilical vein endothelial cells		no siRNA control		Static, ATCC EC media with VEGF PCS-100-041	polyA RNA, SMART-Seq mRNA LP	Paired	Illumina NovaSeq
HUVECcontrolSI	Homo sapiens	Umbilical vein endothelial cells		scrambled siRNA control		Static, ATCC EC media with VEGF PCS-100-041	polyA RNA, SMART-Seq mRNA LP	Paired	Illumina NovaSeq
HUVECtardbpSI1	Homo sapiens	Umbilical vein endothelial cells		siTDP43_1		Static, ATCC EC media with VEGF PCS-100-041	polyA RNA, SMART-Seq mRNA LP	Paired	Illumina NovaSeq
HUVECtardbpSI2	Homo sapiens	Umbilical vein endothelial cells		siTDP43_2		Static, ATCC EC media with VEGF PCS-100-041	polyA RNA, SMART-Seq mRNA LP	Paired	Illumina NovaSeq
HBEC5noSI	Homo sapiens	Brain endothelial cell line HBEC5i		no siRNA control		Static, ATCC EC media with VEGF PCS-100-041	polyA RNA, SMART-Seq mRNA LP	Paired	Illumina NovaSeq
HBEC5controlSI	Homo sapiens	Brain endothelial cell line HBEC5i		scrambled siRNA control		Static, ATCC EC media with VEGF PCS-100-041	polyA RNA, SMART-Seq mRNA LP	Paired	Illumina NovaSeq
HBEC5tardbpSI1	Homo sapiens	Brain endothelial cell line HBEC5i		siTDP43_1		Static, ATCC EC media with VEGF PCS-100-041	polyA RNA, SMART-Seq mRNA LP	Paired	Illumina NovaSeq
HBEC5tardbpSI2	Homo sapiens	Brain endothelial cell line HBEC5i		siTDP43_2		Static, ATCC EC media with VEGF PCS-100-041	polyA RNA, SMART-Seq mRNA LP	Paired	Illumina NovaSeq
InVivoTardbpBrECKO1	Mus musculus	Brain endothelial cells		Slco1c1CreERT2; Tardbp ff		FACs purified cells, Cd31+, Icam2+, lectin perfusion+, CD45neg, livedead neg	polyA RNA, SMART-Seq mRNA LP	Paired	Illumina NovaSeq
InVivoTardbpBrECKO2	Mus musculus	Brain endothelial cells		Slco1c1CreERT2; Tardbp ff		FACs purified cells, Cd31+, Icam2+, lectin perfusion+, CD45neg, livedead neg	polyA RNA, SMART-Seq mRNA LP	Paired	Illumina NovaSeq
InVivoTardbpBrECKO3	Mus musculus	Brain endothelial cells		Slco1c1CreERT2; Tardbp ff		FACs purified cells, Cd31+, Icam2+, lectin perfusion+, CD45neg, livedead neg	polyA RNA, SMART-Seq mRNA LP	Paired	Illumina NovaSeq
InVivoTardbpBrECKO4	Mus musculus	Brain endothelial cells		Slco1c1CreERT2; Tardbp ff		FACs purified cells, Cd31+, Icam2+, lectin perfusion+, CD45neg, livedead neg	polyA RNA, SMART-Seq mRNA LP	Paired	Illumina NovaSeq
InVivoTardbpBrECWT1	Mus musculus	Brain endothelial cells		Littermate control		FACs purified cells, Cd31+, Icam2+, lectin perfusion+, CD45neg, livedead neg	polyA RNA, SMART-Seq mRNA LP	Paired	Illumina NovaSeq
InVivoTardbpBrECWT2	Mus musculus	Brain endothelial cells		Littermate control		FACs purified cells, Cd31+, Icam2+, lectin perfusion+, CD45neg, livedead neg	polyA RNA, SMART-Seq mRNA LP	Paired	Illumina NovaSeq
InVivoTardbpBrECWT3	Mus musculus	Brain endothelial cells		Littermate control		FACs purified cells, Cd31+, Icam2+, lectin perfusion+, CD45neg, livedead neg	polyA RNA, SMART-Seq mRNA LP	Paired	Illumina NovaSeq
InVivoTardbpBrECWT4	Mus musculus	Brain endothelial cells		Littermate control		FACs purified cells, Cd31+, Icam2+, lectin perfusion+, CD45neg, livedead neg	polyA RNA, SMART-Seq mRNA LP	Paired	Illumina NovaSeq
InVivoTardbpKIhet1	Mus musculus	Brain endothelial cells		Tarbdp G348C/+		FACs purified cells, Cd31+, Icam2+, lectin perfusion+, CD45neg, livedead neg	polyA RNA, SMART-Seq mRNA LP	Paired	Illumina NovaSeq
InVivoTardbpKIwt4	Mus musculus	Brain endothelial cells		Littermate control		FACs purified cells, Cd31+, Icam2+, lectin perfusion+, CD45neg, livedead neg	polyA RNA, SMART-Seq mRNA LP	Paired	Illumina NovaSeq
InVivoTardbpKIhet3	Mus musculus	Brain endothelial cells		Tarbdp G348C/+		FACs purified cells, Cd31+, Icam2+, lectin perfusion+, CD45neg, livedead neg	polyA RNA, SMART-Seq mRNA LP	Paired	Illumina NovaSeq
InVivoTardbpKIwt1	Mus musculus	Brain endothelial cells		Littermate control		FACs purified cells, Cd31+, Icam2+, lectin perfusion+, CD45neg, livedead neg	polyA RNA, SMART-Seq mRNA LP	Paired	Illumina NovaSeq
InVivoTardbpKIwt2	Mus musculus	Brain endothelial cells		Littermate control		FACs purified cells, Cd31+, Icam2+, lectin perfusion+, CD45neg, livedead neg	polyA RNA, SMART-Seq mRNA LP	Paired	Illumina NovaSeq
InVivoTardbpKIwt3	Mus musculus	Brain endothelial cells		Littermate control		FACs purified cells, Cd31+, Icam2+, lectin perfusion+, CD45neg, livedead neg	polyA RNA, SMART-Seq mRNA LP	Paired	Illumina NovaSeq
InVivoTardbpBrECKO5	Mus musculus	Brain endothelial cells		Slco1c1CreERT2; Tardbp ff		FACs purified cells, Cd31+, Icam2+, lectin perfusion+, CD45neg, livedead neg	polyA RNA, SMART-Seq mRNA LP	Paired	Illumina NovaSeq
InVivoTardbpBrECKO6	Mus musculus	Brain endothelial cells		Slco1c1CreERT2; Tardbp ff		FACs purified cells, Cd31+, Icam2+, lectin perfusion+, CD45neg, livedead neg	polyA RNA, SMART-Seq mRNA LP	Paired	Illumina NovaSeq
InVivoTardbpBrECWT5	Mus musculus	Brain endothelial cells		Littermate control		FACs purified cells, Cd31+, Icam2+, lectin perfusion+, CD45neg, livedead neg	polyA RNA, SMART-Seq mRNA LP	Paired	Illumina NovaSeq
InVivoTardbpBrECWT6	Mus musculus	Brain endothelial cells		Littermate control		FACs purified cells, Cd31+, Icam2+, lectin perfusion+, CD45neg, livedead neg	polyA RNA, SMART-Seq mRNA LP	Paired	Illumina NovaSeq
InVivoGrnKIhomo1	Mus musculus	Brain endothelial cells		Grn R493X/R493X		FACs purified cells, Cd31+, Icam2+, lectin perfusion+, CD45neg, livedead neg	polyA RNA, SMART-Seq mRNA LP	Paired	Illumina NovaSeq
InVivoGrnKIhomo2	Mus musculus	Brain endothelial cells		Grn R493X/R493X		FACs purified cells, Cd31+, Icam2+, lectin perfusion+, CD45neg, livedead neg	polyA RNA, SMART-Seq mRNA LP	Paired	Illumina NovaSeq
InVivoGrnKIhet1	Mus musculus	Brain endothelial cells		Grn R493X/+		FACs purified cells, Cd31+, Icam2+, lectin perfusion+, CD45neg, livedead neg	polyA RNA, SMART-Seq mRNA LP	Paired	Illumina NovaSeq
InVivoGrnKIhet2	Mus musculus	Brain endothelial cells		Grn R493X/+		FACs purified cells, Cd31+, Icam2+, lectin perfusion+, CD45neg, livedead neg	polyA RNA, SMART-Seq mRNA LP	Paired	Illumina NovaSeq
InVivoGrnKIwt1	Mus musculus	Brain endothelial cells		Littermate control		FACs purified cells, Cd31+, Icam2+, lectin perfusion+, CD45neg, livedead neg	polyA RNA, SMART-Seq mRNA LP	Paired	Illumina NovaSeq
InVivoGrnKIwt2	Mus musculus	Brain endothelial cells		Littermate control		FACs purified cells, Cd31+, Icam2+, lectin perfusion+, CD45neg, livedead neg	polyA RNA, SMART-Seq mRNA LP	Paired	Illumina NovaSeq
S1_HUVEC_plasma	Homo sapiens	Umbilical vein endothelial cells		Wildtype		10% plasma + ATCC Basal media, PCS-100-030, 48hrs	polyA RNA, Illumina TruSeq Stranded mRNA	Paired	Illumina NextSeq
S2_HUVEC_serum	Homo sapiens	Umbilical vein endothelial cells		Wildtype		10% serum + ATCC Basal media, PCS-100-030, 48hrs	polyA RNA, Illumina TruSeq Stranded mRNA	Paired	Illumina NextSeq
S3_HUVEC_serum_plus_TNF	Homo sapiens	Umbilical vein endothelial cells		Wildtype		10% serum + 30ng/mL TNF + ATCC Basal media, PCS-100-030, 48hrs	polyA RNA, Illumina TruSeq Stranded mRNA	Paired	Illumina NextSeq
S4_HUVEC_serum_plus_LPS	Homo sapiens	Umbilical vein endothelial cells		Wildtype		10% serum + 10ng/mL IL1b + ATCC Basal media, PCS-100-030, 48hrs	polyA RNA, Illumina TruSeq Stranded mRNA	Paired	Illumina NextSeq
S5_HUVEC_serum_plus_IL1b	Homo sapiens	Umbilical vein endothelial cells		Wildtype		10% serum + 10ng/mL LPS + ATCC Basal media, PCS-100-030, 48hrs	polyA RNA, Illumina TruSeq Stranded mRNA	Paired	Illumina NextSeq
S6_HuAEC_plasma	Homo sapiens	Aortic endothelial cells (hTert)		Wildtype		10% plasma + ATCC Basal media, PCS-100-030, 48hrs	polyA RNA, Illumina TruSeq Stranded mRNA	Paired	Illumina NextSeq
S7_HuAEC_serum	Homo sapiens	Aortic endothelial cells (hTert)		Wildtype		10% serum + ATCC Basal media, PCS-100-030, 48hrs	polyA RNA, Illumina TruSeq Stranded mRNA	Paired	Illumina NextSeq
S8_HuAEC_serum_plus_TNF	Homo sapiens	Aortic endothelial cells (hTert)		Wildtype		10% serum + 30ng/mL TNF + ATCC Basal media, PCS-100-030, 48hrs	polyA RNA, Illumina TruSeq Stranded mRNA	Paired	Illumina NextSeq
S9_HuAEC_serum_plus_LPS	Homo sapiens	Aortic endothelial cells (hTert)		Wildtype		10% serum + 10ng/mL IL1b + ATCC Basal media, PCS-100-030, 48hrs	polyA RNA, Illumina TruSeq Stranded mRNA	Paired	Illumina NextSeq
S10_HuAEC_serum_plus_IL1b	Homo sapiens	Aortic endothelial cells (hTert)		Wildtype		10% serum + 10ng/mL LPS + ATCC Basal media, PCS-100-030, 48hrs	polyA RNA, Illumina TruSeq Stranded mRNA	Paired	Illumina NextSeq
S11_MsAEC_no_treat	Mus musculus	Aortic endothelial cell line (TetOnSV40, hTert)		Wildtype		ATCC Basal media, PCS-100-030, 48hrs	polyA RNA, Illumina TruSeq Stranded mRNA	Paired	Illumina NextSeq
S12_MsAEC_serum	Mus musculus	Aortic endothelial cell line (TetOnSV40, hTert)		Wildtype		10% serum + ATCC Basal media, PCS-100-030, 48hrs	polyA RNA, Illumina TruSeq Stranded mRNA	Paired	Illumina NextSeq
S13_MsAEC_serum_plus_TNF	Mus musculus	Aortic endothelial cell line (TetOnSV40, hTert)		Wildtype		10% serum + 30ng/mL TNF + ATCC Basal media, PCS-100-030, 48hrs	polyA RNA, Illumina TruSeq Stranded mRNA	Paired	Illumina NextSeq
S14_MsAEC_serum_plus_LPS	Mus musculus	Aortic endothelial cell line (TetOnSV40, hTert)		Wildtype		10% serum + 10ng/mL IL1b + ATCC Basal media, PCS-100-030, 48hrs	polyA RNA, Illumina TruSeq Stranded mRNA	Paired	Illumina NextSeq
S15_MsAEC_serum_plus_IL1b	Mus musculus	Aortic endothelial cell line (TetOnSV40, hTert)		Wildtype		10% serum + 10ng/mL LPS + ATCC Basal media, PCS-100-030, 48hrs	polyA RNA, Illumina TruSeq Stranded mRNA	Paired	Illumina NextSeq
S30_MsAEC_plasma	Mus musculus	Aortic endothelial cell line (TetOnSV40, hTert)		Wildtype		10% plasma + ATCC Basal media, PCS-100-030, 48hrs	polyA RNA, Illumina TruSeq Stranded mRNA	Paired	Illumina NextSeq

## Sheet: ComparisonsDESeq2
	TDP43 perturbation	Cells	Treatmemt	N TDP43 deficient	N control
InVitroMsBrEC_KI_v_WT	G348C point mutation vs littermate controls	Icam2+ sorted cultured primary brain Ecs	48hrs static culture, 30ng/mL TNF, or laminar or disturbed flow (one of each condition for each of two cell lines)	8	8
InVitroHuBrEC_SI_v_WT	siTDP43 (two different siRNA, vs siRNA control or non-transfected)	Human brain Ecs, commercial source	48hrs static culture, 30ng/mL TNF, or laminar or disturbed flow (one of each condition for each of two cell lines)	8	8	*
InVitroHuBrEC_InnerFlow_SI_v_WT	siTDP43 (two different siRNA, vs siRNA control or non-transfected)	Human brain Ecs, commercial source	48hrs disturbed flow (inner scrape from oscillating 6-well plate)	2	2	*
InVitroHuBrEC_TNF_SI_v_WT	siTDP43 (two different siRNA, vs siRNA control or non-transfected)	Human brain Ecs, commercial source	48hrs 30ng/mL TNF treatment under static conditions	2	2	*
InVitroHuBrEC_OuterFlow_SI_v_WT	siTDP43 (two different siRNA, vs siRNA control or non-transfected)	Human brain Ecs, commercial source	48hrs laminar flow (outer scrape from oscillating 6-well plate)	2	2	*
InVitroHuHUVEC_SI_v_WT	siTDP43 (two different siRNA, vs siRNA control or non-transfected)	Human umbilical vein Ecs, commercial source	48hrs static conditions	2	2	*
InVitroMsBrEC_K0_v_WT	Cdh5-CreERT2 mediated deletion vs littermate controls without Cre	Icam2+ sorted cultured primary brain Ecs	48hrs static culture, 30ng/mL TNF, or laminar or disturbed flow (one of each condition for each of two cell lines)	4	4
InVivoMsBrEC_KI_v_WT	G348C point mutation vs littermate controls	CD45neg/tomato lectin+/Icam2+/Cd31+ acutely isolated brain Ecs	None	2	4
InVivoMsBrEC_K0_v_WT	Slco1c1-CreERT2 mediated deletion vs littermate controls without Cre	CD45neg/tomato lectin+/Icam2+/Cd31+ acutely isolated brain Ecs	None	6	6
						*N control are siRNA control and untransfected control and N deficient with two different siTDP43 treatment

## Sheet: ComparisonsLeafcutter
	TDP43 perturbation	Cells	Treatmemt	N TDP43 deficient	N control
InVitro_TDP43KI_v_WT	G348C point mutation vs littermate controls	Icam2+ sorted cultured primary brain Ecs	48hrs static culture, 30ng/mL TNF, or laminar or disturbed flow (one of each condition for each of two cell lines)	8	8
InVitro_TDP43KO_v_WT	Cdh5-CreERT2 mediated deletion vs littermate controls without Cre	Icam2+ sorted cultured primary brain Ecs	48hrs static culture, 30ng/mL TNF, or laminar or disturbed flow (one of each condition for each cell line)	4	4
InVivo_ECKO_v_WT	Slco1c1-CreERT2 mediated deletion vs littermate controls without Cre	CD45neg/tomato lectin+/Icam2+/Cd31+ acutely isolated brain Ecs	None	6	6
InVivo_TDP43KI_v_WT	G348C point mutation vs littermate controls	CD45neg/tomato lectin+/Icam2+/Cd31+ acutely isolated brain Ecs	None	2	4
Invitro_HuBrEC_siTDP_v_WT	siTDP43 (two different siRNA, vs siRNA control or non-transfected)	Human brain Ecs, commercial source	48hrs static culture, 30ng/mL TNF, or laminar or disturbed flow (one of each condition for each of two cell lines)	8	8	*
						*N control are siRNA control and untransfected control and N deficient with two different siTDP43 treatment
