# Supplementary material for: Amyotrophic lateral sclerosis and frontotemporal dementia mutation reduces endothelial TDP-43 and causes blood-brain barrier defects
Source: Sci Adv. 2025 Apr 16;11(16):eads0505. doi: 10.1126/sciadv.ads0505 (PMC12002129; doi:10.1126/sciadv.ads0505)
Supplement: Supplementary file 2 — Tables S1 to S7 [file sciadv.ads0505_tables_s1_to_s7.zip › ads0505_table_s2.xlsx]

## Sheet: RSEM_Counts_MouseInVivoInVitro
GeneName	InVivoGrnKIhet1_expression_pme_Counts	InVivoGrnKIhet2_expression_pme_Counts	InVivoGrnKIhomo1_expression_pme_Counts	InVivoGrnKIhomo2_expression_pme_Counts	InVivoGrnKIwt1_expression_pme_Counts	InVivoGrnKIwt2_expression_pme_Counts	InVivoTardbpBrECKO1_expression_pme_Counts	InVivoTardbpBrECKO2_expression_pme_Counts	InVivoTardbpBrECKO3_expression_pme_Counts	InVivoTardbpBrECKO4_expression_pme_Counts	InVivoTardbpBrECKO5_expression_pme_Counts	InVivoTardbpBrECKO6_expression_pme_Counts	InVivoTardbpBrECWT1_expression_pme_Counts	InVivoTardbpBrECWT2_expression_pme_Counts	InVivoTardbpBrECWT3_expression_pme_Counts	InVivoTardbpBrECWT4_expression_pme_Counts	InVivoTardbpBrECWT5_expression_pme_Counts	InVivoTardbpBrECWT6_expression_pme_Counts	InVivoTardbpKIhet1_expression_pme_Counts	InVivoTardbpKIwt4_expression_pme_Counts	InVivoTardbpKIhet3_expression_pme_Counts	InVivoTardbpKIwt1_expression_pme_Counts	InVivoTardbpKIwt2_expression_pme_Counts	InVivoTardbpKIwt3_expression_pme_Counts	TardbpKIhet1.InnerFlow_expression_pme_Counts	TardbpKIhet1.OuterFlow_expression_pme_Counts	TardbpKIhet1.TNF_expression_pme_Counts	TardbpKIhet1_expression_pme_Counts	TardbpKIhet2.InnerFlow_expression_pme_Counts	TardbpKIhet2.OuterFlow_expression_pme_Counts	TardbpKIhet2.TNF_expression_pme_Counts	TardbpKIhet2_expression_pme_Counts	TardbpKIwt1.InnerFlow_expression_pme_Counts	TardbpKIwt1.OuterFlow_expression_pme_Counts	TardbpKIwt1.TNF_expression_pme_Counts	TardbpKIwt1_expression_pme_Counts	TardbpKIwt2.InnerFlow_expression_pme_Counts	TardbpKIwt2.OuterFlow_expression_pme_Counts	TardbpKIwt2.TNF_expression_pme_Counts	TardbpKIwt2_expression_pme_Counts	Tardbp_ECKO.InnerFlow_expression_pme_Counts	Tardbp_ECKO.OuterFlow_expression_pme_Counts	Tardbp_ECKO.TNF_expression_pme_Counts	Tardbp_ECKO_expression_pme_Counts	Tardbp_WT.InnerFlow_expression_pme_Counts	Tardbp_WT.OuterFlow_expression_pme_Counts	Tardbp_WT.TNF_expression_pme_Counts	Tardbp_WT_expression_pme_Counts
Gnai3	5208	6877	2897	14043	5257	6828	5025.02	5946	5393	3683	6095	3624	3990	7517	9744	12085	2709	10549	24057	6138	3640	6653	8312	8053	3866	3577	7835	5027.71	3285.03	4174	5563.98	5873	2843	6527	6060	6751	2867.02	5060	6369	7299	5649	4865	8349	5902	6786	4442	7656	7055.76
Pbsn	0	0	0	0	0	0	0	0	0	0	0	0	0	0	0	0	0	0	0	0	0	0	0	0	0	0	0	0	0	0	0	0	0	0	0	0	0	0	0	0	0	0	0	0	0	0	0	0
Cdc45	13	116	84	217	67	119	95	112	170	81	0	0	208	141	22	80	0	4	295	38	544	35	63	0	284	224	287	189	183	213	277	238	253	382	350	289	178	232	297	324	129	167	921	496	135	124	283	201
H19	1	0	0	0	1	0	0	0	0	0	0	0	0	0	0	0	0	0	19	0	5	0	0	0	36	19	0	2	20	31	0	20	150	217	13	55	43	37	5	136	36	92	7	50	728	442	6	92
Scml2	14	77	39	0	0	0	0	11	0	27	0	0	0	0	0	0	0	0	136	0	0	0	0	359	23	21	50	19	13	24	41	47	37	38	38	29	9	58	34	44	20	30	70	52	19	10	39	31
Apoh	0	0	0	0	0	0	0	0	0	0	0	0	0	0	0	0	0	0	0	0	0	0	0	0	5	12	2	6	6	12	6	4	6	7	0	3	5	3	5	3	3	8	3	4	12	2	5	2
Narf	1427	1277	841	3046	1590	1889	1444	685	749	588	1318	0	1561	810	648	1400	0	6438	3691	3934	1019	766	1122	2638	733	627	862	649	410	615	662	748	449	1032	627	827.99	457	755	732	912	1018	988	1183	1013	1141	772	1399	1298
Cav2	37574.6	31695	21354.8	94719	32057	47356	23823.2	17447	21173	12932.5	15674	28008	16577.2	22465	51726.9	45830	18824.9	27672	99549	30364	22320	26505	21754	21229.4	45198	42445.1	59132.5	43495.9	36810	45307	36873.3	49892.7	29356.1	60510	33660	45859.4	34869.3	56315	41581	63093	42411.2	41773	30816.1	30807	40514.5	26982	39791.7	42717
Klf6	24282	28433	16843.2	92925	24718	34075.4	40621	28811	23901	15632	14259	25276	33630	46996	76412.6	57848.3	20785	34649	103041	34757	51656	40598.1	47786	53456	24715	25550	45139.9	30020.6	18421	22695.8	29275.3	31381	16912.3	36827.8	28264.8	34235	16696	25951	33279.8	39593	22600.7	25510.3	19839	15638.9	25535.8	17841	24695.6	22980.1
Scmh1	2190.89	2529	1413	6662	2018	3513	1574	1024	1677	992	1822	1	1284	1743	5758	2915	1780	4541	6990	2631	2549	2061	2792	1370	3374	2886	4165	3093	2275.96	2858	3159	3456	2609	4551	2984	3462	2281	3111	3466	4268	2513	3147	2667.86	2038.85	2935	2303	3281.99	2650.29
Cox5a	3086	3406	2141	7543	2804	3394	3258.97	4071	5127	3312	5339	4934	2217	4646	7793.98	11243	2635	3205	8907	4808	3855	3536	3254	3957	6800	4670	6162	4030	4405	5468	3874	4329	5110	6902	5060	4711	5127	4762	4722	6566	4324	6087	5013	4151	4047	3986	5085	4514
Tbx2	162	123	105	145	183	240	133	67	412	91	0	0	99	242	441	75	576	49	2451	416	0	1137	309	0	92	134	12	165	28	33	13	23	12	81	22	25	37	49	19	41	21	18	3	4	29	29	11	18
Tbx4	766	661	530	2380	721	1241	377	138	511	189	193	3438	735	247	486	355	0	27	771	0	1025	445	254	272	124	119	299	176	90	87	124	126	70	175	174	160	68	103	147	177	67	97	169	122	19	37	137	69
Zfy2	0	0	0	0	0	0	0	0	0	0	0	0	0	0	0	0	0	0	0	0	0	0	0	0	0	0	0	0	0	0	0	0	0	0	0	0	0	0	0	0	0	0	0	0	0	0	0	0
Ngfr	0	1	0	0	0	1	0	0	0	0	0	0	0	4	0	0	0	0	0	0	0	0	1	0	0	1	0	1	0	0	0	0	0	0	0	0	0	0	0	0	0	0	0	0	0	0	2	2
Wnt3	0	0	0	0	0	0	0	0	10	0	0	0	0	0	0	0	0	0	1	0	0	0	0	0	2	0	1	0	1	1	1	0	3	5	1	1	4	2	1	0	3	4	2	0	1	1	0	0
Wnt9a	57	55	37	0	0	0	58	17	67	23	0	0	146	48	0	0	0	10	229	0	641	0	174	0	1299	1217	2165	1091.93	993	1024	1607	1440	685	1429	1700	1160	1009	1354	1864.04	1633	1044	1174	882	628	1051	698	2109	1623
Fer	1424	1680	717	4062	1241	2470	794	615	783	668	309	0	2053	1474	2058.98	2317	59	1995	3612	317	1746	1649	1735	723	1122	1076	1729.48	1183	667	862	1313	1220	692	1636	1335	1499	618	977	1275	1632	812	894	1362	1101	1201	768	1204.99	1087
Xpo6	2202	2304	1662	3925	1766	3416	2194	886	1606	1239	2789	0	2232	1146	3359	3212	2954	1382	7912.99	3	4047	1351	2280	1362.61	1572	1850	3896	2618	1136	1395	2870	3056	1021	2757	3243	3097.76	1092	1822	3496	3448	1936	2038	4309	2850	2381	1563	4247.93	3134
Tfe3	1588	2855	964	5952	1719	1682	2201.78	930	1838	755	1443	0	1095	1450	1772	2747	1330	3431	6962.99	5602	3032	2029	3562	2411	1170	1031	2663	1443	878	1048	1870.22	1620	856	1890	2171	1606	686	1271	2227	1900.24	1462	1617	2217	1363	1669	1245	2862.98	1932
Axin2	238	400	132	496	259	267	228	200	215	185	96	28	553	325	649	1005	221	147	417	210	33	106	197	164	3	7	7	15	0	3	7	13	6	11	3	12	0	4	2	17	2	11	7	2	2	3	4	1
Brat1	1326.98	1019	728	2108	813	1704	665.95	186	674	282	1354	0	51	389	408	1031	789	93	3138	0	0	772	1044	202	626	668	1069	674.97	490	486	753	928	439	1122	796	679	389	613	1028	908	598	708	726	511	710	579	1095	752
Gna12	5387.73	5505.62	3420.84	10776.4	5818.54	2593.69	5732.37	2745.89	5383.19	2962.22	7455.89	5121.28	4184.98	2894.95	6559.26	6099.54	1782.23	5933.4	17923.6	8881.77	3182.13	5202.34	4415.22	4355.74	6430.72	5822.32	13181.5	7739.57	4566.57	5996.65	8987.41	8519.09	4098.71	9472.04	9838.91	8944.82	4346.6	7151.44	11493.8	9850.94	6843.22	7666.93	8408.54	5389.26	6775.19	6746.1	11742.8	8607.51
Slc22a18	93	157	107	343	202	86	96	49	93	69	0	0	320	143	406	150	31	888	500	0	0	113	274	180	55	41	19	39	22	45	33	39	46	75	30	51	13	30	7	29	19	23	25	13	27	15	25	37
Itgb2l	1	0	2	0	0	0	2	0	0	0	0	0	0	0	0	7	0	0	0	0	0	0	0	0	1	1	0	0	0	0	1	0	0	0	0	0	0	1	0	0	0	0	2	0	0	0	0	3
Igsf5	1840.14	1252	1123	5509	1370	1435	980.09	965	1493	609	716.51	3758	665	1035.47	1949.21	1537	1788.83	223	3106.76	994	2369	763	1709	1243	1009	934.54	1848	1171.76	651	732	926.17	1038	662	1295	1183	1279	672	936	1288.1	1556	737	948	628	512.47	813	514	943	724
Pih1d2	13	89	11	152	14	0	70	66	94	92	167	0	0	61	111	129	0	0	56	0	0	53	16	52	21	18	62	29	14	23	24	15	10	40	40	21	28	16	31	30	54	50	47	36	56	33	63	35
Dlat	2242	2961	1615	6854	2288	3312	2070.99	1181	1487	1003	1250	0	507	2018	6660	2811	1052	1981	6607	277	436	2732	1886	2580	2176	1962	5264	2906	1809	2403	3300	2811	1392	3066	3023	3025	1567	2471	3822	3939	1988	2086	3811	2645	1754	1470	3760	2759
Sdhd	4371	4059	2665.66	8024	3458	3118	2822	2677	3971	2520	4643	10153	1525	3369	7883	8652.01	3099	6556	10093	3408	1898	3093	2665	2744	5025	4064	7483	4216.98	3789.04	4947	4926.08	4565	3633	6547	5372	4949	3774.98	4680	5785	6442.67	4554	5342	5467.82	4144	4626	4057.96	5351.49	4343
Fgf23	0	0	0	0	0	0	0	0	0	0	0	0	0	0	0	0	0	0	0	0	0	0	0	0	0	0	1	0	0	0	0	0	0	4	0	0	0	0	0	0	0	1	2	1	0	1	1	0
Fgf6	0	0	0	0	0	0	0	0	0	0	0	0	0	0	0	0	0	0	0	0	0	0	0	0	0	0	0	0	0	0	0	0	0	0	0	0	0	1	0	1	0	0	0	0	0	0	0	0
Ccnd2	3138.39	2823.03	1589.87	7375.82	1909.04	2244.77	1912.15	2348.5	3003.51	1602.95	786.89	1391.3	4160.92	6396.18	10866.2	21125	1134.47	4056.8	18093.4	6839.43	6888.65	6200.85	6605.11	8744.95	29347.9	26528	21785.1	15988.5	20761	25143.7	18298.1	21341.1	26718	40124.7	21390.5	26660.7	18736.6	21479.1	18841.1	24077.5	31857.1	36888.1	13125.6	12261.8	28312.5	23623.8	18762.2	20620.7
Gpr107	2563	3390	1600	4061.76	1966.49	1545	1630.39	946	1506.58	935.03	2644	4756	712	1346	1950.86	3613.16	4	2060	6943.73	0	1389	2414	2176	806	2765.75	3264.63	4984.69	2980.09	2085	2179.38	3695.88	3672	2149.51	4343.33	3680.45	3567.21	1788.56	2648.83	3961.65	4075.76	2744.43	3055.43	2843.41	2145.73	4347.94	2031.69	4477	3404.64
Nalcn	0	0	0	0	0	0	0	0	0	0	0	0	0	0	0	0	0	0	0	0	0	0	0	0	23	7	1	25	1	2	1	7	1	14	4	8	0	2	0	7	1	1	8	5	11	7	5	1
Btbd17	0	0	0	0	0	0	0	35	0	0	0	0	0	5	0	0	0	0	31	0	0	22	0	0	0	0	0	0	0	0	0	0	0	0	0	0	0	0	1	0	0	0	0	0	0	0	0	0
Slfn4	0	47	0	140	0	1	39	23	0	4	0	0	0	25	0	51	0	5	74.03	0	0	0	25	0	41	60	91	15	59	31	65	42	58	65	46	15	53	41	52	47	55	68	22	15	61	20	83	25
Th	9	0	0	0	0	0	0	3	2	0	0	0	0	0	0	0	0	0	7	0	0	0	0	0	4	0	4	0	6	3	2	4	0	5	1	3	0	3	1	2	0	2	3	4	1	0	4	0
Ins2	0	0	0	0	0	0	0	1	0	0	0	0	0	46	0	0	0	0	0	0	0	0	0	0	0	0	1	0	0	0	0	0	0	0	0	0	0	0	0	0	0	0	0	0	0	0	0	0
Scnn1g	0	0	0	0	0	0	0	0	0	0	0	0	0	0	0	0	0	0	0	0	0	0	0	0	0	0	0	0	0	0	0	0	0	2	2	4	0	0	3	1	1	0	0	0	0	0	1	3
Drp2	0	0	0	0	0	0	0	0	0	0	0	0	0	0	0	0	0	0	0	0	0	0	0	0	1	7	6	3.93	0	0	7	11	0	15	6	9	6	4	2	13	5	10	7	5	21	9	4	6
Tspan32	21	0	1	0	4.18	0	0	4	0	7	0	0	0	2.06	0	0	0	0	67	0	0	0	0	0	6	6.33	0	4	1	7	0	0	0	5	1	10	3.36	7	0	4	1	2	7	15	0	3	2	6
Lhx2	0	0	9	0	0	0	67	35	0	17	0	0	0	38	0	0	0	0	52	0	30	0	0	0	3	1	3	1	3	5	4	7	2	8	2	6	2	0	12	10	0	1	0	0	4	0	3	0
Clec2g	0	0	0	0	0	0	0	0	0	0	0	0	0	0	0	0	0	0	0	0	0	0	0	0	0	0	0	0	0	0	0	0	0	0	0	1	1	0	0	1	1	0	1	0	0	0	0	0
Gmpr	462	537	402	1491	761	591	647	291	770	369	1250	0	119	403	1721.96	320	785	2547	590	0	326	558	131	159	849	641	862	618	500	671.13	613	653	505	878	656	649	505	712	740	850	468	664	474	472	394	490	466	414
Glra1	0	0	0	0	0	0	9	2	0	2	0	0	0	6	0	7	0	0	2	0	0	4	0	0	0	1	0	0	0	0	1	0	0	0	0	0	0	0	0	0	2	0	1	2	1	0	0	0
Mid2	959	1379	586	2654	217	3070	414	420	761	474	262	0	368	348	314	508	0	60	3133	2285	1	226	950	1301	810	975.67	1668.18	1323	591	785	1005	1377.02	647	1318	1004	1428	522	1151	1099	1564	639	630	1051	938	802	531	1042	1104
Trim25	1763	3618	1047.93	6745.99	2084	2424.12	2381	1888	2290	1315	1200	5107	2974	3349	4585.99	4943	595	2837	5863	5014	2647	2129	3002	3895	1672	1626	2880	1956	1031	1134.23	2436.16	2194	1695	2574	4181	2195	1084	1398.02	2473	2842	2062	2392	2740	1665	1905	1502	5902.16	2909
Dgke	1489	1620	623	2575	1014	1291	1035	545	811	497	557	0	1123	924	2142	1401.61	351	63	4036	80	1949	1127	613	1905	758	912	1136	1128	610	593	815	1313	606	1214	811.66	1300.94	486	901	874	1419	768	878	775	733	1209	507	889	1226
Scpep1	1827	1756	1506	6950.78	1519	1821	752	668	832	788	1464	0	712	1726	3357	3980	1604	1150	5362	4946	2236	2274	1681	1682	12522	11626	12620	9153.7	7801	8900.69	9093.14	9913	9331.99	16661	10390.1	12216.1	7801	9440.62	10986	13012	8480	9162	10150.9	8952	15441	7421	10506	8669
Mnt	143	252	113	234	146	26	348	162	282	100	94	391	101	288	337	1272	36	375	775	445	393	264	179	32	192	255	380	249	140	162	293	236	190	410	425	351	190	175	252	416	337.91	354	546	329	317	248	806	538
Itgb2	0	212	22	299	38	0	28	10	29	0	0	0	0	15	108	467	0	0	8	0	0	0	0	0	0	13	10	9	2	4	12	7	0	17	12	8	2	3	9	4	17	20	14	12	15	7	19	19
Hddc2	460	483	335	1078	542	696	315	283	585	387	581	56	388	362	1354	1380	376	806	990	0	0	361	213	272	391	242	563	275	288	349	369	286	247	441	428	324	302	265	407	454	351	412	589	388	316	288	527	436
Tpd52l1	1508	1245	984	4006	1480	1242	1114	1193	1356	815.03	1793	2086	919	1943	3421	2460	1072	4461	4337	1294	1704	1367	1331	1585	612	369	833	383	378	433	453	429	410	473	528	450	477	426	642	638	380	404	449	432	263	226	406	340
Pemt	0	0	23	83	0	57	71	40	68	60	0	0	0	32	31	63	0	0	41	0	0	0	0	0	338	159	353	159	216	187	182	165	162	171	185	126	212	218	262	271	161	203	205	208	110	116	318	207
Cdh1	0	0	44	0	0	0	0	3	0	0	0	0	0	1	0	0	0	0	0	0	0	0	0	0	2	21	2	97	2	8	0	6	7	7	3	4	0	7	1	7	0	1	3	8	3	2	3	10
Cdh4	51	101	35	0	60	291	49	47	58	51	312	0	39	180	0	0	0	12	489	0	0	167	137	0	5	5	3	12	8	9	3	10	0	3	4	14	10.99	8	7	15	3	2	5	8	8	2	1	11
Ckmt1	0	0	0	0	0	0	0	18	0	0	0	0	0	15	0	0	0	0	0	0	0	0	0	0	9	12	10	1	4	2	2	7	5	12	3	2	6	5	4	4	9	6	2	3	14	7	1	1
Bcl6b	3368	5739	1642	13867	3540	2968	12054	4457	5729	3661	6990.99	9857	9666	6007	5356.09	6586	2622	3460	17060	6870	14487	4846	11992	10893	6015.02	7039	12082.1	6027	3989.99	4789.75	9012.22	7654.95	3966	8298	12297	6911	3977	6283.92	9234.98	8290.62	6483	9180	7088	4712	6288.11	5251.89	13318.1	10614.1
Clec10a	0	0	0	0	0	0	0	0	0	0	0	0	0	9	0	0	0	0	0	0	0	0	0	0	0	0	0	0	0	0	0	0	0	0	0	0	0	0	0	0	0	0	0	0	0	1	0	0
Alox12	4708	2314	2008	5361	3202	1420	1106	365	737	737	2452	0	504	754	3806	5246	98	2946	5893.97	1028	996	1543	1623	1139	10	11	20	4	14	12	3	15	0	13	12	26	13	22	10	33	11	13	7	3	19	10	7	7
Arvcf	144	174	106.12	385.51	242.67	55.07	207	58.16	204.84	94.11	280.66	0	31.28	298.46	8.02	221.15	227	540	1440.51	0	0	835.33	538.6	3.01	195.25	269.25	546.15	258.05	219.41	226	425.81	367.25	206.64	499.44	427	350.1	156.18	282.06	451.41	286.14	219.07	268.13	356.33	240.31	384.82	197.08	370.32	196.25
Comt	2293.86	2200.9	1685.81	5312.46	2536.26	2527.93	2141	1368.75	2533.16	1507.89	3272.34	3964	1194.72	2366.49	3272.98	5487.85	1132.99	1795	7385.39	2413	748	3412.65	2510.4	1949.99	4288.75	3652.73	5418.85	3237.95	3383.57	3595.04	3947	3823.61	3212.36	5257.56	4594	3847.86	3093.36	3559.94	4535.53	4673.9	3549.89	4677.81	3514.64	2587.63	4155.18	2861.92	4429.66	3189.73
Rtca	1773.1	1505.85	1323.18	4759.8	1589.61	1954.79	1090.21	1154.99	1899.94	960.03	1585.58	2470.87	621.62	1507.63	4071.27	3794.3	1562.76	1942.85	5316.51	2969.78	2691.52	1290.92	1341.45	1536.05	1369.29	1323.47	2413.33	1314.44	1008.21	1254.51	1647.17	1436.01	999.37	1820.54	2001.49	1593.15	1051.41	1339.47	1943.68	2009.77	1336.9	1598.57	1945.79	1345.89	1411.34	1250.18	1854.62	1373.52
Dbt	69	242	276	1183	264	336	627	163	400	182	0	2346	110	172	1140	0	0	28	708	0	0	688	270	82	353	339	594	365	351	333	409	467	247	406	436	395	290	353	517	553	416	407	653	549	492	286	674	520
Dazap2	26457.1	27497	16016	68230.1	22746.7	24706	18130	14800	17858	11216	22735	34179.1	15701	21720	36354	38049	21202	30906	70147	23095	20343	24672	22880	20716	11699.9	10430	23685.3	13977	7982	12303	15394.3	15022.5	8735	18945	15867.1	17530	7870.91	12843.5	17064.5	19514	12012	13402	12239.7	8845.55	12325	11115	17372.1	14138.9
Mcts1	619	612	346	2362	443	707	474	739	1078	672	618	1308	428	930	1740	2941	734	68	1909	3	624	619	706	1118	1221	775	1508	806	834	1156	1021	978	977	1380	1341	1023	980	987	1236	1373	973	1243	1006	849	987	841	1200	904
Rem1	21	32	34	0	28	0	7	8	53	23	0	0	0	54	8	0	349	8	94	0	338	166	69	0	78	117	59	119	32	51	33	88	43	105	64	71	16	22	53	50	22	17	11	8	50	47	20	51
Rnf17	0	0	0	0	0	0	0	0	0	0	0	0	0	3	0	0	0	3	4	0	0	129	0	0	73	117	137	61	36	28	51	50	17	68	71	61	38	83	91	99	70	61	54	46	129	51	98	56
Trappc10	248	536	197	484	543	605	208	198	473	253	388	298	577	458	396	229	353	50	1440	388	193	262	375	714	401	388	614	392	201	222	410.94	421	333	339	745	522	315	329	311	629	388	415	1012	498	335	230	1285	900
Ccm2	3331	3797	1898	4486	3307	2154	2303	1292	2440	1237	3358	6267	2318	2711	3978	4692	2208	3583	6974	4162	3082	2946	4074	3005	3787	3138	6036	3082	2536	3576	4045	3341.98	2321	5151	3994	3525	2508	3670	4852	4698	3299	3918	4490	3035	3100	3091.04	4480	3177.02
Wap	0	0	0	0	0	0	0	0	0	0	0	0	0	0	0	0	0	0	0	0	0	0	0	0	0	1	0	0	0	0	0	0	0	0	0	0	0	0	0	0	0	0	0	0	0	0	0	0
Tbrg4	53	67	38	289	115	60	117.71	61	83	90	282	127	144	100	738	307	0	26	235	0	170	116	60	17	285	171	429	186	152	185.94	354	218	189	262	379	232	195	159	365	340	296	307	632	311	222	183	712	284
Tmprss2	0	0	5	0	0	0	2	6	0	0	0	0	0	0	0	0	0	0	1	0	0	0	0	0	0	3	2	0	0	0	0	0	0	3	0	0	8	0	1	0	1	0	2	0	0	1	0	0
Mx1	40	0	0	0	32	154	54	9	1	19	0	0	0	10	0	0	0	0	236	0	256	0	0	0	0	6	20	17	0	0	5	4	6	10	121	5	4	0	49	3	27	18	4	1	5	4	67	6
Fap	0	166	0	0	31	0	56	64	86	29	0	0	0	246	83	18	0	1	37	477	0	31	39	43	19	17	15	14	5	16	14	24	37	51	23	35	13	30	28	53	82	86	3	2	261	137	17	57
Gcg	0	0	0	0	0	0	0	0	0	0	0	0	0	32	0	0	0	0	0	0	0	0	0	0	0	1	0	0	0	0	3	0	0	0	0	0	1	0	0	0	1	0	0	0	0	0	0	0
Ndufa9	3508	3074	2304	6456	3592	3056	2143	2113	3437.64	2073	3216	8370	1478	2936	6161	6219	3030	4516	8330	3154	2409	3247	2271	2118	3479	2869	5871	3087	2793	3380	3762	3399	2875	4508	4090	3601	2551	3163	4674	4716	2789	3509	3748	2547	3234	2700	3998	3067
Egfl6	0	0	0	0	0	0	0	5	0	0	0	0	0	0	0	0	0	0	0	0	0	0	0	0	0	0	1	0	0	0	0	0	0	0	0	0	0	0	0	0	0	0	2	0	0	0	0	0
Lck	28	0	3	0	22	0	25	12	11	0	0	0	0	42	3	0	0	1	0	0	0	0	13	0	11	7	63	2	13	10	32	13	10	27	50	14	8	14	41	13	22	21	11	2	25	7	52	16
Tssk3	0	0	0	0	0	0	7	5	0	0	0	0	0	5	0	0	0	0	4	0	0	5	0	0	0	0	0	0	0	0	0	0	0	1	0	0	0	0	0	0	0	0	0	0	0	0	0	0
Cttnbp2	860.88	973.95	478	2162.94	630.98	1267.96	1199.98	285.9	679.97	400.96	1088.94	7050.27	560	620.29	1977	1356.84	2084.85	3072.93	3052.92	0	110	162	353	564	145	392.74	317.74	434.64	119	121	175.93	373.17	92.09	387.93	217	539	87.71	200	193.9	497.93	220	307.74	88	87	527.6	237.94	291	407.55
Galnt1	5329	4426	3001	10068	3880.03	4800	5979	3343	4402	2986	4920.99	6728	3770	3793	6976	7695	1845	9594	13257	6382	4647	4261	4384	3764	15193.9	16124	31400.4	16841.2	10702	14905	20506.9	20588	10495.9	24040.3	22821	21157.6	9272.83	16984	23966.9	21352	19334	20290	18600	12783.5	31783	16779	25585.2	21881
Myf5	0	0	0	0	0	0	0	0	0	0	0	0	0	0	0	0	0	0	0	0	0	0	0	0	0	0	0	0	0	0	1	0	0	0	2	0	0	0	0	0	0	0	0	0	0	0	0	0
Mkrn2	2000.08	1757.84	1556.99	6248.02	1529.09	1919.98	1398.94	771.63	1510.47	871.53	1655.4	2701.42	3259.13	1240.69	3941.07	3072.75	1209.79	2746.91	3680.89	45.57	1536.61	2377.95	1215.37	1363.31	1136.19	1104.03	1969.73	1224.39	818.96	1097.36	1440.44	1213.31	781.99	1631.53	1363.08	1401.73	934.92	1126.93	1556.1	1737.96	1083.45	1219.54	1496.5	1070.98	1153.89	962.57	1501.49	1238.13
Pparg	0	124	10	0	40	0	0	9	53	6	0	1	0	41	265	0	0	0	60	0	0	0	25	221	289	252	117	647	127	221	88	550	219	486	78	553.9	113	162	117	458	62	89	183	169	158	108	61	290
Raf1	5387.5	5172.34	3017.27	13955.3	5121.54	5267.37	3622.86	2083.74	3169.47	2448.62	5736.05	11159.2	4269.75	4090.07	7963.99	7458.22	3033.04	9553.54	13957.8	4989.49	4763.16	4079.89	4578.2	6601.96	2433.04	2514.79	4344.44	2901.26	1737.35	2163.39	3086.93	2992.33	1992.97	3848.55	3073.4	3067.71	1563.83	2826.17	3653.74	3794.19	2010.18	2462.01	3441.4	2457.33	2457.05	1736.99	3456.06	2768.5
Sept1	45	37	38	115	71	185	174	71	148	87	177	166	10	77	113	250	14	184	191	201	169	71	61	51	70	67	70	67	31	30	27	55	48	79	57	70	24	39	50	72	61	89	55	32	137	83	77	109
Pdgfb	9422	6949	5007	13361	8223	4287	4444.01	1644	5090.98	2764	2219	4605	5302	2999.97	10131	13814	6439	7966	17790	3814	4402	4451	3924	4361	6697	5294.34	6776.93	3849	4030	3886.95	4644.12	4971	3978	5635	5727	4159	4411	4008.98	5618	5540	4947	7566	3381.95	3279	4567	3823	8521	6339.99
Acvrl1	39259.4	41361	26968	96790.9	45446	29511	21441	12454	23200	14143.9	35962.7	29937	26452	28985	67684.4	66593	22631	58951	115810	51136	30423.3	38250	34516	44139	22914	24144.5	25636	14416	14712	16779	19905	19211	15230	31143.2	20182	14546	14434	20539	21561	19872	8992	13525	10605	9697.97	11352	8230.99	18380.2	15191.3
Grasp	5889	7927	4404	20902	5582	6988	5460.2	3805	4325	2660	5113.87	6228	8953	7354	11673.9	13968	3501	15535	27656.2	16122.3	7666.55	10882	13550	13352	1087.82	1213	1187	714.17	840	1134	922	1014	928	2042	1165	975.58	812	1251	952	1138.85	644	1030	956	773	607	753	1277	1082
Acvr1b	20	65	32	23	43	101	95	13	25	10	0	0	0	36	205	68	2	29	165	7	0	67	13	101	146	99	104	79	78	73	90	79	113	119	131	83	69	66	94	94.99	112	157	143	77	121	69	168	96
Tom1l2	8886.57	12033.3	4779.87	20050.2	6822.33	7404.25	5117.27	2080.88	4522.85	2467.82	4547.67	0	5840.3	5311.8	6591.13	6143.26	3727.54	6747.07	18819.5	6079.88	6566.43	7177.73	6743.67	7076.67	2598	3063.74	4955.47	3692.28	1912.11	2575.47	3446.94	4397.08	1719.88	5010.09	3230.34	4323.64	1487.03	3302.38	4054.77	4580.07	2301.33	2749.28	3427.84	2742.53	2982.2	2232.21	3678.11	3477.35
Gpa33	0	0	0	0	0	0	0	0	0	0	0	0	0	0	0	0	0	0	0	0	0	0	0	0	0	0	0	1	0	0	1	2	0	0	2	0	0	1	2	3	0	2	0	1	0	0	4	0
Zfp385a	8	45	16	63	45	0	21	21	24	13	9	0	8	33	40	88	0	1	33	0	0	13	2	12	534	419	540	393	321	367	402	377	518	721	591	552	429	385	479	639	470	533	454	298	656	533	340	284
Itga5	1875	2858	1581	8399	2720.71	3565	4118.01	1182	2861	1599	7513	7541	1646	2288	5516	4322	1620	5899	9470	7859	6376	2729	4241	3741	20512.1	21102	53870.6	26997	13605.1	14647.5	35361.8	27705.1	10597	24316	30844	29949	11595	20896	44138.1	40572	16682	18635.8	37930.1	26318.1	21960	12120.6	49030.2	30436
Gabra2	0	0	0	0	0	0	11	0	2	0	0	0	0	0	0	1	0	0	0	0	1	0	0	0	42	17	36	7	26	12	14	6	23	12	20	6	23	34	21	25	14	23	24	11	15	4	15	5
Wdr77	956.74	1213.89	658.94	3214.85	1101.7	1247.61	922.13	456.84	984.08	666.28	1568.53	531	885.81	778.19	1579.16	1052.36	440.03	6624.44	3497.41	1090.91	1180.72	1475.34	554.51	1271.09	1380.12	1284.45	3096.8	1457.68	1135.76	1463.7	2388.16	1733.16	1002.23	1888.22	2364.11	1835.78	1006.38	1447.84	2763.11	2597.2	1475.94	1753.73	4308.78	2580.57	1787.34	1387.46	3030	2208.87
Adora3	0	0	0	0	0	0	0	1	0	0	0	0	0	0	0	0	0	0	0	0	0	0	0	0	0	1	0	0	0	0	0	0	0	0	0	0	0	0	0	0	0	0	0	0	0	0	0	0
Atp5f1	5638	5767	3229	11884	5020	5484	3809	5473	6498	3977	5151	8714	2792	6319.19	9553.97	15474	4792	11440	16381	5985	3671	7589	4546.91	4625.85	7079.97	5333.96	9546	5625.14	5533	6550.01	6416	6308	5518	9130	7719	6888	5652	6368	7530.32	8895.06	6450	7641	7597.39	5810	6926	5909	7404	6573.02
Sox9	847	743	633	1749.93	641	506	827	917	480	301	1403	2184	818	1709	1544	507.99	1618	4967	2413.96	0	344	466	779	791	553	549	241	456	338	399	237	357	458	818.99	408	546	394	424	477	752	1761	1440	1734.29	1287	2092	1182	933.02	1086.37
Hnrnpd	3043.91	3641.87	2061.89	9402.51	2771.74	4074.88	2566.68	2033.94	3735.72	2442.93	2927.55	7041.86	3785.91	3773.85	6680.71	7710.8	1396.8	4242.63	8124.11	4309.78	3431.83	3372.74	2256.86	3022.69	1714.89	1413.88	3099.65	1819.88	1226.92	1407.78	2177.77	1962.89	1419.88	2322.67	3382.74	2280.74	1427.72	1458.87	2611.44	3050.74	1640.79	2049.88	4893.05	2747.85	1910.52	1771.83	3726.76	2999.77
Dynlt1c	614.61	719.69	436.98	2009.48	749.59	428.88	742.84	495.72	843.91	544.84	942.51	1230.39	914.04	461.71	2132.03	1790.05	908.24	1416.5	1587.32	288.48	135.74	657.36	490.66	395.6	778.66	597.69	665.19	456.61	475.22	614.32	497.06	471.75	600.9	841.34	542.23	611.89	509.13	557.66	565.22	660.53	556.5	670.35	516.99	419.74	750.64	516.93	537.11	439.06
C1d	2212	3026	1665	6700	1919	2766	1971	1915	3460	1807	3037	7452	799	2095	7498	6635	2221	3740	8643	2223	1955	3081	1793	1297	4213	3006	6504.19	3300	2986	3932	3953	3539.92	2890	4875	4247	3544	3230	3670	4755	4985.87	3731	4432	3571	2619	3978.95	3255.48	4412.22	3731
Gm2a	4914	4685	3146	9648	5051.73	2986	1879.66	1677	2085.12	1288	4915	0	2287	4232.12	4921	5884	5240	11098	9840.53	2570	4181	3176	2470	4182	3424	3013	4299.97	3041.39	2102	2475	2823	3146.83	2135	4350.04	2694.99	3771.01	1776	2694	3068.98	3963	2500	2732	1987	1509	3705	2006	2069.01	1802
Krit1	1603.06	2372	1077	6843	1846	4054	2445	1784	2159	1129	1530	2792	1823	1900	4718	4502	666	5077	7020.01	4198	0	2970	2277	3213	3063	3986	3853.35	2517	2072	2333	2289.33	2752	2318	4802.01	2995	2807	1840	2757	2854	3451	2955	3691	2335	1921.91	4908	2259	2614.99	2619.9
Clcn4	3618.48	3659.22	2091.1	10750.2	2753.44	4642.97	3373.59	1866.2	3120.7	1728.96	701	2116.59	1709.58	3614.72	6990.24	6162.14	3376.01	3035.77	12570	3069	4217.9	3689.62	3457.88	4478.79	3031.76	3396.24	3739.36	2582.48	1899.95	2258.13	2478.27	2596.78	2218.4	4139.65	2999.87	3166.81	1719.48	2476.02	3055.09	3561.61	2475.79	2848.79	2499.3	1893.23	4160.91	2156.32	3212.92	2921.78
Vmn2r88	0	0	0	0	0	0	0	0	0	0	0	0	0	0	0	0	0	0	0	0	0	0	0	0	0	0	0	0	0	0	0	0	0	0	0	0	0	0	0	0	0	0	0	0	0	0	0	0
Grm6	0	0	0	0	0	0	15	1.38	12.64	6.28	0	0	0	0	0	0	0	0	0	0	0	0	0	0	0	5	2	1	0	1	0.25	0	0	1	1	0.18	0	0.45	2	1	1	3.57	0	0.27	6.49	3.47	0	5
Sema4f	0	0	0	0	0	0	0	0	0	0	0	0	0	0	0	0	0	0	0	0	0	0	0	0	15	9	31	3	14	9	36	31	9	41	52	29	1	8	23	21	32	30	170	78	57	17	96	58
Hk2	0	69	0	21	0	0	16	8	4	0	0	0	0	22	0	0	0	0	83	0	0	4	0	0	230	175	241	131	161	131	217	186	242	319	502	185	71	83	179	180	384	351	622	317	520	327	880.37	571
Myo18a	2690	3302	1720	7649	3387	4028	1706	834	2125	1390	1479	4401	1544	1899	3263	3153	1452	7092	6271	3939	3937	2929	2534	1393	3651	4595	4942	3577.76	2254	2221	3741.95	4671	2544	5220	3578	3908	2136	3175	4400.03	4258	2539.97	3647	3656.98	2977.98	3106.61	2165	4626	4165
Sez6	109	0	28	0	0	0	0	8	118	22	282	0	0	41	0	225	0	3	0	0	0	47	50	0	0	0	2	1	0	0	0	0	0	0	0	0	0	1	0	1	0	0	0	0	0	0	0	0
Haao	4	0	3	112	4	0	0	0	0	0	0	0	0	0	0	0	0	0	0	0	0	0	0	0	0	0	0	0	0	0	0	0	0	0	0	0	0	0	0	0	0	0	0	0	0	0	0	0
Cd52	3	24	10	2	4	0	3	2	12	6	46	0	0	13	328	0	0	0	0	0	0	9	26	0	0	0	0	0	0	0	0	0	0	0	0	0	0	0	0	0	0	0	0	1	0	0	0	0
Abhd15	47.3	0	0	0	27.66	0	33.75	28.83	2.62	22.87	0	0	12	8.11	0	0	0	5.79	2	0	0	0	111	1.46	53.23	100.18	47.47	90.23	47.39	48.68	31.7	106.71	67.67	135.78	49.31	112.19	42.17	67.11	56.8	92.04	35.16	39.52	44.84	54.16	64.44	42.8	18.6	40.37
Hoxb6	0	3	1	0	0	0	0	0	0	0	0	0	0	0	0	0	0	4	0	0	0	0	24	0	0	0	0	0	0	0	0	0	0	0	0	0	0	0	0	0	0	0	0	0	0	0	0	0
Loxl3	31.14	25.14	20.07	34.38	52.21	31.61	141.26	36.25	27.22	18.66	14.08	199.48	25.86	68.69	27.56	39.57	17.39	49.48	426.64	0	6.4	312.82	36.88	30.64	2015.41	2275.12	1017.3	2831.99	1592.4	1838.33	1935.35	4784.08	3478.85	7146.65	3674.45	5204.14	1772.84	2057.11	3200.65	6013.83	2091.8	2421.72	1702.99	2497.47	8834.51	3871.08	2027.46	4408.44
Tcl1b5	0	0	0	0	0	0	0	0	0	0	0	0	0	0	0	0	0	0	0	0	0	0	0	0	0	0	1	0	0	0	0	0	0	0	0	0	0	0	0	0	0	0	0	0	0	0	0	0
Btn1a1	0	0	0	0	0	0	0	0	0	0	0	0	0	0	0	0	0	0	0	0	0	0	0	0	44	31	370	22	34	38	197	18	42	24	250	20	16	29	207	14	91	84	124	26	149	53	227	34
Kat2b	976	951	455	1408	483	540.95	1290	950	1438	674	117	0	860	1311	2743	1413	993.99	216	2965	4816	553	641	1022	171	793.84	954	1487	1055	522	677	983	1063	812	1105	1219	1091	540	686	1092	1274	725	912	889	653	973	679	1323	940
Rab5b	1593.86	2669.82	1267	3978.94	2032.93	1551.79	994.97	758.95	1326	763.92	878	1072.71	1368.96	1481	2641.92	2860.93	309.92	1340.11	3105.41	836.94	943.69	1392.88	1401	842.93	2279.83	2023.75	5526.98	4037.62	1757.86	2299.81	3830.63	3899.77	2085.99	4348.9	4588.85	5130.87	2152.66	2885.69	4130.3	5779.65	3281.89	3249	3251.92	2283.59	3188.93	2634.78	6232.89	5036.57
Cryba1	0	0	0	0	0	0	0	0	0	0	0	0	0	0	0	0	0	0	0	0	0	0	0	0	0	2	0	0	0	0	0	0	0	0	1	0	0	0	0	0	0	0	0	0	5	0	0	0
Dnmt3l	0	0	0	0	0	0	0	0	0	0	0	0	0	0	17	0	0	0	0	0	0	0	0	0	0	1	0	1	0	0	0	0	0	0	2	0	0	0	5	0	0	0	0	1	2	0	7	0
Aire	0	0	0	0	0	0	0	0	0	0	0	0	0	0	0	0	0	0	0	0	0	0	0	0	0	0	0	0	0	0	0	0	0	0	0	0	0	0	0	0	0	0	0	0	0	0	0	0
Icosl	324	652	247	990	436	383	532	495	509	331	969	4373	301	800	638	1032	72	1310	2819	0	457	1137	357	1238	30	49	256	19	22	40	213	12	8	75	319	17	20	29	175	24	35	25	82	9	26	17	121	19
Spg7	2302	2066	1338.48	5946	2096	1807	2585	1228	2091	1334	3489	0	1731	1913	4360	3375	0	2625	6961.08	3390	1006	1837	1659	1754	2410	2445	3316.99	2267	1639	1849	2257	2553	1638	3549	2518	2411	1495	2024	2865	2954	1893	2510.99	2898	2166	2418	1543	2741	2208
Sult5a1	198	294	75	632.34	95	76.91	276	114	141	88	487	1437	95	133	304	388	18	921	508	0	311	159	191	205	100	254	67	319	44	131	36	209	175.98	403	67	325	105	167	48	392	146	311	27	54	278	283	46	310
Rpl13	9672.74	10502.2	6010.67	25087	9351.99	8376.83	7515.73	10546.7	13132.1	8085.01	16048.5	19429.7	7659.78	14211.4	27139.4	38818.6	8419.27	24817.2	32342.7	18432.2	13817.8	13679.5	13473.2	16320.6	11839.4	7841.37	13023.2	7019.57	7907.69	9477.3	9384.73	8449.66	9814.2	13116	13456.2	9162.25	8191.59	7998.68	10717.6	10829.5	10870.1	14866.2	13880.7	10350.9	13488.7	13538.5	17005.7	11600.8
Chmp1a	5244	4928	3227	6474	4851.11	2600	3089	1628	3519	1981	4944	3248	2664	2455	6076	7847	3521	8642	11882.8	3917	970	4014	1923	2660	5322	4803.71	8050.87	5164.71	3582	4586.17	5819	6131	3799	7414.98	5992.95	5850.97	3242	4599	6907	6987.58	4451.26	5741	5338	3949	5448	4778	6479.84	5230.52
Rpa1	2463	2811	1455	6945	2540	2293	1423	876	1492	908	3153	192	1154	1800	2218	2415	589	202	7010	1	3010	2714	1937	2513	2525	2527	5673.03	3798	1856.99	2603	3811.62	4166	2074	4978.91	3628	5103	1453	2713.77	4444.13	5013	2196	2506	6592.83	4881	2755	2253	3296	2949
Serpinf1	118	72	38	354	103	265	121	43	117	145	0	0	143	105	428	786	0	1144	592	0	0	300	253	0	1704	1926	1573	3717	1645	2537	3849.05	7477.99	5063	10376	7263	13297	1423	2098	5338	9930	6312	6746	3248	5902	17851	9451	6559	10572
Tubgcp3	1788	2442	1052	4581	2268	2191	2218	811	1635	1015	626	1442	2761.7	1643	3293	3574	1140	260	7784	4	2136	2425	2965	1733	1102	1237	1949	1236	772	910	1376.26	1375	590	1735	1458	1602	684	1095	1506	1741	939	1158	1799	1293	1301	760	1630	1238
Oprm1	0	0	0	0	0	0	0	0	0	0	0	0	0	0	0	0	0	0	0	0	0	0	0	0	0	2	0	0	0	0	0	2	0	0	0	0	1	0	0	0	0	0	0	0	0	0	0	0
Polr3d	354	907	400	2744	440	724	547	260	585	332	1283	4218	828	687	1804	1279	586	1333	2552.95	372	1062	745	867	1801	906	717	1484	753	707	836	1211	859	501	1141.97	1153	877	588	762	1282	1129	983	1175	1430.9	927	977	838	1659	1113
Tcf7	6765	5293	4313	17063	6292.01	5498	3933.89	2296	4458	2386	3491	2741	4279	3284	6189	8521	8604	5712	16960	942	3497	5005	3854	7524	24	35	52	100	6	34	40	85	10	85	57	128	16	30	39	89	31	26	67	55	76	55	87	104
Ddx3x	13185.6	18464.8	6536.28	61062.9	9595.37	24438.1	20749.3	24136.4	12205.5	7543.92	6992.51	13422	20923.4	30054.3	25016.3	22173.6	7043.87	24565.9	41488.4	20104.2	21404	14044.8	16397.9	17724.5	8081.8	7732.78	8968.72	6217.51	5408.56	6851.31	5649.96	7816.28	6143.53	10878.7	9025.17	7724.51	6431.8	8420.84	7104.5	9618.03	6707.83	8114.74	10026.6	8642.43	8649.18	5726.53	8740.43	8663.06
Il12rb1	0	0	2	0	0	0	0	0	0	0	0	0	0	2	0	0	0	0	1	0	0	0	0	0	56	55	91	57	14	29	62	52.99	12	59	82	56	23	29	74	58	22	51.1	48	32	41	53	145	54
Slc5a5	15	51	18	163	69	0	53	42	70	17	277	0	404	307	0	0	0	2	153	0	0	142	0	0	117	85	81	174	92	86	38	253	92	109	55	162	68	69	80	195	48	37	81	123	21	20	28	58
Kcnn3	0	0	3	0	0	0	0	16	0	4	0	0	15	46	0	13	0	0	175	0	0	0	0	0	8	3	11	0	8	10	17	8	0	4	29	4	10	10	18	14	4	3	14	1	1	0	17	3
Usp32	520	451	285	2368	337	689	606	543	587	456	631	4928	927	687	1626	721	967	47	1659	174	869	542	355	488	1110	1247	1419.97	871	659	804	915	1060	757	1461	1200	1036	796	944	1068	1440	1106	1077	1596	1062	1411	812	1216	1125
Car4	40183.8	37226.9	26350.8	80230	37077	36352.2	29221	21033	39849	16639	33698	28415	20829	32486	54952.9	47666	18426.2	23514	73326.8	23874	22942.8	24335	35268	23902	20	39	6	7	8	29	2	3	20	33	0	79	6	27	3	32	11	15	2	4	8	5	0	2
Txnrd3	715	826	681	1725	819.12	365	800.23	200	103	250	155	0	698	457	484	868	0	28	3002	2799	0	631	200	173	222	221	328	431	192	233	261	393	180	368	304	473	186	239	326	485	163	216	315	245	245	163	344	385
Fasl	0	0	0	0	0	0	0	1	22	5	0	0	0	6	0	0	0	0	0	0	0	0	0	0	0	0	1	0	0	1	0	0	3	1	0	0	0	0	0	1	0	0	0	2	0	0	0	0
Zfp512b	963	1305	488	1847.89	963	730	1188	409	707	525	1353.77	2116	1285	700	1702	2374	305	286	1558	1954	0	697	893	884	673	721	994.98	837	325	401.99	665	845.29	459	1016	722	955	343	489	786	1269	625	835	953	696	724	402	856.86	879
Dnajc5	3880	4143	2823	8412	3701	5315	3448	1945	2488	1798	2111	4850	2537	3252	2977	6093	1206	6269	11649	3282	5691	3909	3097	3200	4390	3967.89	8249.24	5725.01	2845	3518.03	6033.08	6318	2874	6094.99	6845.01	6467	2976	4601	6413	7833	4179	4659.46	6248.96	4438.02	4405.99	3642	7862	6100.01
Tpd52l2	3818	4122	2313	11027	2794	3200	3499.9	3758	4823	2906	5902	6844	1688.56	3558.79	9860	9419	2990	6910	13104	6143	3741	4710	3682	3777	6133	5284	9854.97	4701	4551	6131.99	6490	5582	4623	8605.05	7740	5535	4603	6705	7747	6846	5987.98	7427	5305	3797	6026	5165	9054	5749
Fmr1	2337	3037	1071	6178.37	1848	3776.03	2693	2406	2324	1322	1528	2606	4064	2915	6081	4049	59	308	7480	1310	346	2483	3018	2147	1469	1685	3207	1748	1262	1340	2216	2539	1421	2815.99	3322	2202	972	1519	2540	2690	2442	2204	4751	3036.95	3585	1806.47	3684	3092
Bcl11a	0	22	0	0	0	0	0	1	0	0	0	0	0	4	0	2	0	0	0	0	0	0	0	0	0	0	0	1	0	0	0	0	0	1	2	1	0	3	0	1	5	2	1	3	7	2	3	1
Il4	0	0	0	0	0	0	0	0	2	0	0	0	0	0	0	0	0	0	0	0	0	1	0	0	0	0	0	0	1	1	1	0	0	0	0	0	1	0	0	0	0	0	0	0	0	0	0	0
Pxmp4	1489	1336	765	2800	1084	1162	765.1	415	1304	477	1428	0	747	688	1314	1991	1093	2379	2606	852	813	1229	809	206	819	757	937	684	597	719	670	887	883	1285	718	889	551	727	754	1040.97	515	745.99	426	392	651	517	689	604
Dlg3	379	551	51	252	211	0	115	128	182	44	0	0	306	140	146	432	0	1728	895	0	0	174	58	0	222	204	346.24	255	130	187	280	309	245	466	404	366	140	166	353	395	410	338	475	391	561	385	462	565
Gnb1l	291	239	145	253	255	155	87	71	257	75	471	0	224	66	580	289	62	521	570	0	0	124	14	0	147	118	183	97	74	104	123	131	102	184	141	131	105	96	151	140	95	146	170	126	137	106	126	91
Dbh	0	0	4	0	0	0	0	0	0	247	0	1880	0	0	0	0	0	0	0	0	0	0	0	0	0	0	0	0	0	0	0	0	0	0	0	0	1	0	0	0	0	0	0	0	0	0	0	0
Mmp11	219	158	146	493	256	131	93	40	123	153	1239.94	0	189	75	156	656	417	9	635	0	0	231	75	0	149	190	349	258	96	108	321	323	247	442	508	539	62	117	325	374	247	295	412	232	1033	507	398	389
Smarcb1	2520	3041	1641	5011.98	2278	2277	2085	1189	2754	1786	4639	6840	2648	1961.03	4434	5613	2225	4599	8770	778	1243	2686	2012	1614	1681	1603	3509	2048	1288	1805	2406.64	2165	1495	2584	2944	2531	1329	1675	3022	2994	1562	2045	2841	2096	1691	1603.99	3120	2450
Vpreb3	0	8	1	0	0	0	0	0	0	0	0	0	0	5	0	0	0	0	0	0	0	0	0	0	1	1	1	0	0	0	0	1	0	0	0	0	0	0	0	0	0	0	0	0	0	2	1	1
Hip1r	6391.52	5860.92	4037.8	14328.1	6675.55	4739.06	3163.91	1473.26	2523.48	1961.53	5073.2	1863.74	3391.38	3118.8	9878.17	8612.52	1048.37	4093.4	18556.6	1383.62	3557.11	4970.94	4388.26	4810.55	2064.49	2491.51	3116.11	1707.13	1405.8	1640.38	2298.17	2242.19	1392.85	3423.65	2499.5	1803.57	1377.38	2056.28	2821.52	2048.67	1449.02	2174.05	3306.99	2230.26	1587.03	1250.27	3245.49	1996.61
Nsun5	1155.43	1873.15	726.21	3559.59	983.24	2101.83	727.05	416.3	1123.45	555.92	597.69	64.41	1202.94	875.81	3231.88	2520.24	547.39	3383.49	3784.35	2514.94	1663.29	1193.15	927.33	1671.34	491.21	393.19	631.16	289.56	295.19	320.19	460.51	291.85	286.83	586.46	438.01	331.84	273.94	354.97	555.02	465.54	371.65	504.45	666.76	388.84	371.83	290.88	552.55	341.19
Top1mt	292	284	159	853	101	124	370	128	302	114	980	5	0	109	0	275	0	1466	941	0	857	341	201	65	359	266	462	255	240	350	361	288	325	483	390	305	200	296	357	344	337	362	453	323	405	325	487	306
Hoxa10	0	0	0	0	0	0	0	0	0	0	0	0	0	0	0	0	0	0	52	0	0	0	0	0	0	0	0	0	0	1	3	0	0	0	0	0	0	0	0	0	0	0	0	0	0	0	2	0
Hoxa4	0	0	0	0	0	0	0	0	0	0	0	0	0	0	0	0	0	0	0	0	0	0	0	0	0	0	0	0	0	0	0	0	1.21	1	0	0	0	0	0	0	0	0	0	0	0	0	0	0
Gm38393	0.23	0.34	11.2	0.28	0.16	0.29	0.21	5.2	0.16	6.17	0.23	0.24	0.2	0.29	0.23	0.33	0.4	0.23	24.31	0.24	0.18	0.29	0.22	0.21	3.26	19.2	25.22	7.14	7.27	13.26	10.19	14.41	21.41	24.25	22.32	17.21	3.2	14.25	13.24	12.5	29.18	16.28	7.23	5.32	40.24	7.25	8.17	7.15
Mmp14	177	52	96	220	205	16	166	93	122	85	198	1	7	252	926	223	979	31	761	0	650	687	94	227	2569	3178	5949.89	4136	2115	2520	5867.09	5295	3117	6885	7160	7268.08	1594	2259	6486	6650.23	5212	4981	7161	4749	14507	6277	9843.95	8593
Slc7a7	817.13	865.6	461.04	1760.9	784.3	384.74	542.31	300.11	476.58	286.19	1431.42	0	622.44	447.53	434.29	1029.89	1266.87	2100.47	1991.42	1980.47	455.79	932.79	351.92	133.34	1689.84	1633.33	2335.7	1107.65	1226.53	1450.21	1636.06	1312.99	1030.29	1852.37	1597.87	1232.28	1138	1594.39	1736.81	1460.52	1219.68	1494.1	1287.21	956.83	1578.76	1009.35	2555.01	1566.02
Oxa1l	1140.87	1053.4	569.96	3790.09	734.7	1107.26	607.69	299.89	545.42	486.81	1004.58	13	335.56	441.47	982.71	1408.11	697.13	3605.53	2740.23	874.53	156.21	882.21	610.08	479.66	536.16	480.63	687.3	446.35	402.47	428.79	477.94	556.01	471.71	691.62	572.17	540.59	431.01	450.61	594.19	582.92	475.32	637.9	638.79	495.17	575.24	435.65	715.86	576.98
Heatr6	704	763	507	2640	753	838	425	304	729	306	1045	0	617	495	917	1822	746	3167	1901	0	1632	519	496	338	674	753	1504	830.99	467	569	1104	930	597	1080	1063	960	460	733	1150	1027	590	704	971	635.01	746	498	1232.98	700
Ccl3	0	0	4	0	0	0	0	10	0	0	0	0	0	102	0	0	0	0	9	0	0	0	0	0	1	2	0	0	0	0	0	2	0	0	0	1	0	1	0	0	1	1	0	2	2	0	0	0
Wfdc18	0	0	0	0	0	0	0	0	0	0	0	0	0	0	0	0	0	0	0	0	0	0	0	0	0	0	0	0	0	0	1	0	0	0	0	0	0	0	0	0	0	0	0	2	0	0	0	0
Icam4	13	0	3	0	0	11	35	16	6	13	18	0	31	53	112	82	0	1	56	67	0	14	48	83	5	3	2	2	3	3	4	1	3	3	9	8	3	15	7	4	1	1	5	1	7	1	1	0
Ilf2	2006.21	2956.69	1500.81	6707.97	2626.18	3132.92	2114.29	1472.38	2373.45	1399.21	2449.76	3234.33	1941.25	2006.74	3393.57	5214.99	2445.98	3761.42	7701.61	2359.7	1422.11	2179.8	2121.52	1899.19	1492	1406.11	2257.35	1332.2	1104.18	1405.14	1585.08	1479.72	1040.98	2068.49	1873.09	1732.57	972.43	1421.82	1860.33	2056.68	1440.57	1636.67	2765.62	1882.8	1771.06	1272.4	2155.53	1611.05
Chtop	6237.27	5603	3475	15600	4078	8185	4244	3070	4557	2634	4632	7051	6794	4542.79	8790	7713	3404	4021	16560	6086	3826	4606	6183	6371	1569	1582	2455	1602	1120	1502	1774	1808	1181	2440	2543	1958	1298.01	1594	2041	2377	1735.4	2137.59	2542.87	1808	2128	1520	2822	2271
Snapin	3588.79	3662.31	2389.19	11702	3024.51	4629.08	1999.05	1556.62	2509.55	1572.79	2970.24	4710.67	2008.75	2377.26	5181.43	5875.01	3682.02	5491.58	8500.39	4339.3	904.89	2750.2	1833.48	2038.81	2278	2161.89	3628.82	2483.81	1714.82	2168.66	2418.92	2725.28	1989.02	3509.51	2714.91	3176.43	1523.57	2210.17	2882.67	3322.32	1987.43	2323.33	1795.39	1516.2	2503.94	1913.6	2740.54	2148.95
S100a4	69.63	47.14	48.72	336.61	73.47	38.59	11.67	14.64	71.65	15.84	59.73	0	21.71	43.9	68.47	512.71	0	0.81	256.65	547.6	290.57	89.41	93.64	37.51	1105.56	678.67	154.5	765.62	728.63	770.28	218.75	780.59	1278	1356.64	392.48	1290.52	854.64	696.64	360.57	1304.6	698.66	1116.16	588.28	1326.19	856.5	998.6	218.51	731.53
S100a3	0	0	0	0	0	0	0	0	0	0	0	0	0	0	0	0	0	0	0	0	0	0	0	0	42	13	13	19	20	35	14	26	22	39	12	24	15	27	24	31	39	34	50	36	8	35	19	12.7
S100a5	0	0	0	0	0	0	0	0	0	0	0	0	0	0	0	0	0	0	0	0	0	0	0	0	1	0	0	1	0	0	0	0	0	3	0	0	0	0	0	0	0	0	0	0	0	0	0	1
S100a6	348	373	252	1063	316	296	236	347	401	620	1341	1510	266.7	342	1010	2063	151	626	1347	463	824.93	723	793	584	19204.7	11768	11695.2	9884	12375	13480	8371	11599	16585	18533	13385	12482	13336.1	12590.8	9680.15	14896.9	14573	22329	14779	15118.9	14505	14060.5	13948	15569
Scn4a	0	0	0	0	0	0	0	3	0	1	0	0	0	0	0	0	0	0	0	0	0	0	0	0	7	4	2	0	6	0	1	0	0	9	0	0	0	4	0	2	0	1	0	3	0	0	0	0
Icam2	9756	10832	6096	24506	9172	6768	6901	6368	9488	6374	16317	10945	3646	7933	17821	31519	6203	11241	31929.4	10365	10331	10617	8372	9824	5795	6072	6807	3811	3515	4449	4687	4073.1	3788	7074	5484	4265	3547	4623.98	4968	5006	4432	6643	3221	2563.99	5674	3931	5890.67	4100.1
Mapk7	1541	1797	1274	4578	1500	2898	1961.98	549	1044	544	911	0	1701	1071	1596	2396	678	127	4681	1021	3049.91	1486	1191	2128	1475	1550	2524	1710	985	1218	1753	1815.93	816	2198.99	1646	1856.07	868	1601	2146	2369.85	1271	1593	1652	1203.97	1423	1123	2354.5	1872
Epn2	9649.96	11709	5480	21750	9803.97	7932.99	3479.76	2511	4256	2228	5139	23295	6242	5111	12987	11374.6	3039	11519	22521	6682	4836	5707	4733	6182	3701	4482	5098.99	4669	2241.98	3105	3744	5495	2798.99	6018	4159.9	5176	2385.02	3700	4207	6164.91	3226	4304	2490	2230	3791	2868	4026.96	4235
B9d1	205	164	130	368	223	86	82	71	157	73	176	0	2	223	2	583	0	1057	462	280	258	95	204	1	185	120	179	105	100	114	126	116	171	221	188	156	108	126	140	186	128	158	157	89	197	183	152	166
Sec24b	2358	2887	1674	9300	2494	5383	2882	1403	2040	1161	2695	5893	2419	2297	4879	3193	4372	4515	10817	2942	4869	3117	2896	3882	2367	2434	5459	3499	1678	2070	3992	4204	1628	3301.98	3983	3718.08	1687	3066	4639	4645	2457	2538	4670	3281	2287	1604	5228	4078.04
N4bp3	4373	6015	3123.97	10824	4613	2943	4986.05	2988	5038	2449	7401	6415	4039	4780	3968	6762.2	3633.01	10624	11644	6408	5542	3213	7476	5906	3638	3724	5835	3452	2433	2847.97	4244	3817	2285	4899.99	4925	3394.65	2498.76	3458.99	5370.74	4226.92	2664	3813	2636.67	1905	2993	2710	5628.98	3919.99
Rmnd5b	1878	1884	1334	5535	2063	1589	2340	1324	1972	1026	2946	2957	1817	1615	2701	3675	1228	3853	4552.89	1214	938	1706	1236	2515	3028	3156	3520	3199	2239	2884.03	2440	3550	2445	4465	2743.99	4021	2025.68	3101	2779	4242	2138.95	3325	1610	1643	2676	2439	2612	3406
Nhp2	656	700	481	1267	605	517	822	499	1019	580	1690	1189	483	619	986	1717	675.96	1283	1736	1298	471	801	592	703	1534	981	2116	800	951	1305	1501	877	1052	1743	1780	979	1038	1078	1746	1419	1398	1826	2757	1493	1453	1415.2	1876	1384
Vps9d1	771	437	463	1130	787	1586	651	279	567	428	1255	0	600	517	1218	905	0	1485	1977	1133	783	719	737	590	479	432	463.16	376	294	320	309	399	367	652	406	434	268	415	365	533	372	486	324	292	410	382	388	405
Zfp276	991.82	1509.98	813	2670.99	962.99	1542.99	1260.8	426.95	783.65	409	516	2919.99	1957.99	1048.98	2647.99	2195.99	0	162	3531.01	1309.96	851.97	1356.42	2137.98	1206.99	806.65	1265.85	893.77	610.11	489.82	554.23	638.04	697.09	577.89	1390.38	775.27	599.5	414.01	716.16	746.78	802.63	683.54	1020.26	635.48	500.26	1141.27	661.53	784.14	610.75
C1ql4	0	0	0	0	0	0	0	0	0	0	0	0	0	0	0	0	0	0	0	0	0	0	0	0	0	0	0	0	0	0	0	0	0	0	0	0	0	0	0	0	0	0	0	0	0	0	0	0
Mfsd10	1209	1585	801	5270	1043	1707	1001	410	983	573	1771	3220	1500	818	3548	2849	732	5553	3872	2633	2525	1795	1383	1420	982	1070	1440	935	565	636	956	1049	810	1374	1275	1169	542	730	1257	1363	720	982	1023	799	1389	782	1260	964
Luzp1	9500	10053	6017.34	35667	10113.9	15486	11278	6298	7586	4562	7299	9616	11251	10816	21930	23511.2	7728.97	12753	32126	12675	11311	8926	11934	8576	8527	8281	9822.96	5902	5145	5673.83	6660.09	6526.99	5674	10290	6073	6500	4541	6919.02	7398.59	7588	6122	7787	6083	4654	7308.28	5200.03	6152.91	5299
Slc13a2	0	0	0	0	0	0	0	0	0	0	0	0	0	4	0	0	0	0	0	0	0	0	0	0	1	0	0	0	0	0	0	0	0	3	0	0	0	0	0	2	1	0	1	0	0	0	0	0
Kctd10	23888.7	35410.3	19064.9	59639.8	29457.4	26757.4	15813.3	9850.74	16936.4	10348.8	28264.6	30768.7	16273.6	22576.4	41687	56346	22082.2	29732.4	108463	30409.8	20725.6	34808.8	25191.4	37523.2	16145.8	18588.3	27407.8	16994	10136.8	15481	18853.4	17166.6	10668.2	27411.8	19092.7	20379.9	9367.19	19179	21799.4	22706.7	14348	17676.8	18730.2	14886.9	15325.7	13409	17321	16759.7
Poldip2	2386.85	2446	1493	5183	2516	1986.94	1580	822	1837	720	2073	60	367	1475	4511.01	2665	2302	5525.9	5083	1057	1299	2462	2335	1036	1845	1520	2907	1714	1156	1708	2215	1996	1298	2605	2483	2260	1345	1672	2539	2634	1736	2040	2638	1839	1970	1642	2582.99	1909
Sebox	0	20	12	0	16	0	0	7	86	7	0	0	0	24	0	0	0	5	41	0	0	126	56	0	0	0	0	0	0	0	0	0	0	0	0	0	0	0	0	0	0	0	0	0	0	0	0	0
Ift20	1468	1833	600	3683	1025	1563	1758	1495	2311	1201	1912	1459	1215	1964	3376	4110	1603	2062	4507.99	1701	1639	1610	1583	2331	1538	1118	1545	985	1012	1182.02	1001	1050	1324	1760	1363	998	1113	1096	1289	1326	1499	2054	1320.9	974	1800	1388	1793.96	1357
Col6a1	153	0	1	401	48	444	0	2	6	4	0	0	7	14	412	1	0	0	0	6	0	65	0	0	2781	3170	1853.98	4071	1560	2161.01	2636	5460	3692	9409	5886	8723.99	1486	2074	5304	7833	4362.99	4227	3108	3135	10057.4	4697	2227	6517.99
Pcbp3	662	940	335	1052	836	668	291	272	629	260	426	0	660	698	57	1110	1684	18	1737	0	0	600	63	302	924.97	810	1361	1040	731	809	972	1114	635	1297	1001	1272	602	872	1176	1375	891	1235	1135	943	952	1034	1305	1424
Lgals9	9725	12288	7206	30729	10595	11783	8119	7901	10489	5915	11673	10487	7141	9619	20017	23112	11912	11268	31350.6	9225	7109	12770	10511	9752.98	21606	19215	33864.2	25728	13967	19214	25404.9	27398.7	17544	34910	24811.8	22709.1	11966.6	19230	28361.8	35713	15906	20888	13573	11631	11698	11863	28128.9	16237
Araf	4232	5810	2475	12244.1	3676	5496	4082.03	1866	3256	2246	2867	939	7654	4244	11310	6760	1677	19380	12419	9089	4382	4460	5010	3386	3723	3856	5767	3507	3053	3488.14	3965	4032	2896	5823.1	3879	4062	2603	3764	4432	4962	3160	3866	2919	2392.8	4265	2654	3704.65	3248.94
Cfp	0	13	18	1	0	28	47	53	68	53	0	0	147	53	66	63	0	316	63	0	0	49	103	8	31	37.43	16	7	31	15	9	1	54	46	11	6	11	15	6	12	27	41	8	9	34	34	5	11
Timp1	20	49	17	56	25	0	41	78	97	77	199	0	0	94	176	158	0	12	184	0	186	106	2	171	4541	3187	2213	2535	2852	3117.99	2228	3568	4681	6700	4555	5137	2682	2373	2965	4603	7666	9062	3095	4578	16055	8686	3438	4582
Uxt	306	269	136	847	269	241	223	224	462	216	245	206	9	228	514	749	145	1047	638	857	0	322	172	257	386	253	456	279	295	307	337	339	295	406	403	347	313	306	352	390	258	413	359	256	287	284	473	355
Cnnm3	1587	1593	855.91	2276	1295	1130	659	238	472	389	523	2250	502	378	381	695	179	86	3310.96	236	92	842	671	657.77	402	496	718	562	270	305	503	681	265	726	618.9	619	288	434	612	718.9	371.85	486	548.21	404	678.73	353	662	571
Lman2l	1566	1777	781	2617	1476	1085	1562	782	1090	479	1723	2184	1162	1253	3613	1045	770	1675	6854.64	1263	97	1576	1428	1577	2838	2681	3760	2142	1855	2033.93	2565	2314	1856.8	3324	2225	2440	1698	2357	2716	3229	2232	2380	1749	1365	2449	1593	2405	1849
Mcm3ap	1010.99	1581	648	2473	1286	776	636	469	670	771	0	0	1226	683	1698	1699.57	0	147	4553	1972	1176	1127	449	613	1006	1336	2242	1695	612	732	1702	1942	815	1624	1718	1912	565	1042	1782.99	2029	990	1131	2119	1411	1766	894	2322.09	1774
Pcnt	1006	873	632	2290	914	1908	687	483	1166	484	599	3332	556	992	2085	3812	1814	3215	3537.99	1134	0	1145	1161	878	616	635	660	523	266	304	512	644	409	757	650	688	278	380	605	706	370	508	986	770	533	323	705.63	639
Ftcd	0	0	0	0	0	0	0	0	0	0	0	0	0	0	0	0	0	0	0	0	0	0	0	0	0	0	0	0	0	0	0	0	1	0	0	0	0	0	0	0	0	0	0	0	0	0	0	0
Mxd1	2091	3785	1499	5379	2521	2350	4259	2799	1987	1224	1359	0	4204.01	4813.65	10138	4120	1316	374	6134	4892	2857	3553	4077	6509	613	710	825	690	474	538	572	753	521	1177	723	787	383	718	707	914	678	773	588	433	1192	809	659.95	610.92
Gmcl1	1282	1149	794	2611	1862	1457	1454	853	646	670	864	2291	1104	1138	2068	2691	1786	181	3862	1811	0	1304	1135	931	1035	1051	1832	1252	912	1049	1208	1313	812	1743	1356	1413	749	1149	1630	1804	1345	1230	1618.88	1018	1422	1082	1733	1366
Snrnp27	2413	2414	1330	6664	1721	2141	1324	966	2119	1195	2098	936	1382	1841	3687	7057	2192	3434	6305	1558	1628	2876	2250	2342	2681	1484.99	3391	1384	1880	2262	2144	1703	1838	2796	2270	1808	1799	1913	2350	2357	1933	2501	1794	1148	2025	1848	2381	1572
Oas1c	197.95	148.99	170.55	487.92	87	0	131	95.54	135	75	313.98	1	48	163.98	110	329.97	0	11	615.04	0	0	215.93	54	169.97	183.98	159	305.31	200.94	109	155	260	179	206	259	239.75	168	111	135	210	220.93	140	156	136	103.94	118.92	110.98	267.98	102.95
Oas1h	0	1	0	0	0	0	0	0	0	0	0	0	0	0	0	0	0	0	0	0	0	0	0	0	0	0	0	0	0	0	0	0	0	0	0	0	0	0	0	0	0	0	0	0	0	0	0	0
Ocrl	891	978	379	1768	672	1295	670	350	675	516	132	0	1002	769	836	453	632	76	2154	5555	889	416	944	303	1172	1415	1691	1191	803	831	1169	1396	914	1462	1354	1338	754	1192	1364.05	1528	1078	1270	1343	1053	1164	828.32	1486	1399.73
Calm1	75243.4	84292.9	46934.6	205514	63495.2	78003.1	59994.9	74218.2	72024.3	43751	53489.9	59248.3	59264.7	98924.4	142249	185408	44697.3	106057	251333	125188	73803.6	92881.4	103242	102829	64941.8	47484.6	89086.4	41774	45509.8	52135.2	58900	40966.1	46294.4	73692.2	62809.3	45894.6	43826.6	50246.7	62023.7	56933.4	46384.9	62380	55931	33637.2	47040.6	42266.3	73928.6	49348.4
Agpat3	2819	3420	2209	7828	3470	3442	2463	1519	3200	1713	3819.76	2710	1911	3221	5331.77	5781	1566	6464	6596.69	2062	3183	2588	3916	2779	4107	3511.96	6095	3956	2617	3163	4350	4088	3150	5555	4777	4610.3	2833.97	3508	4626	5196	3343	4408	4072	2689	3488	2900.02	5638.97	3843.11
Slc26a3	0	0	0	0	0	0	0	2	0	0	0	0	0	0	0	0	0	0	0	0	0	0	0	0	0	0	0	0	0	1	0	0	1	0	0	0	0	0	0	0	0	1	0	0	0	0	0	0
Sema6b	1515	2307	1051	4739	1590	2484	1467	593	1565	766	744	4336	1247	1332	3008	1699	1343	7814.99	6139	2515	1843	3361	1967.98	1979	661	962	1641.71	1049	435	526	1171	1080.04	609.05	1321	1420	1206	492	845	1313.13	1354	1003	1525	1134	814	1347	1014	2367	1875
Uhrf1	265	222	54	327	127	0	259	269	300	335	744	0	645	526	766	553	31	56	671	1076	922	513	413	775	678	642	970	546	352	455	803	788	435	1123	1057	644	347	502	1042	772	427	630	3235	1586	510	454	1164	737
Dpp9	1078	2000	1015	5955	1586	2458	1802	686	1811	864	1915	754	2879	1387	2437	2936	942	2423	5326	0	20	2294.57	1875	1548	2006	2111.95	3096	2036	1345.93	1588	2198	2303	1533	3022	2539	2189	1444	2112	2633	2615	1565	2153	2709	2022	1561	1377	3205	2408
Ramp2	20995.6	24322.1	14605.7	58776.7	18980.8	21676	13705.5	14077.6	21787.7	12908.8	25054.5	31171.7	20950.5	17351.5	44433	64263.3	18441.8	41974.5	61002.5	25882.6	13244.9	22142.9	16884.8	18802.1	5523.79	7625.96	1760.78	1656.67	2936.76	4968.26	1093.45	1489.82	5703.65	10981	1711.09	2139.65	3581.28	5420.69	1152.38	2133.03	3184.65	8025.06	595.65	900.75	4096.48	4636.74	1627.49	2071.75
Lsr	34551.2	37597.5	22529.4	83535.5	35689.5	22861.2	16693.5	13565.1	22511.2	12831.4	28765.3	19010.8	20780.8	24119.8	54424.8	80853.6	25591.2	54293.4	105933	43764.6	37531.1	34765.2	30799.4	39607.1	742.76	1169.01	555.71	444.02	349.31	773.69	198.04	265.96	448.07	1518.07	254.17	334.67	356.02	894.4	292.87	300.36	361.32	705.34	121.88	279.47	267.65	336.47	278.47	302.02
Gramd1a	3039	3686	1648	11359	1684	3066	6132.82	2502.97	2994.64	1678.4	2923	3141	5319	3767.98	7206	5185	1061	13794	8084.95	8676	5238.97	3212	5846.97	7492.99	2439.5	3696.9	3036	2040	1591	1808	2387	2460	1622	4188	2667	2430	1255	2369	2632	2923	2311	3143.1	2036.7	1308	3992.14	2300	2981	2480
Hpn	0	0	1	57	0	0	18	7	17	10	0	0	0	8	155	0	0	0	18	0	0	2	0	0	69.49	71	338	106	39	42	196	115	47	67	389	114	30	41	257	113	58	48	143	57	50	37	357	123
Gabrg1	0	0	0	0	0	0	0	0	0	0	0	0	0	0	0	0	0	0	40	0	0	0	0	0	0	0	0	0	0	0	0	0	0	0	0	0	0	0	1	0	0	0	0	0	0	0	0	0
Ckb	3873.62	3856.56	2227.22	6155.5	3620.65	2458.15	1520.92	1841.41	2127.85	1508.86	1736.19	1911.92	2209.13	4700.78	4729.71	7094.64	772.97	6158.95	15896.2	6999.79	2634.54	6956.4	2991.66	3297.18	5748.04	5714.73	3181.97	4353.86	3147.81	4199.45	1642.86	2886.76	3756.95	7817.57	2157.42	4376.36	2893.28	4270.65	2103.83	3810.48	6479.07	7268.2	5999.21	9490.08	5942.45	5551.44	3093.06	5138.57
Sp1	864	1802	742	2038	822	1068	1256.56	901	1214	682	510	0	2632	1518	926	3037	1210.12	2135	4802	4106	877	1171	1487	1230	755	780.99	1044	655	540	635	745	697	817	1125	984	961	578	712	778	973	925	987.99	1110	713	1273	791	1008	945
Itgb7	0	51	0	0	61	0	0	31	7	1	0	0	74	28	243	0	0	6	96	0	0	0	100	0	105	106	190	61	70	101	70	86	98	312	141	154	68	57	115	160	599	598	1707	1380	426	270	1343	457
Myg1	1184	1019.65	521	1379	776	865	291	216	466.22	398	1291	0	393	447	1254.05	1556	868	1008	1951	1642.42	0	1044	665	626	506	453	753	418	337	468	527	432	329	660	543	418.92	351	382	599	609	420	585	663.17	483.96	525	443	590	523
Rarg	701	953	603.69	1303	1017	609	390	264	590	368	418	518	462	577	1388	2062	243	1545	2100	497	363	414	618	337	594	537	1061.01	643	405	471	743	548	520	952	1169	804	501	525	825	983	781	815	870.99	611	714	593	1238	935
Pfdn5	1849.72	1497.35	1039	3494	1939	1302	1088	1565	2226.78	1311	2826	1899	1015	2341	5685	5336	1620	2404	4319	1840.58	1690	1926	1952	2309	1370	952	1467	852	890	1261	1073	1001	1142	1705	1528	1083	1036	1012	1235	1265	1242	1655	1107	819	1430	1396	1499	1240
Efnb2	2294	3737	1673	9353.96	2763	3622	4353	3084	3606	2570	2039	4692	4330	4617	6005	7438	1734	3583	9875	5493	7410	3794	5923	6010	3673	3610	6447.45	4481.15	2939.97	2978	5710.02	5825	2333	4706	5080.05	5664.93	2776.63	3877	5816.74	6912	4213	4323.99	5880.05	4626.37	5593	2752	7187.93	6286.79
Rrp15	812	761	359	1898	648	1282	409	442	718	484	578	0	256	419	1197	2090	797	1221	2099	584	0	871	669	809	760	624	1270	512	676	653	844.99	596	603	910	1003	615	541	650	1002	819	729	950	1236	790	802	605	1009	674
Rnd2	521.04	669.49	416.71	1134.08	599.29	282	500	347	581	295.19	115.18	0	368	868.75	1585.26	1601.24	394	388	1344.58	569.62	540	586.75	553.18	692.49	459.53	302.24	417.87	300.71	323.63	334.1	284.51	266.29	376.41	664.11	376.93	307.51	331.69	363.72	368.36	459.16	404.97	492.39	377.29	339.88	386.46	404.59	380.34	370.71
Srr	1371.99	1325.56	858.13	2794.53	1453.66	2061.8	607.21	575.71	605.94	580.12	1599.71	1295.13	1231.48	901.08	1209.5	1310.3	0	60.66	3805.66	114	3.08	1028.85	602.67	672.84	957.68	808.15	1498.57	1127.28	558.45	902.87	1006.09	1238.11	583.37	1422.91	1074.55	1347.3	647.64	950.3	1075.16	1337.31	995.37	1035.72	753.64	655.27	1146.02	909.33	1399.78	1158.91
Sync	4.05	33.3	2.02	6.05	1.01	2.03	9.06	11.06	6.08	3.02	0.01	0	1.01	12.07	15.1	6.04	0	0	11.06	0	0	1.03	0.01	3.01	262.99	249.22	549.02	275.09	242.08	289.48	408.02	440.38	119.08	266.94	344.46	258.45	182.52	362.43	545.48	448.41	250.9	234.08	288.45	201.89	169.96	105.2	310.56	297.52
Fndc5	0	20	4	0	1	0	0	5	0	9	0	0	0	8	0	0	0	0	52	0	0	0	0	0	0	0	0	0	3	3	1	0	7	0	7	1	6	0	5	0	2	3	6	3	5	2	0	2
Acp5	125	248	65	185	97	124	189	45	84	44	0	0	0	101	277	0	0	0	116	249	102	0	0	0	204	214	209	208	129	186	158	213	179.99	367	181	251	132	140	175	251	229	233	218	144	296	160	238	241
Cnn1	48	26	44	1	13	6	46	28	25	28	0	0	0	233	0	107	0	35	1387	0	0	921	66	0	4149	2022	4760	3196.7	2587	2477	2222	2796	1509	1561	1915	2292	2521.07	2417	3478.99	4678	753	881	5758.83	5684	61	142	574.75	518
Fbxo9	2534	3118	2064	7046	2737	4045	2846	1465	2955	1232	3234	2010	1416	2082	4695	3568	2578	1963	8916	1742	2720	3409	1970	2691	1506.94	1345.05	2403	1722	1025	1269	1498	1703	883	1877	1666	1876	984	1342	1728	2113	1369	1765	1862.99	1606	1448	1172	2077.86	1787
Vps50	1212	1714	1014	3760	1008	2055	523	391	648	589	749	3604	1178	913	1181	1125	887	352	2593	2002	0	723	868	1000	1364	1488	2727	1549	1198	1248	1887	1918	1136	2327	2143	2031.03	930	1697	2175	2128	1439	1337	2242	1590	1904	1056	2328	1655
Hars	2091.69	1997	1130	5013.81	1897.47	2130.58	1234	951.16	1618.56	796	2162	0	1686.74	1342.84	2844.57	4242.39	514.49	5155.97	4518.34	3778.97	531	1495	928.53	1856.81	2240.86	1899	3465.7	1943	1748.24	2178.39	2208	2194.63	1733	3052.43	2893.86	2211.82	1701	2290.48	2681	2783.82	1953	2430.8	3755.53	2631.45	2099.41	1769	3015.86	2324
Zmat2	2518	2383	987	5628	1582	2270	1810	1469	2489	1658	2706	2091	803	2089	5700	5427.99	2850	3435	5047	2456	754	1705	1499	1382	1779	1326	1977.88	991	1166.97	1409	1373	1272	1379	2043	1981	1358	1276	1406	1615	1684	1430	1956	1796	1351	1509	1442	1724	1246
Ube2c	48	36	34	0	129	62	28	145	169	297	299	0	4	18	2	18	0	4	45	0	509	28	97	0	905	653	1080	920	696	774	777	999	910	1356	1218	1169	644	642	1092	1524	559	821	4342	2929	360	434	1180	892
Smg5	394	1170	459	933	765.09	1151	869	470	849	397	492	0	1125	859	1269	993	379.79	40	2385	1323	0	556	533	810	1191	1061	2185	1268	756	816	1562	1294	764	1624	1769	1426	904	1020	1892	2176	1060	1290	2384	1449	1139	762	2343.34	1454.32
Cct3	5341	5164	2762	13578.8	5331	3311	3665	3949	5680	3449.99	4056	8580	3069.52	4795	8136.99	11709.9	3217	7258	17728.1	3294	5907	5207	5265	7835	5779.06	5410	10725	5344	4874	6080.97	7867	6356	4321	8265	8897	6321	4549.11	6499	8909	8774.04	6794	7771	12468	8447	6597	5236	11843	7395
Glmp	7345.18	7484.76	4696.1	18054	6902.9	6775.48	5317.08	3242.58	5918.15	3289.37	10491	7118.13	5258.62	5594.5	13952.9	15435.5	7241.76	20516	19901.7	13213.8	5287	6614.96	6590.89	8890.91	14483.6	13164.6	14128.6	10086.9	9240.93	10796.7	10387.6	11571.6	10948	21006.2	10286.7	12355.6	8220.26	10683.8	11844.9	13508.6	9952.8	12456.5	7331.38	5668.23	16142.9	8937.9	9350.2	7962.66
Mef2d	4412.14	5621.09	2866.79	11931.4	3942.47	6001.72	5050.78	2363.85	4201.31	2733.34	5723.77	10075.3	6091.69	4492.95	6750.07	7582.27	3159.91	8666.06	17810.5	11793.3	6453.26	5971.26	6958.4	6908.58	2214.28	2237.09	4422.3	2687.04	1397.66	1773	3195.65	2689.86	1637.05	3470.44	3180.11	3008.51	1402.79	2186.37	3299.57	3815.63	2329.55	2761.27	2970.58	2052.58	2445.48	1948.03	4778.16	3577.86
Tmem79	10.82	0.04	20.9	3	2.1	1.08	20.69	8.42	13.85	9.63	0	0	0.16	11.5	4.08	57.5	0.17	0	84.3	0.51	0	0.04	0.11	0.09	23.35	6.17	15.32	17.76	8.16	13.28	11.37	12.37	1.05	11.27	10.26	16.43	3.17	8.16	7.23	13.35	10.2	23.51	15.62	11.77	7.15	5.1	12.32	7.33
Snd1	3454	4115	2428	10427	3888	3312.61	3165	1394	2394	1520	5618	0	949	1895	2970	5720	2081	2658	8942	1522	638	3236	2538	1404	3887	4557.87	10937	6593.56	3162	3705.49	7993	7243	2531	6290	7580	6967	2583	4456	8639	8322	4685	5081	9962	7305.94	5844	3885	11019	8081
Col18a1	3184	5573	3099	8673	4463	3000	1947	825	2191	2214	8992	4921	1838	2068	3759	6138.99	1751	6746	17828	4056	5226	5489	6212	7045	17913.5	25015	41674	28820.8	15446	17784.9	41862.6	39416	13200.5	36043	41557	31319	13381	23996.2	45158	36336	22982	27246	20110.1	14617	35638.7	20182.7	56359.4	42836
Slc19a1	560	295	238	501	254	393	267	195	506	86	0	0	60	654	794	343	621	36	2277	2	0	1500	67	183	262	214	425.01	316	235	184	375	316.2	198	396	375	341	140	206	428	378	244	252	794	513	371	186	427	356
Kpnb1	853.01	1372.84	559.24	2694.54	1060.02	1065.42	1626.55	1323.81	1803.62	1121.87	1458.51	3718.91	1299.73	1793.75	2205.97	3931.48	1023.48	2799.16	4139.04	1608	1451.64	1688.4	2416.05	1058.03	5736.13	4189.96	6235.64	3749.54	3605.35	3952.49	4770.67	3473.53	4099.9	5793.92	6590.77	4578.4	3915.17	3721.07	5157.86	6318.63	5630.11	6922.27	10162.7	5543.7	5592.99	4399.92	9077.69	6827.58
Npepps	696	872	564	1540	513	540	772.92	702	1059	418	405	0	657	1186	1593	1899.01	84	85	2670	335	1156	1004	963	1266	1919	1903	2309	1629	1231	1544	1762	1717	1764	2697	2246	2163	1267	1583.01	2036	2354	2044	2476	2358	1957	3000	1989	2314	2102
Tbx21	0	0	0	0	0	0	0	2	0	0	0	0	0	58	0	0	0	6	0	0	0	0	125	0	4	2	0	0	0	2	0	0	0	0	0	0	0	4	0	3	0	1	0	0	0	0	0	0
Mrpl10	1743.9	1548.92	1259.88	2826.94	1812.7	2580.97	1250.89	832.92	1926.94	1097.96	767.94	8215.95	525.98	1041.96	1971.94	3328.26	662.96	7161.94	5322.92	2504.95	903.95	1645.94	1417.79	1811.93	1771.74	1353.86	2529.92	1481.97	1246.98	1556.83	1653.96	1715.97	1392.96	2370.69	2127.93	1796.88	1287.96	1579.96	1991.94	2121.94	1732.89	2001.97	1990.92	1506.9	1765.91	1683.96	2285.2	1717.96
Cyp51	2517	1397	864	4545.66	1660	1467	798	1236	695	710	1541	2674	1276	2853	3349.97	2937	2172	621	7731.51	1460	2884	2249.84	3302.75	2574	3718.99	3721	4300.63	4436	2559	3020.05	3367	4726	2796	5858.92	4010.93	5515.15	2495	3582	4385.89	5850	4207	3077	6674.84	6063.99	5015	2014	3460.81	4536.22
Tcf25	9154	9142	5478	25928.4	9333	9349	7940	3177	6276	3625	9511	7398	10202	7225	14910	13748	9580	9388	26399	10790	8161	8446	7894	9307	6397.93	5944	10167	6612.19	4474	5362.44	7683.71	7224	4769	9122	8128	7825	4429	6155	8391	9223	5641	7027.99	8968.99	6458	5785	5035.01	11477.4	8105
Tubb6	530	962	456	4246	714	566	8573.57	5750.97	4686	3304	6344	1437	1398.1	3569	4794.89	1985	837	3282	5437	9481	6998	2462	6079	3189.91	22715	15492.9	49970.9	16988	18744	19944	32443.3	18349.5	9637.5	17312	26060.7	14727	15046.7	20202.1	41044.9	26208.9	18572.1	22484	37115.4	24631.7	14383	12989	26910.9	17691.4
Def8	1036	1349	743	2165	1457	532	802	295	888	508	957	2380	836	755	1254	1932	811	83	2907	1346	0	1045	945	607	1518	1258	2484.87	1673	974	1260	1807	2047.05	1072	2083	1818	1954	990	1589	2055.03	2277	1478	1657	1516	1320	1347.94	1285	2312	1839.93
Meox1	521	920	226	754	509	460	2467	1291	3061	1382	2452	1608	428	628	1427	1368	814	56	1419	1	397	379	658	867	988	897	2141	1501	538	816	1106	1320	679	1413	2007	1897	691	986.88	1400	1800	682	1072	408	361	759.97	764	1676.32	1604
Sost	0	0	7	0	0	0	0	0	0	2	0	0	0	5	0	0	0	0	0	0	0	0	0	0	0	0	0	0	0	0	0	0	0	0	0	0	0	0	0	0	0	1	0	0	0	0	0	0
Nkx2-1	0	0	3	0	0	0	0	0	0	0	0	0	0	0	0	0	0	0	0	0	0	0	0	0	0	0	0	0	0	0	0	0	0	0	0	0	0	0	0	0	0	0	0	0	0	0	0	0
Pax9	0	0	0	0	0	0	0	0	0	0	0	0	0	0	0	0	0	0	0	0	0	0	0	0	21	25.4	4	34	1	3	10	3	2	6	2	3	2	2	0	8	0	2	1	7	9	2	0	3
Irx2	0	0	0	0	0	0	0	0	0	0	0	0	0	0	0	0	0	0	0	0	0	0	0	0	6	13	10	3	0	1	7	4	0	8	6	8	12	1	1	13	3	6	2	3	4	3	10	7
Col1a1	12	14	12	0	13	0	10	14	11	3	7	259	237	63	159	68	0	2	10	1	5	26	0	0	10477	11542	8053.62	38617	5633	7902	24206.9	40032.1	13857.2	35213	47609.9	63917.1	7619	8205	34236.6	40937.3	8785	10248	7025	11972.5	27370	15617.9	26935.7	48073.9
Itga3	1448	2954	962	5900	1879	1997	1100	733	1388	820	1576	2801	3180.96	2398	3872.08	3855	2676	301	11208.9	4609	1341	3904	2656	3622	26233.6	27862	31027.9	14970.1	18855.1	18579.6	22180.8	16665	15429.9	26889.5	19557	13736	17287.2	22004	24265.7	21650.6	19396	28736.8	21845	16510	13339	11127	22604	15741.8
Sgca	87	18	0	420	0	107	31	11	38	55	0	0	0	51	142	0	0	2	272	0	0	58	0	74	3	7	2	1	4	5	1	4	8	9	7	4	0	4	5	2	2	2	0	0	2	3	0	4
Dlx3	0	3	0	0	0	0	0	0	0	0	0	0	0	0	0	0	0	0	0	0	0	0	0	0	1	4	5	2	1	2	0	1	0	4	1	7	2	4	0	7	2	7	3	5	1	0	1	0
Foxm1	59	244	14	206	37	26	72	51	14	106	3	0	313	60	123	209	0	12	236	0	0	223	36	0	449	454	820.85	655	333	331	690	706.11	448	823	894	812.41	302	423	831	1057	298	354	2888.96	1603	336	279	1053.98	758
Itfg2	487	594	348	1982	553	952	232	155	402	201	1473.97	0	953	444	1472	992	0	543	1227	58	64	929	488	960	450	414.32	711	485	355	398	535	556	290	686.06	638	545	348	395	681	674	408	558	650	386.67	512	416	713	513
Nrip2	158.44	74.35	102.23	29	130.47	812.81	37	118.49	294.55	44.74	2	0	275.54	369.46	750.57	1300.46	0	291	2899.71	602.91	0	990.54	266.58	27.9	15	24.76	16.83	20.89	14	6	8.71	15.84	11	32.83	12.81	16	13.46	9	14	13	22.71	18	10	9	24	19	26.35	16.85
Tulp3	87	66	53	39	123	204	101	100	125	101	15	0	5	224	19	302	0	29	195	238	36	86	46	292	507	454	551.92	382.01	385	331	440	346	433	525	652	464	413	342	406	639	574	678	734	425	577	464.04	900	556
Gtf2h4	457	774	360	1274	670	198	338	168	372	214	643	0	452	334	367	1532	359	18	1547	0	369	306	136	424	396	379	529	337	281	373	426	394	302	588	596	397	384	388	494	492	309	487	509	379	421	348	637	402
Tubb5	6701.19	5604	3617	16113	6317	4222.13	4509	5270	5150	4685.98	9143	7503.69	4498.26	5323	8746.94	18488.4	2366	13476.2	18366.2	6460	3219	6267	6705	7122	9909.6	8117.03	17280.4	8797.03	7048.97	8649	11910	9986	7641.94	11685	16430.9	11276	7201.46	8350	14473.1	13986	8774.91	11796	24421	16720.3	9988	8639	18253.4	13291.7
Ell2	916	908	480	4045.01	507	1299	1239	848	806	422	250	2708	2104	1936	2969	1103	0	193	2798	608	1834	802	2044	2023	1816.98	1847	4964.98	1856.62	1482	1837	3690	2080	1423	2642	4272	2175	1375	2182	4118.92	2666	2321	2397	4400	2040.01	2428	1683.99	5145	2498
Jup	10173	10889	6678	24055	11450	8062	9381	4694	9036	5460	10638	5917	8495	7436	11426.3	20414	6340	9374	25775	6230	13389	8979	9342	9992	7870.99	9577	13616	9387.61	6405.5	8015	9982.94	10977	6405	15576	11260	10349	6055	11038	11643	13372.8	8129	10432	9056	7083	7037	7065	11845.2	9535.03
Fkbp10	581.81	445.78	98	351	254	128	847.9	352	708.93	446.79	1411.98	0	141	182	592.95	709	569.95	3244	1106.55	0	1246.91	633.94	113	254	3460.84	3667.93	5079.78	5272.84	2193.72	2646.87	4527.87	5869.81	3411.88	7238.73	5788.79	7669.77	1766.9	2465.97	5551.78	6855.83	3832.74	4303.75	5379.69	4711.87	8280.6	4270.92	5894.67	5994.94
Klhl10	14	0	0	44	0	0	18	2	12	12	0	0	0	1	0	39	0	0	25	0	0	0	0	0	16	11	9	7	14	11	11	11	17	13	5	7	6	11	12	12	6	10	4	3	25	13	10	5
Mnx1	0	0	0	0	0	0	0	0	0	0	0	0	0	0	0	0	0	0	0	0	0	0	0	0	2	0	2	0	0	0	0	0	0	0	0	0	0	0	1	0	0	0	0	0	0	0	0	0
Nom1	1350	1046	719	4553	869	2039.76	1230	851	738	593	395	0	1557	1581	1814	1714	297	129	4233	4734	359	1986	1256	1305	702	903	1775	897	630	714	1232	1066	462	1158	1299	1076	521	731	1428	1207	771	849	1528	1023	901	684	1516	1119
Ergic1	1836	1489	818	4126	1304	1964	1243	754	1382	1245	1534	214	1973	1038	2954	3501	613	3366	5617	2013	828	1932	1517	2159	7275	6565	9716.99	6604	4637	5682	6978	7641	5896	7474	8969	9183	4627	5848	6914.82	9875.99	7349.97	8092.77	9499.98	7435.01	7813	5593.2	11143	10114
Tnk1	46.93	0.1	41.63	0.01	24.79	0	3.07	4.09	3.06	19.46	0	0	20	11.13	0	0.01	0	1	25	39.17	0	0	29.19	3.02	2.06	3.14	0.05	0.04	2.06	0.06	0.07	3.06	0.07	4.13	3.07	2.09	4.09	2.06	0.04	2.08	2.04	6.29	4.19	4.22	6.15	4.16	0.03	2.08
Acap1	72	46	16	129	31	16	76	22	44	22	0	0	0	38	219	268	0	3	13	0	0	0	42	0	14	14	11	19	7	6	13	6	7	23	10	16	7	6	6	10	8	14	16	12	11	9	15	14
Tcea3	371	450	287	809	381	469	55	79	179	122	576	334	368	241	898	1012	476	1204	1433	149	340	834	302	147	94	88	128	77	49	69	77	80	103	162	119	118	46	53	89	73	73	92	47	47	204	151	63	63
Csn3	0	0	0	0	0	0	0	0	0	0	0	0	0	0	0	0	0	0	0	0	0	0	0	0	78	57	251	76	63	86	219	102	83	64	336	58	41	71	161	98	235	243	82	33	167	80	583	262
Ifrd1	5251.92	8260.18	3065.62	27167.2	4953.08	4464.74	23537.2	28736.5	8643.06	7281.83	3740.21	4232.49	29705.3	41907.7	27088.9	33357.3	2748.5	20279.7	39235.3	55654.8	39799.2	21509.3	41488.7	51658.5	4302.15	3732.91	7984.94	2418.45	3732.42	4109.86	5993.3	3035.68	2454.5	4147.21	6251.33	2721.35	3457.55	4555.52	6243.2	3898.21	3464.19	3850.11	6350.22	3586.43	2624.84	1727.31	8474.09	3571.2
Stk38l	2179	2317	1416	4458	1564	3743.85	1190.74	763	859	624.08	3246	0	1530.39	1392	961.1	1753	39	1777	6240.98	7244	1256	2872	1051	2650	1182	1293	2784	1452	960	1087	1897	1624	733	1700	1777	1558	925	1581	2262	2198	1325	1203	1687	1273	1440	891	3446	1593.96
Brpf1	2339	2814	1448	5735	2717	4206	2189	757	1253	1403	1692	3728.53	4144	1584	1727	3017	906	11974	5966	2054	1826	2526	2750	2493	813	1000	1672	1036.54	636	644	1405	1284	658	1487	1460	1225	526	1026	1497.98	1426.97	909	1105	1641.09	1146	1228	856	1866	1259.87
Akr1b3	2700.37	3302.48	1731.78	6881.58	2985.66	2298.95	1630.33	1300.03	2054.94	1439.71	2864.59	0	1019.52	2371.75	4635.78	5178.6	719.92	1816.51	6909.02	672.41	3883.54	2239.88	2227.09	2023.49	2988.33	2545.54	4418.33	2366.46	2425.79	2995.43	3259.22	2784.46	2421.85	3803.33	4029.69	2687.09	2349.26	2921.28	3830.39	3603.79	3592.65	4364.04	4387.45	2951.43	2702.22	2530.6	4202.49	2503.22
Hoxc13	0	0	0	0	0	0	0	0	0	0	0	0	0	0	0	0	0	0	0	0	0	0	0	0	2	2	0	0	0	3	0	0	0	1	0	0	2	0	2	2	0	2	0	0	0	0	0	0
Hoxc11	0	0	0	0	0	0	0	0	0	0	0	0	0	0	0	0	0	0	0	0	0	0	0	0	0	0	0	0	0	0	0	0	0	0	0	0	0	0	0	0	0	0	0	0	0	0	0	0
Hoxc8	0	0	0	0	0	0	0	0	0	0	0	0	0	0	0	0	0	0	0	0	0	0	0	0	0	0	0	0	0	0	0	0	0	0	0	0	0	0	0	0	0	0	0	0	0	0	0	0
Hoxc6	0	0	0	0	0	0	0	0	0	0	0	0	0	0	0	0	0	0	10	0	0	0	0	0	0	4	4	1	0	1	0	0	4	0	4	0	0	0	0	0	2	1	0	0	0	0	1	0
Gstt1	266	395	113	701	213	258	192	116	314	68	230	810	0	309	752	634	0	2450	866	0	0	524	196	568	112	93	594	126	89	123	395	133	131	152	514	156	115	115	487	201	123	118	371	86	52	74	932	73
Gstt3	1084.98	911.5	597.01	1833.68	948.81	247.67	500.24	238.33	687.23	414.15	992.23	3528.62	181.91	362.26	1025.36	1079.33	1112.14	81.84	2307.04	0	887.9	639.91	725.33	372.82	762.93	581.66	1053.07	645.12	490.08	653.51	671.96	703.46	561.12	881.01	740.72	641.18	442.97	604.61	833.46	887.79	560.18	692.93	500.04	337.22	590.29	455.13	782.99	431.96
Ddt	422.85	414.8	289.92	974.86	361.86	412.66	318.81	291.81	590.57	357.81	482.86	468.84	173.71	456.84	933.84	1214.82	262.88	670.9	1048.92	171.77	0	393.81	359.92	546.78	574.78	391.61	624.54	315.63	351.76	353.79	486.77	352.81	438.83	599.8	582.8	379.84	361.69	381.76	530.77	493.83	422.86	494.69	573.35	293.88	413.9	388.64	873.87	428.18
Tat	0	0	0	0	0	0	0	0	0	0	0	0	0	0	0	0	0	0	0	0	0	0	0	0	0	0	0	0	0	0	0	0	0	0	0	0	0	0	0	0	0	0	0	0	0	0	1	0
Marveld3	12	0	0	0	29	0	0	15	0	1	0	0	0	46	0	0	0	0	0	0	0	0	0	0	0	0	0	0	0	0	0	1	0	0	0	0	0	0	0	0	1	0	1	0	0	0	0	0
Ddx18	1400.1	2338.29	929.66	4231.96	950.05	2361.01	1279.33	734.7	1569.84	919.36	1474.87	301.9	918.28	1169.72	2472.74	3238.65	1693.12	4354.65	5869.68	3090.1	827.87	1136.88	960.22	1187.18	1318.48	1039.79	1973.26	988.18	960.1	1060.11	1430.83	1060.27	1069.73	1627.8	1516.82	1100.8	916.41	1086.41	1412.65	1434.32	1180.36	1481.97	2413.99	1434.6	1517.1	1049.79	2269.78	1312.61
Ubl3	17025	19415	10114	39854	14897	18055	13484.1	11262	15072	8116	10390	21167	13824	15121	29975	27927	10976	25730	44416.7	19630	14775.5	13547	20443	19233	5686	5131	8262.96	5257	3933.43	4797	5174	5906	3977.22	7890	5883	6226.47	4036	5454	6298.81	7508.99	4678	5776	4217.01	3603.03	5591	4441	6013.51	5062
Gramd3	341	286	167	606	234	163	383	270	303	262	0	1596	532	211	1508	643	0	14	827	1791	0	534	120	0	941	1032	1177	1249	581	952	823	1328	873	2022	1212	1922.07	582	947	938	1480	1204	1200	1032	846	1775	1016	1228	1254
Eef1e1	281	310	189	1019	206	573	101	177	466	249	244	0	57	308	1164	397	0	24	858	0	620	285	305	785	1137	675	1643	553	857	1039	1129	795	792.09	1170	1141	791	891	910	1301	1096	1238	1238	1550	1065	1094	926	1497	976
Akt1	10603	11620	7964	26687	12452	10887.4	8066	4069	7679	4670.11	14604	8224	9098	6504	13520	19178	6185	13654	29895.9	6430	7240	11463	10636	11949	11200	9314	19826.9	11918	7744.97	10194	14426.8	13458	6920	16445	14613.9	13742.9	7411	11145	17504	16728	10986	13438	17482.2	12090	11287	11412	18420.8	14398.1
Cldn15	50	33	11	0	0	0	25	21	43	14	0	0	0	43	1	0	0	0	28	0	9	0	15	0	32	12	17	13	25	33	12	17	15	32	5	9	34	34	14	28	9	12	12	5	7	11	8	2
Il16	0.77	81.51	8.47	357.59	1	2	34.97	15.24	3.13	31.99	440.47	1632.86	5.84	51.28	2.22	7.91	0	3.24	168.48	0	0	12	6.58	2.68	88.96	157.02	456.85	305.27	50.68	95.22	276.89	220.5	145.95	246.4	495.21	383.46	32.49	117.18	388.99	287.38	159.81	227.86	324.48	101.1	478.32	247.77	778.42	497.07
Tcirg1	1948	1634	1266	5099	2098	1772	2530.83	899	1523	1004	862	0	2905	1615	4148	3492	1173	6508	7688	1355	1739	2807	1718	2272	2940	3576.14	4310.12	2318	1967	1864	3306	2506	2456	4630.02	3781	2067	1628	2259	3931	2973	2635	3505	2536	1645	3752	1873	3663.13	1940
Naglu	1597	1279	946	2781	1402	647	551	321	679	503	2434	3047	653	656	1015	1380	385	3514	2603	1206	427	919	773	427	2339	2964	3781.79	2805.16	1554	2068	2872	3610	1906.67	4193.99	2903	3523	1527	2529	3041.93	3809	1751	2239	1826.83	1657	3217.86	1785	3267.76	2693
Ppat	1341	956	614	2409	949	1097	600	505	986	674	1366	0	542	566	1754	1717	1303	52	1846	1	458	1073	704	281	715	910	1366	776	620	739	974	883	695	1243.52	1143	990	549	827	1097	1170	896	1096	920	714	1071	748	1421	995.59
Smo	991	1254	486	2028	1007	867	455	277	687	284	590	1015	282	688	1004	1431	1709	2433	1847	1637	722	594	131	464	653	613	1257	919	436	483	1155	1195	591	1217	1406	1250	390	545	1125	1249	919	1009	1418	919	1475	848	1956	1453
Tspan33	132	251	63	201	155	0	72	126	46	12	0	0	0	555	0	0	0	6	0	0	0	9	36	0	112	98	166	96	81	119	119	97	51	175	87	111	104	125	125	164	139	154	73	84	183	105	191	362
Crnkl1	1527	1469	913	4916	1528	1770	900.8	777	1181	769	2587	1040	330	896	1765	2516	22	909	3696	1213	268	1102	1205	697	867	958	1807	1082	661	927	1284	1127	772	1481	1399	1311.99	666	1086	1417	1454	1081	1108	1597.4	1019	1442	959	1566	1174
Rin2	4729.03	6094	2187	9488	3691.89	9176	2423	1337	2071	1110	1372.99	6417	2217	2404	3546.99	3925	671	225	8285.12	54	948	2895	1984	1299	784	1016.94	1631.99	1584.03	503	879	1123	1580	746	1742	1406	2314.99	515	1048	1357	1950	1028	1158	1057	670	1638	1084	1960	1854
Folh1	0	0	0	0	0	0	0	0	0	0	0	0	0	0	0	0	0	0	0	0	0	1	0	0	58	140	58	208	21	32	27	191	90	284	87	444	14	54	27	96	46	53	18	43	625	211	23	165
Chordc1	2992	4670	1403	15516.8	2295	4367	2624	2166	2040	1518	1518	2134	2546	3053	4962	4825	1993	5660	15267	2658	3602	3820	3070	9402	2721	2477	4720	2793	2245.06	2980	2990	3149	2211	4270	3338	3226	2252	3486	3630	4081.4	3304	3336	4163.14	2937.01	3668	2507	3842.81	2798
Rtcb	4693	6054	3572	14306	4924	4065.99	3372.12	2478	3941	2175	6029	11999	2409	3713	7243	9156	1204	8350	14664	5994	2330	4103	2602	2845	4272.99	3730	8380	4196	3276.66	4512	5502	4539	2864	5698	5499	5134	2961	4313	6507	6010	4063	4546	6032	4268.99	4413.97	3776	5851	4568.22
Pwp1	814	1003	1070	2628.99	934	838	614	505	823	693	560	46	710	806	1332	1153	478	5109	3488	0	0	777	699	781	1341	1155.7	2531	1317	996	1312	1876	1533	643	1736	2051	1595	1010.88	1472	2142	1987	1393	1394	2838	1776	1440	1062	2271.53	1585
Fbxo7	2445.72	3721.74	1710	7560.36	2487.25	2893	1800.27	1189	1808.57	1107	1992	4048	2261	2044	5179.85	6013.25	2982.81	3208	7507.92	3233.52	2411.06	3529.82	2157.76	2932.93	686	751.55	1061.56	671	515.99	724	808.05	729	553	1072.09	802.33	775.6	469	709	880.77	852.04	580.51	654	636.64	415	683	483	828	505
Capns1	1987	2395	1236	4723	1948	2272	1872	1337	2554	1685	2088	3427	2105	2851	4407	7311	817	2450	5025.94	2036	1738	2140	1871	1375	8518.52	7143.94	7203.15	5316	5370	5898	5215	6849	7358.19	10199	8904	6381.66	6957.99	5910.43	5671.01	9204	6281	9914	8607	5762	6157	6475.55	13144.8	10291.9
Lrp3	176.93	268.22	135	539.88	103.23	212.99	324.95	118.22	275.92	151.9	738.97	21.62	0	105.17	511.72	295.98	0	11	1011.21	0	0	398.99	0	0	114	189.61	186	177	75	106.97	136.98	210.99	79.91	347.99	208.97	242.98	87.91	111	139.96	201.97	234.88	296.87	92	68.97	387.97	236.96	182	283.93
Dsg4	0	0	0	0	0	0	0	0	0	0	0	0	0	0	0	0	0	0	0	0	0	0	0	0	0	0	0	0	0	0	0	0	0	0	0	0	0	2	0	0	0	1	0	0	0	0	0	0
Evx2	0	0	0	0	0	0	0	0	0	0	0	0	0	0	0	0	0	0	0	0	0	0	0	0	0	0	0	0	0	0	0	0	0	0	0	0	0	0	0	0	0	0	0	0	0	0	0	0
Hoxd13	0	0	0	0	0	0	0	0	0	0	0	0	0	0	0	0	0	0	0	0	0	0	0	0	0	0	1	0	0	0	0	0	0	0	0	0	0	2	0	0	0	0	0	0	0	0	0	1
Hoxd12	0	0	0	0	0	0	0	0	0	0	0	0	0	0	0	0	0	0	0	0	0	0	0	0	0	0	0	0	0	0	0	0	0	0	0	0	0	0	0	0	0	0	0	0	0	0	0	0
Folr1	181	417	0	0	222	0	0	801	54	0	0	0	0	3246	0	0	0	0	35	0	0	0	0	0	5	2	6	3	1	5	2	5	1	1	5	3	0	3	3	7	5	0	1	2	12	3	0	2
Clpb	1734	1143	1122	4335	1736	1334	1585	710	1053	663	1721	0	1643	853.06	2215	3636	1014	114	4336	945	1586	1106	1248	1022	1205	1314	1922	1029	828	1002.34	1391.96	1150	919	1655.98	1372	1131	838	1243	1596	1425	1033	1279	1221	919	1385	810	1567	973.14
Sept7	16207.9	17026	8699	51031	13134	24293	13138	12716	15786	10185	9871	37670	7832	16232	35990	30533	9358.79	29895	58313	19055	16942	22120	16454	19542	21914	22301.7	40613.9	25827.3	18620	24088	25808	28391	17510	33989	27063	29525	16809	26811	29222.5	36657	22018	23266	24551	18977.5	24478	17090	28089	24352
Zdhhc4	1859	1634	1221	7131	1893	1760	1360	592	1500	873	2044	5130	792	1117	2682	3060	1727	4725	4442	850	1406	2071	927	1904	914	878	1478	987	633	773	950	1068	871	1307	1113	1189	623	803.93	1163	1301	880	1144	1057	745	1220	970	1373	1153
Rac1	33917.9	33666.8	22346.3	76197.5	31877.4	36440.9	25483.1	25430.9	30558	18456.1	29465.9	31244.9	21049.2	33081.6	60451.7	60185.9	16513.9	39268	103375	37019.1	28387.2	33623	31405.9	34352.6	24267.9	20985.4	34178	25534.8	17813.1	23267.4	24256.9	27814.9	18390.7	35660.2	28960.9	30984.7	17963	26420.1	27532.1	37035.3	24808.5	29284.9	33852.2	26017.9	23859.8	23748.3	33635.7	32424.3
Nup214	1812	1910.98	1289.85	9203.95	2139	3666	897	462	711	545	791	3264	1234	1203	1569	2656	1170	1265.87	4636	2090	4276	1796	1307.95	1887	1210.08	1313.99	3762	2062	804	934.96	2750	2408.98	867	1821	2198	2381	696	1377	2807	2790	1159	1240	2887.93	1742	1584	863	3158.96	2040
Aif1l	7076	6256	4721	15792	8115.97	3642	1115.99	1633	2231	2132	5923	2552	1758	2671	4974	10360.9	3262.92	10525	15324	1229	4446	4360	2844	3135	1261	853	4143	1131	784	983	3008.98	1215	774	1048	3276	1107	898	1128	3410	1606	1077	1209	3315	1289.98	773	735	4516.58	1606
Cpa3	0	0	0	0	0	0	0	0	0	0	0	0	0	0	0	0	0	0	0	0	0	0	0	0	0	0	3	0	0	2	0	0	0	0	0	0	0	0	0	0	0	0	0	0	0	0	0	0
Ltbp1	591	795	461	2602	384	930	548	345	672	631	1551	0	681	491	1650	3333	697	2884	5064	0	1276	2851	518	285	886	1269	1719	2444	537	657	1659	2134	1065	2678	3223	3782.82	497	766	2691	3028.02	3135	2350	5875.01	4752	8368	2833	3754	5114
Ugp2	1617	2880	1328	3753	1821	2488	1652	1712	2000	936	1493	912	4850	2519	4407	4574	3297	4398	5894	2339	2594	1895	1950	2361	1872	1689	3073	2244	1284	1874	2034	2274	1230	2863	2298.66	2431	1304	1928	2321	3015	1835	1858	2473	1876.78	1958	1636	2852	2476
Kcnh6	0	14	0	0	0	0	0	0	0	0	0	0	1	1	0	0	0	0	8	0	0	0	7	0	0	0	0	0	3	1	1	0	0	1	0	0	0	0	0	1	1	1	2	0	1	0	0	0
Trmt1	591	392	349	1473	669.77	634	515	337	728	336	1595	173	392	515	1199	843	161	1637	1529	1	179	574	403	313	1192	1128	1611	786	845	934	1185	920	714	1367	1195	934	686	917	1322	1155	950	1263	1266.36	862	1186	912	1456	871
Nacc1	460.2	752.04	597.01	1230.64	1112.98	1028.94	963.91	392.99	789.92	500.89	407.92	0	1263.43	697.94	814.98	1389.94	151.95	496.77	2289.14	904.91	274.9	600.87	469.61	1309.26	1284.4	1142.44	2447.88	1937.68	851.45	1042.8	1796.8	1832.11	1059.99	2177.8	2374.38	2446.78	1060.61	1393.27	1933.95	2923.78	1521.58	1679.87	3135.55	1816.33	1448.93	1341.99	3542.55	2486.76
Nfix	1010	1003	770	2001	1094	767	977.74	701	886	831	1554	2777	1427	1482	2018	2584	1488	573	5978	3829	79	1588	1842	2049	518	482	1132	549	319	421	834	601	491	762	1171	785	400	427	1093	1025	483	747	945.17	709	615	518	617	414
Slc1a5	520	448	327	925	340	217.09	1947	701	544	614	0	0	1487	1245	587	1209	0	2115	4237	2406	2941	1759	1869	1984	459	560.89	907	687	274	234	763.99	595	381	898	939	710	220	295	966	703.98	288	380	2187.76	1226.94	720	339	1864.98	1112.99
Uba1	9228.09	9449	6555	23048	10639	7015	6571	4079	6331	3887	7999	0	5017	5841	10463	11759	3066	13542	24261	13003	4722	7360	7523	6465	9981	10596	22607.3	12316.9	7399	9860.98	17002	14617	6613	15070	17523	13930	6939	12002	19507	16923	10548	12044	19638	13091	11942	8874.01	23446.2	16016.9
Vwf	13116.2	29075	14407	74936.9	25202.8	31407	24723.1	8963	14226	12539	49753.4	75870	12285	22180	55887	58314	31807	93675	117892	42581	36638	46770	22695	33574	753	2157	1000	2355.48	393	939	638	2240	618	2821	882	3058	673	1433	656	2852	655	2239.99	662	1450	1882.99	2500	2799	6225.86
Siae	635	263	503	3266	905	781	516	435	600	210	1772.98	3111	453	474	1098	90	159	865	1373	0	37	531	174	0	754	866	1055	630	524	622	776	757	513	1159	834	759	461	842	753	819	539	578	684	522	855	416	686	466
Vsig2	299	479	197	1291	190	1174	671	189	550	292	118	497	2058	639	1514	1253	387	637	1553	1875	99	484	433	454	342	216	258	134	155	146	124	151	189	204	122	126	151	175	141	172	149	254	139	163	143	76	157	105
Esam	56067.2	58474	34608.1	135127	55799	51401.6	51233.1	32601	55266	29380	64220	66955.5	45718.1	44538	91374.7	99890.2	33772.7	87337	160952	60917	50482	54180	48558	47699	34469.1	36318.3	39249.2	28372	24441	26706.9	27056	32818	25581.5	43893.6	29612	31796	23468	30799.1	30381	38835	26341	36666.1	17081	16965	28433.8	20880	30456	30362.3
Spa17	92	83	30	121	51	118	64	106	91	47	87	0	191	171	121	45	0	14	196	1	0	60	185	157	65	31	88	28	38	71	44	27	72	61	51	27	29	44	46	38	49	50	55	28	31	26	67	51
Fam50a	1445	1673	747	4379	1214	2500	1354	949	1304	1028	1464	811	1193.13	1184	3005	3216	1624	4022	4347	1907	1751	1335	1515	1026	1600	1444	2005	1292	1220	1470	1467	1384	1378	2444	1567	1647	1128	1469	1528	2021	1287	1562	1605	1228.04	1470	1250	1545.62	1265
Emd	658.79	883.57	448.76	2442.18	388.1	916.2	960.9	988.6	1008.99	746.35	1498.29	4376.54	1222.45	1469.53	4087.82	3246.28	583.75	3949.12	3978.83	3350.45	1666.38	1150.4	1911.78	3897.96	1002.3	797.63	1263.16	595.99	584.63	851.34	809.45	692.45	917.48	835.79	1395.7	902.34	771.18	812.6	924.51	1120.89	736.4	867.5	1268.15	1080.85	662.15	489	1639.62	1250.12
Taco1	106.88	144.93	51	261.77	46	86.97	72.74	41	53	51.81	10.38	0	0	93.82	565.11	363.63	0	6	247.7	0	0	0	23	9	165.43	133	282.91	137.9	130	158.57	202.61	150.46	134.74	246.65	209.68	151.48	134	151.58	225	221.38	161.77	200.36	185.86	148	184.48	134.63	190.75	214
Grik3	0	0	0	0	0	0	0	1	0	0	0	0	0	0	0	0	0	0	0	0	0	0	0	0	4	3	2	22	4	3	1	20	0	5	0	22	6	2	0	28	0	11	0	6	8	5	0	13
Gria3	0	0	1	0	18	0	0	1	0	23	0	1	0	2	0	0	0	0	18	0	0	0	0	0	503	545	708.98	522	508.91	514	622	940.79	564	1137	756	1058	325	618	743	1095	745	711	351	245	2239	594	183	426
Npas1	6	22	7	0	7	0	6	3	3	1	0	0	35	8	0	13	0	0	18	98	0	11	0	0	11	6	9	5	0	3	6	5	0	6	6	11	7	6	9	6	5	5	8	3	4	0	6	8
Sipa1l2	5572	4826	3651.02	12082	6893.74	6726	4423	1919	3317	2072	4129	2489	3302	3285	5514.55	5171	0	2858	14763	2214	3099	4262	4287	5929	411	620	1029	780	324	440	689.56	793	296	1091	871	910	329	624	870	802	494.03	563	1040	649	786	458	1206	968
Ap4e1	835.99	894	353	1441	500	981	565	258	261	323	921	0	830	166	1418	961	1458	1582	1809	1	0	287	698	395	371	527	1215	616	329	358	800	761	300	756	781	693	258	570	868	843	516	467	833	526	598	349	971	729
Blvra	1029	861	708	2543	1065	1175	586	499	1100	515	881	4437	302	880	1688	2956	1005	87	2417	593	1255	1353	982	829	1432	1127	1937	1251	1027	1236	1262	1366	1112	1828	1282	1445	935	1197	1475	1898	926	1190	1269	989	989	888	1204	984
Pdzd4	0	0	0	5.49	0	0	1	0	7	2	0	0	0	1	0	0	0	0	3.45	2	0	0	0	0	3	2	2	2	3	2	0	2	1	9	7	3.38	2	2	3.36	2	3	10.55	4	3	5.3	6	4	5
Srpk3	0	0	13	0	11	0	27	7	0	0	0	0	63	23	0	0	0	3	195	0	0	163	0	0	3	1	2	0	0	1	3	0	0	3	2	2	0	0	0	2	2	4	0	3	2	1	2	2
Idh3g	3174	3339	1948	9991	3353	4672	2934	1952	3320	1995	4975	2580	2928	2912	7584	6437	2157	5320	9081	5272	3225	3895	3560	3910	1885	1717	2858	1778	1475.72	1624	2005	1940	1447	2651	2255	2202	1181	1802	2311	2580	1675	2080	2240	1724	1935	1611	2475.9	2107
Pnck	0	25	12	0	0	104	0	1	0	12	0	0	0	61	0	4	0	9	341	0	0	165	8	0	45	20	75	36	19	22	56	58	4	37	48	40	19	33	48	54	23	48	44	51	37	26	50	68
Ssr4	2084	2295.99	1305	5389	1767	1954	1747.2	1907	2650	1779	3074	3764	1979	2184.99	5117	6149	2135	3601	5338	1475	1307	2276	1862	1717	2908	2047	3210	1856	1963	1848	2161.98	2086.37	2273	3138.03	2770	2100	2032	1815	2590	2848.3	2535	3227	2520.99	2167	3002	1838	3028.99	2272
Bcap31	7356	7806	4341	16851	5986	6777	6219	5985	7123	4197	9977	9240	4474	8372	12196	21276	7728	14627	23621	10315	9335	9237	9981	9254	12071	10383	11972.8	7200	8362	9916	7875	7823	9289	14683	8660	8777	7788	9477	9649	10145	10514	12001	7432	5557	15084	8065	7737	6654
Fam98a	1122	1254	845	3433	1036	1411	688	598	1176	650	448	2507	576	917	2020	1392	1	2209	2839.14	2662	1367	537	411	178	1509	1437	2661	1507	1232	1472.99	1979	2004	1262	2515	2303	1648	1334	1708	2259	2366	1820	1934.99	2953	2059	1691	1356	2640	1815
Ltbp2	0	70.96	0	451.82	0	0	137.69	34.91	7.46	23	478.87	0	0	52	554	0	0	0	79	0	0	0	0	0	71.63	139.94	39.76	180.15	18	16	18.8	56.84	3.44	56.7	137.54	102.42	20.9	45.8	75.85	78.4	21	53.7	56.05	48.7	250.78	92.35	135.2	60.84
Kmt2a	1078	999	623	1306	838	1246	2046	1391	2383	1168	532	1443	1424	2205.52	4843	7070	1255	4697	7287	3736	3764	1767	2416	1347	1903	1685	1371	725	864	804	1042.98	835.98	1506.13	1578	1653	914	964	734.98	1123	1233	1397	2040	1140	911	1836	1052	1209	1098
Ift46	520	348	402	709	426	211	443	347	767	337	163	0	479	605	1570.92	781	102	311	1531	1426	691	719	372	518	1090	785	1344.95	767.92	746	870	885	844.1	795.93	1404	1131	952	734	937	1116	1247	1007	1162	760	682	1183	965	989	778
Tmem25	62	56	24	186	21	0	22	30	48	0	0	0	85	12	0	9	0	0	50	0	0	0	0	0	3	9	17	9	5	12	11	8	16	13	16	11	2	3	18	9	3	11	10	8	40	13	9	11
Cd3g	0	16	3	0	0	0	0	1	0	0	0	0	0	9	0	0	0	0	0	0	0	0	0	0	0	1	1	0	0	0	0	0	0	0	0	0	0	0	0	0	0	0	0	0	0	0	0	0
Trappc6a	571	695	385	2289	485	559	405	257	513	281	765	1195	306	406	548	1516	983	2086	1298	237	204	476	387	558	1558	1069	1705	856.96	1094	1234	1205	1092	1032	1596	1245	966	926	1057	1443	1324	1065	1453	1007	814	817	878	1731	1109
Supt6	2819.69	3373.43	1830.11	9034.27	3728.26	4621.13	2427.44	1062.93	1669.92	1154.14	1417.45	4596.22	1400.83	2748.39	4462.54	5288.49	824.75	509.12	9606.35	4480.02	2938.73	2456.58	2951.02	3428.94	1610.4	1818.5	3694.64	2320.38	1050.22	1326.92	2492.75	2732.08	1175.27	2902.03	2568.64	2612.91	821.44	1847.23	2982.67	2771.5	1762.74	2107.77	2832.8	2174.83	2486.17	1489.28	2854.15	2262.63
Spag5	0	0	0	0	72	0	0	19	31	66	0	0	0	5	0	23	0	0	0	0	0	0	0	0	186	222	235	184	155	139	211	235	133	336	267	247	92	198	248	339	110	106	1162.55	597	129	95	278	217
Foxn1	0	0	0	0	0	0	0	0	0	0	0	0	0	0	0	0	0	0	0	0	0	0	0	0	4	26	35	12	5	7	16	10	0	1	9	11	15	12	20	15	4	6	27	15	0	1	5	4
Unc119	50	145	8	58	109	0	26	156	44	29	0	0	0	189	0	193	0	9	131	0	1	36	115	124	83	76	94	56	47	53	64	81	41	128	93	90	51	60	98	88	126	101	92	61	173	123	72	76
Rab34	237	409	186	992	389	373	228.08	125	210	135	304	0	140	246	479	705	195	25	792	0	1186	293	250	379	911	746	1025	871	554	651	784	896	860	1433	1130	1232	567	663	1038	1310	1028	1180	1372	1064	1437	1201.98	844	898
Sdf2	2506.31	2697.57	1542.89	7827.73	1994.74	3416.87	2908.56	3299.07	2656.08	2008.86	3045.55	2873.78	3009.17	4833.61	5581.46	8819.5	1809.25	4697.88	7751.65	10860	4693.27	3252.42	4492.98	7406.06	3203.36	2721.5	2940.35	2043.45	2244.78	2391.02	2019.25	2260.92	2621.73	3820.97	2443.36	2315.09	2149.57	2312.77	2357.33	2892.52	2639.25	3606.23	1734.26	1495.17	4071.82	2384.72	2132.66	1999.36
Ccne1	30	81	7	107	23	0	301	297	140	116	0	0	0	257	0	0	154	31	252	0	0	68	449	231	481	398	587	509	366	459	551	411	409	682	563	531	312	474	632	630	447	512	1472	932	350	317	527	383
Hsf2bp	0	4	0	104	22	0	60	40	117	60	0	0	55	106	0	0	0	2	145	0	0	44	71	350	18	20	60	40	9	20	21	16	5	26	38	25	8	19	37	21	18	12	36	16	19	9	27	14
Bbc3	570	785	431	1619	664	459	721	549	695	382	418	0	599	736	792	1601	748	1991	2841	44	1462	1015	949	849	535	525	662	521	448	370	514	672	489	904	849	637	391	478	566	683	434.01	500	517	298	683	518	693	573
Mybpc3	47	0	0	3	0	0	0	0	0	0	0	0	0	0	11	0	0	0	0	0	0	0	0	0	3	0	0	1	0	0	0	0	3	0	1	1	4	1	2	3	1	1	2	5	0	0	2	3
Psmc3	8373	8975	4974	19834	7455	5203	5103.12	4903	8042	4477	10189.9	9234	3890	8235	13082.1	16928	5107	12460	21118	6704	6758	8151	8507	9316	6706	5846	11344	6163	5017	6524	7622	6759	4773	9116.94	7678	7308	4488	6605	8848.47	9006	6117	7541	9116.98	6353	6851.43	5770	9077.95	6386
Acp2	1409.76	2344.5	1130.15	6023.04	1527.56	1854.88	1078.2	737.12	1432.05	951.11	1199.95	728.2	16.78	1097.48	961.39	1761.79	1685.49	161.65	3962.02	1127.9	1804.15	1655.38	913.35	785.89	2913.4	3277.43	4494.82	2696.19	2009.89	2332.03	3065.57	3028.03	2211.8	4181.27	2923.92	3118.01	1664.19	2659.38	3448.4	3611.4	2513.91	2819.35	2000.97	1476.15	4192.61	2004.94	3229.45	2525.18
Rapsn	0	0	0	0	0	0	0	1	0	0	0	0	0	12	0	0	0	2	0	0	0	66	0	0	25	21	22	22	16	12	22	29	50	61	26	41	30	27	15	42	2	5	70	14	10	4	29	3
Slc39a13	1229	1255	780	2604	851	1405	1271	429	898	575	1325	5441	1388	968	2952	2746	928	3103	2863	2726	593	1232	744	851	4736	4313	6347.81	3236.97	3425	3291	4735.94	3803	3081	5498.92	4193.43	3597.93	2897.95	3574	5343.98	4637	3692	4778	3668	2713	4636	2837	4628	3230
Celf2	1103	784	288	1276	552	1053	992	802	803	698	122	2705	803	760	2343	1066	302	106	1911	694	1174	669	1523	1110	1879.52	1557.24	2292.28	2109.15	1316.4	1399.7	1752.2	2381.17	1767.39	3041.87	2377.52	3129.17	1139.86	1329.06	2173.67	3146.22	1643.62	1655.97	2535.2	1739.33	2452.15	1705.59	1553.39	2093.16
Nr1h3	285	378	172	1116	334	513	636	294	740	221	1671	3312	142	437	2015	531	409	48	1774	748	449	732	553	124	467	453	293	405	228	463	144	296	300	884	214	360	300	442	221	435	368	535	93	126	498	476	258	321
Ddb2	457.24	313.5	193.85	1542.36	165.44	463.12	215.8	93.88	154.95	44.89	156.05	6652.8	280.22	312.52	1452.61	527.21	139.51	2531.35	902.98	1003.1	389.85	475.62	780.65	341.12	101.61	127.57	93.18	36.8	52.11	50.97	52.62	55.97	58.2	162.73	63.08	47.99	35.81	67.62	52.6	72.83	61.09	85.65	64.01	61.85	156.08	59.06	65.55	52.82
Spi1	18	79	12	0	18	0	15	3	0	0	0	0	0	33	268	0	0	7	0	0	0	0	107	0	0	1	0	0	0	0	1	0	0	0	0	0	0	0	0	0	0	1	0	0	1	1	0	1
Sf3a1	3250	4022	2093	9603	3600	4841	2200	1199	1749	1417	3382	8043	1855	1974	4845	3973	2999	5308.18	9759	0	3066	3125	2223	2172	1416	1506	3117	1835	1171	1513	2176	2099	902	2453	2427	2386	1132	1775	2620.35	2648	1645	1795.95	3535	2487.86	1640	1399	3007	2142
Stat6	7018	7022	3884	15954	6675.02	5589	3565	1418	2914	1301	3420	3270	3120	3495	4111	9025	4055	9093	23374	3589	3583	7534.34	5722	2989	3869	4139	8562	5589.07	2775	4031	6172.05	6050	2464	7445	5552	6143	2534	4693	6729	6979	3620	4024	5475.3	3653.78	4645.99	3464	6305	5030
Clgn	0	0	0	0	0	0	1	0	0	2	0	0	0	0	0	0	0	0	0	0	0	0	0	0	78	22	75	30	37	34	25	18	17	40	31	32	33	36	35	40	36	30	157	72	8	11	33	24
Napsa	90	283	93	229	83	0	170	213	189	187	1018	0	2	213	675	1200	894	1039	1225.28	22	0	428	169	237	39	43	27	15	10	15	16	12	13	33	17	9	8	17	11	10	8	18	5	2	7	7	31	10
Vrk3	1582	1682	917	5323	1386.99	2426	918	712	1416	799	1121.88	2582	1538	1249	3728	3905	0	576.8	5192.98	3712	3128.99	1578	1622.97	1103	619	568	1115	637	448	577	798	660	406	939	875	737	424	571	847	846.73	549	781	668.84	504	706	607	963	636
Smg9	581	845	415	1495	823	634	423	229	630	336	905	1283	479	354	1088	1731	732	1523	1981	587	731	414	765	383	287	396.94	633	293	193	227	403	341	223	477	450	367	210	283	425	426	195	368	471	301	344	213	561	357
Paxip1	1369	1315	1144	3533	1464.01	2657	773	426	621	521	1197	0	1353	995	2058	1703	778	3344	4744	3	0	979	1347	1837	628	711	1433	898	503.83	549	1003	1096	471	1081	925	1030	396	726	1121	1281	565.05	726	1710	1085.01	808	524	1359.67	1042
Rmnd5a	1906	2935	965	5293	1583	2199.98	2521	1795	2112	1343	691	1209	1296	2178	3564.93	2193	1661.99	1574	6902	2736	2209	2041	2167	1882	895	903	1152	865	600	655	711	1079	1033	1370	1220	1163	677	805	844	1381	1062	1052	1167.96	993	1212	842.21	1253	1436
Mov10	1196	994	553	2523	1147	1159	470	221	705	355	1174	0	436	486	2085	1466.02	707	6026	2519	39	430	1008	106	256	1455	1482	4167	2400	992	1206	3463.62	2824.95	1105	2650	3680	2205	845	1426	3968	3337	1514	1409	2403	1353	1335	952	4140.7	1797.99
Ppm1j	137	313	50	439	77	0	659	219	726	277	508	1386	249	105	299	329	0	10	500	445	0	2	227	39	901	853	2616.41	904	595	712.19	1670.17	996.99	637	1137	1935	909.66	515	753	1870.59	1188	1291	1702	881	583	1313	1172	3391	2144
Rhoc	5050	7520	3799	14671	5599	4331	10511.8	8098	13483	8211	14923	11851	6005	8515	18240	21987	1845	5935	20623	15091	5932	9122	11084	8952	22248	15971	42509.4	17011.2	15310	20051	29847	19213	15651	25918	34687.2	19989	17141	19336	34018.9	24924	21417	29464	18428	11306	18995	20368	38237.9	25245
Prr27	0	0	0	0	0	0	0	0	0	0	0	0	0	0	0	0	0	0	0	0	0	0	0	0	0	0	0	0	0	0	0	0	0	0	0	0	0	0	0	0	0	0	0	0	0	0	0	0
Tead3	6	8	1	18	0	20	4	7	7	9	0	0	33.75	14	37	22	45	2	20	0	2	27	0	0	28	30	17	47	12	16	13	26	22	83	48	79	24	20	30	45	60	49	31	45	133	93	25	60
Ppard	57	116	67.6	228	126	193	286	143	214	109	246	359	352	281	419	406	0	673	371	1	99	124	178	162	154	151	206	175	94	136	197	135	180	201	249	203	139	128	132	203	142	215	290.43	172	160	148	345	161
Def6	2706	2758	1616	5546	2762	1890	1475	851	2083	1067	2587	636	1566	1417	3695	3820	0	5938	8216	3608	2481	2294	1975	1610	1374	1220	1498.99	888.82	1059	1027	1140	1258	1013	2016	1272	959	1012	1234	1437	1309	809	1224	881	697	1059	932	928	720
Peg3	219	798	105	1	216	564	285	377	249	291	0	0	428	464	1020	544	0	24	567	0	1823	343	251	80	366	522	734	546	243	379	607	906	324	708	566.89	801	323	513	567.99	1002	669	750	1374	1140	945	474	1071	1176
Zim1	0	0	0	0	0	0	0	0	0	0	0	0	0	0	0	0	0	0	0	0	0	0	0	0	0	0	0	1	1	0	1	0	0	2	0	1	0	2	0	0	2	1	0	0	1	0	0	2
Metrn	94.34	163.6	88.45	219.32	160.19	73.35	22.64	71.57	65.59	29.61	40.7	0	51.19	213.6	278.6	45.73	0	3.75	176.07	0	9.84	96.82	53.41	0	158.23	94.94	137.78	118.39	103.49	92.41	110.78	121.77	185.74	196.7	213.38	162.06	87.64	95.79	110.61	198.06	126.26	161.2	274.03	202.91	206.42	134.55	145.49	150.68
Lmf1	1156	897	489	1837	965	757	749	395	923	465	884	1469	177	620	1107	582	490	1015	2401	736	1797	718	760	1307	853	832	1032.11	696	503	629	747	759	567	990	798	808	516	666.84	829.01	949	679	885	528	456	838	556	1001	771
Narfl	706.23	725.96	689.67	2193.98	630.56	634.49	386.85	189.33	430.7	272.15	1139.69	1773.44	444.99	442.75	1258.5	1117.53	495.03	4058.92	2050.29	0	335	849.68	376.26	454.54	895.62	806.58	1151.57	745.84	666.55	694.74	902.39	831.12	747.01	1315.59	854.57	891.08	463.56	747.2	1018.13	1023.08	698.2	843.74	784.78	663.49	877.67	677.04	819.98	689.6
Angptl4	1550	3000	1132	4172	1864	3634	1898	1455	2747	1178	1805	223	1651	1532	5390	186	1081	148	3193	1688	1918	1513	1302	1731	10379	10275	37274.8	6561	11019	9841.94	31893	9061	6017.99	10265	27981	6126	7194.98	9776.97	33414.1	10635	42177	48288.8	16296.4	8235	46872.9	26319	45255.5	24404
Dbf4	146	146	126	574	97	397	405	282	198	207	1017	0	163	338	154	402	210	10	596	0	0	62	157	880	892	698	1146	661	659	670	760	739	821	1038	982	742	575	722	959	1000	661	766	2021	1217	756	501	1108	729
Daxx	1208	1598	805	5404.29	1060	859	969	565	1120	650.43	1070	0	1567	823	2077	844	1124	134	3718	80	45	1687	1251.02	1047	1292	1169	2753	1342.4	834	842	2269.99	1599	1052	1397	3521.98	1410	676	851.35	2195	1949	1085.3	1492	1563	1000.72	953	823	3291	1399
Cd320	4130	3536	2855	5750	4904	2854	1886	1399	2933	1194	4508	0	1342	2465.98	4316	5079	2371	300	6018	2332	1988	2245	1714	2945	613	495	718	401	443	485	451	452	422	695	554	460	479	525	560	659	674	837	621	405	1017	608	603.99	506
Ipo4	1485.52	1690.91	909.13	3581.98	1304.51	1516.05	1482.77	674.59	937.57	654.94	1477.31	95.33	974.6	878.33	2655.93	2357.21	1603.23	251.03	4066.03	132.89	811.45	1120.63	1295.61	1519.73	2450.39	2413.47	4588.81	3015.6	1741.11	2551.48	3442.86	3703.95	1709.11	4059.35	3562.77	3711.18	1569.92	2863.02	4147.15	4113.03	2390.86	2677.89	4325.01	3313.43	2494.35	2232.59	4771.46	3380.64
Tm9sf1	4140.48	3963.09	2572.87	11780	3575.49	5403.95	3761.23	1715.41	2702.43	1984.06	4427.69	8887.67	4410.4	2692.67	4194.86	5794.79	2197.77	8608.97	11330	1151.11	1944.54	3475.37	2177.39	3515.26	3635.61	3849.53	6161.18	3987.4	2588.89	3036.41	4429.41	4479.21	2564.89	5308.65	4795.23	4532.53	2341.08	3358.98	5204.22	5310.97	3383.14	3850.11	4618.02	3445.57	4679.65	2578.41	5410.54	4143.04
Rec8	112	56	68	36	86	102	190	46	94	49	613	256	0	115	64	158	69	8	178	499	0	141	114	116	47	38	32	30	15	19	8	25	35	38	46	34	15	16	12	33	17	17	4	7	8	7	19	13
Irf9	5631.91	6795	3396.84	17484	5687.99	7495	4019	2723	3304	1868	3039	6157	5244	4767	9360	10924	5201	10654.1	17334	4432	5761	5364.33	5494.04	4315	2484.61	2561	4861.99	2961	1771	2169	3140.97	3284.74	2026	4428	3525	2903	1642.99	2669	3782	4105	2360	3002	2043	1591.99	2393	2025	3845.03	2339
Gmpr2	1106	1347	876	3962	1143	1497	1049	868	1587	798	1683	1494	638	1034	2058	2919	764	3723	3825	1407	410	1608	886	255	1388	1179	1936	1105	965	1379	1326.43	1222	929	1963	1504	1240	1087	1378	1684	1652	1360	1479	1379	1008	1235	1022	1562	1160
Mdp1	2102	2193	1477	4056	1595	2107	1613	1219	2038	1420	1290	2752	1283	2183	4205	4996	682	3316	5992.49	667	1141	2206	1406	1694	1300.19	1158	1409.77	1056	950	1000	979	1166	982	1779	1250	1198	917	1080	1185	1381.95	1054	1254	894	722	1071	1002	1195.99	987
Dhrs1	1840	1367	1119	4183	1588	1733	1238	909	1405	809	1743	4492	541	1583	2158	3476.97	1790	4355	4122	1891	757	1704	1308	1139	1925	1640	2644	1783	1434	1923	1863	1895	1526	2410	1943	2051	1513	1908	2103	2474	2009	2656	1782	1511	1890	1782	2785	2023
Ncan	0	0	0	0	0	0	0	4	6	2	0	0	0	17	0	0	0	0	4	0	0	17	0	0	0	0	0	0	1	0	0	0	0	0	0	0	0	0	0	0	0	1	0	0	0	0	1	0
Tmem161a	1870	3198	1436.98	3665	2138	2109	1482	772	1471	773	3401	0	1165	1231	2636.1	4004	3181	87	4611	1000	2009	1949	834	1875	1593	1658	2153	1284	1194	1290	1587	1428	1258	2327	1747	1296	1003	1415	1847	1791.05	1496	1805	1431.99	936	2113	1181	1885	1323
Armc6	411.6	363.78	197.15	40.03	246.39	256.36	168.38	90	80.62	127.97	387.73	35	116	108	625.81	462.64	0.11	3040.55	832	608	741.52	413.28	399.76	1	420.72	341	451.98	260	321.54	345.08	327.91	314	242.98	531.94	382	355.5	267.55	373.53	415.45	451.5	271	398.47	512.58	368.26	314	276.08	390.53	312.05
Borcs8	255	425	215.18	903	299.74	238	263.67	214.21	381.12	192.31	773	384	227.37	318.77	561.29	716.39	87	823.24	908.47	206	110	429.12	274	177	635	508.73	673	414	482	525.35	426.19	474	556.29	739.39	459	485.19	438.58	547	492.19	552	452	635	354	318	548.25	477.19	478.79	385.2
Slc25a42	678	838.07	434	891	603	805	412	140	364	113	0	990	388	385	1080	172	660	57	1507	898	995	757	640	506	459.62	450	642	415	291	357	425	479	326	866	380	554	288	503	393	675	320	334	432	270.4	381	264	261	280.97
Snx9	2733	2650	1465	7437	2045	2398	1555	1110	1611	922	2061	1764	2309	1977	2699.99	4862	1183	3293	7362.46	1209	4970	2162	3428	1951	2832	3030	6168	4553	2038	3127	4098	4525	2063	5332	4389	5320	2319	3559	5019	5794	3928	4066	5147.01	3641	5305	3949	5692	5506
Ranbp3	2699	2400	1414	6038	2381	2752	1852	797	2096	1062	2473	0	1511	1293	4379	4919	2199	172	7037	3670	525	2482	1526	3110	1923	1964	3535	1891	1494	1761	2422	2236	1348.43	2999	2581	2102	1195	1964	3115	2699	1841	2232	2505	1770	2192	1765	2731	1926
Ndufa11	1650	1604	820	4733	1383	946	1035.36	945	1602	1077	3035	3248	654	1868.98	2358	3819.99	2143	3052	3029	1637	929	1559	1312	1045	1993	1220	2478	1266	1269	1612	1772	1442	1386	2009	1880	1482	1317	1465	1970	2096	1375	1988	1603	1122	1464	1428	1751	1324
Bmp8b	2	0	0	1	0	0	11	0	0	1	0	0	0	0	0	1	0	1	0	0	0	1	0	0	29	20	21	28	11	18	3	7	25	30.95	14	29	23	15	25	29	16	6	27	40.76	7.02	0	1	19
Nr2f6	2461.02	1383.63	1363.12	5781.27	1923.01	1719.43	1523.8	792.5	1572.96	739.14	2897.03	3713.41	607.06	883.56	1913.68	2870.99	1175.41	2360.99	5994.77	0	950.32	1754.13	1197.79	1572.47	1534.95	1376.49	2119.92	1354.42	1086.82	1319.19	1430.16	1535.75	965.62	2166.81	1573.07	1485.56	955.5	1513.55	1856.27	1773.13	1144.61	1766.39	1062.5	909.23	1602.25	1410.41	1616.46	1325.99
Use1	1305	1358	841	4039	1541	1419	1236	825	1218	868	1654	2197	1192	1738	3881	4587	1204.99	4965	4677	2709	821	2335	1739	1698	742	679	1264	575	514	622	901	625	636	976	1058	664.29	552	592	967	846	816	1228	767.66	571	1116	877	1647	929
Ocel1	1215.98	939.37	830.01	3490.72	1214.99	1112.58	712.87	387.5	989.04	532.86	1787.97	96.59	1141.94	723.44	1192.31	2299.01	1725.59	793.01	3169.23	589	122.68	1182.87	800.2	591.88	454.05	474.46	536	345.36	248.18	291.82	350.84	361.25	311.38	687.19	414.93	417.44	242.5	365.45	454.73	489.87	349.39	560.62	432.5	335.77	474.75	376.59	529.44	469.01
Dyrk1b	319	314	352	1185	376.16	587	261	89	165	141	590	2389	419	119	860.96	629	0	9	1404	0	0	452	6	152	271	259	608	453	173	229	438	529	159	582	515	620	175	283	507	617	369	352	305	215	489	368	638	463
Braf	679	1718	487	1639	595	1140	1429	991	1093	987	458	576	1433	1645	1930	2509	211	3353	3535	1071	2244	995	1647	1941	1134.95	1202	1594	1044	600	740	1049	1085.46	952	1440	1363	1299	720	873	1098	1370	1131	1032	1198	963	1236	665	1210.95	1374.96
Ndufb2	1123	1248	575	2509	901	869	790	869	1417	914	1163	3833	525	1301	2439	4174	820	1507	3266	1377	817	1215	811	1180	1413	935	1401	718	895	1237	906	796	1021	1509	1140	892	1042	1051	1113	1184	917	1501	840	708	1056	1074	1063	948
Hltf	1779	3300	1095	7646	1566	3039.85	1076	797	1251	824	418	127	1074	1146	2724	3504	169	3336	6045	0	1054	1856	1403	1582	1178	1516	2623	1651	899	1236	1765	1987	919	2283	1900	1997	822	1741	1925	2202	1476	1428	2038.18	1405	2409.98	1238	2324	1894
Prpf6	4437	4280	2666	12932	5017	4804	2736	1566	2309	1696	4159	2363	1343	2953	4832	7208	818	2721	13138	2626	6418	3539	4237	2950	1773	2190	3971	2596.18	1408	1983	2893	2836	1305	3099	3053	3086	1294	2329	3344	3342	1810	2153	3265	2198	2756	1944	3704	2565
Rgs19	1057	829	515	1998.99	735	952	613.28	385	950	618	2397	854	229	632	1749.28	1661	0	2230	2312	1297	0	1578	353	699	1322	1040	2077.96	1206	958	1229.86	1458	1331	959	1662	1717	1366	1025	1404	1769	1931	1266	1503	1706	1101	1268	1263	1744	1494
Rgs20	0	0	0	0	5	0	14	3	14	3	0	0	0	14	0	1	0	0	34	0	0	16	0	0	261	122	340	173	213.86	161	205	184	151	209	218	181	216	176	237	323	133	159	365	254	131	80	168	143
Abhd3	64	218	111	219	210	199	160	188	60	56	223	567	0	521	205	187	905	797	583	0	1121	86	195	309	49	54	65	32	57	42	35	35	40	89	63	67	54	58	39	44	62	48	30	33	71	24	42	24
Snrpd1	558	842	340	2096	563	646	618	767	1080	791	1146	2026	622.85	1119	1976	3557.48	759.03	2057	2381	1055	192	1095.94	860	930	1185	686.12	1290	543	861	964	936	728	967	1317	1401	778	853	909	1020	1099	936	1283	1775.45	1155	964	880	1303	866
Tchp	342	345	248	1119	303	654	321	223	502	252	402.55	58	524	397	693	1029	0	104	1174	0	0	725	288	396	282	312	392	167	197	207	282	246	238	418	268	257	186	229	315	280	207	324	247	165	348	244	297	183
Tiam1	1041	1460	675	2559	1130	1554	1301	1075	1877	890	973	188	1863	1502	2421	1172	932	1177	1856	1278	397	741	1107	706	29	30	40	30	22	21	39	40	42	52	49	47	46	28	31	62	62	67	200	94	80	63	98	78
Tsc2	3403.21	3478.17	2497.09	9793.17	5246.43	5547.65	2788.08	1054.43	2473.43	1215.34	4164.12	2112.75	4010.6	2410.95	4112.79	3147.65	2020.36	5461.49	10366.6	5490.66	291.86	3338.26	2899.16	3453.25	1897.52	2243.13	3602.57	2546.24	1296.82	1500.06	2478.53	2981.06	1433.85	3230.81	2723.18	2941.74	1222.8	2258.4	3083.35	3050.34	1814.84	2141.15	2725.93	1951.48	2319.96	1591.25	3004.67	2428.56
Rpl3l	0	0	0	0	0	0	0	1	0	4	0	0	0	2	0	0	0	0	2	0	0	0	10	0	0	0	0	0	0	0	1	2	0	0	0	1	0	0	0	1	0	0	0	0	1	0	0	2
Slc9a3r2	71474.7	67701	42717	136276	71148.6	39141	30748	20295	44529.5	26137	62723.6	41141	37378.4	35415.7	93107	154216	42266.2	83604	203382	63615	36101.1	66147.7	56886.5	59061	17631	18403	16126	8399	11782	18923.6	10305	8817	10645	26450.8	9043	8458	12094	20877	13308	11737.3	8722	16204	4949.72	4580	7780	10518	6049	5191
Puf60	10717	10808	6542	24334.8	9974	11284	6456	4812	7526	4431	9454	9673	5915	7741	17117	22745	8100	22681.9	31483.8	9236	9877	9522	9882	8482	5075	4430	8440	5342.25	3659	4792	5904.95	5629	3282	6963.3	6048	6053	3358.01	4924	7069	7567	4502	5559	6388.73	4700	5010	4465	6915	5726
Golga2	2063	1862	1193	3232	1846	2670	967	624	1575	828	650	216	1297	1466	2319	2001.98	1295	1751	6705.81	474	110	1620	1972	1460	1924	1969	3009	1963	1161	1379	2058	2101	1307	2709	2267	2286	1157	1806	2621	2627	1553	2234	2211	1772	1823	1291	2709.96	2086
Uck1	1448	2162	1215	2912	1439	1216	894	607	1453	727	1885	5448	1392	871	2716	2082	661	3667	4351	833	1520	1568	1058	1945	1225	1238.11	2056	1168	847	1272	1416	1296	873	1933	1458	1330	799	1203	1742	1592	1040	1527.2	1412	978	1431	1167	1499	1033
Scin	0	0	0	0	0	0	0	0	0	5	290	0	331	2	0	0	0	0	0	0	0	0	0	0	6	5	45	6	0	7	42	32	7	10	58	27	3	13	48	5	4	5	26	9	11	7	58	15
Ikzf4	0	0	17	0	0	0	68	15	0	2	0	89	1	27	0	3	0	466	101	0	0	220	133	0	7	7	4	2	3	0	1	4	9	6	1	9	5	1	3	7	6	7	7	12	4	7	1	5
Mien1	1303	1500	945	4832	1266	1601	760	718	1338	745	2221.02	1277	390	1355	2626	4923	511	3205	3366	1415	315	1717	1148	1157	2318	1463.66	2420	1161	1564	1954	1630	1375	1734	2633.12	1818.01	1367	1675	1808	1821	1841	1551	2215.91	1435.1	1035	1516	1544	1823	1392
Pon1	0	0	0	0	0	0	0	5	0	0	0	0	0	6	0	0	0	0	0	0	0	0	0	0	0	2	0	1	2	0	0	0	0	0	4	0	0	1	0	0	1	1	0	0	0	0	0	0
Axl	779	550	157	1	623	548	383	222	769	188	430	0	189	1117	644	690	1081	105	4299	180	0	3064	546	246	8857	8181	13893.6	10700	5591	5782	12520.9	10970.1	5946	16856.4	14567.3	13203	4137	5537.36	16622	12813.4	11082	8879.25	24303.6	12322	21232	8648	13345	9583
Tgfb1	772.47	1404	563	2463	1360	1407.31	2722.89	1513	1845	1034	1103	33	3102.98	2253.97	2825	3468	351	1667	2926	2094	2274	944	2064	2697	805	804.07	2403.99	907	600	712	2206	937	772	1413	3441	1256.57	759	840	2032	1560.36	1404	1611	2494	1037	2068	1451.54	4300.03	2324
Ccdc97	1995	2423	1322	4844	2090	2185.17	1843	720	1574	915	2622	4520	1422.9	1207	3138.28	2844.99	986	1967	6908.91	3175	2064	1908	1296	1481	1111	1018	2412	1379	781	1060	1707	1559.9	793	1788.56	1842	1611.93	819	1225	1963	1915	1142	1322	1489	1051	1193	1060	1868	1422
Zfp40	414	223	317	2322	271	741	352	179	322	358	475	4337	707	283	368	324	0	36	1040	222	0	702	125	0	361	410	460	314	222	250	348	445	148	593	367	348	165	374	326	480	302	344	250	200	437	273	353	327
Akap8l	3809	4346	2128	12105	2594	5225	3184	1937	3137	1596.94	3570	7405	6062	3847	8568	8929.14	2892	2998	11294	1186	5045	4120	5072	5096	913	957	1354	628	683	819	906	722	551	1315	861	809	545	734	1000	944	766	877	642	487.01	966	646	802	541
Shh	0	0	0	0	0	0	0	0	8	0	0	0	0	0.25	0	0	0	0	0	0	0	0	0	0	0	0	0	0	0	0	0	1	0	0	0	0	0	0	0	0	0	0	0	0	0	0	0	0
Pdcd2l	807	682	458	2241	630	829	355	258	602	310	761	1013	296	386	1590	1700	205	2187	1984	440	423	628	699	577	590	517	880	448	471	561	654	568	431	818	646	526	448	561	742	718	466	561	608	460	480	458	709	521
Gtf2f1	1869	2502	1202	7241	2104	2294	2485	1654	1729	1406	1602	3341	3005	3150	3535.4	4143	1575	1587	7625	6786	2721	3027	3256	3908	2575	2174	3333	1721	1776	2029	2256	1798	1683	3158	2485	1868.01	1484	2058	2737	2367	1798	2459	2427	1807	2163	1656	2627	1619
Clpp	1127	940	670	2872	972	1267	584	443	983	602	1842	5095	334	858	1682	1789	896	2421	2834.07	209	448	1168	409	562	1378	987	1942	824	884	1220	1356	939	984	1469	1339	1038	959	1086	1714.96	1401	984	1342	1267	924	962	956	1517	915
Alkbh7	465	212	180	1032	353	152	92	108	266	164	89	0	164	265	531	801.99	357	437	856	0	0	329	200	186	206	173	232	119	163	220	127	175	152	219	189	154	180	184	209	199	159	206	147	122	120	127	179	155
Pspn	1	0	1	3	2	0	2	2	1	2	0	0	3	2	4	0	0	0	3	4	0	1	0	10	1	1	0	0	0	0	0	0	0	1	1	0	0	0	0	0	0	0	1	3	0	0	0	0
Dennd1c	0	10	0	0	0	0	0	9	0	0	0	0	0	22	0	0	0	0	0	0	0	0	0	0	0	0	0	0	0	0	0	0	0	0	0	0	0	0	0	0	0	0	0	0	0	0	0	0
Med6	709	886	503	2166	597	1768	566	419	769	590	743	1039	721	505	1386	2042	2019	2751	2643	753	749	987	826	1497	723	654.98	1235	654	626	749	858	694.58	668	1038	891	723	621	736	988	986	750	961	816	541	754	663	886	680
Prkd1	648	625	405	745	652	802	312	249	486	186	1053	0	826	671	1314	1317	0	513	1811	0	1261	537	349	342	249	285	734	404	195	237	493	446	179	445	582	431	235	379	588	528	207	242	621	381	227	189	504	397
Lcp2	87	45	23	209	43	0	767	365	759	334	264	0	406	59	0	0	0	0	1	0	0	0	1	0	6529.37	5359	26009	8251	5036	5641.16	16354.9	8485	3916	7303	18758	9288	4719	7018.13	20720.1	11178	6507.67	6798	7699	3705	6121	4852	19572	10188.4
Cse1l	2759	2339	1246	5113	2143	3507	1818	1063	1875	904	1429	2041	1036	1552	2406	3449.99	1421	244	6676	5059	2147	2334	2662	2231	1568	1508.8	3830	2338.03	1191	1647	2589	2758	994	2722	2938	2864	1038	2273	3267	3568	1803	1749	6375.97	4056	2608	1340	3870	3027
Naa20	2009	2993	1184	5942.98	1838.91	2293.44	1352.86	1546	2938	1695.29	1983	5405	1101	1999.99	5770.11	5038.73	3657	2431	5845	1504	2434	1643.46	1755	1241	2884	2289	4250.82	2069	2138	2603.04	2902.97	2430	2405	3967	3348.27	2399	2063	2545	3358	3333	2635	3195	2915	1992	2888	2166	3842.99	2448
Prkra	638	545	437	1431	593	704	439	368	650	293	515	0	294	687	1778	2283	81	1148	1862	608	0	746	469	399	558	500	823	469	353	476	524	486	423	750.78	628	507	417	520	660	661	545	601	453	330	628	431	625	479
Fkbp7	896	1199	643	2575	906	1310	748	765	1275	594	1558	1126	819	967	2092	1454	152	1580	2437	1086	1789	949	710	947	1520	1301	1564	1013	983	1001	1045	1125.08	1393	1880	1509	1279	1019	983	1186	1367	1260	1479	864	755	2120	1098	1553	1064
Plekha3	3058.99	4572	1973	8222	3058	3916	2272	1820	2793	1519	2211	2424	1850	3160	4113.99	6813	2170	2473	7811	9252	1452	3522	3118	2121	3266	2675	6336	3122.95	2460	3174.48	4335	3605	2634	4246	5062	3658	2496	3569	4973.99	4771.03	4018.48	4227	4751	3032.11	3597	3350	5873	3884.45
Ykt6	2206	2524	1231	3608	2219	2005	1300	1033	1827	1098	1612	0	1105	1745	2441	3429	677	2762	4385	2873	504	1389	1773	1175	2174	2027	3353	2141	1589	2076.29	2848	3043	2136	3482.36	3953	2849.99	1911	2157	2646	3666.02	2543	3289	4568.74	2975.61	2918	2572	5987.47	4669
Baz1b	3072	4033	1438	10853	3634	3609.04	3098	1664	3231	1725	2604	6280	2708.99	3310	5814	5719	2	9032	11557	3344	3562	4365.9	2820	2917	2900	3175	3718	2236.97	1891	1993.56	2778	2842	1898	3971	3330	2701	1601	2366	3226	3012.74	2517	3124	3849	2641	3018	2037	3410	2685
Pex6	2000	2810	1488	4962	2404	1473	1634	686	1251	703	2348	1	1343	1269	3858	3776	1530	3636	6084	805	1037	1671	1507	760	739	924	743	532.05	520	602	615	689	497	1113	596	556	444	690	750	730	620	918	489	359	858	690	913	648
Mrpl2	1182	1307	727	2088	1021	823	563	438	1014	579	1872	825	305	625	2427	2029	406	3875	2657	974	223	968	494	888	722	666	964	477	629	711	722	580	600	1012	746	587	622	679	720	747	493	777	753	528	616	593	1014	571
Mea1	2484	2604	1433.73	4769	1775	2035.52	1537	1004	2704	1366	3614	2617	1368	1839	5313	6629	1267	7192	6244	3664	2801	2903	2423	2294	3245	2183	3407.52	1615	2334	2540	2164	1901	2245	3373	2302	1972	2114	2439	2697	2600	2496	3401	1821	1446	2462	2313	2440	1946
Gnmt	0	2	0	24	12	0	8	23	0	0	0	0	0	45	0	12	0	4	13	0	0	0	15	0	0	0	2	2	1	2	0	0	0	4	2	1	1	0	3	2	0	5	1	1	3	2	1	1
Grin2d	0	8	18.58	348.86	95.86	0	20	21	73.49	22	0	0	0	5	12	0	2	4	114	0	0	22.43	0	0	14	35	74.84	53	11	8	22.42	30	11	48	59	29.18	6.3	11	41	36	39.07	39	44	15	58.03	31	121.76	44.37
Kdelr1	1732	1470	1112.98	3811	1708	1908	1432	1320	2168	1661	1924	3899	1022	1652	5191	3833	995	162	5162	2612	1778	1364	1603	2876	2246	2101	2402	1601	1194	1350	1635	2291	2236	1690	3356	2443	1723	1443	1436	2787	2341	3392	2862	2563	2901.02	1877	4480	4135.91
Tmem143	120	136	63	132	94	170	29	25	108	34	0	252	0	47	249	279	84	5	217	0	90	91.91	50	97	140	161	225	122.01	78	113	194.88	248	195	228	316	210	125	125	199	251	163	188	263	192	156	114	460	292.07
Pdxk-ps	0	0	2	0	10	0	0	2	0	0	0	0	0	6	0	0	0	0	0	0	0	0	0	0	0	0	1	0	0	1	1	0	0	5	0	0	0	0	1	0	0	2	3	1	2	2	2	0
Ggct	254	284	77	874	263	616	325	289	251	193	42	58	381	339	627	720	24	45	904	181	133	188	673	836	557	491	1160	310	511	634	1013	484	413	621	928	404	537	580	839	499	810	1088	809	627.99	715	621	1289.15	749
Jag2	13159	13621	11360	28255	16627	11031	7637	2576	5620	3640	11920	4049	11456	6479	17009	19289	7061	14387	48297	11413	11459	11810	11196	12185	750	1297	917	859	558.99	652	604	890	500	1573	574	884	506	1036	721	1013	586	975	374	431	718	514	782	920
Btbd6	1139	984	731	2018	1022	213	539	223	684	363	1058	221	300	507.01	848	2099	1	4148	1965	0	668	748	719	354	666	557	701	473	331	454	441	499	412	755	553	523	370	526	529	593	495	605	467.98	389	553	450	512	420
Nudt14	1268	1012	783	2367	1226	481	618	426	1016	590	1813	1569	455	716	1787	2122	678	2443	2132	790	176	710	701	646	346	221	359	248	219	302	302	274	242	421	315	326	229	240	327	389	270	365	198	178	318.13	265	324	246
Epdr1	602	1088	246	1431	292	1161	763	300	319	53	16	0	36	600	663	186	0	47	919	1038	0	430	338	96	3886	3490.99	3772.23	2917	2620	2739.95	2568.2	3052	2791	4746	2571	3615	2242	2859	2799	4029	2973	3476	2019	1859	3888	2132	2804.67	2907
Flii	8621	7562	5963	19845	9618	9428	5282.99	2269	4814	2917	9647	8608	5796	4739	9558	14928	4875	13924	26556	7919	4651	9179	7214	7727	4863	5914	8708	6258	3408	4543	6226	7197	3107	7927	6559	7117	2923	5599.99	7450	7570	4214	5021	6610	5023	4827	3650	7824	6539.98
Top3a	602	346	383	1547	709	486	74	100	331	269	727	0	597	99	1264	131	1742	56	1160	0	0	179	889	297	210	369	731.74	415	249	267	482	483	195	506	512	439	205	324	626	558	288	233	669	448	352	223	591	410
Atg4d	1121.62	1508.59	813.6	2769.38	990.92	1687.77	718.73	375.17	738.82	411.26	1894.34	2637.53	1290.23	750.44	1792.81	2255.72	37.71	2155.36	3381.72	11.04	2241.74	1152.8	506.23	1038.86	831.96	677.7	1348.66	667.11	558.65	676.45	821.87	622.16	496.88	996.4	794.69	567.78	526.63	747.63	1016.41	931.36	608.12	682.71	752.27	569.56	533.51	523.77	911.64	560.71
Qtrt1	455	493	262	716	282	341	236	145	263	151	525	912	60	317	524	1106	0	35	912	408	670	583	230	653	415	347	512	203	311	371	442	235	270	462	409	296	268	384	471	384	341	377	462	332	311	245	419	276
Plin4	23	0	2	19	0	0	8	6	0	16	0	0	5	19	1	0	0	1	87	0	0	58	0	0	34	46	3	48	18	15	0	21	17	30	2	58	10	14	6	29	2	3	18	10	14	7	3	17
Hdgfl2	1892	1823	1208	3929	2408	2163	1938	606	1406	673	1419	748	3010	1962	3163	5125	1616	967	7086	2740	3088	2335	2790	1418	1732.81	1658	2022	1258	1174	1177	1543	1535	1111	2375	1874	1508	1019	1361	1856	1844	1218	1618	1597	1217	1740	1328	2220	1533
Chaf1a	147.57	110.49	78.79	592.83	97.58	0	1	56.91	166.74	114.07	552.61	0	0	56.33	320.7	2	218.7	0	872.8	0	419.44	68.41	0	11	488.2	449.63	773.12	490.19	298.64	361.51	611.23	576.78	318.02	799.89	685.69	587.06	220.87	404.9	774.13	662.7	325.54	417.82	2061.97	1116.28	328.04	273.26	768.07	519.24
Adprh	2244.91	2109	1646	4967	2514	1141	1569	1439	2951	1767	3727	1515	1326	1459	4570.99	4087	2042	1103	8086	1622	1710	2432	1310	2284	2660	2481	3631.8	2414.05	1821	2170	2503	2553	2073	3454	3366	2776	1693	2224	3123	3383	1981	2767	2251	1798	2552	2032	3437	2358
Tmem39a	1070	1752	687	4227	1041	1950.12	963	794	1048	675	1535	4	830	1211	1796	5304	880	102	3429	873	745	1031	917	1653	1332	1322	2814	1113	954	986	1769	1218	988	1631	2082	1190	813	1112	2109	1530	1688.03	1737	1733	1270	1899	1002	2955	1538.99
Timmdc1	126	64	50	281	107	108	24	75	158	70	9	0	90	88	3	190	0	5	253	50	368	70	31	211	100	138	117	61	88	89	78	63	95	135	163	97	98	85	85	101	144	195	171	133	130	95	191	153
Pla1a	0	37	9	191	146	0	116	60	22	26	10	0	0	66	12	192	0	1376	83	0	0	200	63	0	615	704	526	504	321	448	386	384	479	966	487	431	254	276	389	246	643	623	447	171	1911	907	426	222
Mcm2	1400	661	619	1918	1090	755	635	299	623	523	1176	984	317	614	1076	859	804	3467	2239	0	754.65	678	1063	535	890	857	2167.14	1131.09	730	940.91	1761	1329	528	1531	1798	1513	594	1094	1895	1693	726	835	4661	2782.82	592	518	2161	1278
Tpra1	4706	4817.46	3003.01	10037	4421.97	5762	3512.22	1390	2820	1977.94	4868.99	4657	4572	3074	5840	10411.7	2642	7357	11495.9	4554	3583	3779	3348	3212	1881	2336	2399	1907	1318	1574	1703	2245	1756	3236	2018	2350	1265	1859	1876	2679	1426	2070.99	1237	1011	2140	1335	1925	1507
Nab1	2999.09	4778	2467	14552	2991	4907.02	4803.99	3249	4346	2160	1939	5016	4246.4	3967	8769	7790	2040	2606	15046	9649	1516	5247	5612	4065	4361	4289	8864	4793	3475	3989.96	5918	5376	3062	6561	6625	4966	3232.02	5162	7408	6523	5286	5343	7297.99	4402	4415	3884.78	7722.01	4953
Adgre5	14417.8	14420.2	9977.82	35957.5	16178.9	15935.8	11391.6	5712.04	9149.26	6096.94	11511.8	5706.45	13263.5	9310.4	17977.2	25742	8692.19	25641.9	42647.2	17377.5	10171.3	13195.8	13608	14701.4	1997.47	3422.22	1346.52	1884.81	1334.81	1761.68	1087.64	1937.07	2066.58	4889.04	1651.55	2348.56	1148.8	2470.5	1335.54	2019.68	1597.75	2218.23	729.81	1007.91	2523.37	1575.75	1440.38	1784.72
Il17ra	1298	1670	615	6332	1280	1089	845	719	340	514	904	0	322	1610	3809	3271	3081	2267	7403	6405	640	4504.95	1875	3667	1539	1668	2347	1354	1095	1244	1882	1939.99	1031	2181	1506.97	1525.05	864	1310	1858	1899	1000	1220	1927	1255	1504	837	1389	1159
Lamb1	103	542	128	67	161	349	2553	1042	1536	1244	670	4066	245	486	499	496	0	43	616	1	196	233	481	7	8565	10789	24684.6	15766	6470	7341	17420.5	19764	5703	13003	18526.8	17660	5601	10301.1	20105	19596.7	9624	10557	16807	12942	19625	8373.9	24969.1	21759
Kcnn1	53	0	2	0	0	0	0	3	0	2	0	0	0	15	0	54	0	0	49	0	0	0	0	0	19	23	21.9	11	15	23	28	18	16	32	20	36	5	20	18	7	10	23	17	8	42	24	14	15
Arrdc2	644	311	630	1963	743	576	617	300	538	390	29	2169	517	723	829	1418	326	2651	3663	714	1181	794	1103	860	770	957	1321.94	814	491	522	946	766	641	1277	1032	931	513	756	1163	1008	575	893	577	380	702	557	1007	513
Ppp1r17	0	0	0	0	0	0	0	2	0	0	0	0	0	0	0	0	0	0	0	0	0	0	0	0	0	0	0	0	0	0	0	1	0	0	0	0	0	0	0	0	0	0	0	0	0	0	0	0
Cd36	0	208	83	0	144	0	9	21	112	0	0	0	0	40	0	0	0	0	42	0	0	0	0	0	0	1	1	2	0	0	0	1	0	2	0	0	0	0	0	2	4	0	0	0	1	0	0	0
Map2k7	1904.12	2891.81	1284.63	5228.3	2776.75	2132.64	1634.59	732.28	1350.06	1003.55	892.4	1556.37	1518.64	1710.43	2413.32	3885.52	876.51	5106.38	5200.79	2187.53	3832.33	1758.32	1419.62	1819.75	2141	2290.14	4401.46	2453.51	1420.76	1738.87	3106.6	2296.46	1506.17	3291.28	2958.53	2683.53	1226.27	2268.46	3313.14	3301.91	2343.26	2889.38	3274.19	2166.08	2268.99	1961.92	4162.94	2790.43
Timm44	1040	1283	626	3134	1157	948	702.01	490	1012	682	1289	5493	1322	794	1830	1802	1436	4740	2598	871	434	1158	950	239	890	936	1273	736	675	712	821	753	656	1305	1127	829	647	765	947	1046	860	1089	932	690	1090	780	1111	793
Ap2a2	7621	7826.06	5142	17418	8869	4820	4529	3171	4837	2950	5498	3402.71	4066	5362	8180	16110	4799	10717	26798	10393	9874	9318	6778	3754	7749	7962	12966	10557	5632.99	7604	9089	12070.9	6047	13855	9009	13202.7	4549	9481	10124	13888	7423	8074	13724	11747.2	7990	6686.02	11649	10641
Pnkp	1632	1525	1212	2708	1523	1047	1264	658	1701	750	1078	1369	1103	1205	2545	3494	1525	477	3839	628	955	1271	1004	2156	1027	980	1554	1096	687	887	1171	1159	684	1630	1213	1227	620	928	1412	1344	771	1083	1087	766	1074	894	1266	1008
Med25	2713	1979	1578	5382	2123	1840	1805.66	907	1728	940	1531	1791	2110	1522	1227	3481.99	2711	1530	8129.99	3939	1287	1933	1827	1633	1196.24	1050.89	2028	1349	816	1022	1549	1508	883	1903	1322	1491	708.81	1072	1804.96	1742	1028	1304	1622	1068	1200	1106	1899.02	1326
Bcam	31701	31482	22246	61737	38129.9	24253	9527	5519	12807	6666	24014	14040	16375	16573	42369.8	49719	15075	40902.5	86355	29803	19157.4	29061	23563	26872	6745.95	8907.26	6286	6176	4382	5077	4361	6241	4940	10905	5388	6475	4724	6755.92	5107	7149	4032	6762	3450	3533	4084	3869	4351	4979
Clptm1	10932	11434	7683	27506.2	12042	10601	5577	4176	6726	4108	8834	11264.3	4162	6781	15583	12806	4265	8949	28115	8426	10741	8920	8989	9588	7337	8360.99	14430.1	8816	5537	6729.02	9923.1	8883	5541	11500.9	9344	9750	4885	8172.77	11276	11285	6595	7781	8730	6309.3	9663.99	5787	10293	8032
Relb	1299	1546	1153	3012	1060	2099	2093	943	1435	1161	2712.88	4406	1673	1466	3433	2174	1198	1793.34	7218	1801	1973	2360	2540	2924	765	714	2509	625	481	617	1735	733	385	995	2273.2	758	447	679	2174	798	661	939	1449	434	759	643	2610	881
Tomm40	1993.98	2135.91	1343.48	3877.92	2021.94	831.91	1184.85	776.99	1787.82	920.98	2712.93	2181.91	1202.76	1410.93	2634.98	4231.95	2156.75	2321.96	5344.93	403.91	1887.87	1895.4	996.77	1433.93	2946.57	2377.87	4897.93	2136.83	2233.71	2600.89	3463.85	2591.91	1642.99	3479.97	3586.72	2411.92	1899.94	2429.92	4263.77	3202.64	2529.94	3263.93	4707.86	3045.85	2370.92	2383.96	4426.8	2783.94
Apoe	29417.4	31203	21446	94731	30046.6	19376.1	11883.3	12984	15238	6173	30279.9	47472	14401.3	32165	45675.1	55831.5	28353	83757	94976	45681	26183	37080	28205	36347	2821	11397	963	6388	1125	6233.64	598	5179.27	3821	15463	811	8565.01	1398.05	6121	816	6382.99	397	2074	228.74	454	3362	2867	251	918
Apoc2	0	1.25	1.25	0	0	0	0	0.74	0	0	0	0	0	0	0	0	0	0	0	0	0	0	0	0	0	0	0	0	0	0	0	0	0	0	0	0	0	0	0	0	0	0	0	0	0	0	0	0
Hbp1	7387	7389	5049	15140	6544.95	9650.97	5998.97	5296	4983	3654	5871	14832.5	4073	5534	13212	8795	3987	7686	13244	1606	2701	6581	6566	5361	2827	3545.67	7417	5451.85	2348	3509	4923.02	6020	2232.41	6327	5091	7015	2142	4077	5893.03	7658	3882	3943	3379	2747	6397	3721	5846	4825
Prkar2b	2703.93	2675	1488	5899	2306	3511	1239	755	812	426	623	1	2297	1972	1682	3893	3965	17174	7694	4832	2021	2212	1712	3936	789	767	2019	1227	522	699	1841	1414	625	1342	2409	1504	420	735	1932	1821	826	755	2733	1398	1126	790	2358	1634
Cdkn1b	260	135	207	975	287	294	368	300	396	205	252	0	280	444	459	603	99	35	916	892	394	308	379	153	79	114	89	66	62	66	56	109	106	114	151	88	91	60	72	121	100	154	99	113	134	89	176	166
Klf4	7588.99	10523	4546	28222	6641.91	11697	15053.3	16588	18971.1	12416	3844	10207	27333	27951.6	47924	67336	6486	20656	43137.3	26525	16902.9	18044	18405	22395	814	775	388	417	489	554	281	306	717	1203	430	592	549	505	253	490	359	537	574	463	465	449.54	569	445
Ap1m1	2378	3085	1731	7250	3455	2585	2108	1478	2701.04	1859	4137	5299	1699	1988	4306	5670	1189	3869	10400	2892	3186	3277	2241	2091	1953	1875	3561.99	2459.38	1397	1867	2532	2504	1346	2985	2824	3164	1266	2010	3046	3451.01	1695	2053	2791.88	2067	1855.99	1613	3162.01	2681
Rab8a	5446	4806	3302	11461	5344	3450.98	3192	2537	4607	2545	6626.14	5315	2522	3220	6731	10174	3152	3716	15980	8838.93	2911	5181	3311	3488	5647	4337	9008.98	5113	3839.42	5288	6407.03	5591.01	3567.99	7777.01	6128	5720	3778	5376	7184	7396.98	4425	5432	5333.13	3839.04	4147	3923.99	6448	4545
Hmgn2	4236.15	5552.92	3131.83	13609.8	4239.24	4067.23	3692.92	4480.95	4603.63	3845.09	6215.17	7189.46	3569.86	5270.42	7761.92	9116.09	3431.06	6263.13	12856.1	6106.03	5325.51	5217.89	4620.06	3720.18	2024.91	1516.3	3627.35	2066.55	1324.96	1827.27	2473.93	2350.23	1837.09	3233.64	3525.59	3257.39	1159.81	1354.93	2585.19	3113.88	1336.19	1737.51	7207.51	3882.71	1433.52	1537.66	3891.65	2501.97
Fam32a	4882	5419	2949	14792	4616.99	4173	2543	1778	3204	1792	5111	5234	2902	3377	5018	7195.74	3172	13601	14629	6159	3267	5196	3733	4541.94	3360	2818	5646	3060	2751.66	3528	4108	3795	2904	5585	4413	4328.35	2515.89	3462	4611	4930	3691	4551	3413.31	2484	4647	3830	4679	3542
Elf3	0	0	0	0	0	0	0	5	0	0	0	0	0	17	0	0	0	0	54	0	0	0	0	0	1	0	3	5	1	1	2	0	0	2	3	3	1	5	1	5	0	4	3	0	0	0	3	2
Cyp2c29	0	0	0	0	0	0	0	0	0	0	0	0	0	0	0	0	0	0	0	0	0	0	0	0	0	0	0	0	0	0	0	0	0	2	0	0	0	0	0	0	0	0	0	0	0	0	0	0
Stard3nl	3958	3915	2561	12165	3101	4653.09	2508	2617	3487	2246	2268	4036	2360	4497	9224	9341	3200	5225	11308	6018	2000	3735	4561.96	3573	3834	3029	4116.41	2515	2695	2954	2706	2666	3008	4604	3337	3240	2711	2900	3356	3726	3698.11	4036	3227	2501	4469	3057	3526.48	3001
Stk11	366.89	380.41	311.88	797.36	420.85	307.95	453.5	478.77	707.36	433.83	1087.47	16	768.54	849.96	1892.54	2662.48	344.98	80.98	2463.03	1735.71	103.52	476.8	474.66	1609.91	762.71	615.82	754.82	331.71	341.49	482.57	434.89	327.97	625.37	628.75	807.82	526.7	409.68	500.79	419.69	538.63	643.43	893.86	774.93	456.89	699.72	525.24	1064.63	1157.91
Efna2	20	0	0	0	1	0	74	147	101	63	68	0	215	218	14	99	0	11	66	579	0	0	119	30	54	22	24	18	17	30	9	30	43	97	22	53	30	16	40	45	83	61	39	41	103	94	39	51
Atp5d	2969	2920	1919	6795	3105	2243	2393	2361	4025	2045	5104	3961	1932	3371.98	6364	7508	2965	7120	9383.91	4945	2235	3706	2762	3140	4437	3293	5597	3123	3275	3910	4095.98	3543.99	3479	5002	4996	3666	3262	3833	4805	4901.99	3756	5357	4634	3462	3465	3649	5010	3727.53
Ppp5c	3152	2798	1504	6997	2336	2294	2082.18	1285	2094	1090	2839	4040	2013	1990	3983.36	4105	621	1416	7325.12	3823	1581	2531	2332	1617	1754	1729	3176	1848	1360	1700	2189	1971	1383	2866	2370	2033.01	1300	1982	2664	2766	1845	2499	2864	2022	2335	1873	2627.06	2147
Cdk12	284	624	250	1021	230	705	744	617	616.91	419	49	0	491	807	917	911	241	2322	1234	723	1010	400	700	726	674	833	1171.89	718	416	457	702.51	659	579	955	935.1	883	479	619	865	982	706	889	1062	727.99	819	527	996	814
Lipe	1214.15	2830.02	987.48	5979.42	1763.71	2721.01	1176.52	675.01	1449.29	824.81	2021.98	4610	1560.1	1303.31	2933.83	3214.45	771.27	3901.64	6050.66	1539	1363.04	2241.41	2056.15	1584.74	114.16	136.56	296.87	164.54	59	94.72	218.34	180.67	99.28	261.79	250.34	194.35	74.67	149	222.83	228.52	116	180.56	139	88	140.75	145	241.83	150.17
Pafah1b2	8221	6810	4466	14743	5647	6954	3960	3149	5102	3229.79	7930	5	2704	4341	5675	9355.14	3310	8024	21340	4387	5651	5749	4480	4908	7329.09	6371.98	14883	9013	5733	7580.91	10036	10499.9	4842	10999	10745	10757	5388	8899	11682.6	13188	8650	8401	11632	8588	9483	6756	11898	9895.15
Tbc1d8	1891.14	2165.26	1051.27	6407.89	1316.49	2209.69	995.9	469	855.81	508.57	135	3796.82	2155	1399.54	2921.98	2659.58	1324	10281	5392.34	7372	1141	2059.06	1129.26	1139.99	294.01	399.07	456.28	449.42	217.23	276.29	297.88	454.93	304.16	647.37	278.52	488.72	157.91	349.25	394.42	592.62	207.46	305.08	157.8	157.94	662.55	318.24	232.26	329.12
Cnot11	925	861	607	2236.14	1032	1108	731.04	465	725	486	887	0	1126	623	1993	1246	241	1495	3127	292	1083	723	588	1396	845	833	1527	886.97	641	843	985	1055	683	1136	1250	1059	653	857	1209	1371	886	1043	1364	1049.55	889	753	1600	1213
Slc2a3	0	150	55	1	127	314	0	59	15	0	1	7	0	146	1	53	0	23	228	0	0	223	165	0	20	30	31	38	14	9	14	34	32	92	21	56	11	18	23	63	28	23	62	49	166	57	29	66
Foxj2	1986	2981	1331	4565	2373.93	3779	1753	856	1332	986	1399	7671.98	1073	1252	1929	3432	2468	2073	6061.99	386	0	2114.98	2012	2354	846	979	1890	1372	641	719	1375	1621	662	1602	1464	1714.72	501	1029.14	1539	2153	962	956.96	1324	1041	1146	797	1959	1571
Sri	13618.1	16017	8535.51	31047	11545.8	12783.4	8684.36	8289	11309	7210	10489	8978	6997	14123	25497.3	35033	8097	18807	44902.2	14526	13032	15925	16216.8	11049	11013	9901.1	17740.8	9458	7423	10146	11057	10049.1	8659	14858	11931	11873.1	7253.97	10171.9	11984	13741.8	9785	11596.3	9407.62	6508	9854	8897	11649	9695.87
Dgcr2	5989.44	5120.61	3363.26	9622.39	4460.46	4701.02	3464.04	1427.23	2952.13	2026.21	5273.66	0	2535.87	2470.93	7304.05	3883.56	1990.12	3535.75	14129.3	3908.31	2790.7	4224.93	4126	2718.49	3713.34	3601.18	4855.51	3169.48	2244.34	2570.55	3451.98	3932.22	2416.33	4702.51	3397.47	3736.26	2179.03	3260.52	4133.21	4234.27	2474.51	3127.55	3522.47	2599.13	3141.19	1953.65	4115.92	3184.46
Irf3	2549	2252	1356	4175	1882	2561	1531	714	1494	911	1985	2358	2033.58	1481	6111.99	4380	3224	1150	6833	2324	1015	2131	1975	2137	1890.15	1932.91	2348	1551	1544.54	1702	1572	1727	1397.81	2493	1587	1619	1345	1820	1962	2205	1314	1998	1463	1275	1670	1395	1593	1323
Bcl2l12	452.71	725.36	380.34	1101.23	383.34	738.7	417.96	166	490.91	245.7	592	1323	207.4	443.49	925.71	986	492	801.6	1438.79	9	304	342.67	353.45	222.65	330.79	289.33	589.17	313.91	224.51	273.71	384.64	315.67	226.62	421.29	421.69	365.09	209.99	265.59	385.98	414.83	257.45	347.86	377.4	264.68	274.03	295.35	443.19	281.27
Zfp959	240	327.99	232	1675.11	244.42	1323	870.88	427.13	532.02	232	314.78	0	0	596.46	1070.77	1207.99	1	1640.01	1398.97	1089.63	0	1170.82	834.91	1006.94	188.32	218	290	218.02	172.98	185.99	200	240	176.99	301.01	267.99	206	153	223.55	269	284	191.93	198	269	199.56	289	173.5	307.75	250
Mpnd	3058	2518	1893	6454	2916	1965	2033	1098	2406	1234	4057	2059	2405	2034	5372	5976	1483	3685	7007	2676	1911	3304	2933	2786	2259	1926	3817	2204	1498	1984	2724	2429	1538	3030	3119	2443	1564	2033.41	3188.81	3055	1934	2619	2058	1437	2058	2069	3221	2188
Sh3gl1	5144	5025	2670	13516	4307	3902	4079	2197	4555	2312	4691	6370	4089	3639	9388.99	10218.1	3855.84	8815	15182.3	4204.89	5784	4435	5732	4706	3457	3453	4990	3388	2413	2928.2	3564	3815.17	2295	5439	3914	4310.01	2124	3288	4179	4700	2573	3486	3578.86	2889	3357	2799	3646.04	3177
Ebi3	0	20	1	0	12	0	0	1	0	0	0	0	8	0	108	0	0	0	0	0	0	0	0	0	1	1	5	0	0	0	4	0	1	0	6	0	0	0	3	0	0	0	0	0	2	0	2	2
Ccdc94	350	434	217	1042	401	639	181	78	193	133	244	721	147	206	660	877	25	45	780	49	621	371	277	158	219	171	362	213	149	159	302	203	170	305	279	251	129	191	330	238	192	251	247	171	218	177	370	242
Ranbp2	2598	2695	1139	8247	2727	5678.85	2022	1154	1399	832	436	1	1238	2140	3500	3744	702	461	9038	2	5945	1750	1297	1935	2571	3436.5	7519	5037.04	1845	2027	4973.99	5867	1716	3984	5169.03	5476	1660	3270	5369	5767	3465	3106	7166.63	5403	5791	2115	6297	6177
Edar	309	177	126	48	38	295	253	26	10	41	398	0	1	45	0	0	0	2	230	0	0	183	0	0	2	2	2	6	0	4	1	4	0	1	0	11	1	0	0	6	2	0	2	1	1	2	3	0
Grk5	58	250	154	1283	159	62	340	320	641	209	79	0	69	231	1592	879	686	49	1123	426	0	304	379	4	1939	1708	2125	1093	985	1309	1498	1062	1298	2141	1445	1441	1097	1321	1472	1389	1275	1653	1256	924	1231	1186	1772	1185
Dvl3	407	264	207	1088	99	443	302	105	224	145	119	0	307	203	442	507	0	38	1034	523	0	234	295	538	190	258	536	380	153	176	416	397	206	466	419	411	127	212	469	501	289	241	490	384	442	238	425	409
Abcf3	2691	3990	2076	9572	3118	2346.95	1655	889	1991	987	2618	2732	1799	1761	4426	2793	1524	2498	8944	0	1302	2958	1822	2555	1326	1395	2434	1338	1121	1510	1691	1622	933	2388	1701.13	1450	945	1590	1957	1968	1260	1583	1901.99	1302	1664	1260	1992.09	1441
Eif2b5	5817	5141	2801	10102	4591	4476	3185	1738	3200	1778	5837	5548	2426	2695	3605	5260	6378	4974	10284	2121	4023	2682	2730	2433	2799	2514	5276	2890	2063	2789	3585	3259	2094.94	3957	3597.07	2932.42	1941	3064	4054	3918	2690	2870	4712	3253	2393	2171	4517	3099
Cyth2	3020.78	2881.84	1804.13	5597.91	2417.04	4141.88	2924.97	1829.37	3000.94	1628	3212.94	3940.43	4096.9	3474.45	6062.91	5819.96	2029.88	2444.99	8741.55	3046.96	4803	3671.2	4172.97	4496.96	1739.38	1437.96	2945.98	1677.98	1228.26	1798.95	2011.25	1822	1371.29	2523.49	2408.98	2027.99	1162.52	1613	2423	2343.97	1903.68	2352.07	2417.95	1692.99	2257.94	2071.37	2831.99	2461.12
Sult2b1	5	0	0	0	0	0	0	0	1	3	0	0	0	8	0	0	0	0	0	0	0	0	0	0	2	5	1	4	1	1	1	1	3	1	1	4	0	0	1	2	8	5	10	3	2	1	8	0
Car11	22	41	12	0	0	0	29	6	1	3	0	0	0	41	71	119	0	7	144	0	0	0	66	0	37	48	31	15	22	28	21	21	36	62	22	26	21	41	26	25	21	50	5	3	103	25	11	17
Dlgap1	2	71	2	0	177	0	13	111	1	0	0	0	0	237	0	0	0	0	9	0	0	0	0	0	12	20	15	3	15	11	22	8	8	20	11	11	5	6	6	11	17	22	19	5	22	16	22	6
Plag1	0	13	5	0	0	0	51	5	20	19	0	0	0	12	4	73	0	0	79	0	0	0	0	0	19	38	18	24	11	29	15	36	28	41	30	17	19	25	22	33	28	23	16	15	46	37	17	27
Hck	0	0	0	0	27	0	0	0	0	0	0	0	0	17	273	0	0	0	0	0	0	0	0	0	18	19	56	11	16	13	26	13	2	24	34	25	14	17	30	23	19	19	57	58	37	18	49	63
Mrpl4	2597	2354	1628	7234.99	2736	2190	1734	1205	2457	1331	3488	1863	1522	1825	5817.18	7984	2004	8904	8229.87	3471	2036	3037	2048	2659	1765	1271	1881	1165	1220	1451	1263	1248	1221	1968	1545	1276	1087	1329	1533	1615	912	1370	1422	1097	851	925	1368	1052
Keap1	3092.63	3262.23	1937.83	4480.43	3001.64	1647.82	1401.85	808.94	1773.58	1107.9	2012.9	2774.92	1613.77	1312.9	2673.46	4515.44	2282.94	3500.03	6078.21	7	1299.66	1596.77	2135.81	2168.7	1618.79	1525.37	2818.76	1671.69	1069.91	1365.88	2173.68	1962.78	1122.88	2593.43	2513.73	1862.79	1149.79	1757.57	2501.53	2429.68	1500.88	1968.75	1941.79	1318.81	1519.69	1407.79	3304.64	1803.82
Ap1m2	0	0	0	0	0	0	0	0	0	0	0	0	0	5	0	0	0	0	0	0	0	0	0	0	0	0	0	0	0	1	0	0	0	0	0	0	0	2	0	3	0	0	0	1	0	1	0	0
Glg1	4592	4628.67	2969	9775	3524	3608.04	3144	2288	3099	2288	3343	6101	5005.61	3293	8980	5416	6039	4541	15059	2950	4846	4168	4683	2799	5111	7191	10375	7512	3843	5241	7609	9357	4003	8852	10145	9250	4010	6358	9384.99	10104	5809.61	7217	8095.98	5937	10590.1	5275	10595.8	9620
Atp8b3	0	0	0	0	0	0	0	0	0	3	0	0	0	9	0	0	0	0	0	0	0	0	0	90	0	0	11	3	2	6	4	1	0	7	10	1	2	4	26	4	2	4	13	7	4	2	4	3
Btbd2	1588	2197	1038	4359	1821	1562	984.13	727	1324	623	884	763	857	1420	1999	4959	1829	1789	3554	2357	1625	1055	1161	1048	704	690	973.95	845	424	546	729	852	585	1251	910	881	479	629	866	1026	674	811	601	471	843	767	1259	884
Csnk1g2	7398	7637	5285	19900	8811.19	6044.84	4091	2423	5426	2785	5492	3800	5328	5415.31	9309.41	13416	6302.03	11309	22397	9708	6754	8170	5658	6100	3869	4014	5707	4387	2867	3658.99	4255.97	5372	3319	6620	5328	5512.98	3071	4155	5047	6441.43	4136	5112	4783.19	3927	4550	4508	6678.57	5560
Abhd17a	6422.72	5841	4145.01	10806	6593	3670	4045	2239	5636	2874	11222	8334	2527	2872	6505	6845	3420	10593	12873	4504	3641.33	3987	3270	3301	5415.4	3962	9483	5667.35	3770	4776	6610	6337.17	3726	6349.85	6619.24	6366.99	3922	5036.92	7662.01	8234.97	4452	6066	4949	4068	3999	4912.5	7383.99	5358
Mob3a	1136.48	1163.07	779.5	4614.61	1978.14	1189.54	1719.69	477.79	1130.93	504.61	1612.78	2257.53	1365.98	767.15	794.19	2975.59	0	2036.32	6079.56	5601.56	743.16	2224.08	1859.33	1096.2	4581.27	3511.87	9189.2	4853.63	3230.44	4284.66	6207.54	5382.91	2732.28	6054.98	5512.57	5336.25	3127.93	4854.11	7449.4	7186.56	4790.57	5039.24	5544.93	4248.61	4622.99	3952.25	6166.43	5277.13
Cacnb3	39	0	6	59	6	0	7	28	7	84	144	0	0	16	213	213	0	1	102	0	0	97	0	8	285	209	290	231	145	170	307	157	252	536	472	293	145	142	385	277	499	505	650	299	942	685	465	430.93
Ccdc65	0	0	0	0	0	0	0	21	0	0	0	0	0	24	0	1	0	0	0	0	0	0	0	0	7	3	14	5	10	5	5	9	14	24	9	8	2	7	10	15	7	6	14	8	26	14	12	5
Fkbp11	4	41	6	0	18	0	34	37	79	50	186	0	82	54	0	309	59	0	5	250	0	14	13	0	371	217	537	256	225	190	416	275	235	407	511	284	215	141	447	353	335	413	544	368	506	292	811	500
Ddx23	80	9	23	334	56	9	43	77	89	93	93	0	33	60	180	731	0	12	473	0	0	17	189	532	53	66	62	57	46	28	54	56	56	82	105	49	33	49	44	55	50	77	78	73	62	55	81	54
Pld3	3402	2894	2202.95	7591.99	3419	2911	2277	1463	2200	1460.03	3213	1536	326	2367	4322	5034.66	1873	4234	7476	1592	3278	2896	2709	2527	3733	4746	4573	3376	2796.59	3293	3569	3911	3164	6412	3419	4476	2243.02	3530	3966	4455	2874	3757	2053.27	1839	6138	2913	3116	2379
Grik5	0	0	11	17	0	0	48	23	30	14	24	0	0	44	660	95	0	0	231	108	0	23	6	0	56	45	33	23	28	36	38	33	49	44	40	23	28	31	34	34	34	65	14	14	50	48	52	29
Cd79a	66	65	37	251	75	178	5	33	31	56	161	0	0	76	0	150	0	5	140.31	262	0	130	52	0	6	22	2	13	5	4	1	11	4	34	7	25	2	6	2	33	1	3	1	0	4	5	0	7
Rabac1	7636	7966	5213.81	15985	7668	5267	3863.03	3840	6363	3458	10896	7639	3767	6325.92	12980.7	20066.9	5655	12355	20437	10151	6315	8730	6990	7505	5100	4090	5875	3739	3300	3797	4008	3830	3777	5549	4906	4340	3365	3821	4743.01	5600	4051	5757	3071	2577	5432	3616	5422	3880
Etv3	1789	2129.5	1211.96	6739.58	1156.88	1877.9	2563.98	1120	2115.96	895.93	915.95	3878.94	3049.75	2256.93	2565.96	3402.46	1646.92	255	7461.5	6924.52	983.85	3003.28	2220.87	2249.9	948.22	1250.9	2247.93	1115.85	710.95	811	1415.95	1272.93	607.95	1612.31	1582.04	1236.95	578.91	1071.9	1608.98	1502.88	998.96	999	1420	850	1171.91	771.96	1764.98	992.98
Prkcsh	2076	1211	995	3019	1983	2113	1319	879	1584	963	2017	0	1058	1516	3372	3739	1827	3653	4591	1034	434	2041	1916	420	2902	3178	4014	2145	2179	2125	3064	2709	2466	3416	3960	2657	2376	2494	3320	3384	2717	3718	3447	2438	3967	2375	4767	3148
Elavl3	0	0	0	0	0	0	1	8	6	0	0	0	0	18	12	0	0	0	0	0	0	0	0	1	2	0	0	1	0	0	0	0	0	0	0	0	0	0	1	0	0	1	0	0	0	0	0	0
Rab3b	2	1	3	0	1	0	12	7	1	0	0	0	0	4	278	0	0	0	50	0	0	0	0	0	181	137	118.32	310.92	75	97	83.83	235	151	220	170	370.94	56	60	138	271	90	95	180	206	338	238	100	189
St8sia6	6844	7447	3313	13096	4778	9701	3616.99	2272	2254	2133	5007	3901	2868	3459	8884	7529	3526	498	18355.4	4128	4068	5382	4765	4013	3237	3983	8757	4359	1994	2476	5066	4223.04	1869	5080	5799.47	4440	1976	3657.84	6311.5	5386	2799	3410	2132	1333	3190	1873	5369.02	4335
Fcgrt	33355	32293	21057.9	60068	32057	20742.5	11405.4	9522	15710	8231	23192	20218	13932	20960	33827	40320	20426.8	46114	63892	31113	17111	22735	24712	19587	3471.98	3993.99	3631	3756.42	1681	2636	2225	3021.97	2907	6254	3053	4967	1553	2717	2633	3755	1810	3008	1077	993	4057.89	2543	1834.99	1922.8
Nosip	3777	4507.02	2661	10466	3625	3383	2494	1447	2759	1588	4662	10493	2241	2641.97	6116.48	6866	3783	3308	10587	5700.98	1243	3844	3280	2015	1378	1263	2910	1399	1020	1296	2066	1516	899	1927	1849	1573	940	1222	2171.17	1974	1190	1620	1539	1005	1243	1214	2094	1379
Pih1d1	1119	874	667	2012	1279	858	547	395	964	372	2315	0	271.97	818	1354	2958	220	3353	2449	341	978	1045	678	755	949	724	1255	799	653	781	790	800	720	1286	936	944	656	822	1006	1179	749.94	973	925	634	833	793	994.16	810
Rps11	3523.97	4032.39	2089.49	8760.7	3166.44	2786.41	2910	4886	5506.5	3884.66	7648	6320.95	2562.88	4383.26	10188.9	14020.5	3152.65	9343.42	10485.1	4329.77	2756.9	4236.49	3936.3	3918.33	6334	4385	6899	3456	4502	5409	4562	4361	5672	7456	6585	4832.99	4838	4659	5394	6052	5867	7557	8757	6238.98	5908	6128	7856.13	6019
Supt5	6448.12	7283.85	4811.26	17068.7	6783.43	6862.32	5238.24	2261.95	4285.86	2644.82	5316.56	6163.34	5911.22	5772.87	7748.09	7195.44	2524.15	12825.9	19921.6	5343.28	4770.51	6907.39	5759.34	7900.17	3820.45	4117.48	10193.5	5599.86	2823.48	3703.32	7376.38	6021.46	2406.08	6846.44	6601.51	5794.22	2452.71	4720.41	8067.42	7144.73	3896.45	4354.26	6657.23	4594.2	4252.95	3590.51	8564.57	5201.39
Dll3	0	0	0	0	0	0	0	3	0	0	0	0	0	0	0	0	0	0	0	0	0	0	0	0	0	0	0	0	1	1	1	1	0	0	1	0	1	0	0	0	3	2	2	0	4	1	0	0
Paf1	2570	2928	1792	9604.96	2146	3727.05	2866	2041	2962	1873	1909	836	4149	3227	6906	8393	1896	3310	9113	4328	1516	2891	3526	3094	1944	1833	2767.72	1714	1263	1519	1870	1841.68	1078	2508	1904	1975.98	1220	1733	2128.3	2349	1371	1873	2003	1672	1660	1362	1969	1681
Timm50	1649	1787	984	5323	1659	1113	989	717	1376	798	1681	2170	389	1278	2034	4506	1280	1865	4531	1510	1511	1777	1040	1603	1688	1357	2447	1228	1174	1364	1730	1261.88	1060	2005	1591	1365	1151	1371	2121.76	1878	1385	1662	2370	1490	1485	1219	1770	1139
Med29	632	715	362	1860	593	590	337	274	607	325	932	1338	291	388	1148	1503	713	686	1757	399	223	652	427	320	931	660	1077	559	607	736	768	629	667	1050	866	702	674	717.98	828	931	848	1081	870	669	876	764	847	626
Bicd1	159	81	40	434	132	0	212	78	86	43	490	499	0	151	250	65	0	54	376	400	0	170	559	412	809	808	691	416.08	481	546	412	518	414	782	424	359	442	602	434	503	536	631	410	264	681	304	357	332
Ncstn	6706.14	6587.09	5060.52	17506.2	6231	7522	5394	2675.49	4392.57	3087.15	7689.83	2169.68	3240	4562.34	10782.8	10349.8	2400.79	13492.9	19573.6	5321	5719	7179	5205	4179	7147	8432.95	16151.2	10211.8	5603.9	6967	11614.6	11756.6	5437	12458.3	11916.6	12116.5	4769	8575	12635.5	13968.3	6890	7829	9452.92	7000.53	9999	5665	13227.9	10171
Pex19	3003	3851	2519	8049	4218	5019.18	2528	1633	2891	1401	3630	0	2563	3171	5749	4262	1796	2677	9658	3378	414	3301	2419	3137	3348	2755	6234	3579	2337	3329.99	4116.97	3681	2132	4919	4073	4208	2109	3425	4844.85	4959.16	2936	3348	3471.1	2412	2990	2758	3707.87	3120
Phyhip	0	0	0	0	4	0	15	8	14	4	0	0	3	52	39	0	0	0	0	0	0	0	27	97	0	0	0	0	0	0	1	0	0	0	0	1	0	0	4	0	1	1	3	0	0	0	0	0
Crhr2	0	44	8	0	0	0	0	18	0	14	0	0	0	136	1	0	0	2	55	0	0	49	0	0	0	0	1	0	0	1	0	1	0	0	4	0	1	0	0	0	0	1	0	0	0	1	0	0
Inmt	0	65	26	0	0	0	25	9	0	21	129	0	0	36	0	0	0	0	50	0	0	30	0	0	0	0	0	0	0	0	0	0	0	0	0	0	0	0	0	0	0	0	0	0	0	0	0	0
Cyp4f18	0	50	6	0	24	0	0	2	0	0	0	0	0	0	177	0	0	0	0	0	0	0	0	0	1	0	0	0	0	0	1	0	0	3	0	0	0	3	0	0	0	0	0	0	0	0	0	0
Impdh1	9872	9300	6896	18454	10593	6854.02	6149	3279	7233	4177	7828	6794	6391	5319	10648	15970.1	7654	11990	21432	11555	6701.68	7402.66	7476	7250	1965	1869	3667.79	2158	1426	1988	2535	2497	1382	3181	2739	2514	1448.99	2232	2815	2999	1962	2667	3189	2340	1796	1954	4637	3417.82
Psg18	0	0	0	0	0	0	0	0	0	0	0	0	0	0	0	0	0	0	0	0	0	0	0	0	0	0	0	0	0	0	0	0	0	0	0	0	0	0	0	0	0	0	0	0	0	0	0	0
Dusp3	1750.81	1777.38	1158.43	3848.89	2463.45	2132.64	3463.4	2234.96	3795.98	2039	1915.57	2606.82	2625.44	3883.76	6084.43	6537.36	1692.76	1715.44	8137.67	3736.56	3346.84	2619.21	4081.67	2713.05	8980.32	7448.45	11856.1	5499.9	5865.29	7455.33	6884.02	5388.53	7351.49	11191.7	7243.59	6421.99	7140.2	7797.93	8019.95	8034.01	6906.07	7947.63	5761.22	3754.2	4231.4	4688.11	7514.84	5834.35
Prodh	535	320	264	1249	421	611.95	227	141	184	152	685	0	761	403	792	1317	307	27	977	326	311	355	252	458	91	109	140	113	50	77	82	103	84	125	96	148	49	79	121.77	133	84	67	190	115	91	59	192	142
Dgcr14	1250.8	1923	1203	3964	2302	1390	792	434	1104	650	987	3924	384	828	1308	2878	1475	7696	3795.01	1304	1384	1500	822	817	792	822	1635	891	620	762	1148	946	539	1142	1168	972	495	804	1290	1289	655	826	1128	754	755	675	1130	849
Slc25a1	4879	3787	3126	10988	5105	2674	1993	1099	2073	1364	5968	5625	2426	2195	5244	7430	4593	11116	9802.74	3377	3675	3041.22	2729.97	2433	3842	2952	5327	3329	2524	3251.69	3877.96	3716	2319	4628	4368	4004.13	2736	3353.16	4847	4778	3244	3599	3580	2637	2795.41	2848	5056	3760
Dgcr6	1660.01	1714	843	2977	1550	999	899	658	1360	758	1322	728	847	1354	2340	3707	1384	2005	3348	2381.95	1572	1280	1240	842	935	608	992	678	574	741	677	658	648	1250	785	826	594	712	798	986	619	921	603.27	460	615	728	726	667
Ddr1	491	641	393	950.02	390	520	275	111	154	176	811	0	331	487	622	1723	273	1128	1636	409	247	761	487	391	766	826	465	854	399	417	388	872	772	1639	687	1269	316	358	445	919	601	612	654	805	1478	691	411	600
Ier3	21922.6	29643	15073	103721	19030	22930	25435	30191	28621	18330	36903	76463	34993	37669.3	70133	69806	26981	116635	103732	74498	51439.9	45872	38907.8	48450	1223	1088	2353	944	1008	1037.98	1865	1376	1121	1468	3102	1281	1062	1216	2259	1829.98	2855	3718	3614	2422	2673	1739	7266.49	2974
Fosb	7238.98	13370	5628	31953.5	11400	10360	18089	17568	18653	14015	5769	9617	36459	40504	51373.6	65222	4304	21335.8	35448.9	40737	32577	25918	30303.3	33658	71	62	37	25	60	49	30	30	59	74	14	30	68	79	10	30	41	59	70	42	7	25	35	23
Klc4	1037	1433	775	2121	901	724	751	440	868	603	1417	1074	442	1094	1079	2527	1030	166	3559	653	1136	1675	1455	723	551	739	816	573	427	523	555	566	425	1004	601	580	450	626	614	687	501	665	363	308	613	423	582	462
Ercc1	1055	1231	574	1828	1108	959	1415	707	1420	676	1473	368	1415	944	1801	2878.58	497	2163	3571	1419	1119.85	1518	1505	1980	9484	7364	13604.9	5870	6214	7334	7962	6333	5620.96	9819.98	8337	5302	6621.39	8330	9929	8984	7120	11220.4	5934	4873	6335	6578	8251	5681
Cyp17a1	0	0	0	0	0	0	0	0	0	1	0	0	0	0	0	34	0	0	0	0	0	0	25	0	0	0	0	1	0	0	0	0	0	0	0	0	0	0	0	0	0	0	0	0	0	0	0	0
As3mt	1658	2239	1544	5392	2137	2398	1473	1122	1890	912	1485	1787	1280	1797	3655.66	5325	2202	4025	5923	1940	539	1705	1586	1092	1126	1016	1482	1022	719	1071	914	1185	611	1674	980	1223	834	1158	1057	1525	795	1041	622	631	849	796	1319	1198
Homer3	497.87	733.7	334.24	1543.33	498.99	307.51	352.7	252.77	674.62	324.57	651.24	1931.81	321.53	472.26	1022.97	1224.13	409.31	1118.43	1399.54	627.18	526.46	490.63	560.15	308.26	1483.32	1390.5	2999.57	1659.79	1015.22	1211.25	2104.52	1498.66	1022.12	2514.69	2360.76	2054.95	1081.75	1316.95	2411.69	2175.56	1560.74	1796.66	2159.42	1099.06	2149.29	1627.96	2550.18	1667.84
Crtc1	880.64	759	375	1715	758	1245	509	174	589	383	348	2187	408	494	697.98	1603	366	2054	2194	43	731	381	88	396	268	216	561	347	183	192	411	339	209	445	437	406.91	158	223	439.93	462	327	361	461	363	301	318	640	423
Rnf215	4370	3873	2443	9488	3287.99	4711	2757.99	1453	3298	1712	3868	2012	3073	2341	5745	8798.67	2404	7292	9945.01	3162	1220	3588	3335	1991	1502	1795	1599	912	1071	991	1049	1007	1196	2048	1290	1063	917	1250	1171	1243	1079	1475	843	677	1338	920	1252	840
Sec14l2	12	9	6	68	0	0	0	28	68	16	0	0	29	78	79	108	0	0	31	0	0	15	0	0	74	71	128	117	50	88	102	106	67.99	135	158	114	90	100	155	136	132	96	130	80	108	86	240	138
Aven	581.92	578	322.9	995.41	433	655	887.65	470.98	975.52	350.98	455	0	880.86	796.94	1074	1816	898	60	1789.44	1376	0	964	265	277	844.88	607.43	950.96	597.97	548.96	705.94	622.96	610.94	605.89	971.36	834.54	716.97	646.86	736.95	854.99	912.98	655.93	802.93	1185	844.95	612.96	676.94	1002.98	782.97
Cp	13393	15581	8723	54900	10549	30595	7262	4291	4589	3444.71	2176	8724	7023	10474	33064	31347	14164	29507.7	63257	18176	18923	18323	14296	19114	8474	11887	23065	14134	6493.92	8073	15943	15768.1	7339.8	17137	20139.3	16149	6236	11019.5	17527	17953.8	8213	10491.4	7506	5950	12718	7285.99	15295	9255.49
Crot	2406	3003	976	4478	1562	1887	1239	785	1020	777	1116	0	641	1043	2746	2852	702	2011	4848	938	1984	1318	1392	1924	1325	1722	3020	2202	1075	1635	2001	2411	1200	2986	2129	2715.8	937	1913	2241	2958	1640	1541	1833	1278	2613	1439	2258	1778
Rps6ka1	6931	5432	4984.94	12630	7523	7825	3224	1045	2877	1584	8031	8234	2643	2719	6324	5459	6948	7237	15014	10383	3036	4043	3117	4674	557	997	1142	1189	368	763	638	1027	407	1545	643	1405	435	949	919	1561	595	969	528	451	725	863	843	897
Calb2	0	0	0	0	0	0	0	0	0	0	0	0	0	0	0	0	0	0	3	0	0	0	0	0	0	2	0	0	0	0	0	0	4	1	0	0	1	0	0	0	0	0	1	0	0	0	0	0
Snrnp200	5082	4589	3607	12358	6037	7306	2643	1370	2637	2008	2640	1562	1601	2149	5951.89	7500	1272	4896	14811	12121	5069	3699	3155	2984	1486	1945	4717	2963	1033	1419	3357	3593	1109	2781	3430	3328	1076.26	2053	3833	3650	1895	2019	5138	3126	3049	1511	5000	3690.86
Ciao1	2297	1822	1165.98	3905.09	1973	1970	1190	964	1696	813	1611	556	700	1143	2643	4145	627	2025	4557.97	951	761	1804	801	1819	1515	1338	2076.01	1289	978	1475	1419	1528	1139	2081	1707	1520.07	1122	1434.23	1821	1979	1238	1613	1407.01	1050	1314	1179	1703	1235
Has1	36	0	0	0	1	0	32	12	2	3	0	0	24	96	2	36	0	2	25	0	0	0	11	0	4	10	0	0	3	4	3	6	0	7	2	3	0	6	3	3	77	68	35	220	158	59	17	46
Taf6l	898	1106	692	1935	1099	818	879	610	1120	624	1577	2967	814	940	2104	3021	303	587	2872	886	828	891	879	1105	1219	978	1426	791	748	944	927	935	965	1466	1206	995	788	908	1211	1159	1001	1157	1030	840	1299	846	1188	915
Insig2	2340	2047	1246	6420	1485	2450	1574	1151	1395	1020	1120	0	217	1539	2572.59	3076	3108	1957	7535	2551	2247	2559	1723	1039	2222	2154	3306	2708	1599.31	2059	2205	2864	1541	3225	2376	3014	1610.99	2258	2579	3530.83	2254	2367	1766	1514	3128	1830	2402	2438
Kpna6	476	1297	387	1521	1388	1203.95	372	283	706	432	834.87	2	635	904	1426.96	1863	0	31	2101	257	1045	564	282	308	1343	1319	2135	1246.17	930	1070	1590	1560	996	1926.99	2379.53	1677	1042	1192	1602	2179	1502	1664	2528.01	1767	1571	1083	2522.04	1976.5
Man1a	2164	2748	1123	5442	1742	3671	2224	1609	1541	1321	2375	1115	2864	1971	3831	2744	1420	1481	8202.02	3522	1913	2431	1645	1928	2746	4405	5714.01	6274	2365	3178.01	3570	6686	2463	6655	4282	7433	2040	4083	4611	7730	4932	5107	4277	3726	12547	4557	6722.58	9845.99
Itpkc	588.24	336.73	350.05	1457.5	561.35	252.88	588.15	395.16	432.85	294.48	0	1292.59	313.37	669.25	202.96	486.94	998.77	64.12	2137.39	1186.36	1494.44	530.62	459.66	1549.42	621.77	618.66	1147.51	489.63	444.93	618.1	776.58	655.96	423.49	905.43	801.14	593.6	389.99	642.18	896.43	685.78	938.82	1124.58	564.29	448.38	1106.71	903.57	1202.68	1015.3
Coq8b	263	548	271	1013	478	520.78	243	190	370	155	449	0	175	321	203	948	798	20	1491	0	581	298	273	3	446	426.89	782.19	343	342	443	541	365	295	607	535	390	318	427	578	469	482	571	453	353	586	463	824.96	483.92
Brd8	3237	3907	2555	10283	3146	7062	3804.99	1716	2017	1767	3939	1061	1849	2291	5026	7032	1161	6037.13	8084	2819	3031	2973	2276	2792	1786	2508	3418.03	2118	1176	1401	2355.74	2242	1194	3236.99	2378	2260.01	1001	1759	2694	2704	1675	2022	2972.14	1951	2881	1490	2717	2183
Kif20a	0.34	56.38	0.35	333.97	0.26	3.84	13.88	96.86	110.33	176.42	107.47	0	19.33	68.76	1.71	1.73	3.78	20.3	46.92	0	0.3	0.41	131.73	2.69	631.67	648.46	1262.83	1076.87	408.98	499.56	982.5	1045.04	599.32	1337.9	1158.42	1467.08	372.03	645.61	1236.78	1376.5	494.38	459.57	4751.23	2666.8	693.45	405.59	1246.06	944.53
Farsa	1378	1240	805	4107.12	1385	862	1352	520	1279	659	2035	5180	1154	979	2109	2935	686	2699	4111	0	1251	965	1026	1501	1127	1252	2411	1154	1027	1285	1676	1451	762	1765	1863	1330	894	1322	2102	1736	1127	1483	2221	1523	1230	1099	2196	1476
Gcdh	852	956	509	1672	749	600	664	380	701	377	0	0	395	899	1504	2011	1025	3600	2152	186	517	715	910	651	848	787	1100	603	626	800	752	711	595	1109	777	685	586	768	850	888	705	892	723	531	859	636	764	562
Mast2	1732	1401	1005	6030	1726	1518	1664	737	1706	819	1839	3365	1499	1335	1588	1528	1181	914	6403	1992	1399.92	2130	2519	589	2102	1896	3724	2544.99	1271	1437	2594.99	2724	1424	3031	2728	2758.5	1185	2041	3047	3251	1787	2012	4353	2833	2027	1595	3432	2534
Dnase2a	349	623.53	191.62	217	359.71	47	435.7	168.56	219.43	196.4	0	701	680.63	453.41	611.69	194	5	16	883.57	452	385	437	196	419.96	243.86	224.69	201.01	142.4	145.54	131.82	108.37	164.48	140.71	262.13	219.71	139.58	118.35	131.61	138.75	216.5	231.3	219.93	201.07	132.14	317.13	156.4	184.42	143.99
Rad23a	2924.6	3748.14	1996.92	8155.78	3026.58	3850.39	2381.64	1333.58	2170.02	1539.55	2816.64	3318.58	2063.71	2437.86	5404.45	7057.03	1626.76	4374.16	8611.03	5019.49	2989.26	3582.86	2883.71	2526.24	3066.27	2183.98	4423.26	2472.48	2067.35	2584.64	3159.95	2739.26	2119.7	3778.18	3186.63	2790.39	1953.56	2543.24	3552.62	3635.29	2453.45	2954.98	2933.72	2074.63	2362.12	2381.14	3727.28	2699.38
Calr	11499.7	15094	7972	26557	13055	10633.7	13234	16194	14887	10004	13595	14942	10189	20336	23952.8	46251	6960	18322	53480.3	26159	14296	19801	19734	18146	30432.5	26949.4	37083.9	21221.3	20128	19666	28116.9	23632	23960	35655.8	35632.8	26969	19526.8	21216	30255.1	32177	25348	31206	37410.2	27684.5	30422	17846	39431.6	26062.9
Syce2	76	38	35	40	34	27	56	42	106	61	114	0	0	51	145	123	0	4	215	0	0	82	12	123	62	30	63	34	54	37	60	52	48	86	90	70	30	39	51	61	40	35	132	72	61	53	87	54
Nfat5	1646	2210	1039	7156	1353	3765.01	3945.97	2541	2445	1993	2901.12	7306	6779	2980	4143	3455	966	1274	7979.99	6179	597	2802	3033	3844	2144	2916	1954	1505	1133	1127.4	1069	1819.98	1801	3207	1488	1664	994	1504	1337	2002	2888.98	3284	1811.98	2001	5868	2480	1320	2279.03
Nob1	821	1071	617	2591	900	1254	711	330	801	498	1718	1643.82	1129	699	1336	1081	2299.99	1180	2668	515	493	788	402	793	991	923	1513	690	809	921	1042	796	660	1298	1240	789	720	974	1318	1151	988	1104	1705	1162	1012	842	1337	916
Nqo1	252	382	96	460	204	646	111	232	168	90	0	0	54	348	540	654	280	870	551	0	9	254	66	263	698	579	2326	1045	494	722	1766	790	501	984.31	1877	845	322	476	1087	1156	1080	1001	2155.34	1711.09	526	432	3338.96	925
Ppfia3	0	0	0	0	0	0	0	3	0	0	53	0	0	5	0	0	0	0	17	0	0	0	0	0	13	17	10	5	8	4	6	11	32	19	14	17	3	16	16	9	7	20	9	8	22	14	16	14
Gys1	428.28	332.09	235.63	957.21	329.7	196.15	328.04	167	172.48	205.65	22	0	242.3	303.17	0	219.58	0	17	490.35	389	0	509.13	0	2	831.99	876.38	1880.9	1209.82	712.42	803.47	1352.83	1390.33	638.02	1508.34	1424.13	1373.4	513.88	900.17	1477.62	1670.54	1237.39	1188.36	1556.64	1178.23	1261.19	931.51	3150.42	1949.3
Ruvbl2	1414.72	1244.91	781.37	4089.91	1289.3	765.85	1214.96	606	1310.52	845.35	1843	1114	463.7	1083.83	2382	3194.42	1235	961	3083.66	990	1591	1242.87	802	1486	1063.99	884.62	1743.1	708.18	750.58	972.53	1279.17	776.67	852.98	1260.66	1444.87	921.57	748.12	852.83	1509.38	1248.46	1099.63	1384.64	2470.36	1375.77	1081.88	974.49	1935.58	1253.7
Lin7b	0	0	1	0	2	0	0	0	0	0	0	0	0	2	0	0	0	0	5	0	0	14.9	0	0	0	3	0	0	0	1	0	0	2	0.97	3	1.32	1	0	3	3	0	0	0.62	2	4.06	2	2	0
Bax	2911.77	2970.41	1703.88	6380.34	2294.41	2239.16	3533.5	2261.98	5734.86	2877.98	5945.97	5037.85	1913.7	2826.98	8257.09	8886.41	2780.98	4872.94	6724.76	3138.99	2725.98	3127.95	3091.95	4088.99	9014.89	6887.77	11777.9	5334.84	6251.87	7271.02	7648.46	6104.87	6403.91	9896.68	9234.7	6378.91	6529.81	7199.88	9551.39	9066.79	7026.96	9868.75	6895.97	4853.84	8252.9	7386.93	7864.5	5797.9
Il7r	0	0	0	0	58	0	0	11	0	0	0	0	0	9	0	0	0	0	0	0	0	0	0	0	0	0	0	0	0	0	0	0	0	0	0	0	0	0	0	0	0	0	0	2	0	0	0	0
Tfam	747	1055	559	1692	708	948	565	630	831	465	1314	0	283	650	1860	2750	283	223	2611.94	634	813	619	690	342	384	420	634	389	315	432	526	483	376	597	701	510	293	391	540	625	473	528	790	500	719	520	759	568
Zfp81	279	314	146	1101	147	916	76	117	230	150	0	0	55	130	186.89	1337	499	1	791	0	0	151	0	124	197	207	365	190	130	161	232	223	154	305	303	241	133	217	257	228	194	244	285	187	264	120	241	202.94
Efnb3	79	76	24	0	95	0	75	37	102	32	0	0	0	29	1	75	0	1	32	0	0	0	6	200	16	16	5	4	17	13	2	1	38	31	4	6	21	25	2	5	21	22	4	4	14	16	2	7
Mmd	2944.24	3204.84	1669.15	4618.83	2970.47	2427.04	2026.1	1650.02	2643.57	1251.5	83.4	4242.08	1876.69	2400.26	2745.59	3293.42	351.54	2783.88	4124.17	1953.46	644.63	1921.9	1696.92	1470.51	1378.84	1268.54	2572.76	2229.74	1039.21	1311.91	1809.65	2621.05	1631.34	3177.79	3462.62	3177.59	1221.07	1563.69	2226.82	3843.12	6153.53	5290.17	7010.7	5462.77	7675.33	4176.52	5369.68	5948.73
Hlf	396	583	102	1250	431	693	476	270	695	189	29	663	402	382	346	171	288	49	1152	1022	541	459	483	687	3	15	4	11	6	10	2	9	0	9	3	8	3	12	2	26	6	2	9	9	3	3	3	6
Fam162a	669	733	501	1730	797	742	759	610	1216	645	1545	3182	237	861	2139	2877	549	2287	2271	650	423	1039	648	675	1307	777	1078	567	888	1078	692	689	972	1363	844	788	933	1019	866	1035	1588	1892	1631	1104	1383	1196	2326	1497
Rpl8	3320	2531	1862	6958.03	2966	2009	2467	2568	4610	2802	5443	2627	3006	4114	9255	12779	3151	6603	7997	5109	2874	3870	4180	5427	3172	2305	3435	1843	2101	2575	2586	2303	2723	3462	4000	2525	2473	2360	2981	3329	3094	4437	4500	3462	3289	3399	4912	3482
Grm3	22	0	18	0	101	0	0	15	118	38	368	0	0	82	0	0	26	0	45	0	0	0	0	0	1	0	0	0	0	0	0	0	0	0	0	1	0	0	0	1	0	0	2	1	0	0	0	0
Ssbp2	682.77	678.67	357.6	2391.77	403.53	1029.5	298.41	300.13	482	347.62	601	4677	285	606.4	568.65	1584	372	2682.31	2502.67	551	54	869.1	343	2.11	611.93	569.77	831.43	769.87	410.5	462.74	468.74	730.53	421.08	925.56	607.07	969.95	368.06	521.23	570.65	1022.61	352.81	411.82	440.87	336.03	638.74	389.22	414.13	417.35
Fancl	409.66	435.68	242.19	1306.86	554.52	159.75	329.72	285.64	391.37	177.24	253.28	3148.5	529.5	335.23	724.84	997.51	432.97	43.31	998.75	202.58	277.31	439.86	171.12	12.3	204.18	169.54	287.85	169.51	167.97	172.79	202.28	181.18	172.88	311.09	271.79	198.77	144.63	206.53	218.54	288.87	204.04	210.14	346.73	199.93	178.7	169.01	314.45	215.07
Brinp2	0	0	46	387	0	0	0	11	0	2	0	0	249	20	0	4	0	5	165	0	0	175	0	11	0	0	3	0	0	0	0	0	0	0	0	0	0	0	0	1	0	0	0	0	0	0	0	4
Gstm5	838	871.94	505	1678.97	724	1221	517.86	726.97	890.95	506	1200	916	152	931.93	1476	1530	1464	684	1665.97	833	942	491	446	605	1002.95	664	1216	655	562	815	792.97	689	835	1237.97	971	840	612	792	991	969.99	726	880	651.98	464	849	812.98	791	516
Gstm7	4070	2512.06	2467	6853	4094	2485	1895	1718	2525	1199	2640	2135	2242	2430	4549	3657	3908	2340	7409	3526	402	1864	2199.5	2879	284	159	286	212	211	226	177	257	239	330	240	233	179	240	219	266	137	127	122	124	92	104	120	125
Gstm3	0	0	0.52	0	0	0	0	0	0	0	0	0	0	0.31	1	0	0	1	1	0	0	0	0	0.19	0	1	5	0	0	0	3	3	0	1	3.12	1	0	0	0	2	1	0	1	0	0	1	0	1.67
Stat3	10500	12953	6734.88	37724	11491	14428.8	14355	8012	9083	5538	11702	5476	18902	14664	30848	22725.9	5664	10504	52066	23646	18163	15634	21215	25114	3948	4686	9940.02	6519.92	2899	4240	6960.44	6850	2572.96	7861.13	7173	7287.98	2685	5203	8515.02	8295	4476	5262.09	6231	4936	6241.98	4985.26	8512.99	6869
Stat5a	413.76	261.66	268.83	1261.06	428.06	1220.77	431.51	272.65	271.17	151.49	685.6	17.12	315.56	439.43	391.75	345.4	86	43.66	1278.4	192.03	5.32	328.75	159.17	542.64	65.6	70.12	115.72	71.84	39.67	50.66	122.89	122.41	82.58	124.63	119.78	121.43	39.35	47.58	79.37	107.2	68.5	95.27	155.17	112.53	113.42	54.07	176.45	87.42
Cavin1	16430	20555	12308	40486	18935.9	12053.5	8329	7958	10767	7345.81	9042.01	20416	10441.7	16454	26060	33520	12471	36634	58259.9	25236	12135	25059.9	18637	16923	21870.9	21753	21356.5	21296	15465.1	16131	15958.1	24302.5	18656.7	31805.6	21703.1	26462.5	17551.1	18152.9	18236.4	30242	18424	26883	26669.8	21492	18765.1	19388	31212.3	31337.8
Map3k11	9365.88	10743	6819	28951	10164	7695	10104	4800	6695	4634	12389	12093	4923.95	7998	10539	14661.1	6384	14065	31145	15805	8003	8042	11445	14883	4033	4760	8115.65	4800	2961	4307	5362.26	5084	2639	7483.59	4922.23	4947.8	2813.99	5152	6833.98	5918.98	3345	4554	3186	2463.94	3242	3267	5688.81	4021.78
Akt2	1360	1629	817	3278	1069	1485.77	1194	614	789	638	912	6978	2530	1427.01	2749	2892	1	452	4587	0	813	1763	1240	1426	833	860	1185	790	606	728	877	1030	811	1688	1090	1260	455	845	948	1261	909	1154	1246	954	1685	1306	1133	1119
Dnaja3	3563	4183	2254.99	8033	3442	4236	1841	1281	2333	1394	3089	2311	2046	2263	2434	5453	3234	956	10060	2	2626	2870	2833	2807	1595	1519	3265.98	1743	1230	1712	2364.99	1989	1156	2377	2472	2110	1240	1909	2576	2602	1766.01	2004	2475	1736	1734	1525.25	3033	2036
Hmox2	1347.76	1980.83	1015.27	5537.14	1799.95	1312.86	1149.55	1123.84	1486.25	941.12	1911.95	2757.14	1090.03	1471.98	3224.19	4954.45	978.97	2216.73	5083.1	1313.03	2564.24	2139.58	1783.21	1396.84	3084.14	2584.77	4286.73	2295.32	2251.74	3210.73	3032.03	2748.56	2226.92	3963.73	2874.77	2615.69	2369.35	3152.75	3326.76	3702.32	2578.16	3419.44	2498.52	1994.39	2414.5	2355.09	3433.6	2559.83
Cdip1	3319.24	5266.17	2923.67	9399.86	3671.05	6870.14	2857.45	1512.16	2880.79	1647.88	4395.82	5680.85	1930.97	2535.02	5709.81	4816.55	3681.03	3252.27	10152	1144.97	4073.76	3217.42	2958.79	2981.16	1177.98	1168.23	2088.17	1448.96	787.26	1197.27	1391.95	1687.41	942.08	2049.74	1375.19	1722.24	789.65	1291.25	1799.28	2141.8	1442.93	1567.64	1242.58	1009.62	1824.5	1292.91	1503.06	1229.17
Map3k20	4818	5502	2394.64	15850.7	4096	6926	2301	1248	1825	1133	1206	269	5085	3810	3554	4124	1248	4272	16070	1	3011	6031	3405	3371	6103	6027.94	13831	7851.38	4395	4692.14	8902.16	9587	3893	7837	8706	8890.91	4280	7375	10222.2	10928.8	5501	5504	12190.6	9380.99	5657	3686	7466.96	7873
Cwc15	3395	3980	1993	9754	3009	4527	2687	3137	4455	2472	3643	940	2519	4261	10236	11775	3971	6796	10654	6008	3605	4591	4592	4927	3010	2156	3818	2006	2058	2478	2550	2141	2363	3377	2977.22	2296	2282	2361	3025	3014	2365	3299	2894	2020	2509	2368	2962	2163
Col5a3	0	0	14	1	40	0	112	16	102	0	0	0	0	2	0	0	0	0	83	0	0	97	0	0	396	462	621	818	140	168	752.99	556	179	619	1626	572	146	238	1061	663	374	430	563	174	929	377	1505	916
Dnmt1	1942	1889	1171	5336	1843	1789	1317	503	1061	650	2082	1039	1507	1201.72	1490	1832	872	205	4372.89	3367	3857	1844	1916	620	761	1055	1877	1513	614	733	1474	1705	689	1584	1706	1805	464	856	1798	1815	584	742	4457	2804	910	575	1949	1495
Ppan	680	826	448	2096	609	1155	1052	450	577	419	1542	1618	923	726.17	1968	955	0	127	2700	1870	1233	1391	1375	1664	506	493	793	343	362	358	552	379	298.77	619	681	366	339	388	698	535.01	546	728	996	674	583	442	881	557
Angptl2	1	279	51	261	98.01	233	71	173	336	33	0	1	0	453	0	0	927	3	530	0	0	217	0	0	769.98	816.99	598	1276	604	780.24	852	1988.91	1014	2522	1644	3063	549	829	1387.7	2921.02	2217	2096.36	2621.94	2918	5054	1855	2890	3740.95
Cacna1e	95	27	35	323	0	79	466	103	543	93	0	0	0	39	82	0	0	4	123	0	0	82	68	0	26	23	15	31	24	11	6	14	9	25	21	21	6	13	7	29	21	34	8	5	30	18	12	28
Cacna1b	0	0	0	0	0	0	2	0	0	0	0	0	0	0	0	0	0	0	1	0	0	0	0	0	9	15	24	7	13	2	12	12	24	22	34	9	2	8	15	11	16	25	12	8	33	19	21	20
Trmt10a	172	231.09	66	825	96	236	356	279.03	337.03	192	924	0.41	41	313.21	819.02	539	20.02	46	674.05	0	0	177.21	394.05	386.02	433	367.24	927	352	371	472	676	456	236	591	613	383	389	543	701	566	516	558.15	1051	642	524	332	773.11	458
Etv1	53.85	44.43	19	1	19	251.35	3	38.96	133.59	69	52	0	0	160.52	0	37	1	1	376.63	3	0	275.09	0	1	98.08	103.34	80.04	126.08	45	97.87	38.96	144.9	143.93	202.16	101.78	243.74	41.96	120.65	64.46	252.71	206.74	216.18	154.36	185.78	537.62	244.3	132.92	279.02
Kifc2	272	706	155	960	281	290	717	142	271	209	118	1441	1548	542	1069	834	0	51	1888	1438	0	525	698	162	114	173	102	57	79	73	59.99	68	77	300	88	70	50	99	69	80	97	117	30	21	172	97	46	30
Psap	20836	17822	13255	49721	21738	16044	14117	9382	12889	9239	20840	12094	11490	20838	38445.1	27715	5849	20404	59251	15143	16908	17771	20234	35755	15911	23056	24067.9	17334	9990	14129	16763.4	26552.3	17526.8	17856	31770	28296.9	13051	17241	15594	29536	16187	19697	23545.8	17183	26154	12672	37068.4	35373
Ikbkg	2287.85	2550	881	2071	1666.1	2510	948	494	1089	400	16.49	0	1284	687	2036	1527.41	1197	6063	4687.28	1	13	678	864	2204	3663	4243.83	5532.48	4239.17	2982.65	4484	4035.52	5763.31	2374.19	6545.44	3756.22	4996.37	2874	5061.96	4328.65	5937.15	3401.37	3960	3551.74	2729	3908.74	2730	4184.55	3428.43
Pax2	0	0	0	0	0	0	0	0	0	0	0	0	0	0	0	0	0	0	0	0	0	0	0	0	0	0	0	0	0	0	0	0	0	0	0	0	0	0	0	0	0	0	0	0	0	0	0	0
Wars2	407	553	255	38	185	485	225	225	251	77	56	74	0	142	1237	572	0	13	933	5	651	507	189	259	237	213	328	229	160	230	278	272	179	333	291	243	151	233	255	304	219	234	297	215	284	224	344	252
Atn1	95.18	327.58	96.28	578.75	225.66	383.89	432.42	226.18	380.25	262.78	133.74	365.57	482.94	408.53	782.98	1607.83	0.47	63.94	1178.93	1242.91	494.48	264.77	423.88	283.82	434.73	403.94	642.74	439.2	247.01	295.32	484.95	319.56	437.36	508.69	727.44	474.48	336.34	300.88	531.28	702.74	481.18	649.5	745.8	482.49	484.8	437.39	861.7	656.43
Phb2	2741	2755	1748	7297	3127	2999	1887	1355	2750	1670	4053	2158.04	2896	2513	3917	6084.84	1761	5413	8188	2814	2945	2863	2189	2791	3160	2292	5403	2568.1	2398	2711	3864	3019	2206	3868	4177	3224	2141	2632	4294	4134	2890	3642.24	5736	3802	2822	2737	4660.53	3468
Ptpn6	0	0	8	0	16	150.99	0	10	1	0	0	0	0	13.91	216	0	0	0	0	0	0	0	0	0	22	19	16	22.95	2	2	10	5	8	6	8	24	5	2	8	14	5	7	16	20	4	3	6	8
Eno2	0	0	0	0	33	149	6	56	0	8	0	0	0	155	0	0	0	13	53	0	0	90	90	0	110	116	39	53	58	51	31	75	72	228	78	90	19	43	46	63	111	153	50	38	442	233	28	73
Emg1	2599.05	2590.24	1329.8	5062.07	1967.71	2744.79	2088.91	1841.09	2894.8	1737.8	3444	2069.12	2485.71	2597.95	4314.39	6544.03	1346.72	6600.58	6640.31	1132	3264.79	2212.42	2333.96	2351.51	1604.23	1246.69	1981.77	984.08	1031.11	1296.24	1337.01	1160.44	1198.05	1953.65	1717.74	1116.17	1184.94	1223.04	1572.94	1622.49	1508.9	1785.49	1894.15	1208.89	1641.33	1299.51	1664.45	1176.01
Lpcat3	3380.95	4369.76	2363.2	9708.08	3220.29	3494.17	3077.09	1582.92	2632.2	1795.2	3234	6087.88	1998.29	2438.05	6234.61	3343.97	1875.29	2883.42	7902.64	1368	1767.05	2969.58	2251.04	2067.49	2991.77	2873.31	3494.33	3286.92	1818.89	1916.76	2523.99	3218.44	2216.95	4246.67	2913.22	3900.83	1785.06	2355.96	3030.06	4070.51	2517.1	2707.51	2658.85	2273.11	4037.03	2108.49	3082.28	3288.99
Atp6v1f	2730	3077	1669	6956	2513.25	1924.99	1976.01	2050	3223	1881	3629.69	2486	1490	3227	6475.02	9235	2217	3674	7267	2693	2652	3045	2802	2474	4003	2817	4098.22	2305	2702	3504	2794	2623	3504	5039.99	3299	2863.98	2785.86	3201	3391	3717	3175	4244	2441.13	1792	3419	3191	3193	2435
Il12b	0	0	0	0	0	0	0	0	0	0	0	0	0	0	0	0	0	0	0	0	0	0	0	0	0	0	1	0	3	0	0	4	13	0	0	0	0	0	0	0	2	1	0	0	0	0	2	0
Clcn5	129	69	60	0	101	0	200	52	117	54	0	0	0	118	510	1	0	14	226	0	904	1	261	819	598	549	961.99	688	332	312	756	833	436	729.63	833	716	325	520	780	889	736.9	633	1126.68	808	1171	401	1128	945
Clcn3	3462	3402	2215	6934	4053	4855.38	2776	1923	2111	1345	2510	0	2483	2639	6529	4827	1230	7091	10304	2120.6	1811	2551	2842	965	3324	3820.77	4492.69	3638.47	2221	2726	2717.98	4168	2366	4569	3232.01	4018.86	2247	3460	3216	4748	3143.02	3489	2597.99	2132	4319	2005	3889	4326
Hif3a	0	0	5	0	0	0	0	6	0	2	0	3308	0	6	0	0	0	0	225	0	0	0	0	0	550	924.02	643.96	869	303.02	381.82	403.01	919	460	1301	482	1110	294.68	714	486	1083	358	496	361	372	864	510	448	643
Gpx6	18	62	29	0	26	0	0	3	0	0	0	0	0	30	146	58	0	5	1	0	165	0	89	121	0	0	0	0	0	0	0	0	0	0	0	0	0	0	0	1	0	0	0	0	0	1	0	0
Gpx5	0	0	0	0	0	0	0	0	23	0	0	0	0	0	0	0	0	0	0	0	0	0	0	0	0	1	0	0	0	1	0	0	0	1	0	0	0	0	0	1	0	0	1	0	1	0	0	0
Pde1c	0	25	2	257	0	0	5	12	8	13	0	0	0	17	0	45	0	0	105	0	0	1	0	0	16	15	17	15	9	19	14	15	9	38	32	23	10	10	30	20	21	26	21	16	28	8	33	29
Utp20	303	638	331	1149	311	1020	105	143	341	161	10	0	208	308	596	1796	2	33	1039	106	1396	328	522	0	748	838	1760	858	478	585	1413	1150	434	1024	1304	1193	426	788	1435	1334	689	768	2782	1603	1577	525	1770	1480
Spic	0	0	0	0	0	0	0	0	0	0	0	0	0	0	0	0	0	0	0	0	0	0	0	0	0	0	0	0	0	0	0	0	0	0	0	0	0	0	0	0	0	0	0	0	0	0	0	0
9330159F19Rik	0	40	0	0	0	0	0	0	0	0	0	0	0	0	0	0	0	0	3	0	0	0	0	0	1	8	2	0	0	0	0	2	1	8	6	3	0	0	0	2	9	5	20	2	20	13	7	9
Cul3	5382	6070	2700	17065	4333	13436	4716	4637	5502	3142	2366	7073	1857	5565	10696	9419	1463	6706	19615	10056	8263	5534	5291	5869	3515	3617	8240	4822	2884	3604	5674	5280	2462.98	5807	6042	5794	2588	4535	6476	6874	4263	4090	7491	4464	5066	3485	5317	4709
Sst	0	0	0	0	0	0	0	0	0	0	0	0	0	2	0	0	0	0	16	0	0	0	0	0	0	0	0	0	0	0	0	0	0	0	0	0	0	0	0	0	0	0	0	0	0	0	0	0
Il11	0	2	0	0	8	0	6	48	70	24	162	0	118	24	0	87	0	5	36	0	0	0	56	147	16	22	20	8	25	27	18	25	15	38	61	18	13	28	49	24	1521	1501	615	1699	700	400	1693	1572.76
Large1	87	121	180	1023	63	15	96	173	156	115	357	91	6	105	184	9	58	37	615	0	256	229	156	431	1148	1002	1244.19	861	550	704	891	787	943	1258.01	1129	1000	696	760	915	1098	826	1150	1024	600	1075	744	1287.93	966.5
Ddx56	1686	1352	964	4311	1517	752	1130.98	326	860	594	1767	2296	60	660	1951	2341	1470	1333	4024	1721	515	1058	664	410	1346	1177	3247	1461	1054	1382	2334	1539	893	1923	2167	1685.01	874	1336	2565	2201	1321	1438	2610	1783	1331	1134	2518	1677.14
Tmed4	7162	7611	4734.46	16687	6421	6617	4409	3081	4724	2977	7010	8716	2298	5440	11263.9	13598.9	3998.99	7702	18521	7720	8464.04	6892	5867	4661	6278	6137	8839.99	4938.95	4389	5101.06	5775.54	5115	4237	7812.98	5610	5436.66	4036.64	5499	7341	6884	5926	6739	3759	2830	8012	4461.97	5770	4142.98
Col26a1	0	34	6	0	0	0	0	1	0	0	0	0	0	4	0	0	0	0	0	0	0	68	0	0	0	0	1	0	0	1	0	0	0	0	0	2	0	0	0	0	0	0	0	0	0	0	0	0
Bid	177.56	237.28	64.63	878.06	198.42	556.47	154.54	111.11	57.09	61.56	255.2	2080.06	0.17	125.34	1361.39	215.93	527	23.33	522.6	1.43	12.07	379.65	150.61	482.41	3606.24	3092.52	10564.4	3237.85	2822.29	3197.45	7518.23	3726.33	2631.03	5055.02	8208.91	3600.16	2513.45	3221.9	8337.7	4151.24	2896.1	3169.24	5384.38	2104.24	2702.64	2155.03	8367.32	2831.62
Ralb	7287	8219	4381	18330	6459	7432	6304.9	5046	6415	4558	7761	237	5476.91	6633.94	12743	17296	5641	10653	27780.1	11596	8103	8789	9031	7869	13162	11109	30344.7	10312.1	9152	12112	20001.4	12113	9055.78	17429	22177.3	12714	8721	12340	23075.9	14759.9	11730	13579	16306	8736.76	10821	10455	23048.3	12100
Ppp1cc	6989.73	9700.95	4410.28	21486.6	5940.16	9108.88	12307.3	9784.07	8695.14	5412.96	8953.65	14982	10533.5	14550.4	19440.1	16644.8	6020.99	15736.8	27069	11778.2	14723.9	11066.2	15387.1	15948.2	4741.11	4199.89	9187.79	5669.03	3551.94	4414.14	5870.71	5910.59	3939.9	6998.63	7269.53	6998.52	3244.22	4454.31	7090.37	7589.83	4830.18	5462.08	7067.09	5045.39	5763.01	4738.47	7941.35	6517.81
Dnajb11	4768	5256	2915	12303	4092	4210	4142	3867	4852	2845	4879	0	3044	5186	8939	12425	2357	5689	17488	3727	5591	5182	4790	6884	7297	6527	10157	5664	4974	5629	6777	6336	4989	9005	7290	6572	4562	5467	7845.4	7970	5819	6833	7274	5162	7511	4319	7449	5309
Tbccd1	661	404	411	867	356	302	191	170	433	208	0	0	570	305	984	513	0	2407	914	1	0	418	107	0	326	374	477	411	232	302	380	414	241	671	402	490	219	326	482	501	288	282	465	343	478	252	425	373
Clec11a	0	0	1	0	36	0	7	7	6	5	0	0	4	6	0	47	0	3	0	0	0	17	0	0	21	7	18	11	8	7	6	13	6	11	6	5	7	7	8	13	15	12	9	5	15	6	10	8
Zfp324	289	258	217	372	378	84	372	60	99	118	0	0	207	123	4	444.34	0	1391	813	1388	0	523	2	0	181	215	327	292	117	165	249	336	72	310	311	324	87	174	331	332	172	214	306	256	290	169	328	240
Gab2	1505	1592	1131	3558	1412	2857	1023	582	893	841	1225	1176	513	771	1276	1373	1308	154	2784	2929	646	1203	1970	865	1660	1810.66	4412.76	2378.34	1020	1287.88	3013.99	2669	915	2144.94	3011	2537	948.98	1900	3380	2709	1794.04	2057	2751	1788	1994	1353	4189.69	2905
Coro1c	5492.28	6226.55	4060.27	14061.6	7389.01	3520.96	6566.82	4026.27	7742.44	4769.27	7468.25	14803.6	3699.88	4131.4	6411.12	9185.08	1827.81	3227.71	21847.2	3766.38	1598.24	6691.41	6559.85	4873.04	12063.8	11374.3	25697	16709.7	8186.49	10794	16756.5	17810.8	7540.86	16280	16930.2	18773.3	7588.08	13233.3	20015.4	22483.3	10371	11178	19360.4	14795	9836.39	8659.75	17136.5	16616.8
Tax1bp1	11880	13195	6590	41846	8866	21950	8913	8516	8447	5503.99	3811	16001	7223	12767	24389	18594	4510	23010.5	40999	23349	11681	14303	12743	13328	7182	7665.88	14366	9110.84	5715	7893	9639	9837	5553	12263	9142	11186	4976	9088	10817	12472	8306.97	8206	9722.14	6876	10984	6651	11029	8609
Psg17	0	0	0	177	0	0	21	11	5	19	0	0	0	0	0	0	0	0	22	0	0	0	0	0	15	9	9	6	1	6	5	3	16	12	4	3	6	6	3	6	4	18	8	7	6	7	0	7
Psg19	0	0	0	0	0	0	0	1	0	1	0	0	0	0	0	0	0	0	0	0	0	0	0	0	0	0	0	0	2	2	0	0	0	4	0	1	0	1	0	2	0	0	1	1	0	0	0	0
Ctse	36	0	0	161	127	0	26	7	18	0	0	0	0	14	0	0	0	0	0	0	0	0	0	0	0	0	0	0	0	0	0	0	0	4	0	0	0	0	0	0	0	0	0	0	0	0	0	0
Ndrg2	427	926	184	566	363	541	234	1144	474	120	233	0	338	2253	1238	633	754.01	71	4499	0	2476	2307	480	208	603.84	581	421	1001	311	458	365.72	810	801	1712	772	1507.98	270	413	786	1172	682	789	773	732	2692	1833	397	919
Mettl17	768	655	274	1557	641	929	177	174	542	266	376	695	476	313	191	1604	780	24	1344	0	339	468	175	347	332	414	339	203	166	209	210	205	245	470	317	252	180	253.99	241	382	276	394	348.88	225	535	306	347.17	277
Arhgef40	902	1016	472.15	932.14	572	1370.14	539.16	305.17	788.32	359.07	718.04	0	739.16	476.53	1854.43	1801.44	996	96	2459.21	955	466.3	674	703.97	846	1084	1325.22	2637	1737	893	926	2211.1	1798	886	2452.81	2945.29	2338	871.17	1105	2697.15	2556	1683	1869.19	4494	2332.01	2857	1687	4704	3275
Pnpla6	7908	7466	4235.99	19804	7395	7685	4607	1152	2895	1618	4585.98	7251	5071	3847	8054	6684	4693	5165	20765.8	6140	6110.99	6074	6338	5622	1569	2090	2573	1822	949	1214	1769	2124	1103	3091	1620	1921	926	1881	2283	2452	1069	1597	1463	1227	1664	983	2385	1863
Mcoln1	4592.42	4993	3599	13598.9	5022	4237.08	4582.27	1687	3828	1839	4274	5372	6547	3960	6858	7153	5040	12751	11076	5940	1510	4236	4528	2819	4886	5447	6858	4708	3447	4204.75	4859	5161	3490	7161	4613.57	5638	2963	4801	5190	6713	3223	3983	2970	2362	4953	2918.07	4328	3664
Arhgef18	2314	2971	1411	5061	2173	3624	958	468	1369	529	1004	3508	1609	1019	2705	1707	0	107	6279	803	1116	2004	948	959	3214	3219	4130	3664.63	2135	2681	3039	4183.8	1970	5026.86	2518	3816	1913.01	3628.99	3426	4491	1796.97	2296	3054	2552.86	1942	1553	2823	2567
Pkn2	4666	6041	2913	16283	3721	6859	3346	2776	3654.78	2027	1388	4190.09	3850	3408	4916	6352	2843	12135	14215	7650	1051	3927	4328	3193	3427	3923	6975	4316	2736	3117	4709	4864	2515	5523	4470.49	5027	2340	4525	5104.97	5794.1	3500	3680	5637	3716	4581	2377	4981	3985.63
Cd33	0	0	0	0	0	0	0	2	0	0	0	0	0	26	324	0	0	0	0	0	0	0	0	0	169	188	559	292	95	124	335	288	141	390	460	428	124	248	322	354	442	415	256	144	854	477	641	559
Etfb	3190.4	3972.27	1629.93	7504.12	2990.35	2317.3	2046.16	1700.97	3407.52	1490.19	4699.04	5245.27	1498.34	3792.64	6051.97	7936.79	2531.93	9055.7	6462.53	5623.72	1767.88	2447.69	2444.36	2426.38	2377.44	1599.35	2606.43	1515.41	1624.38	1968.46	1685.07	1771.81	1900.21	2988.44	1888.47	2013.55	1484.05	1750.3	2151.76	2437.18	1570.81	2130.32	1708.55	1296.25	1808.71	1816.42	1567.59	1152.31
Nkg7	0	62	0	0	0	0	0	8	47	0	0	0	0	42	0	0	0	5	0	0	0	0	49	0	0	0	0	0	0	0	0	0	0	0	0	0	0	0	0	0	0	0	0	0	0	0	0	0
	0	0	0	0	0	0	0	3.82	0	0	0	0	0	0	0	14.68	0	0	0	0	0	0	0	0	0	0	0.74	0	0	0	0	0	0	0	0	0	0	0	0	0	0	0	0	0	0	0	0	0
Stxbp2	293	18	135	371	131	111	144	100	37	27	105	2755	0	301	366	426	0	9	495	0	1	77	63	0	886.23	908	1316	905	805	928	1081	1023	749	1381	1049	1082	563	895	1032	1336	782	943.97	1022	785	1040	795	1040	867
Pcp2	8.75	1.28	2.56	16.15	2.7	12.63	7.6	5.71	7.34	6.44	14.86	0	8.09	19.44	13.45	31.44	2.65	1.02	33.53	52.28	7.24	1.46	5.69	1.48	8.79	2.54	8.41	1.07	2.71	5.87	3.66	5.08	2.59	10.83	7.36	2.49	2.43	5.87	1.15	5.56	1.25	8.19	5.39	1.05	8.85	4.01	2.31	3.5
Sgce	555	496	478	760	582	1628	126	294	345	189	507	0	391	820	1018	1356	29	1147	3139	134	262	961	490	577	2807	2840	5070	2827	2259.94	2270	3333	3092.96	2383	3710	3719	3433	1995	2455	3795	4205	2357	2750	2257	1711	3722	1913	3091.01	2618
Chn2	3301.83	3964.91	1918.92	10774.9	3923.92	3967.91	3585.91	2521.85	2156.91	1630.92	3716.91	6511.91	1726.99	2926.48	6241.9	6418.91	5422.92	4779.88	10454.2	4689.91	7706.2	3913.92	3378.89	4534.9	290.89	347.85	525.94	274.93	219.93	301.94	316.91	291.95	215.89	430.94	275.83	380.83	212.92	334.92	308.81	375.92	199.93	264.92	390.95	311.96	157.91	160.87	159	142.92
Wwox	440.35	541	256	1558	390	328	312	194	301	236	1	0	331	393	683	237	1193	2149	999	874	1091	172	427	519	220	209	450	273	116	223	268	285	167	335	283	326	161	217	353	454	190	280	185	172	247	218	306	265
Slbp	2563.76	2914.23	1331.71	8943.98	1543.95	3698.87	6516.96	5923.34	3752.19	2858.77	2639.28	0	4432.8	7324.33	8388.72	6937.6	1682	6609.37	14410.3	11137.8	8053.19	5893.95	6498.8	6846.29	1890.88	1803.84	3359	1891.57	1530	1966.1	2217.71	1868.73	1412	2969.88	2179.69	2220.99	1280.89	1794	2563.34	2698.8	1874.77	1934.66	3877.38	2244.98	2024.81	1477.82	2285	1670.99
Tyr	0	0	0	0	0	0	0	1	0	0	0	0	0	0	0	0	0	0	0	0	0	0	0	1	4	2	1	0	1	2	0	0	0	0	0	0	0	0	0	11	1	0	0	0	0	0	0	0
Ghrhr	0	0	0	0	0	0	0	0	0	0	0	0	0	0	0	0	0	0	0	0	0	0	0	0	0	0	0	0	0	0	0	0	0	0	0	0	0	0	0	0	0	0	0	0	0	0	0	0
Aqp1	44	179	38	221	42	0	599	117	69	86	150	0	0	487	490	28	0	0	90	0	230	79	0	0	913	568.91	293	637	577	394	389	1181	1206	2093	1575	2512	668	667	1238	2244	266	752	2555.31	1805	1890.29	1453	705	1406
Arid3b	851.81	769.41	448.62	1591.75	503.65	1919.44	648.44	397.84	727.53	443.77	66.99	147	9	644.72	1209.64	1530.46	0	359.91	2492.57	2020.48	378	734.19	915.39	1374.34	206.53	271.95	411.72	236.67	174	161.74	256.57	310.73	80.63	376.53	305.83	251.59	152.08	212.68	319.37	402.31	252.5	312.83	328.62	256.84	303.55	157.82	363.54	269.9
Cnn2	7312.93	7381	3934	19467.3	6304.84	6678	7864	4833	9780	4856	6455	9073	7034	5606	15411	12954	6112	7296	29139	12153	10725	9028	10411	7164	19626	13683	22153	14403.4	13390	15263	15377.5	17473	12573	20452	18712	17176	13638	16221	18819.9	22726	11289	14004.9	19881	16786	9364	10326	15795.3	14384
Polr2e	3591	3307	1851.99	6286	3254	2652	1771	1378	2821	1705	4599	1400	1321	1674	4833	8264	3008	3334	5974.5	1554	1373	2140	1568	1549	1810.04	1545	2610.14	1404.99	1205.24	1551	1846	1531	1422	2404	2207	1800.99	1125	1493	2246.02	2236	1646	2175	2476.22	1850	1894	1621	2415	1716
Abca13	0	0	0	134	0	18	20	7	0	10	0	0	0	0	0	0	0	0	0	0	0	0	0	0	0	4	0	0	0	0	3	2	0	3	5	0	0	0	3	1	0	2	1	1	3	2	6	2
Myo9b	542	1160	963	3643	942	1711	887	308	874	456	1120	0	1999	651	2193	1253	815	1391	2599	3463	459	1072	1133	1034	1667	2016	4952	2567	1173	1225	3854	2895	1282	2970	3712	3346.99	1143	1789	4060	3718.99	2305	2235	4157	2493.85	2779	1707	5756.95	3850
Hdac9	386	944	313	2928	476	2820	814	479	825	288	594	2466	1781	344	902	734	420	2923	1818	0	0	769	389	551	408	339	1095	367	262	274	729	450	213	275	601	333	248	423	823	545	234	246	513	335	179	108	875	434
Ly9	27	0	0	0	0	0	0	1	0	0	0	0	0	0	0	0	0	0	0	0	0	0	0	0	0	0	0	0	1	0	0	1	2	0	2	2	0	1	2	1	0	0	0	2	0	0	3	0
Cd244	0	0	0	0	0	0	0	2	0	0	0	0	0	0	0	0	0	0	0	0	0	0	0	0	0	3	0	0	2	5	2	1	5	2	9	8	3	10	2	9	14	14	3	2	2	1	21	17
Adgre1	52	0	0	0	0	0	3	0	0	0	0	0	0	43	0	0	0	0	33	0	0	0	0	0	0	0	0	0	0	0	0	0	0	0	0	0	0	0	3	0	0	0	0	0	0	0	0	0
Mtfp1	71	74	92	60	99	0	42	54	103	65	179	0	0	197	184	230	0	4	219	0	164	96	0	0	33	43	25	19	11	15	13	19	9	22	20	21	20	30	11	18	12	21	18	12	22	25	23	21
Rab23	1166	1122	664	1844	679	907	527	232	499	351	218	2105	278	392	1786	1264	0	3316	1903	0	667	523	243	1121	773	727	1277	854	550.54	710	804	911	578	1175	1005.05	959	575	826	1089	1134	773	792	1122	740	893	679	1101.19	802
Rab11a	14027	15348	7896	36293	11270	14645	10216	10348	12681	8945	15826	22491	8847.99	15163	32349	40212	8861	22394	49820.9	16966	22350	17394	15688	13396	10551	8929.99	11660	7729	7545.99	10700	7401.92	9141.06	8661	15057.4	9379.6	9581	7794	10142	8871.94	11853.9	8848	11141	8264.99	7090	9264	8223	10174	9196
Eif2b2	2352.76	1793	1131	5029	1807	1897	1223	1021	1736	1102	2547	2339	1072	1256.16	3709	2940	425	2278	4945.99	1974	556	1709	1450	984	6606	5673.95	15468	6608	4894	6460.94	10390.2	7297	4674	8489	11191.9	7148	4923.98	6315	12520.9	9137	8451	10957	7198.83	4671	7499.99	7537	16528.6	9265
Dlst	1820	2901	1144	5802	1728	2600	1548.91	864	1655	1017	2435	4778	2275	1739	3899	4721	1272	2883	5062	2285	582	2584	2013	1546	3283	2876	5012	2846	2369	2610.87	3443	3453	2265	3836	4468.98	3611	2282	3018	4128	4231	3242	3972	5106.12	3750	3330.3	2645	5321.08	3962.08
Pgf	142	145	94	207	58	0	1387	1107	945	871	1160	1634	129	250	3	1159	324	60	1070	3	2	460	680	328	80021.5	69880	136428	55873.6	55573	56717.3	90565.9	57995.9	50862.2	80138.8	92084.9	58466.9	51052.9	63989.1	106812	79107.2	88801.1	106788	39530.1	26518.8	89893.1	52776	124049	83276.8
Ulk2	2921	2763	1772	11799	2188	2861	1621	1114	1731	978	1735	1	2406	1406	2728	4211	777	274	9952	2020	2363	3100	2703	4483	2071	2144	3628	2778	1274	1911	2425	3402.99	1452	3322	2869	3184.83	1273	2472.3	2986	3520	2051	2264	2494.03	2156	2288	1673	3640	3518
Ccl24	0	0	0	0	0	0	0	0	0	0	0	0	0	17	0	0	0	0	0	0	0	0	0	0	0	0	0	0	0	0	0	0	0	0	0	0	0	0	0	0	0	0	0	0	0	0	0	0
Dgkq	502.91	830.22	348.6	2138.85	555.42	1592.72	461.06	120.73	342.62	210.32	207.37	0	1423.59	269.69	483.27	51.66	0	33.15	1665.05	1358.29	658.74	118.66	343.2	543.22	358.06	544.12	886.73	549.05	273.21	252.94	621	599.43	292.02	683.75	586.32	685.41	213.29	363.02	619.32	702.09	410.05	521.9	601.78	387.82	643.38	347.77	707.09	578.33
Tmed11	0	0	0	0	0	0	0	0	0	0	0	0	0	0	0	0	0	0	0	0	0	0	0	0	0	0	0	0	0	0	0	0	0	0	0	0	0	0	0	0	0	0	0	0	0	0	0	0
Grap	14436.6	14175	8734.92	27376.9	12797	11257	11375	6229	15125	6510.02	16281	7596	4807.59	9069	16080	16495	8431	12766	26322.2	10063	8828	7466.97	8186	9408	9423.94	9028.75	12892	9908.99	6185.8	8569	7788.86	9701	7614	15166	9150.86	10849	6306.84	9447	9876.92	12588.9	10026	14614	4657.95	4433	13524	11767	9230.56	10681
Pou1f1	23	0	10	0	0	0	0	6	14	19	0	0	0	6	1	88	0	4	6	0	0	4	52	0	2	4	2	2	1	1	1	0	1	1	0	0	0	2	2	2	0	4	0	1	1	0	0	0
Chmp2b	4172	5144	2691	11534	3633	5288	3543	3345	5429	2796	3459	4542	1513	3934	10038	9632	2225	7815	13943	3713	4297	4358	3807	3301	2672	2507	4078.99	2887	2166	2985.92	2718.01	3460	2491	4115	3145	3737	2268	3034	3011	4090	2497	3010	2649	2291	2534	2298	3013	2900
Plod3	3229.12	2652.16	1805.01	10234	3183.45	2831.68	2643.82	1659.43	2342.91	1621.61	2915.73	7790.3	2329	2553.74	5796.49	5801.69	3557.35	5459.47	10480.1	2056.66	3341.17	3894.05	3253.16	3999.72	4870.75	5667.1	6497.78	4340.81	3401.91	3901.75	5168.7	4870.72	3226.18	7450.69	5037.78	4606.92	3266	4843.17	5950.34	5995.67	3799.17	5271.54	3492.1	2874.86	5502.41	3539.46	5998.14	3916.58
Ap1s1	2679	1987	1378	5984	1849	1895	1865.87	1106	2574	1538	4641	2560	1066	1463	2168	5654	1836	5158	5823	1651	1968	2023	1523	980	7575	5811.39	10623	5652	5655	7028	7432.98	6609.85	5337	9887	7307	6820	5448	6626.91	9340.63	8655	6666	8327	7205.54	5080	5904	5775.01	8164.43	5998
Mapk13	0	53	12	0	16	8	0	9	0	5	0	0	0	18	0	122	0	8	87	369	0	93	65	0	25	28	63	22	68	83	82	61	36	76	44	41	24	47	70	62	91	95	50	24	117	58	72	47
Srpk1	1237.85	1426	747	4570	1294	2324	1677	1347	1826	1095	2202	9102	3186	2020	3944	3187	660	1505	5233.99	2074	2551	1779	1741	2445	2662.12	2398	3303.18	1793.13	1646	2031	2350	1943	2148	3062	3055	2102	1960	2012	2690	2775	2713	2890	3393	2161	2841	1996	3632.04	2446
Pax3	0	0	0	0	0	0	0	0	0	0	0	0	0	5	0	0	0	0	0	0	0	0	0	0	0	2	0	0	1	3	2	0	3	1	5	4	5	0	0	0	1	2	0	0	0	2	3	2
Lbr	8816.48	11453.2	5656.11	28413.5	9512.13	12676.8	8495.32	4821.66	4939.18	3325.27	7330.27	15752.4	6728.49	7321.06	13562.9	13086.7	4968.68	2883.19	40725.6	4565.16	7274.46	12154.8	10464.2	8977.48	2629.67	3363.49	5511.88	4554.88	2050.26	2380.91	3598.94	4568.23	2111.5	4421.24	4196.88	4837.82	1775.39	3112.27	4298.15	5597.39	2403.47	2581	6483.09	4494.33	3600.55	1700.95	4764.16	4260.63
Crabp2	0	0	0	0	22	0	4	11	12	10	0	0	30	33	0	0	0	4	0	0	0	31	0	0	286	206	21	107	408	521.01	8	190	311	565	37	197	110	146	10	125	388	640	155	595	254	289	53	177
Nes	14162	13112	8518.2	30107	16192	10787	14388	7287	12715	9088.64	6890.99	6461.91	13242	11642	16847	19501	4831	1508	67160.8	24308	15917	12505	16028	17506	14288.5	15618	12746.3	7197.15	9844.21	7596.99	9892.82	11058	8066	13633	14063	7371.99	8113.03	9875	10488.9	9998	9010.98	13825	11312.8	9004	8254	5137.99	15241.9	12892.8
Bcan	1	0	6	0	39	0	7	3	1	2	0	0	0	20	0	0	0	0	88	0	0	6	5	0	1	3	12	8	4	1	2	4	7	0	15	6	6	1	5	16	9	14	9	8	2	8	18	11
Hapln2	47	0	34	0	27	0	0	0	0	0	0	0	0	7	0	0	0	0	0	0	0	0	0	0	1	0	0	0	0	0	0	0	0	0	0	0	0	0	1	1	0	0	0	4	1	0	0	1
Prcc	413	692	343	1603	616	736	515	177	531	244.56	98	719	372	497	665	770	325	1980	1469	340	183	479	352	527	370	316	745	480	290	356	479	384	286	660	697	540	350	405	651	609	442	542	680	375	389	381	760	472
Rrnad1	702.4	1195.69	345.4	2008.22	606.01	2225.68	637.92	307.14	727.98	404.45	57.86	2130.74	1102.89	469.47	1900.38	1635.56	13.57	1332.26	2103.76	53.99	466.42	954.85	499.28	824.76	514.24	575.93	769.95	393.52	396.82	400.17	503.38	431.52	409.52	763.25	504.15	482.5	349.34	472.75	538.44	616.58	525.62	645.14	445.15	322.02	678.19	420.99	522.39	376.6
Hdgf	5394	6388	3713	12916	5831	4361	5491.36	3724	5617	3674	5420.02	2126	4088	6023.98	9179.99	12208	2524	6029	15837	7369	4849	5902	6791	6381	9526.16	7048.05	12199	6700.83	6248	7609.01	8754	7458.97	6575	11844.1	10374.8	8067	6306	7643	11029	10592	7832	9688	14321.1	9166	7078	7123.13	10918.7	7618.91
Slc25a18	0	43	1	0	0	0	0	1	0	0	0	0	0	31	0	0	0	0	0	0	0	0	0	110	5	0	55	5	4	0	20	2	0	5	37	0	1	3	33	4	1	0	11	0	0	1	9	2
Thop1	813	495	457	1086	636	297	320	234	458	235	191	1910	275	301	981	854	565	3410	1815	1117	389	601	59	734	612	568	945.73	523	447	609	796	684	387	833	812	684	403	652	862	786	583	733	1306	908.93	688	606	1080	751
Apba3	1298	1717	990	3542	1273	957	997	538	1048	427	1292	2236	930	798	3106	3455	1611	4371	4881	0	654	1432	1082	1517	1107	1092	1834	1108	837	1076	1314.07	1129	724	1742	1265	1108	765	1168	1610	1442	1090	1396	1167	869	1040	1016	1885	1191
Matk	19	0	0	0	0	0	26	5	2	9	0	0	76	20	0	17	0	0	0	0	0	0	0	0	7	10	24	6	1	5	8	3	5	11	11	5	5	7	14	11	18	18	30	10	11	11	22	4
Pias4	1691	1727	1114	5727.96	1240	1391	919	559	1066	606	1401.99	0	917	802	2294	3348	1121	2338	3850	1660	1652	1416	1087	529	1000	946	1536	819.71	773	839	1093.99	983	633	1381.09	1140	928	588	828	1220	1233	791	980	941	731	893	745	1224.98	897
Map2k1	2796	2485	1577	7552	2448	2481	1930	1356	2545	1413	1544	2137	2791	2108	2515	4643	3079.06	3297	8966	3419	696	2686	2186	2211	4521.69	3816.91	7122	3986	3567	4022	5230	4850	3532	5839	5804	4512	3436.65	4795	6351	5818	5728	5969	7076	5083	4667.96	3803	9300	5866.9
Sgta	3458.62	4173	2663	8278	3797	4347	2733	1812	3278	1915	4512	6189	2124	2565	5625	5915	2541	4550	11245	2921	4098	3462.34	3809	2832	3733	3580	6709	3615	2687	3619	4507	3966	2667	5898	4541	4158	2453	3693.99	5698.04	5235	3152	3987	4337	2927	3504.94	3248	4468	3156.99
Nmrk2	0	0	0	0	0	0	17	9	12.38	6	0	0	0	25.01	0	110.86	0	0	46.69	0	0	0	0	7.84	0	0	0	0	0	0	0	0	0	0	0	0	0	0	0	0	0	0	0	0	0	0	0	0
Tmem242	697	761	558	2396	716	847	415	526	979	574	1285	149.99	460	738	1375	1184	321	642	1525	1196	460	511	559	739	1150	721	1463	771	623	858.38	907	772	826	1244	1089	977	775	846	917	1120	827.96	1163	759	606	803	765	910	754
Dtx2	301	475	248	1026	510	207	300	186	409	168	379	854	204	366	890	604	241	929	744	620	0	286	298	383	346	270	606	355	264	259	487	342	205	454	569	442	254	311	551	515	417	540	743	453	535	326	947	515
Zp3	6	24	10	0	0	0	0	0	0	0	0	0	0	12	0	0	0	0	28	0	0	0	0	0	16	14	23	8	17	12	17	3	4	14	8	5	8	5	15	13	19	5	14	17	13	12	18	16
Hspb1	46996.7	47292.1	35458.4	144654	55309.5	35816.9	24904.4	51159.7	38911.9	20518.6	28903.6	45839.2	36924.7	73567.8	193523	216990	43801.2	96359.5	245642	121276	179856	90366.4	152404	259424	34186.6	24899.8	27462.8	20248.5	23327.6	26178.8	18581.7	22531.4	25124.4	34580	23440	21474.5	26461.2	29757.9	22222.3	31082.5	22404.7	37413.6	23169.7	21918.1	12547.8	17627.9	27841.6	23098
Rasa4	151	112	56	155	0	0	5	23	85	33	287	0	0	73	450	184	418	1703	495	0	0	297	77	0	5119	6107	4196	4112	2997	3072	2874	4138.99	4006	6964	3758	4120.75	2918	4352	3477.01	5551	3382	5223	2277.43	2573	4117	2701	3988	5648.89
Syt5	54	0	4	0	0	0	0	5	0	4	0	0	143	7	207	136	0	1	64	0	0	20	2	0	8	13	5	5	5	13	10	10	14	16	21	11	8	9	24	12	15	16	1	3	37	12	6	18
Hnrnpa2b1	21771	26744	13140	63784	15395.1	32459	32295	28191	30520	19846	14899	30189	34485.1	38900.6	60606	70407	15682	36233	84182	41316	29907	31006	41141	42818	11235	12126	16411	9195.97	9012	9233	11024.6	11430	8218	15914	16102	11003	8418.07	10090	13060	14991.5	12454	14601	23523	15669	15572	10838.4	18106.8	14668.5
Fxyd4	0	0	0	1	3	0	2	20	3	4	0	0	13	20	20	19	0	2	19	0	0	0	7	4	7	1	1	0	3	1	0	2	2	4	1	0	0	2	1	4	5	2	5	2	2	4	4	1
Ccdc130	943.96	391	366	1968	442	664	550	184	675	298	937	0	788	327	1890	1340	288	36	1540	1791	0	461	340	1247	693	583.28	942	457	472	541	598.88	495	368	741	599	491	382	575	701	702	478	635	452	361	552	377	598	402
Mri1	568	415	377	1201	399	547	405	240	537	329	559	1290	252	326	664	557	525	254	864	1069	476	419	257	232	494	427	823	468	362	395	612	501	346	723	706	563	352	394	764	707	450	640	737	549	566	460	797	550
Prkacb	5628	6551	3543	17262	5272.96	9272	3967	2673	4053	2285	1077	7	5322.85	3979	8109	5412	3847	6448.99	14288.4	6483	6807	4738	5120	4344	2606	3241.24	11043.4	3857	2281	3049	7811	4696	2025.98	4612.98	9491	5136	1877	3351	8750	5135	4795	4883	7302	3423	5782	3853	10598	5828
Sgsh	119.77	466.31	313.53	812.3	639.4	501.28	361.87	181.39	419.37	169.76	1350.93	6	97	321.4	132	318.17	855.53	10.65	958.25	12	327	279.87	35	23	639.27	658.34	905.45	689.34	333.53	416.27	779.25	724.09	485.29	982.69	850.96	943.37	471.03	546.77	751.14	904.51	435.06	534.29	602.25	373.77	683.27	407.34	1008.47	576.32
Chd5	0	27	0	0	0	0	0	11	0	0	0	0	0	15	0	0	0	0	51	0	0	0	0	0	10	17	30	2	4	10	31	5	9	11	44	2	9	3	25	4	16	20	37	12	27	15	72	22
Cstb	1613	1968	1221	3793	1622	1954	2197	2345	3497	1775	2487	2929	1221	2997	4921.87	6477	1306	3601	5092	3305	1919	1996	2428	2949	6626	4394	8221	3407.99	4544	5440	5638	4102	5194	6866	6521	4061	4788	4874	6359.17	5872	4482.98	5909	5271	3668	4407	3966	6258	3739
Sh2b2	78	80	33	491.25	76	71	81	37	82	36	0	0	0	75	384	28	0	2	487	0	0	55	0	0	32	41	103	54	49	46	69	40	34	113	78	50	36	76	112	84	92	73	101	43	101	85	122	74
Pex5	1503	1174	1038	2541	1394.99	1935.99	840	654	773	632	278	0	1175	1259.98	2859	2356	1092	111	3932.6	0	0	1451	1068	1998	760.2	802	1322.99	891	518	711	1005	1067	760	1172	1361	1094	493	815	1246	1292	986	1090	1515	1108	1077	795	1597	1318
Jkamp	1654	1773	863	3703	1164	1603	1466	1006	1591	727	1412	2961	808	1597	2258	3574	500	3650	4538	2180	1234	1659	1238	1250	2203	1764	2931	1484	1490	1721	1870	1548	1548	2392	2027	1726	1526.05	1679	2275	2200	2124	2277	1811	1244	2777	1518	2355	1737
Cd44	77	87	0	0	0	313	0	11	5	1	0	0	16	37	35	0	1	0	1	0	15	0	0	0	4247	3165	4107.59	2275.96	3757.01	3677	3985.9	3811.99	5259.03	7443	6730	5459	3066	3096	5221	5696	10626	9994	10818	9182.02	13393	6513	6277.25	6256
Slc1a2	17	0	24	0	0	0	54	8	9	10	0	0	0	102	13	0	1	0	240	0	0	2	0	0	9	5	2	9	3	2	1	2	5	10	4	8	0	3	4	3	3	3	1	2	3	1	0	0
Eif2ak4	1917	1533	693	5151	719	640	1165	493	910	566	390	2281	694	965	1862	417	1207	2290	4284	561	2118	1058	756	1634	649	810	1174	1017	421	555	865	1159	450	1210	923	1102	350	817	983	1198	544	637	993	675	654	442	1151.83	956
Wdr1	12658	14608	8554	32394	14584	12209.2	11579	7707	10951	6801	11253	18768	16165	11651	23216	26756	10559	33709.9	51475	14006	7256	16834	19670	19615.2	19078.1	17241	39885.1	22595	14912.9	19280	26068.8	25614	11041	24267	26424	24454.9	14108	22716	33298	34641.1	18907.2	20400	33357.7	24513	16194	13501.7	31557.1	25547.1
Slc2a9	0	0	2	0	91	1	66	23	22	50	0	0	0	26	0	0	0	0	66	0	0	0	0	0	212	192	334	132	126	146	217	164	140	272	273	146	102	190	281	192	97	153	104	72	170	74	127	57
Wisp1	139	16	40	449	63	3	48	51	37	34	0	0	0	91	0	435	0	1231	375	0	0	48	54	0	1737	1439	2186.03	1250.68	1080	1109	1864.09	1567	1477.21	2012	2100	1478	1152	1142	1844	2019	957	1199	1457	942	1097	734.04	1987	1367
Ndrg1	40257.5	45377.5	26104.8	92256	41318.1	46317.4	15923.6	17471.2	15080	8914.26	16539.8	12589	42416.4	39676	65951.2	53768.2	26442	52962.7	113134	33593.2	36090.6	40959.7	40791.8	42623.8	1650.76	2223.61	1683.62	4270.64	999.06	1577.5	1247.17	3745.57	1569.56	3587.76	1795.69	6059.59	952.65	1817.74	1327.64	4967.81	3890.56	4791.63	2389.25	2241.08	5850.61	4288.97	7127.59	10182.6
4930550C14Rik	66	190	70	201	65	77	75	52	105	46	79	0	0	23	96	119	244	9	112	0	307	70	58	1	58	45	80	39	57	43	47	49	88	70	64	58	33	56	60	39	43	48	31	22	44	32	40	42
Man2b1	3248	2933	2031	8077	2525	3060	1835	1207	2577	1417	4598	5138	1360	2043	3072.94	5036	861	225	7195	873	3481	1802	2344	3210	3424	4510	6397	4513	2321	3225	4625	5553	2587	6405	4374	5285.56	2278	4012	5369	5874	2819	3502	3273	2538	4772	2701	4239	3944
Klf5	34	74	11	0	41	0	201	159	109	53	23	1	0	347	264	320	0	1954	315	529	1075	67	423	195	425	320	447	333	290	249	260	257	266	394	269	335	192	238	265	313	290	309	682	434	363	232	391	228
Wdr83	826	1021.47	521.44	1238.63	800.96	767.22	507.46	274.6	555.29	361.79	717.22	0	763	542.12	1545.56	2214.99	561.12	59.62	2122.23	957.2	1348	677.44	393.4	900.98	627.73	585.83	943.86	462.57	436.81	496.51	570.02	540.47	424.42	751.2	623.75	534.47	388.39	548.44	627.9	754.95	483.26	630.83	434.47	317.33	581	463.39	662.62	493.76
Prdx2	4102	4466.99	2586	10447	4071	4030	3781.73	3560.99	5440.45	3162	6098	4378	2036.96	4510.98	7849.25	11109	2954	7382.86	12249.3	4822	3023	3907.97	4093	5346.98	9551.29	6882	12576.3	6273	7009.99	8698	9213	7395	7251	11588	11335	8318.64	7125.68	8153	10619	9949	9722	12363.2	10532.9	7111	9518.99	9276	11008	7753
Polr2a	1434.81	2026	903	5471	1475	2084	5530.99	3051	3181	2680.02	1790	3799	8771	5294.99	7458	4454	2274	2249	9661	14228	2869	2070	6182	5757	1304	1365	3760	2744	776.99	836.18	2661	2385	918	2217	2700	3289	695	1458	2900	3673	1597	1634	5049.02	2879	1853	1087	4376	3237
Shbg	0	0	0	0	0	0	0	0	0	0	0	0	0	0	0	0	0	0	0	0	0	0	0	0	0	0	1	0	0	0	4	0	0	0	2	0	0	0	0	0	0	0	0	0	0	0	2	0
Senp3	873	1082	366	1598.26	806	433	884	677	1109	561	190	1621	1270	1170	2964	3231	411	559	2927.33	1395	1670	1046	788	1438	1149	972	1442.75	701	845	913	1114	800	1031	1452	1680	1024	925	844	1230	1360.99	1262	1528	1728	1110	1494.05	1149.01	1754.88	1213
Corin	0	10	5	33	0	0	0	12	2	0	203	0	0	13	0	0	0	0	0	0	0	0	8	0	3	8	5	9	3	10	1	3	0	6	2	4	2	0	0	17	2	6	5	2	12	2	0	2
Plekha8	1171.85	1108.38	598	3120.18	778.63	1911.85	1013.87	446	760.44	445.48	237.45	0	1259.91	730	1013.07	1451.75	0	59	2502.75	217	0	579.5	504.98	249	729.91	653.16	1288.49	743.59	459.02	697.22	881.92	886	636	1006.36	957.64	880.45	541.66	823.14	922.67	1114.09	774.28	847.98	996.03	766.79	823.45	643.51	1177.27	934.34
G6pc2	0	0	0	0	0	0	35	64	29	0	0	0	71	81	10	9	0	2	0	602	0	0	96	4	0	0	0	0	0	0	0	0	0	0	0	0	0	0	0	0	0	0	0	0	0	0	0	0
Spc25	41	71	26	253	29	67	195	192	183	207	421	0	324	91	120	101	154	265	263	1	161	70	177	135	1330	912	1310	865	963	1142	935	996	1012	1709	1095	1160	828	990	1182	1421	728	882	2430	1296	882	640	757	638
Dnah2	49	261	3	0	59	0	11	21	22	13	2	0	1	38	3	523	0	6	308.02	0	0	1	3	55.01	2	0	0	0	0	2	1	0	5	4	3	0	0	0	0	0	0	0	1	1	0	0	0	1
Ripk4	0	0	0	0	0	0	0	17	0	0	0	0	0	43	0	0	0	0	0	0	0	0	0	0	0	9	0	0	3	0	0	4	1	4	0	1	0	0	2	0	1	0	1	0	3	0	3	5
Ufd1	3707	4856	2534	9049	3722	3912	3499	2419	3022	2416	4250.17	2958	3124	3387.95	5028	5252	3531	4416	12519	6322	901	3543	4300	3427	2863	2639	6376	3297.96	2539	3069.65	4290	3561	2239	4517	4284	3601	2371.99	3300	4829	5036	3222	3366	4152.58	2637	2855	2436	4623	3496
Zfp287	940	1195	412	1827	508	1254	482	147	381	256	794	0	620	181	782	8	1084	16	867	0	0	160	114	285	599	733	1271	922.09	382	452	929	1032	329	867	808.71	1006	338	747	911	1276	662	693	683	555	730	467	955	882
Prlr	0	195.8	0	0	88	0	0	890.93	41	0	0	0	0	2196.82	0	0	0	0	10	0	0	0	0	0	8	2	2	8	2	3	1	2	8	2	1	4	0	13	4	17	0	1	7	0	12	1	1	0
Letm1	4017	4643	2711	11365	4796	3574	2728	1917	2977	1849	3195.99	5563	1213	2696	5378	6934	2311	3859	10814	6143	217	4042	3761	3221	2622	2742	4231	2663	1952	2262	2773.19	3104	1814	3751	2872	3008	1893.03	2510	3596	3564	1950	2428	2834.98	2226.99	2334	1812	2973.39	2498
Ubqln1	8852.97	9579	4390	17276	8722	9988.75	4081	3781	5138	3174	4770	12863	5183	5518	9478	8500	3588	11005	27367	8008	3789	7442	6213	10425	5675	5680.87	15369.3	8234.96	4810	6455	10646	9364.99	3751	9124	10329.3	9662.32	4257.07	7916	12012	11414	7143	7014	13085.5	8504	6605	5546	13144	9434
Fgfr4	0	0	0	0	0	0	0	3	0	0	0	0	0	0	0	0	0	0	0	0	0	5	0	0	1	1	5	1	0	0	1	0	14	1	1	3	0	0	0	1	0	2	4	3	2	1	5	0
Cadm3	22.13	7.05	11	60.29	16.09	9.01	18.1	40.24	87.52	23.03	50.28	28.21	0	17.17	161.72	27.11	13.09	515.44	61.31	16.14	4	12.08	4.04	16.02	4	20	3	1	4	2	3	3	12	15	14	5.39	3	4	8	0	5	13	3	3	0	0	12	1
Fcer1a	0	0	2	0	0	0	0	0	0	0	0	0	0	0	0	0	0	0	0	0	0	0	0	0	0	0	1	0	0	1	0	1	0	0	2	0	0	0	0	0	0	0	1	0	0	1	0	0
Txn2	4397.35	5482.99	2724	11974	4442	4470	5588	3238	6373	3053.02	9000.98	7913	4509	5244	9323	12190	2283	11930	15392.1	6236	5790	5211	7666	6756	5505	3717	7012	3650	3802.98	4468	5331	4174	3585	5779	5542	4175.85	3692	4170	6184	5438	4951	6255	5507	4315	4397.95	4059	6590	4700
Casp14	0	0	0	0	0	0	0	0	0	0	0	0	0	0	0	0	0	0	0	0	0	0	0	0	3	0	1	1	0	2	5	2	0	0	1	0	1	3	0	0	0	1	0	2	0	0	0	0
Slc1a6	0	0	0	0	0	0	0	0	0	0	0	0	1	0	0	0	0	0	5	0	0	0	0	0	62	38	67	65	28	13	26	71	52	68	47	148	16	21	22	112	12	12	8	20	50	39	9	17
Slc1a3	564	458	151	923	418	302	226	139	123	72	383	1	339	377	1111	592	988	27	2667	1	0	578	117	352	14	10	2	9	5	4	4	1	0	12	4	4	2	9	4	9	1	7	2	0	13	2	3	5
Crbn	2548	2880	1402	8143	2168	2863	1450.14	1032	1340	1106	1568	0	629	1676	4189	3615	527	3964	6435	3633	2511	2628	1883	686	1199	1291	2800	1565	922	1327	1819	1803	972	2292	1846	1964.01	881	1609	1967	2233	1288	1500	1484	1086	1679	1098	1985	1453
Il5ra	0	0	0	0	0	0	0	0	0	0	0	0	0	0	0	0	0	0	0	0	0	0	0	0	0	0	7	0	0	1	4	0	0	0	1	0	0	0	8	0	0	0	2	0	0	0	2	0
Msh6	1572	1004	638	3936	844.96	1158	1017	437	458	426	367	3892	1416	448	593	1083	0	353.53	2671	2739.84	1055	760	597	2493	887	1272	2345.01	1708	760	1099.1	1617	1869	857	1864	1710	2029	840	1444	1888	2176	1076	987	2963	1891	2223.99	967	2024.51	1730
Fbxo11	526	422	410	1772	398	311	1533	1081	1199	654	690	18	2102	1177	1966	3174	28	2109	3853	0	2502	1067	1110	672	758	785	941.94	596	499	636	637	449	609	897	888.96	750	590	614	675	816	879	1164	828	528	1147	781	926	785
Mlxipl	0	0	0	0	0	0	0	2	0	0	0	0	0	10	162	0	0	0	89	0	0	0	0	0	2	1	0	0	1	0	0	0	0	0	0	0	0	0	0	0	2	0	2	1	1	0	1	0
Tbl2	1445	1410	584	2844	610	1825	617	298	603	193	1616.7	0	1012	495.61	824	1291	598	26	3409	2233	0	699	322	1172	593	583	1130	700	368	409	831	800	540	928	847	785	308	563	920	940	560	646	1343	859	845	396	1669	1073
Bud23	1134.69	1408	672.56	2840.12	1110.98	1401.2	898.66	706.23	1124.48	798.11	2006.25	4008.58	564.38	991.39	1473.85	3285.58	551.65	1570.49	4309.07	1087.62	1347	1325.83	915.51	1758.85	1710.3	1273.54	2367.5	1127.78	1248.16	1437.51	1551.84	1329.51	1106.22	2019	1618.69	1269.93	1256.36	1455.62	1935.75	1697.15	1409.83	1764.75	1543.89	1044.76	1309.76	1222.13	1821.85	1161.68
Nid1	2376.94	3324	1582	7757.82	2044	3091.85	9358	4419	7044	3810	2869	14369	1489	1855	2704.5	2051	1046	170	5797.99	2811	1441	3037	1719	2338	21810.5	25981.8	39228.9	34431	16735.8	18981.1	29297.6	46093.2	18038	38973.9	34497	44824.9	14717	25888.1	32203.1	45840.6	39408.9	35495.9	56883.9	46845.6	66587.7	27451.7	41391.3	49619.3
Mcm5	460	269	338	1168	549	0	338	178	481	256	52	0	95	240	255	505	147	42	795	0	3	420	413	424	603	459	1157	699	415	510	928	753	435	897	1008	792	322	566	1014	998	352	448	3374	2103	289	311	1113	677
Hmox1	433	548	339	2101	497.06	681	861	1585	1059	788	544	4154	2328	2524	1489	1997	414	1337	1726	598	853	680	1351	2531	15725	15037	14010	7310.98	14131.2	16777.8	10901.2	11444	12522	17848	13537	9925.85	14568	17936.4	9961	12501.5	16309	24232.2	6825.62	6315	12406.9	11410	16843	12803
Mprip	17341	21083	12225.6	39147.1	21968.8	23529.2	17825.2	8130	15896.2	9720.22	14120.7	22397.2	15709.3	19498.2	30703.2	29878.9	12868.3	17608.5	62577.3	31986.7	20664	20981.3	23336.2	25452.5	19827.8	20585.4	34143.7	20590.5	12462.7	14031.6	25457.6	22098.9	12545.1	28261	25454.8	20918.8	11909.1	17876.4	30150.8	25670.4	15574.8	18948.4	25662.1	16481.2	17958.3	14355	26664.6	20723.3
Cic	360	271	191	1022	313	349	552	402	760	427	429	620	893	677	1565	1826	316	882	1711	346	393	574	565	572	602	623	733	453	347	384	627.49	448	605	794.03	999	652	406	412	595	848	657	925	1057	583	718	503	1457	878
Pafah1b3	155	166	93	115	197	70	85	89	165	76	273	0	93	143	187	497	263	17	406	209	0	163	106	32	117	69	122	98	62	68	120	86	118	115	148	110	68	90	135	161	241	236	321	270	306	218	298	209
Il27ra	140	289	133	562	83	156	462	261	249	262	344	1900	505	264	1501	681	0	34	679.12	0	0	482	255	237	115	201	359	110	101	147	323	136	54	252	357	118	101	171	293	143	190	218	210	74	181	146	352	142
Prkaca	2461	3041	1754	5052	2912	2306	1750	1038	2079	1301	2766	1150	1744	2272	2991	4222	1503	4053	6892	895	580	2549	2485	2620	3399	2842	6223.47	4103	2571	3241	4302	4110	2388.95	5342	5175.81	5282	2909.03	3639.27	5351.94	6086	3538	3692	4997	3555	3016	3002	4689	3867.11
Asf1b	57	0	13	0	65	100	164	78	15	76	0	0	156	64	219	0	0	10	0	0	0	0	184	0	578	331	868	511	317	456	604	479	344	768	685	563	334	369	811	810	297	341	2073	1241	216	220	536	412
Myl10	0	0	0	0	0	0	0	0	0	0	0	0	0	0	0	0	0	0	0	0	0	0	0	0	0	0	0	0	0	0	0	0	0	0	0	0	0	0	0	0	0	0	0	0	0	0	0	0
Ddx39	1920.16	2329.8	1415.18	6054.54	2123.57	1627.21	2302.34	1069.96	2373.74	1293.06	3149.2	3319.55	1865.55	1399.41	3225.67	3981.03	1027.81	1051.07	5349.75	2508.55	2534.73	1824.24	1887.98	2476.65	2803.53	2445.78	5360.48	2182.19	2137.19	2635.32	3613.36	2191.93	1654.02	3384.96	3524.45	2584.43	1972.2	2328.5	4355.46	3633.32	2443.25	2878.77	7348.19	4418.05	2279.63	1844.25	3994.73	2493.29
Dnajb1	26576	30726	18432.8	86294.5	30855	21762	22522.2	20510	20759	10510	15307	34918	21973	43487	68928.9	78654	12363	68131	111984	60409	77645	53913	52344	82580	3485	2913	5474.99	2809	2843	3676	3692	3176	2174	4822	3676	3384	2885	3591.99	4434	4231.37	3514.99	4191	3710.47	2394	3256	2785	4279.64	2974
Msh4	0	1	0	0	0	0	0	0	0	0	0	0	0	1	0	1	0	0	0	0	0	0	0	0	0	1	1	0	0	0	1	0	1	3	1	0	0	0	0	1	1	5	0	1	1	4	0	4
Usp40	1118	1145	679	2895	790	838	925	533	1086	341	1427	5921.01	1100	693	1219	1619	0	91	3414	1	1	618	992	1446	1486	1553	2157	1364	836	1068.09	1606	1645	876	2197	1773	1603.61	864.32	1275	1636	1858	1245	1488.01	1757	1305	1843	1022	1979	1533
Evx1	0	0	0	0	0	0	0	0	0	0	0	0	0	0	0	0	0	0	0	0	0	0	0	0	0	0	0	0	0	0	0	0	0	0	0	0	0	0	0	0	0	0	0	0	0	0	1	0
Kbtbd4	1673.34	901.71	726.77	2107.58	1299.38	1445.77	718.74	316.61	868.12	472.44	817.6	209.71	241.94	343.88	1301.78	1308.88	1936.82	1261.61	3099.2	0	0	1043.22	294.26	255.37	712.34	747.11	1403.15	902.68	615.28	897.05	965.36	991.51	530.65	1297.87	1046.63	1129.22	492.42	877.33	1183.27	1311.2	819.28	940.1	1124.53	745.57	1149.22	760.28	1035.61	914.84
Celf1	4141	6066	2870	13165	4057	5966	4994	3105	3620	2835.52	5297	7978.98	6887	3796	10594	8241.99	3777	5075	15445	3495	7764	5022	5385	4289	4430	5036.37	7993.65	4310	3313	3941.96	5433	5221	2788	6076	6342.7	4807.97	2879.95	4790	6242.2	6202.09	4693.32	5091	8418.98	5482	5215	3423	6586.01	5234
Ndufs3	2103.06	2238.54	1382.81	4915.06	1889.01	1696.03	1870.44	1630.93	2433.17	1289.57	2922.44	4550.56	1024.82	2280.57	4376.58	6584.53	1671.41	4513.8	5733.33	1444.66	1304.71	1913.3	1119.56	1740.24	1594.61	1099.95	2243.29	1233.67	1073.63	1332.76	1534.63	1431.61	1307.68	1869.63	1804.51	1519.41	1175.45	1233.3	1755.59	2000.15	1275.77	1682.71	1464.85	1173.79	1418.76	1279.47	1853.81	1328.73
Por	6600.98	6407	3704	16005	5816.01	2988	3178	1882	2585	1838	4466	7582	3579.49	3461.86	6483.99	5196	3412	5657	14261.1	5421	2783	4749	4910.74	5239	3663	4204	5110.99	3549	2637	3117	4176	4406.93	2692	6057	4687	3777.85	2249	3279.01	4937	4441.07	3511	3877.58	4802	2921	6844	3175	4636.15	3747
Igf1r	3526	3737	1645	8339	3105.95	4407	7966.69	7516	9308.91	3967.98	2180	3699	15590	12037	18853.9	15212	1941	2796	14115	6501	6098	4894	9441.83	6477	3770	3474.94	2276.01	1868	1688	1546	1464	2187.79	3396	3286	3118	2579	2532	1551.95	1594	3199	2391	3637	2422.7	1804	3527	2022.99	3053	3328
Insr	2265	3351	892	7161	2244	4982.97	5683.97	5257	7595	3923	3131	780	7798	5454	12538	8970	171	5753	8673	1604	1937	2540	3549	3391	1045	1175	1028	578	554	593	661.73	583	878	1119	1274	937	674	631	650	939	1162	1739	647	518	1654	924	1189	1104
Fcer2a	0	0	9	0	0	0	0	1	0	0	0	0	0	0	0	0	0	0	0	0	0	0	0	0	0	0	2	0	0	0	0	0	0	0	0	0	1	0	1	0	0	2	0	1	0	0	2	1
Cyp2a5	0	0	0	0	0	0	0	0	0	0	0	0	0	0	0	0	0	0	0	0	0	0	0	0	0	0	0	0	0	0	0	0	0	0	0	0	0	0	0	0	0	0	0	0	0	0	0	0
Atp4a	0	0	0	0	0	0	0	0	0	0	0	0	0	0	0	0	0	0	0	0	0	0	0	0	0	0	1	0	0	0	0	0	0	1	0	0	0	0	0	0	0	1	2	0	2	0	0	0
Trim28	1072	1379	677.02	3416	1172	1144	1655	1011	1622	1034	1561	454	2351	2066	2490	3163	1447	1672	3486	2087	1588	1021	1396	2309	1604	1400	2679	1633.99	1045	1263	1999	1586	1151	2234	2833	2112.14	1181.49	1400	2440	2595	1922	2494	4578.97	2601	2206	1971	3833	2765
Ube2m	1852	2184	1321	3280	1983	1368.41	1855	1384	2718	1504.75	2473	1992	1517	2387	4758.82	5661.99	2309	3565	5338.39	1155	1709	1745	1591	1783	5781	3875.95	10257.2	5177.48	3979	5064.01	6763.01	5044.81	4018	6808	7062.12	5560	4309	4771	8186.13	7799.19	5011	6426	6920.01	4734	4081	4698	8118.58	5865
Adcy9	63	106	84	791	137	255	248	204	422	132	73	0	474	287	713	665	0	40	803	5	77	444	346	27	256	326	224	243.34	149	135	168	235	202	381	280	391	179	181	210	416	149.91	216	174	173	194	140	329	325
Mef2c	3420	5105	2372	10076	3560	8472.97	5813	3833	4949	3259	4365	21276	4479	3859	9254	5035	4356	10459	13920.9	7431	4062	4901	4682	3836	498	746	843.3	596	255	351	486	627	490	846	722.11	789	226	411	550	718	355	498	401	351	555	439	459	539.99
Ctr9	2339	3332	1126	5352	1719	2868	1411	728	1185	1002	967	0	2121	1435	3444	3121	1165	1880	6851	2744	909	1686	1220	865	1710	2015	3787	2331	1222	1634	2574	2658	1172	2929	2834	2831	1015	2106	3197	2990	1697	1734	3221	1992	2510	1374	3176	2443
Eif4g2	25390	35181.9	16876	86707	26105	43493	31898.2	24220	26184	16424	17889	21886	26962	35860	45619	43059	10255	27884	92370.6	38771	30011	29477.1	34749	36660	26294	25731.5	67284.9	40355.2	20858	26375.9	47597.1	41739	19296	43909.8	51054	47061.7	20838	34653	53483.8	58006	38067	33456	70886.9	43005	41070	28376.9	67259.9	53673
Mrvi1	156	252	127	1170	0	1312	19	68	295	21	0	0	378	454	0	783	0	648	2971	0	3457	1985	112	0	346	211	457	363	229	159	311.99	369	164	237	247	322	183	237	469.01	460	90	139	670	608	40	38	215	186
Pcyt1a	3225	3520	2033	7333	2311	4468	3612	1540	1801	1292	1172	3421	1444	2298	1996	3741	3017	2857	9263	3256	1831	1817	2077	3306	3716.99	3778	6093	4443.01	2678	3664	4237	5325	2757.68	5961	4143	5318.86	2430	4554	4711	5952	3219	3366	4241	3388.97	3252	2575	4176.24	4375.03
Zfp592	2328	2465	1283	6155	2278	4333.99	1638.98	730	1859	1143	3740.98	1819	2336	2067	4275	2210	2704	1774	7350	5945	2490	1939	2132	914	705	926	1627	1089	536	660	1105.95	1341	617	1229	1232	1306	528	924	1170	1585	840	919	1492	1043	997	655	1541	1359
Psmd4	5206.99	4713	3140	12085	4448	4530	2432.82	2087	3522	1700	4517	4166	2668	5215	10350	11489	3616	7014	12961	5921	3359	4713	4354	3737	4713.98	3582	6708.08	3409	3232	4120.99	4515.98	3911	3287	5927	5027	4026	3101	3990	5235	5099	4184	5276	4275	3075	4621	3982	5802	3828
Tmod4	0	0	0	0	0	0	20	15	20	12	0	0	0	2	0	112	0	0	15	0	0	5	0	0	3	7	0	0	0	0	0	0	8	4	0	0	1	1	0	0	0	4	3	0	1	0	1	0
Insrr	0	0	0	0	0	0	0	0	0	0	0	0	0	0	0	0	0	0	0	0	0	0	0	0	1	0	1	2	1	0	0	0	0	0	0	0	0	0	3	1	0	0	3	0	0	0	4	0
Cabp5	0	0	0	0	0	0	0	0	0	0	0	0	0	0	0	0	0	0	0	0	0	0	0	0	0	0	0	0	0	0	0	0	4	1	0	0	1	0	0	0	0	0	0	0	0	0	0	0
Snx6	4366	4758	2374	11518	3452	4655	3347	2687	3727	2371	4117	2810	2384	3504	4681	7641.68	4130.71	8294	13480	3779	2202	3957	3353	3470	6010.35	5635	11637	6662	4781	6482	7442	7156	4690	8795	8029	7725	4712	6899	8663	9471	6565	6897	7338	5263	6596	5275	9742	7627
Mthfd2	49	184	21	179	53	132	265	175	412	189	566	0	0	158	185	192	0	1030	86	217	0	107	10	119	2253	1324	3824	1349	1461	1750	2762.54	1697	1304	1931.2	3073	1264	1662	1858	3363	2220	2296	2435	4201	2661	1265	1083	6058.98	3268.02
Kit	138	179	41	2	10	60	4526.99	1455	1947	1290	2407	0	0	175	590	0	0	4	110	1	2	328	0	332	2226	4026	13643	13436	1855	2305	9095	13674	1892	5062	9903	16534	1282	3809	9951	15377.1	6321	6415	4389	3548	15885	6341	18892.2	22497.8
Tomm40l	1364.64	1653.2	1279.17	2477.4	1616.65	800.45	1000.27	802.05	1383.85	1039.09	1187.36	1076.41	1386.26	1548.63	2400.68	3545.25	2099.72	108.01	4415.72	1352.49	385.16	1341.19	1256.63	954.72	1417.13	1230.41	1750.16	1066.82	913.57	1196.26	1188.96	1252.88	1095.29	1853.87	1395.37	1205.83	1077.12	1357.38	1393.19	1483.37	1096.75	1477.39	1132.72	896.58	1024	1054.08	1537.87	1171.28
Nr1i3	17.36	36.8	14.83	21.6	21.35	8.55	18.73	18.95	23.33	9.91	12.61	13.59	26.74	27.37	19.32	37.75	16.28	10.99	45.28	25.5	4.84	32.81	12.37	12.28	28.87	31.59	22.95	15.18	13.43	17.74	18.17	12.12	22.71	30.13	28.13	11.17	13.87	27.63	23.81	26.16	16.25	24.61	13.28	23.42	21.01	12.92	22.13	11.72
Apoa2	5	9	2	47	2	0	2	7	13	3	0	0	0	11	0	0	0	0	8	0	0	17	0	0	66	33	42	22	28	26	29	23	40	55	24	23	46	24	24	30	52	50	20	18	33	30	38	36
Pan2	2191	1762	1114	5449	1428	3754	2238	740	1146	868	560	0	1718	1410	4371	3230	3088	2418	5731	3632	1400	2695	1681	2270	470	660	992	636	331	365	645	596	359	878	669	709	240	548	739	819	466	609	597	451	586	367	694.98	541
Cs	4619.93	6247	3415	16124	5562	5617	3811.36	2729	3848	2782	8368	8586	3449	3711	6200	5352	3644	358	14364	4244	2347	5668	3420	3976	6820	5974	12965.2	8425	5220	6685.54	9440.4	9566	5170	9552	10376	10058	5060	7552	10692	12225.3	6937	7466	13604.5	9765	6516	5556	11282	9532.99
Ampd3	1221.76	1393.94	602.97	3347.69	1389	1481.96	930	284.93	682	421	1176.99	2731.88	560	576.97	797.74	2428.9	700.98	1809.96	3110.95	1100	0	808.94	1096.77	1058.94	5085.99	5364.96	20610.3	8071.84	3898.95	4427.78	15391.5	9195.78	3407.98	7508.58	15107.7	8548.81	3137.93	6043.83	15587.6	10637.8	4794.84	4927.51	11015.8	5296.26	4053.91	3313.93	17484.7	7042.74
Bcas2	2606	3308	1463	9165	1986	2775	1923	1616	2800	1564	2462	3361	2194	2409	4006	6289	1705	4352	7648	2485	1918	2812	1656	2048	2366	2086	3527	1865	1737	2125	2146	1997	1980	3238	2492	2345	1781	2093	2679	2810.88	2010	2525	2934	1972	2354	1969	2787	1975
Sh2d1a	0	0	0	0	0	0	0	1	0	0	0	0	0	0	0	0	0	0	0	0	0	0	0	0	1.08	0	0	1.46	4.51	0	0.89	0	0	0	0	0	0	0	1.52	0	0.71	0.92	0	0	0	0	0	0
Ctcf	4252.12	4840	2609.08	9278.34	3202.07	4127.07	2411	2037.76	3466.37	1997.26	3039.03	1828	2597.22	3248.18	5334.69	8174.32	4940.06	6355.14	13071	3224	3809	3484.48	2606.52	1911.18	1207	1358.51	1957.88	1271.31	734	1098	1306.22	1331	959.39	1970	1486	1537.02	809.23	1244	1611	1660.11	1163.16	1441.63	1778.37	1078	1480	1003.73	1605	1147
Pard6a	281	183	106	784	151	22	53	125	240	184	214	0	0	252	314	339	246	136	487	477	258	310	125	160	174	162	184	122	128	140	138	139	151	232	153	169	124	163	189	178.38	135	171	143	105	168	129	183	107
Agrp	10	0	0	0	0	1	0	0	0	0	0	0	0	0	0	0	0	0	6	0	0	0	0	5	2	0	0	0	0	1	2	0	0	0	2	0	0	1	2	0	0	0	0	0	1	0	0	2
Pvalb	0	0	0	0	0	0	0	0	13	5	0	0	0	30	101	0	0	44	0	3	0	0	0	56	0	2	2	0	0	3	0	0	0	1	0	0	0	2	1	0	0	0	1	0	0	0	0	0
Tfap4	32	20	21	124	24	8	55	14	35	42	0	0	0	50	19	85	1	284	22	0	0	15	45	0	24	10	19	13	10	6	12	9	23	32	38	18	7	13	18	31	25	27	97	33	18	22	67	38
Ranbp1	3932	3886	2191	12383	3239	3676	3249	3137	5329	3040	5389	7245	2042	3740	9413	11854	3918	4946	12304	6023	3138	4907.76	3815	4139.3	7286	4670	10992	4687	5389	6414.98	7112	5149	5281	8082	7986	5488	5060	5364	8578	7567	7039	8012	13182	7714	6229	5860	9281.87	6089
Cd247	21.32	53	25.61	118.59	0.42	0	19.14	38.45	45.76	52.16	0	0	0	18.14	145.92	99.59	0	2.54	23.31	673	0	0	4.62	21.94	87.01	104.3	198.93	150.2	68.58	93.84	94.83	151.45	61.44	143.62	168.05	174.75	75.4	80.89	165.04	178.68	47.21	83.03	57.08	48.33	79.18	98.86	53.73	46.4
Rfx5	806.33	971.41	509.13	2775.59	492.17	390.37	517.4	156.7	380.89	369.29	991.53	3026.41	0	751.2	512.71	189.61	0.49	2608.46	1940.41	0	0	662.9	159.55	0	581.32	646.11	1144.22	574.79	444.92	441.26	868.23	675.54	305.86	875.12	932.65	720.44	406.94	543.38	969.33	744.16	604.49	619.86	540.72	290.15	626.08	395.98	900.37	557.43
Psmb4	2701.79	2918	1779	5891	2680	2602	1904	2202	3829	1762	4802	2165	2035	2722	5538	7166	2138	3440	7813	4062	1957	2659	2627	1888	2391	1910	3727	1914	1684	2293	2428	2359	2153	2907	3298	2376	1887	2097	2851	2745	2237	3093	2836	2301	2439	2157	3601	2620.14
Mmp8	0	38	17	0	0	0	0	0	0	0	0	0	0	0	124	0	0	0	0	0	0	0	0	0	0	11	2	0	0	1	2	3	0	0	0	0	2	2	0	9	8	10	0	1	57	38	2	0
Slc30a4	1322	1637	811	3502	993	2094	1446.77	1004	1360	636	903	3170.97	1559	1012	1346	2501	296	1176	3533	0	1	1078	438	904	3219.97	3440	8844.98	4038.68	2520	3056	5873	4705	1709	5158	7291	4857	2334	4422	6293.1	5571.8	7521	6247	7587.99	5183	9457.94	4353	11524.7	8395
Sqor	2097	2110	1717	7662	1946	2706	1694	1295	1824	1048	2396	2936	1198	1809	3874	7674	2196	2689	7186	4892	947	2029	979	1487	1540	1388	2161	1351	1175	1584	1364	1479	1039	2206.02	1518	1708	1185	1682	1570	2005	1262	1524	1240	1037	1190	960	1689	1036
Bloc1s6	1521	1918	1132	3942	2156	3202	1254	866	1535	1054	2161	5254	477	1025	2099	2995	0	2883	5496	975	2047	1362	1169	1061	2333	1820	3928	2067	1615	2124	2875	2373	1793	3314	2985	2449	1660	2376.99	3207	3002.96	2167	2490	2366.29	1584	2178	1632	3225	2093
Metap1	1107	984	485	1162	892	1150	689	554	1190	587	386	0	133	840	1313	2530	0	2693	2073	1259	0	914	533	860	1001	931	1692	929	776	998	1066	1173	775	1365	1295	1115	825	1055	1332	1490	1184	1370	1742	1406	1455	975	1606.21	1291
Gpr108	2452	2847	1670	5574	2717	2173.84	1598	894	1725	942	2319	698	1748	1984	1741	2710	1748	6288.04	6339	1062	2578	2413	2443	1953	2492	2680	3498.01	2410.84	1815	2241	2533	2604	2021	3792	2267	2480	1679	2336	2768	2964	2177	2695	1610	1275	3485	1919.73	2559.59	2081
Tnfsf14	0	0	0	0	0	0	0	0	0	0	0	0	0	0	0	0	0	0	0	0	0	0	0	0	0	0	0	0	0	0	0	0	0	0	0	0	0	0	0	0	0	0	0	0	0	0	0	0
Gata6	117	308	146	1046	73	444.97	125	93	33	125	440	0	302	207	613	1456.99	408	19	609	0	0	252	185	1055	187	184	223	184	103	130	160	204	76	200	209	177	79	69	132	188	182	170	316	230	245	175	247	219
Rsl1d1	2158	2784	1389	11195	2004	5374	3114.99	2230	2884	1981	2047	4	3025	2353	5742	5709	912	1874	7412	3508	2038	2984	1967	2626	2988	2465	5236.98	2499.99	2515	2964	3918	2897.01	1997	3960	4298	3099.44	2122	2936	4211	3950.45	3486	3681	6445	4114	3854	2604	4920	3201
Cnga2	0	0	0	0	0	0	0	0	0	0	0	0	0	11	0	0	0	0	0	0	0	0	0	0	0	9	0	0	0	0	1	1	0	0	0	0	0	0	1	4	3	0	2	1	0	1	0	1
Apc	2703	3763	1918	8435	2573.87	8037	3070.17	1974	3063	1770	1331	3688.18	1644	3290	4482	3955	3061	2449	10934	8778	3026	1878	2798	2336	3332.21	3920.98	4782.88	3130	2130	1992	3221	3836	2270	4009	3834.53	4004	1783	2933	3493	4197.51	2917	3066.59	3796.74	2906	4153	1909	3483	3409.78
Reep5	2800	3731	1953	8690	2983	2699	1681	1708	2394	1417	2813	2409	1341	4018	5709	7085	561	1857	6103	4159	2875	3211	2261	2339	8262	5813	8362	5710	5182	5738.85	6024	6036.97	6082	8776	7346	6783	6040.97	5820	6636.99	8464	6855	8243	7777	5178.66	8763	5158	8736	6980
Ergic3	3964.17	4004	2328	10048	4200	3318	2656	2483	3595.99	2218	4510	8364	2528	4155	6937	9325	2909	7598	10195.9	7244	3391	4438	4106	3449	4446	4020	4518	3136	2884	3262	3424	3203	3518	5738	3935.99	3623	2649	3099	3815	4030	3366	4322.91	2702	2114	5228	3262	3467	2739
Uqcc1	1770	1511	1114	4840	1561.97	1736	805	619	1016	636	282	1841	1179	1236	2111	1816	1023	1458	5134.99	1217	1290	1664	1622	1322	1124	950	1592.97	925	757	1031	1046	1087	732	1622	1161	1150	730	1021	1201	1398.61	1043.02	1183	1330	883	1341	914	1386	955
Spo11	0	0	0	0	0	0	0	0	0	0	0	0	0	0	0	0	0	0	0	0	0	0	0	0	0	3	3	0	4	0	3	1	3	1	6	0	0	0	5	3	0	2	1	1	7	5	6	3
Ncoa2	1902	2100	963	4988	808	2421.66	958	657	1049	453	924	0	997	1282	3145	1734	887	139	4063	1746	5005	1119	1265	1020	928	947	1659	1020	581	576	1223	1310	632	1239	1261	1282	551	771	1371	1370	885	879	1394	793	1157	668	1362	1036.07
Prl4a1	0	0	0	0	0	0	0	0	0	0	0	0	0	0	0	0	0	0	0	0	0	0	0	0	0	0	0	0	1	0	0	0	0	0	0	0	0	0	0	0	0	0	0	0	0	0	0	0
Trh	0	0	0	0	0	0	0	0	0	0	0	0	0	0	0	0	0	0	0	0	0	0	0	0	1	1	0	0	0	0	0	1	0	1	1	0	0	0	1	1	0	2	0	0	0	0	1	0
Nr2c2	1253.3	736.75	778.62	1567.3	543.36	2064.56	511.02	518.45	544.72	583.19	335.89	103	643.74	1002.39	879.22	2270.48	4	68.89	4295.49	19.18	1149.84	912.88	545.95	271.14	441.67	693.21	886.35	600.3	249.66	389.42	595.25	811.66	449.42	743.73	933.6	808.78	363.1	472.14	620.76	931.38	576.27	828.63	880.29	631.8	787.7	481.46	823.56	853.63
Nr2c1	980	1445	391	3196	1049	969	721	320	593	529	452	1	254	387	1352	531	898	71	1916	1742	0	1049	620	446	443	403	916	549	351	297	710	575	198	606	766	650	270	400	666	749	449	411	686	473	506	304	801	524
Smpd4	906	629	511	1845	626	1350	652	403	537	524	1925	2540.06	1070	841	1317	2013	809	2411	2511	1496	1	1460	389	1026	501	573	1011	618	318	402	717	695	404	900	755	691.26	326	559.97	806	896	484	601	890	493	598	413	793	728
Pex1	340.24	585.94	407.77	1528.84	408.23	311.63	398.92	209.97	203.28	238.18	501.88	3684.7	177	331.48	969.33	1088.89	0	36	1065.69	0	463.4	91.15	326.24	336.83	420.79	375.57	651.58	389.56	209.3	240.76	460.75	462.54	297.7	560.71	508.39	463.61	240.39	340.07	527.2	602.79	275.24	305.29	416.47	334.03	349.07	218	381.54	368.85
Otx1	0	60	0	0	0	0	0	0	15	0	0	0	0	9	0	63	0	0	0	0	0	0	0	0	0	3	0	2	0	0	2	2	0	3	3	2	0	0	2	5	0	1	0	1	0	0	0	0
Kctd20	7538	7501	4783	13022	7860	6125.9	5132	2847	4388	3041	6839	10176	4566	4387	7713.95	9389	3735	10502	21320	2944	1574	7250	5099	5369	4272	4267.02	8215.88	5863.98	3043	4309	5824	6766.96	3218	7083	6054	6936.66	2949	5160	6470.78	8058	4315	4737	6153.96	4758	5345	4059	6760	6210.98
Itgae	0	0	13	0	0	0	0	1	4	5	0	0	0	5	5	0	0	0	0	7	0	0	0	1	5	11	2	0	0	1	0	4	5	14	1	3	3	2	1	2	6	2	8	5	6	4	15	12
Ctns	1311	1641	965	2308	1049	2707	962	421	642	502	2315	2505	1137	608	280	1288	592	90	3011	0	1025	493	913	1218	1219	1459	1336	1041	824	957	798	1285	854	1943	983	1337	792	1205	924	1537	840	909	588	563	1343	637	795	846
P2rx5	1	0	0	3	0	0	8	17	34	13	0	0	0	9	0	153	0	0	0	0	0	0	0	0	1519	1539	1932	911	1013	1105	1351	1235.61	1089	1884	1314	1038.08	982	1336	1454	1377	939	1363	1094	895	842	597	1189	1048
Shpk	548	569	407	1632	256	193	139	139	398	257	718	0	0	150	652	519	1347	32	841	0	1294	237	279	0	195	157	268	236	106	144	181	293	132	285	188	277	139	169	200	293	128	102	136	125	109	87	195	185
Trpv1	0	0	0	0	0	0	0	3	0	0	0	0	0	0	0	0	0	0	0	0	0	0	0	0	0	2	0	0	0	0	0	0	0	1	0	0	0	4	0	0	0	1	0	0	1	2	0	1
Ephb3	0	0	0	0	71	0	0	7	3	0	0	0	0	36	0	0	0	0	54.99	0	0	0	0	0	22	44	7	34	19	30	22	45	24	73	24	67	12	27	25	49	38	45	64	64	154	39	47	33
Tuft1	44	0	0	0	0	0	0	151	0	104	301	0	0	140	19.07	210	0	0	179	0	0	0	0	0	127	147	123	78	82	83	68	67	77	140	59	60	46	54	47	81	40	49	117	100	93	62	88	44
Rcn1	1194	1496	886	4482	1396	2523	1990	1126	1444	1228	2250	1713	1445	1482	2591	3662	1041	4486	5124	755.86	2137	2775	1369	964	5383	4861	8568.99	5726	3532.74	4287	6701	6309	5018.99	8228	9142	7325	3376	4050	7842.99	7416	7078	7224	5757	4326	11907	6234.5	8849.42	7413.83
Dnase1	19.23	49.66	4.41	10	20	249.55	33.3	14	15.47	14.84	0	0	378.11	14.73	47	0	292	8	68.59	0	0	87.38	75.93	132.71	25.69	18.9	36.15	11	7	7.82	17.53	14	36.9	27.75	23.58	13	7.66	17.8	27	25.62	16	28.15	23	13.55	24.05	17.84	18.7	21.86
Trap1	2312.99	2287	1605	6587	2312	1139	1472	1076	1694	933	1665	2104	1376	1493	3030	3871	1085	2809	5901	3712	712	2001	1760	2745	1843	2094	3801	1891	1593	2000	2732	2241	1328	2867	2686	2222	1317	2264	3096	2846	2058	2320	3173	2294	2181	1635	3296	2273
Naa60	2998.43	3024.88	2023.21	7158.46	2978.24	3938.52	2164.33	1474.42	2817.07	1482.31	3897.3	1861.41	1334.54	1869.29	5593.92	4165.14	1679.72	4253.49	7511.19	1574.44	112.69	3314.06	1416.73	2320.38	1412.99	1463.74	2040.51	1375.71	926.39	1241.62	1457.32	1599.37	873.26	1907.68	1560.21	1807.42	912.67	1409.28	1624.95	2074.06	1270.16	1626.3	1311.12	1083.6	1396.59	1244.23	1998.83	1774.06
1700037C18Rik	59.21	61.87	76.79	101.3	282.2	37.02	73.64	60.95	115.93	58.01	115.64	14.25	94.21	140.44	535.57	733.36	4.83	43.2	443.88	215.75	0.03	310.5	96.36	168.4	71.18	62.13	78.46	50.58	52.95	39.75	49.54	29.48	79.81	73.81	70.43	41.85	40.36	44.43	66.93	53.03	69.19	65.34	47.69	35.92	73.51	50.96	85.82	54.74
Ankrd13d	194	289	95	724	160	260	113	41	40	66	407	0	1	150	249	388	0	21	654.98	0	560	253	184	161	171	160	135	112	97	159	131	135	166	230	142	160	147	174	121	200	116	171	58	63	247	127	67	63
Tyrp1	0	0	0	0	0	0	0	0	0	0	0	0	0	0	0	0	0	0	0	0	0	0	0	0	0	0	0	0	0	1	2	0	0	0	0	0	0	0	0	1	0	0	0	3	0	0	0	0
Tpr	4330.86	4865.88	2512.94	15904.2	3562.78	11722.7	4769.67	3549.68	4906	3464.65	2306.99	6760.35	4065.92	5162.25	11731.6	11723	4612.99	5659.63	21358.7	9674.66	5947.6	6604.22	6473.14	6920.82	7376.41	7175.07	10343.4	5624.91	4667.48	4567.76	6625.77	5307.89	5252.34	8325.49	6338.76	6569.2	4182.49	5292.84	6812.17	6901.89	5754.53	7066.69	7839.96	5042.92	6688.47	4273.66	7183.52	5479.79
Pdc	0	0	0	0	0	0	0	1	0	0	0	0	0	0	0	0	0	0	30	0	0	0	0	0	0	0	0	1	0	0	2	0	0	0	0	1	0	0	0	0	0	0	0	1	0	0	0	0
BC003331	1947	2088	974.91	5109.51	1815.51	2220	1370	1756.92	2103.84	906	1008	3677.96	913.53	2426	3384.82	3730.99	1628	2359.35	5982.43	772	2143	2413.36	1430	1424	2113.04	1913.3	2862.42	1688	1537	1682	2082.98	1670.98	1615	2899	2084.85	1876.7	1317.27	1775	1993.65	2238	1929.2	2103.76	1759	1218	2119	1360	2396.38	1677
Prg4	12.13	21.11	8.15	186.27	8.04	46.3	82.33	25.39	56.16	23.35	1.01	41.7	42.55	62.75	59.6	115.97	0.01	11.03	77.87	25.34	62.4	28.42	86.86	16.18	96.55	63.5	23.19	33.09	54.52	27.24	24.12	25.11	48.66	68.51	31.24	37.11	32.24	26.16	22.19	40.11	31.26	54.55	16.04	13.07	53.53	32.34	19.1	19.21
Dhx34	477	533	219	758	320	219	193	69	284	118	602	0	0	118	375	688	719	19	712	1317	0	418	215	250	184	227	388	242	121	139	331	251	162	290	315	269	100	171	316	254	171	225	356	247	190	140	492	320
Kptn	648	556	455	2004	641	280	558	242	591	262.99	254	0	953	464	782	1452	1039	2224	1626	730	408	550	423	630	331	326	421	315	150.99	276	282	297	329	499	336	312	224	261	300	390	204	328	244	178	278	237	337	293
Napa	6737	6486	3958	17225	6231	7200	5070	2639	5150	2754	10179	5540	4032	4697	10169	14356.3	8883	5419	16469	3366	5293	7022	4681	7969	8499	7022.64	13363	7574	5670	7612.64	9814.8	8582.72	5746	12499	9177.99	9568	5093	7263	10859.9	11059	7775	9129	8332.63	6343	8974.99	7609.07	10418	7647
Sra1	1839	2657	1243	5135	1847	2173	2863	1706	2473.96	1640	3292	4119	3290	3144.63	3935.02	5992	3032	5062	6378	6202	1854	2758	3235	3818	2433.03	1769	2782	1568.89	1575	2009	1709	1740	1763	2857	2099	1918	1592	1859	2230	2314.98	2278	2692.82	1966	1666	2392	2193	2569.92	2027
Calcoco2	0	0	0	0	0	0	0	0	0	0	0	0	0	0	0	0	0	0	0	0	0	0	0	0	0	0	0	0	0	0	1	0	0	0	0	0	0	0	0	0	1	0	0	0	0	0	0	0
Atp5g1	1821.59	2218.1	1136.09	3199.05	1581.44	1337.24	1200.39	1152.96	2408.39	1393.1	3789.01	4045.7	844.54	3087.54	4292.47	6179.33	2127.73	2032.04	3969.04	2005.57	1857.25	1980.23	1609.41	1884.89	3928.31	2305.13	4844.58	2089.99	2630.56	3166.1	2973.2	2532.49	2813.03	4016.85	3811.39	2760.38	2821.62	3017.92	3793.97	3741.34	3072.87	4164.06	3833.56	2985.96	2640.56	2736.94	4384.68	3052.7
Snf8	958	1177	711	2587	1049	856	1118	754	1339.08	789	1499	1274	696	1411	2209	2845	1024	755	3108	1650	588	944	1225	931	2066	1330	2249	1293	1206	1564	1651	1384	1498	2193	2004	1545	1530	1467	1771	1893	1495	1927	1784	1254	1281	1531	2051	1493
Tbcb	2165.43	2488.44	1644.31	6464.69	2141.36	1827.56	1783.49	1885.9	2734.35	1609.77	3547.17	3493.97	1048.72	2455.44	5615.11	7768.18	3149.89	2626.19	7503.77	2337	1767.46	2495.95	2142.46	2547.63	2916.68	2108.7	3933.66	1995.13	2073.13	2486.48	2667.91	2203.7	2119.57	3387.37	2767.13	2506.83	1967.07	2428.23	2947.2	3132.65	2188.68	3022.81	2444.9	1894.94	2388.74	2204.25	3008.32	2248.81
Inpp5k	4876.97	5515	3872	13841.3	6149	4988.99	3651	1866	3457	2021	5996	7290	5225	3448	3923	9764	4873	5402	13447	6654	6054	4205	3593	4544	1843	2335	2350	2695	1270	1867	1624	3116	1475	3439	1622	3420	1063	1981	1705.96	3446	1499	2199	1109	1375	2273	1797	1603	2062
Crkl	2108	2834	1763	5844	2288	2566	1352	1108	1660	1025	2195.99	0	2399	1445	3406.98	3261	2205	5071.11	6215	1525	1551	1899	1838	2504	984	1249	2499.88	1581	755	1035.03	1628	1729.15	896	1660	1939	1812	868	1410	2047.88	2064	1190	1330	2102.99	1456	1411	1006	2001.78	1599
Upk3bl	0	0	0	0	0	0	0	0	0	0	0	0	0	0	0	0	0	0	0	0	0	0	0	0	9	3	8	1	21	5	0	2	11	6	0	2	3	2	1	7	6	5	7	4	1	1	4	1
Eps8l1	333	326	224	1261	163	414	148	187	175	125	0	0	428	311	1193	30	0	37	845	121	123	330	403	2	128	112	128	142	46	57	63	79	76	129	79	101	67	99	85	140	66	100	56	62	93	82	106	93
Clint1	4837	8032	3377	20152.8	4404	7228	5686	4084	4845	2869	5392	10008	3555	6011	11217.4	11577	9678	19822	26730	10884	3561	9936	5101	9531	3805	3889.8	8626.92	5607	2742	3815.77	5815	6077.91	3040	6393	6608	6799	2535	4294	6589	6903	4673	4691	6773.53	4925	5576.99	4104	7949	5807
Prss16	0	52	5	0	0	103	0	0	0	0	0	0	0	0	0	0	0	0	52	0	0	0	0	0	181	140	202	110	170	128	91	130	119	199	106	77	133	131	150	145	117	153	156	113	40	43	55	37
Cdkal1	1529	1234	791	3401	638	2212	1197	758	831	558	545	41	602	967	2047	1605	1173	3083	3228	0	701	978	832	1104	687.26	718	1242	650	418	639	747	727	393	940	866	775	492	770	900	927	651	771	876	564	905	679	980	684
Rhox6	0	0	0	0	0	0	0	0	0	0	0	0	0	0	0	0	0	0	0	0	0	0	0	0	0	0	0	0	0	0	1	0	0	0	0	0	0	0	0	0	0	0	0	2	0	0	0	0
5430419D17Rik	0	0	0	0	0	0	0	0	0	0	0	0	0	0	0	0	0	0	0	0	0	0	0	0	0	0	0	0	0	0	1	0	0	0	0	0	0	0	1	0	0	0	0	0	0	0	1	0
Htra1	3419	3806	3206	10921	4607	2794.52	3239	3476	3200	3023.3	4166	0	3515	4088	13148	12923	3348	1816	14744	12137	3657	5423	3738	6758	21062.1	18588	17287	12258	13807	13516	10371	12370	12174	18133	10097.8	10411	15236	18196	14024	16808	8664	12385	11615.2	11484	3704	3494	8060.02	7344.9
Zbtb17	1159	1409	735	3428	1069	1724	851	463	819	422	953	0	507	579	2422.99	708	1667	3074	2857	3363	678	871	239	705	555	570.87	866	414	392	428	615	491	342	809	796	496	339	497	848	658	444	611	629	382	641	486	703	491
Clcnkb	0	0	0	0	0	0	0	0	0	0	0	0	0	0	0	0	0	0	0	0	0	0	0	0	0	0	0	0	0	0	0	0	0	2	0	2	0	0	0	1	0	1	0	1	4	0	0	1
Fam131c	0	0	0	0	0	0	0	3	0	0	0	0	0	0	0	0	0	0	43	0	0	0	0	0	10	4	12	7	13	5	5	4	4	13	5	12	4	7	6	10	4	6	7	9	16	18	6	4
Fblim1	185	454	139	2020	177.64	241	410	250	396	294	0	17	382	647	3161	3750	0	47	3458	3072	1180	1223	444	2850	6840	5753	12507	8117.66	5405	5885.62	9258	9961.37	4610	8400.06	9244	8465	5920	7464	11287.5	13288	6733	7442	7698	6284	7046	5904	11525.8	11052
Hspb7	0	0	0	0	19	193	4	11	44	9	0	0	0	31	148	27	0	1	219	0	0	159	0	2	724	541	159	965	286	384	343	958.8	445	801	620	838	303.77	365	477	924	102	285	302	589	510	474	104	478.74
Epor	143	86	62	175	112	74	114	32	175	50	0	0	0	38	61	1	0	811	232	0	0	63	0	0	0	8	10	30	3	7	2	25	18	12	7	39	8	8	7	40	6	11	4	4	51	17	6	20
Ccdc159	95	22	23	141	57	47	52	16	68	29	0	26	0	34	37	113	37	1	146	0	0	27	0	0	101	67	93	47	75	76	45	46	51	124	57	44	67	70	67	78	69	75	37	37	52	43	51	35
Mob1b	622	830	351	4381	598	1265	815	571	827	397	566	0	714	1014	421	2544	2	116	1586	34	652	467	1472	463	1462.01	1351	2145	1462	1176	1271	1335	1880	1222	2069	1838	2006	1028	1497	1562	2124	1835	1719	2134.82	1745.01	2658	1459.18	1443	1918
Atp6v1b1	0	0	0	0	0	0	0	0	0	0	0	0	0	0	0	0	0	0	0	0	0	0	0	0	0	0	0	0	0	0	0	0	0	0	0	0	0	0	0	0	0	0	0	0	0	0	0	0
Vax1	0	0	0	0	0	0	0	0	0	0	0	0	0	0	0	0	0	0	0	0	0	0	0	0	0	0	0	0	0	0	0	0	0	0	0	0	0	0	0	0	0	0	0	0	0	0	0	0
Atp6v1b2	4093	3440	2822	7644	3423	4372.9	2961.97	1907	2724	1654	4762	0	1203	3427	4434.64	6116	685	6482	10860	440	3117.03	3649	2397	4209	4378	4356	7377	5043	3598	5246	5127.86	5941	3426	7914	4912	6553	3243	5491	5589	7332.64	4344	4418	4124	3579.9	5893	4221	5093.99	4829.06
Eps15l1	968	1332	649	2254	796	968	1107	417	874	577	345	809	1120	861	1317	1752	352	2164	2362	896	486	814	892	1080	786	790	1479	991	578	646	1102	918	637	1226	1304	1199	532	837	1170	1382	722	887	1206	815	839	705	1504	1153
Tep1	298	229	221	926	188	427	265	80	184	82	0	0	103	166	1210	920	0	383	704	16	73	162	307	107	604	695	1157	701	353	378	837	821	414	813	929	837	339	507	905	895	470	674	745	497	601	406	1344	805
Ttc5	2124	2821	1500	3983	2262	2944	964	609	1486	655	1385	1536	947	1760	3346	5452	4033	2751	6569	3431	1559	1981	1901	2257	1208	1184	2302	1429	1026	1406	1511	1573	957	1934	1491	1675	944	1298	1862	2057	1331	1531	1173	856	1743	1353	1653	1408
Osgep	2199	1451	1318	4903	1727	2452.99	1269	1003	1872	871	2561	3627	1011	1488	2638	3742.99	1920	1142	5188	3795	1784	1796	1818	2393	888	830	1125	680	653	838	756	832	707	1244	1013	937	582	740	1028	980	756	981	887	679	1063	799	969	774
Aamp	6080.25	7755.43	4027.3	15247	6294.62	5975.21	6712.35	3537.79	7172.55	3534.1	10439	8834.91	5837.29	6726.1	12259.5	15742.2	3727	11024	20281.2	9735	4910	8110.62	6462.87	7641.53	4555.51	4487.11	8744.87	5084.14	3551.61	4962.75	6110	5507	3414.7	7312.44	6412.47	5876.05	3372.65	4791	7465.79	7498	5236	6353	5602	4218.46	5654.54	5210	7565.77	5829.99
Tmbim1	7455.52	8188.13	4337.16	14198.6	7166.49	7059	6244.31	4436.29	5318.79	4403.23	9362	3955	6393.51	6508.47	9707.57	15152.8	3349.99	3031.94	23446.3	6834	3276.04	7157	8467.63	9109	15262.6	15241.2	17685.6	11414.9	10626.9	12965.5	12740.5	12818.8	10493.7	21368.6	12444.5	13435.4	9004.45	14043.8	13543.3	14701.2	10976.9	14038.5	9810.84	7512.78	14669	8595.27	13792.4	10284.5
Arpc2	11156	12430	7048	29353	10892	10436	14927.4	13590	17049	10123	11690	14529	11055.3	16718.3	29905.6	41399	8291	17866	47671.9	31068	19725	16422	19697	22405	22386	16674	30475	18013	15799	20175	20006	19024	16497	27257	23405	21837	16365	18891	23343	25898	19663	22882	21144	15947	20202	18087	24636	21663
Kmt2b	312	296	240	963	466	445	651	261	729	396	203	2	447	516	1006	1142	978	612	1205	255	356	533	443	688	445	470	390.29	221	241	188	247	206	348	508	399	307	198	226	245	451	438	535	417	270	492	341	508	388
Zbtb32	0	0	0	0	0	0	12	1	1	0	0	0	0	0	0	0	0	0	8	0	0	0	0	42	2	1	5	1	1	4	1	3	1	4	6	0	2	2	5	2	4	4	1	1	8	2	2	1
Etv2	0	0	0	0	0	0	8	0	8	0	0	0	0	0	0	0	0	0	0	0	0	0	0	0	0	0	0	0	0	0	0	0	0	1	0	0	0	0	0	0	1	0	0	0	0	1	0	0
Upk1a	0	0	4	0	0	0	6	8	0	2	0	0	0	9	0	0	0	0	0	0	0	0	0	0	5	18	12	4	8	13	11	11	5	13	4	16	7	8	6	5	8	19	12	3	15	9	10	8
Tmem147	2047	2029	1155	3337	1534	1761	1117	1251	1846	973	2084	2535	826	2141	2615	4844	1807	4505	4847	2593	1749	1783	1438	1026	2304	1758	2363	1488	1478	1917	1662	1764	1765	2760	1722	1855	1576	1810	1987	2423	1846	2642	1540	1220.39	2405	1832	1957	1592
Rps9	3872.34	4627.16	2304.68	10807.1	3607.31	2660.34	3768.03	5342.19	7249.77	4180.51	6621.85	6561.04	2795.83	6826.8	10731.1	15374.9	4654.01	7635.05	11465	8065.73	5086.61	5728.6	5858.15	8661.63	3915	2745.51	5310.96	2696.77	2976.96	3472.55	3811.16	3219.96	3411.61	4877.46	5444.48	3694.38	3032.88	3095.07	4639.19	4613.43	4055.54	5772.69	7038.43	4843.27	4435.09	4702.99	6975.16	4805.97
Tfpt	487	618	287	1006	620	294	413	355	509	276	363	899	450	481	1256	1516	665	1169	1243	1281	330	601	398	442	364	243	520	246	235	252	312	284.73	252	426.97	342.99	247	237	254	373	377	246	378	310	204	325	282	322	235
Susd2	98	0	0	287	47	110	44	16	0	11	0	0	0	44	711	0	0	13	452	0	0	375	0	0	75	127	369	50	55	46	320	65	40	108	433	68	34	76	423	86	7	20	629	67	15	18	293	10
Ggt5	87	19	89	291	61	7	147	59	187	36	0	0	144	149	272	296	0	1	453	0	314	55	75	0	11	11	0	10	1	2	1	6	10	17	0	6	2	1	1	8	0	4	1	0	36	26	0	6
Ggt1	0	69	4	0	99	122	148	70	38	18	248	0	0	39	106	0	0	0	78	0	0	0	0	0	37	31	51	24	17	33	29	21	86	75	44	40	20	33	30	32	19	43	26	25	51	36	27	15
Crip2	31774	32174.9	21067	69287	31971	24065.9	19862.9	15251	24807	16571	38003.5	36025	21786	22053	52042.4	87090	21324	38387	105527	37523.8	19424	39479.3	30848	30405	15960.7	14061	16154	12144	12412	16900.6	11342	13948.9	11607	24081	10895	13826	11184	15846	14483	17334.1	10929	16163	9689.98	8530.18	11345.1	13098.8	11349	11438
Crip1	6597	7053	3670	16205	5803	7622	3628	4107	6255	6027	8172	9866	6595	7861	14669	23633	5684	8874	20655	12786	6281	13184	9684	7449	1216	992	846	973	713	941	623	767	943	1773	1073	993	684	825	839	1040	520	945	981	797	871	891	914	855
Cbfa2t3	990	1880	954.08	3139	1517	1617	1234	1049	1914	1084	1220	744	2689	2057.99	3653	6383	1136	3180	7361	4299	1938	1831	1474	2551	358	557.98	107	258	232	340	92	224	446	877	115	344	271	418	95	322	209	522	45	53	346	345	84	277.99
Fbln1	54	123	32	449	119	236	83	101	184	108	246	0	71	162	745	751	0	1231	511	0	590	316	0	0	128	153	246	163	99	84	298	193	164	287	313	219	56	86	296	225	205	180	526	199	243	152	384	215
Pgrmc1	11568	12462	6301.66	34105	9589	13387	8625	9906	9966	6114	7402	16928	5982	16638	22035	21546	6779	18734	42303.4	20559	18522	14434	15636	17347	7584	6881	8197.5	5783	5317	5899.97	5777	6418.01	5686	9906	6764.94	7262	4800	5958.04	6089.98	7964	7067.99	7301	7401.99	5896.86	10930	5344	7413.59	6083.01
Gcat	108	109	82	267	181	97	84	38	78	59	76	1427	12	128	278	141	0	9	708	101	370	141	98	18	277	212	349	281	163	227	220	260	233	448	336	367	156	204	380	404	214	237	759	527	297	238	335	234
Tek	56146	52527	35196	155080	46188.9	71306.8	28113	17010	21266	15702	29190	42041	19151	30177.9	52317	62520.7	20523	69559	126992	29819	24365	40192	33231	30736	1211	2308	3944	2042	776	1300	2721	1942	1023	3053	2529	2401	712	2031.01	2815	2097	1396	1588	1909	1135	2578	1364	4999.11	2647
Mpl	0	2	12	0	0	0	0	9	1	0	0	0	0	8	0	5	0	0	85	0	0	0	0	0	2	2	0	1	0	0	1	0	0	1	2	2	0	0	0	0	0	0	2	0	0	0	1	3
Elovl1	4420	5247	2914	10187	4610	5248	3006	1987	4142	2544	4764	11029	2099	2573	8277	9049	4850	7780	11792.1	2705	2709	3989	3111	3134	7829.83	6835	7932.97	5096.12	5198	5585	5386.97	5205	5221.02	8614.99	5421	5436	4905	5984	6647	7568.99	5824	6793	4897	3968	6912.99	3879	5906	5040
Med8	1220	1477	849	3734	1018	886	593	544	1316	737	2252	3194	1650	725	2803	3084	361	2484	3328	493	887	1198	695	740	2065	1423	3071	1384	1549	1790	1979	1576	1459	2363	2080	1633	1439	1730	2280	2125	1680	2112	2078	1552	1601	1455	2201	1599
Hyi	95	177	88	321	92	156	92	31	118	61	35	0	45	141	111	269	148	458	329	154	0	109	72	115	188	157	107	112	94	110	90	130	142	209	143	145	126	102	92	140	137	213	130	119	177	119	162	156
Cdc20	127	152	113	261	170	354	306	215	264	306	711	0	290.01	151	0	276	0	1303	351	1	0	28	176	182	976	886	1086.9	981	716	808	821	928	836	1512	1219	1375.26	656	772	1124.98	1346	487	583	4461	2799	484	448	1065.33	959
Adamts4	215	513.95	118.81	5053.96	184	9	2674	2181.99	439	747.98	777.96	431	2433.99	5756.99	1016	2061	533	6167.83	4989	6237.99	3230	5513.98	3646.99	5779.99	336	532	1287	261	252	325	1044.99	392	180	710	1489	347	194	478	1135	451	822	1078	1053.4	386	1764	1002.55	2952.98	1660
Nectin4	0	0	0	0	0	0	0	3	0	0	0	0	0	0	0	167	0	0	0	0	0	0	0	0	0	4	3	3	11	2	0	5	1	14	3	2	9	5	6	1	8	4	8	1	4	3	1	2
Pfdn2	1354.62	1847.33	856.74	3753.91	1253.89	1237.95	1316.92	943.86	1905.35	990.33	1868.78	3318	539.89	1844.17	2686.93	4237.92	2288.24	804.98	4641.42	2074.88	1244	1735.79	1386.95	1740.95	1060.75	762.47	1186.21	538.22	789.45	847.87	758.14	777.31	859.95	1361.14	1216.05	769.46	873.58	835.04	907.16	1050.73	1004.56	1307.45	1196.38	809.89	1175.84	1053.73	1225.08	882.48
Rnf114	6501	6843	3850	12002	6089	5019	4642.02	2598	3866	2457	7331	5202	3303	4092	10530	9451	2150	4173	19425	8163	4976	5950	5228	3733.2	4542	3747	8610.99	4872.57	2934.96	4034	6220	5865.88	3070	6601.02	6615	4536	2685	4267	7327.93	6774	4089	5214	3658	2631	3873	3608.39	6911.48	3699.99
C330007P06Rik	2735	3112	1221	8389	2062	2786	1781	1300	1882	1271	766	3302	756	1547.45	2435	2362	293	581	6428.99	3494.98	1100	2101	2030	314	1412	1472	2427	1348	1043	1377	1706	1659.02	1370	2271.13	2180.34	1866	1035.97	1587	1991	2062	1572	1580	2126	1326	2041.99	1519	1973.99	1582
Neurl1a	0	0	0	0	0	0	0	8	0	8	0	0	0	47	0	0	0	0	91	0	0	0	0	0	25	24	30	22	20	14	27	28	41	44	49	47	9	10	23	34	26	30	57	66	32	33	69	41
Srm	824	834	521	2116	628	609	976	395	995	633	1243	4097	678	543	1187	1588	905	2548	1828	956	1165	609	228	725	2554	1688	4760	2019	1870	2224	3435.71	2477	1612	3103	3526	2325.1	1761	1926	4106	3188	2415	3001	5976	3783	1919	2111	4947	2948.96
Epha2	787	1996	604	3650	1083	787	3988	2529	1630	1087	455	0	5765	4716	3152	4775	1315	557	8055.92	8722	4975.52	2506	6807	5471	3980	4159	4089.13	1876.03	2851.98	2865	2938.49	2366	2038	3821	2947	1748	2680	3608	3271	2785.99	2927	4152	2598.98	2148	2422	1728	3180	2020
Rbm14	1765.66	2558.12	1177.56	5264.4	1831.23	2226.04	1188.66	515.46	1157.38	715.76	2360.27	12.76	1996.46	1279.49	3619.17	2898.12	640.87	1732.31	5720.49	621.43	600.14	2287.31	1766.82	1993.21	664.29	673.7	1828.62	1064.91	482.36	684.13	1263.74	1268.6	424.54	1217.32	1466.24	1256.89	582.51	831.05	1572.99	1602.38	823.8	896.5	2322.48	1503.83	861.47	748.07	1909.83	1399.67
Actn3	0	0	0	0	0	9	0	0	0	0	0	0	0	0	0	0	0	0	0	1	0	0	0	0	29	24	32	9	20	17	21	21	23	30	9	21	26	12	26	26	16	13	21	15	21	19	39	12
A530013C23Rik	0	0	0	0	0	0	0	0	0	0	0	0	0	15	0	1	0	0	37	0	0	0	0	0	12	7	8	3	5	7	5	10	10	19	11	9	7	4	12	6	21	15	11	2	18	25	7	13
Zdhhc24	1290	1498	735	2691.1	746	1090	880	446	676	565	2621.93	0	588	711	1345	1082	337	1827	2338	0	0	851	831	413	965	1091	1413	830	756	809	1056	899.35	615.99	1444	919	915	666	917	1165	1207	870	1123	810	593	1139	673	913	700
Bbs1	436	580	276	2074	869	1336	263	83	94	84.24	0	0	464	372	844	725	0	29	1387	0	0	846	185	529	90	90	117	94	42	60	86	94	23	118	86	92	20	96	82	79	62	42	36	36	69	49	82	76
Slc34a3	0	0	0	0	0	0	0	0	0	0	0	0	0	0	0	0	0	0	0	0	0	0	0	0	0	0	0	0	0	0	0	0	0	0	0	0	0	0	0	0	0	0	0	0	0	1	0	0
Ndor1	1450.07	1150.37	798.19	1481.17	1095.06	654.08	645.49	237.1	609.17	689.14	990.11	1.14	1264.11	583.29	1502.11	1302.45	0	53.12	2327.12	10	571	810.11	759.11	1308.05	489.06	644.07	1202.13	780.1	363.03	453.05	828.21	789.28	318.04	986.14	816.08	758.06	344.07	602.02	1006.27	932.08	652.05	759.05	952.25	589.24	858.18	628.04	1101.07	859.12
Nsmf	3035	3822	1995	6071	2229	3394.83	3623.19	1340	3021	1758	4200	2203	6960	2136	4554.99	6217	1718	4522.93	9894.95	1570	2576	3499	3416	2235	748	929	1230	767	509	566	917	817	563	1308	969	981	434	716	977	1100	852	1112	842	653	1226	805	1120	1047
Prl7a1	0	0	0	0	0	0	0	0	0	0	0	0	0	0	0	0	0	0	0	0	0	0	0	0	4	8	6	4	8	4	1	8	1	9	2	11	2	6	6	8	2	0	5	4	0	0	2	6
Prl8a9	0	0	0	0	0	0	0	0	0	0	0	0	0	0	0	0	0	0	0	0	0	0	0	0	1	0	1	0	0	0	3	1	0	0	1	5	3	1	5	2	8	3	6	0	4	2	1	11
Pdk1	912	892	391	2516	1126	1220	983	454	524	518	799	0	809.94	958	867	423	979	1908	2078	209	0	283	674	2319	613	711	1203	863	442	648	793	980	419	888	907	959	446	831	962	1050	1385	1245	1952	1378	1031	926	4450.09	3244.37
Ptbp1	8399.49	7046.37	5110.42	18746.4	8448.03	8025.75	8028.43	6634.29	6987.93	5107.18	9435.28	9365.15	9568.34	10412.6	13798.9	13884.2	6001.92	10618.1	24955.5	14979.2	8006.4	9934.43	9683.69	10293.3	3776.34	2978.79	5454.03	3186.72	2438.82	2774.15	4099.15	4087.47	2304.75	4735.1	5187.96	3872.77	2465.15	3142.24	4655.3	4515.42	3377.71	4293.45	7219.11	5098.5	4472.03	3480.98	6641.61	4678.49
Mvd	256	299	142	450	435	0	338	153	179	129	305	1486	0	297	217	177	309	37	642	0	0	499	287	8	603	549	604	427	429	457	469	507	422	845	599	561	384	444	664	619	376	428	764	677	310	321	526	502
Cyba	2578	2872	1643	5124	2494	1629	2600	1824	4689	2028	5935.99	5080	1287	2359	7510	10024	1712	3888	6955	3196	2708	3264	3072	2974	6528	4873	13104	3939	4162	4442.51	8601.22	4309	4475	7118.79	10724.9	4626.79	3941	4184	11051	5740	3837	5765	5805	2583	5556	4019	9606	3769
Itih3	0	63	0	240	30	0	0	5	16	16	0	0	0	51	0	0	0	1	133	0	0	61	0	0	4	6	7	4	2	7	1	1	1	3	4	2	4	1	5	2	3	2	2	10	3	3	0	0
Tmem110	1112	1282	773	2810	1088	1585	906	463	964	561	1023	410	327	680	2495	2897.1	1900	2008	3110	2405	766	1624	430	958	763	792	1172	783.09	511	684	821	903	636	1254	902	1036	508	643	1012	1057.99	766	897	928.93	701	1104	673	952	798
Sfmbt1	260	641	248	1855.42	267	568	471	252	386	257	419	1826	254	462	589	1526	798	2962	1690	627	243	260	664	573	941	720	2285	953	619	720	1418	945	599	995	1544	948	670	853	1781	1410	683	651	1308	679	664	404	1213	667
Itih1	0	0	0	0	0	0	0	0	0	0	0	0	0	0	0	0	0	0	0	0	0	0	0	0	0	0	0	0	0	0	0	0	0	0	0	0	0	0	0	0	0	2	0	0	0	0	0	0
Ihh	0	23	0	0	1	0	0	12	23	0	0	0	0	32	0	225	0	0	29	0	0	0	0	0	7	3	0	0	0	10	1	4	0	5	2	1	0	3	3	4	1	0	2	0	2	0	0	2
Prkag3	0	0	0	0	0	0	0	0	0	0	0	0	0	0	0	0	0	0	0	0	0	0	0	0	3	0	3	4	1	1	5	3	2	3	4	4	0	4	0	4	0	1	3	4	0	0	2	0
Cryba2	0	0	0	0	0	0	0	0	0	0	0	0	0	0	0	0	0	0	0	0	0	0	0	0	0	0	0	0	0	0	0	0	0	0	0	0	0	0	0	0	0	0	0	0	0	0	0	0
Atp7b	0	0	0	0	0	0	0	1	0	14	0	0	0	0	0	0	0	0	15	0	0	0	0	3	0	1	2	1	10	5	7	5	2	3	1	0	3	1	0	3	3	2	3	1	3	1	6	2
Defb2	0	0	0	0	0	0	0	0	0	0	0	0	0	0	0	0	0	0	0	0	0	0	0	0	0	0	0	0	0	0	0	0	0	0	0	0	0	0	0	0	0	0	0	0	0	0	0	0
Slc4a1	44	50	151	280	41	0	111	6	13	0	0	0	528	0	0	0	0	0	0	0	0	0	0	0	0	0	0	1	0	0	0	0	0	0	0	0	0	0	0	0	0	0	1	0	0	0	0	0
Rundc3a	15	63	22	74	29	0	6	9	31	31	10	0	90	48	104	0	0	1	83	0	0	19	8	0	53	74	105	83	37	51	89	80	90	104	116	108	50	50	98	88	65	139	57	49	151	112	211	96
Slc4a3	207	384	120	741	225	233	111	65	91	110	0	0	0	222	888	715	0	1016	2796	56	78	1082	138	210	187	192	127	136	118	115	124	124	165	302	152	111	107	128	170	157	220	224	114	86	327	203	142	136
Cdt1	35	70	81	2	88	91	108	105	37	52	0	0	90	24	4	0	0	29	494	0	419	0	70	108	194	176	269	130	123	146	228	232	143	304	239	149	130	188	245	194	182	181	763	381	297	149	347	189
Runx1t1	258	618	279	668	386	908	132	129	225	218	7	0	649	517	634	1455	7	55	1478	73	527	1002	335	1056	94	71	82	77	30	41	77	77	78	137.81	93	104	49	38	76	86	57	38	31	37	64	51	42	55
Snai3	69	0	1	0	0	0	0	0	18	0	0	0	0	20	0	148	0	0	23	11	0	0	0	0	3	0	0	0	0	2	1	0	5	7	0	0	0	3	0	1	1	1	0	2	7	0	0	0
Aprt	428	560	286	963	348	280	409	390	891	654	1172	573	39	432	1175	1325	825	561	1255	0	135	470	308	344	2101	1535	2686	1237	1530	1814	1975	1565	1681	2547	2465	1801	1396	1518	2268	2352	1935	2350	2878	2138	2401	2084	2674.99	2059
Gtf2h1	2133	2114	878	5019	1086	1891	1272	1361	1768	955	155	2834	1221	1518	2751	3629	350	1919	4754	6620	3015	1474	1489	1178	2817	2608	3759	2379	2193	2766	2698	2856	1845	4302	2912	3014	2090.9	3092	3243	3706	2501	2671	3328	2242	2915	2132	2636	2233
Hfe	2057	2617	1666.93	6407	2601	640	1238	673	1135	552	1000	1732	667	1323	5046	3983	0	1796	4780	893	1239	1582	1056	2747	1342	1517	2214	1866	805	1155	1515.44	1974	1054	2181	1774	2012	960	1287	1839	2353	1203	1542	659	550	1740	943	1727	1453
Abhd1	273.69	153.83	115.08	573.36	181.94	315.32	82.92	56.25	72.24	120.79	66.91	0	4.63	48.01	264.89	172.84	488.8	1835.25	434.21	689.63	0	103.53	48.62	89.57	65.3	91.6	115.93	64.06	65.18	48.92	93.75	44.32	57.39	117.59	73.16	62.96	60.72	74.54	70.96	86.79	104	88.39	74	54.37	69.81	51.38	78.59	49.5
Slc5a6	1471	1374	1114	4419	1258.21	912	958	728	1033	593.12	1987.12	0	463	1395	1010	1529	1296	110	3622.95	1377	966	642.42	1088	894	176.19	232	213	184	81	136	154	195	135	363	171	238.44	107	172	190.13	217	133.32	115.09	192	202	171.23	84	162	160.65
Tcf23	112.2	71	63	134	50	183	83	40	32	14	2	0	194	194	591	59	0	316	341	601	0	126	160	93	0	1	0	1	0	5	0	0	0	0	0	1	0	0	0	1	0	0	3	0	0	0	1	0
Nphs1	11.99	12.35	10.07	8.16	4.98	4.06	2.02	51.13	17	6.66	18.71	16.96	3.03	16.71	15.67	36.43	3.27	24.42	36.49	39.34	9.5	9.16	18.13	12.65	2.21	5.89	14.28	20.9	7.33	9.37	16.47	13.31	8.71	8.35	20.66	20.04	4.06	7.19	7.33	11.91	18.09	12.26	26.47	16.22	15.07	17.06	17.4	10.17
Aplp1	1576	2063	969	1529	1737	829	1501	1257	1235	823	1866	1232	530	2492	1661	2378	1959	4414	3555	1533	1711	937	1612	884	498	616	568	435	376	391	370	424	364	759	527	517	316	511	586.98	670	424	566	316	252	973	520	303	332
Qrich1	3563	4921.48	2229	15938	3591	4855	3317.27	1885.96	2417.37	1671.32	3325.72	11	3495.55	2250.22	5077	3716.54	4912.63	5153.93	12403.9	5329	2136	4147.67	3290.56	3856	3189.71	3413.76	8055.18	4708	2416.8	3123.72	5446.15	5440.22	2318.08	5455.87	5708.24	5497.12	2237.44	4008.42	6357.37	6459.54	3743.63	3736.71	6018.71	4063.11	4198.22	2915.03	7023.83	5186.96
P4htm	564	520	323	1067	346	433	121	100	267	149	0	0	123	285	523	851	376	688	907	223	131	274	306.92	0	133	122	122	59	78	78	67	85	62	146	104	65	54	79	118.01	64	47	90	54	32	38	21	52	68
Usp19	4847	5086	2847	14136	5314	4490	3105	1561	2757	1652	3619.93	0	3741	3212	6171.07	5944	1028	2061	16724	6076	4673	6805	4069	4899	2151	2920	5532	3464	1803	2253	4240	4032.97	1650	4435	4260	3744.9	1427	2918	4942	4456	2596	2846	4260	2843	3990	2328	5300	3495
Pola1	379	437	176	369	294	409	238	145	107	139	0	0	5	267	63	648	0	93	639	0	0	93	2	78	246	374	501	324	174	194	375	446	229	372	541	409	200	278	394	480	162	193	1311	856	263	117	562	400
Cdc42	25264.8	26753	16288	58999	24499	24044	19279.5	23035	26009.7	17663	22707	32792	14340	25905	45744	43493.7	16184	30628	75984	36924	20063	24321	24874	26169	23934	20113	37476.6	24446.6	18192	24965.5	24711	28699	18689	34356.6	31700	30557.4	19170	26571	29130	35742	25956	28109	28711	22499	28084.2	23507	34244.9	30967.3
Pknox1	1386	1350	527	2169	1375.95	1200	799	599	422	433	1359	0	801	957	1845	2566	2241	76	4902	0	884	1047	883	554	621	657	1454	778	556	823	999.58	865	538	1280	958	918.95	459	974	1119	1046	739	804	1020.03	677.06	813	605	1160	800
D130043K22Rik	0	0	0	0	0	0	0	7	0	0	0	0	0	4	0	0	0	0	0	0	0	0	0	0	0	0	1	5	5	1	0	2	0	1	2	1	1	1	0	0	2	0	2	0	5	1	3	1
Gmnn	711	442	290	1180	364	63	196	191	191	222	360	0	307	323	636	969	375	114	938	1085	282	213	204	194	384	295	457	273	277	345	322	331	397	547	378	430	319	307	371	459	266	370	935	478	234	209	418	334
Acot13	779	756	434	2153	580	556	642	633	1061	598	742	1209	403	911	1796	1497	443	384	1468	322	509	790	535	441	1660	1018	1375	953	1150	1449	1052	1122	1343	1971	1166	1212	1097	1190	1135	1451	1054	1322	1053	841	1206	981	976.28	938
Zfp184	206	108	101	1150	142	16	65	27	45	10	0	0	0	96	438	588	0	0	852	0	0	0	0	0	17	7	46	15	9	6	23	5	15	25	46	25	9	10	36	28	34	24	62	25	54	40	55	24
Cyp27b1	0	0	0	0	0	0	0	0	0	0	0	0	0	0	0	0	0	0	0	0	0	0	0	0	3	3	14	3	0	3	7	5	0	2	17	0	2	0	6	0	6	6	12	4	1	3	41	5
Cdk4	3470.47	4459	2766.04	7426.25	3899.17	3225.05	2674.04	2160.09	4648.34	2806.68	6563.55	5305.58	1761.14	2849.73	6624.03	8021.54	4720.13	11315.5	9340.2	3363.71	1553.28	4079.64	2698.96	3600.94	6874.46	5408.31	11010.8	5486.23	5009.57	6079.79	8319.4	6682.99	5587.26	9171.51	9774.68	7499.61	4612.02	5718.37	9392.03	9199.62	7598.38	8256.22	12149.9	7866.72	8945.81	6807.2	11225.5	8046
B4galnt1	137	186	122	106	132	66	105	57	77	38	105	0	327	158	79	346	1	26	561	570	0	168	249	276	226	169	240	211	134	155	274	226	248	444	332	372	108	103	305	262	372	391	362	260	1078	480	342	297
Mettl1	37	136	64	349	88	74	75	50	193	141	171	0	47	107	187	387	0	3	239	0	0	106	38	0	326	201	467	160	209	206	300	206	165	284	366	173	208	216	337	288	253	321	449	283	188	177	558	298
Tspan31	4202.53	4657	2819.91	10875.8	4567.83	3948.95	3704.04	3167.91	4602.66	3117.32	6306.44	11982.4	1991.86	4476.27	8192.97	10646.5	3292.85	9117.55	13647.7	5148.29	4554.72	4609.36	4729.04	3745.06	7932.51	6124.69	10052.2	6714.45	5289.43	5932.21	6565.59	6860.02	6002.54	10287.2	7705.32	7461.46	5199.96	6343.16	8121.25	9087.38	7349.62	7363.48	5512.06	4153.16	9591.18	5285.81	7009.54	5328.4
Kif5b	12722	14464	6607	34884	9473	18811	15314	12082	13869.2	8867	9597	20859	7391.03	14003	23613	21566	3605	16217	50823.1	12547	15552	14013	15713	13519	20330	21329.1	27468	16148.7	14235	15644	17212	17433	14135	24546	17565	17436	13762	18784	19709	21480	16800.1	19266.2	15828.5	11816	18141.6	11578	17914.9	17144
Saal1	288	283	243	484	487	367	214	167	341	155	439	0	0	258	932	626	339	1271	991	85	30	297	431	439	270	213	491	234	186	215	293	279	230	391	407	344	179	263	360	366	252	330	617	399	390	271	418	304
Tph2	0	0	0	0	0	0	0	0	0	0	0	0	0	0	0	0	0	0	0	0	0	0	0	0	0	0	0	1	0	0	0	1	0	0	0	0	0	0	0	0	0	1	0	0	0	0	0	0
Krt23	0	0	0	0	0	0	0	4	4	0	0	0	0	0	0	0	0	0	0	0	0	0	0	0	1	0	0	0	1	0	1	1	0	0	0	0	0	0	0	0	3	0	2	4	4	0	1	7
Cnp	1831.04	1224.05	1194	3010.02	2055	626.01	920.62	616	1341	649	1925	85.01	244	961	1274	1667.05	19	1240.03	3502	1645.03	625	1135.03	1031	819.08	2031	1719	3508.48	2120	1420	1975.96	2723	2640	1352	3110	2757.99	2182	1335.04	2112.7	3212.29	3024	1901	2465.02	1904	1357	2123	1981	3082.94	2157.06
Ttc25	0	0	0	0	0	0	12	18	20	2	0	0	0	85	3	0	0	0	0	0	0	1	1	0	16	9	7	7	2	11	2	2	4	18	9	4	6	9	11	2	9	16	7	5	20	11	11	6
Sulf2	100	517	129	2047	225	783	123	107	47	211	0	731	604	376	1335	1622	3	73	2181	2598	363	683	689	305	3742	4038.01	4859	4631	2569	3100	4312.99	5841	3817	7690	4669	6840	2248	3376	5254	6206	3500	3367	2741	1976.5	10811	4925	1934	2990
Sod2	1872	2137	1182	5514	1526	1465	1802	2016	2162	1163	2908	1178	1185	2460	3542	3676	1606	2851	5615	3261	772	2510	2313	2325	2410	1798	2824	1630.85	1598	2114	1855	1876	1611	2697	2457	2061	1727	2089	2243	2477	1739	2202.07	2540	1643	1549	1437	2435.36	1722
Tmco6	264	200	126	147	156	519	155	98	199	165	188	0	447	260	1022	950	428	998	765	262	269	411	223	0	94	111	161	118	92	117	136	130	112	222	153	145	83	116	113	170	101	111	167	71	156	112	194.13	108
Stambp	1349	1392	893	3818	1238	1365	874	652	997	756	629	2458	1483	862	1840	2653	492	1055	4346	0	1472	1320	836	1353	1188	1047	1945	1169	887	1106	1301	1379.02	966	1714	1395	1399	831	1139	1401	1605	1030	1165	1272	932	1182	892	1490	1177
Ezh1	9929	10431	6979	27618	7761	12019	3086.99	1718	2937	2030	5937	5342	2536.15	3576	6405	7175	6257	12676	23282	5350	7468	6908	5666	9285	1421	1916	2927	2122	1057	1635	2137	2334	1022	2965.24	1822	2709	941	2087	2289	2815	1392	1475	1310	1074	1659	1194	2557	1703.89
Hap1	0	62	63	382	18	137	138	70	89	82	0	0	0	191	58	148	0	11	237	0	0	41	107	29	73	31	177	55	11	20	151	149	23	62	223	46	25	42	222	112	64	51	65	29	40	21	289	53
P3h4	613	648	319	1159	636	644	458	271	396	314	641	0	175	363	880	1316	1457	1903	2100	671	319	1040	242	257	855.4	762.99	733	1021	555.99	592	572	1082	860	1764	957	1442	446	555	773	1349	1206	1225	973	990	2986	1449	885	1069
Ctnnb1	60454.2	41908.7	35384	114062	55264.5	41811.9	32239.5	23862.2	28205	19687.8	27274.8	23645	38915.9	37577.3	68244.4	62435.2	26153.8	73326.9	127825	46821.4	28141.7	41317.8	43636.9	41289	18963.8	22295.1	24848	17070	13147.4	16481.7	17768.7	23117.4	14373.2	27990.9	22666.4	21585.3	13030.8	21183.8	20699.5	22817.9	19172.6	22496.9	20962.5	17464.7	24950	15729.7	25288	23762.8
Eif1b	1951	2599	1430	4713	2004	2273	1656	2281	2661	1610	2142	1731	1407	3075	5152	5771	1199	6594	5812	2788	1743	2701	1705	2820	1391	1072.21	1456	984	905	1176.99	997	1009	1120	1565	1302	1149	1111	1120	1089	1526	1007	1415	1046	883	1124	1129	1226.98	1120
Klk4	0	0	0	0	0	0	0	20	0	0	0	0	0	0	0	0	0	0	0	0	0	0	0	0	0	0	0	0	0	0	0	0	0	0	0	0	0	0	0	0	0	0	0	0	0	0	0	0
Chrd	0	0	0	0	9	156	8	5	2	11	0	0	0	3	0	179	0	4	64	0	0	0	92	0	84	139	20	92	47	66	8	62	85	149	25	131	30	76	20	53	13	45	13	19	79	51	28	56
Psmd2	11837.6	10687	7643.23	23796.4	11089.2	9319	8536	5347.01	8908.33	4498.92	11510.3	7664	5627	7169	17298.4	13555.3	12145	9567.9	30232.9	10110.2	4349	9274.98	8597.89	7362.79	9771.98	10377	26493.2	13764.4	7657.97	11688	18189.9	15399.1	7055.01	17388.3	17964.2	16024.8	7013.21	12903.2	21219	18847.4	12360	12393.2	22471.6	14788	12978.4	10135.5	23258.2	15748.2
Syngr3	0	0	0	0	0	0	0	5	0	0	0	0	47	43	0	8	0	0	70	0	0	25	0	0	27	44	103	57	24	38	76	35	17	48	58	44	18	49	87	72	38	40	23	18	79	61	67	45
Vars	2808	3608	1982	6007	2542	2845	2039	789	1916	1250	1805	1015	2691	1277	4673	3534	2289	3993	9343.97	0	948	3305	2276	1380	2537.08	3133	7913	4283	2028	2443.24	6396	5302	1632	4569	6811	4681	1775	3040	7081	5421	2815	3657	8793.94	4976.84	2734	2609	10452.4	6167
Vwa7	0	46.41	1.55	0	0	0	26.35	26.46	10.69	12.78	0	0	0	29.93	23.28	0	0	2067.83	11	0	0	41.03	0	0	16.67	10	19.08	14.71	8.14	20.49	20.53	5.6	7	44.13	29	14.71	5	16.55	13.43	14.31	20.84	25.46	27.84	2.4	36.92	32.32	19.74	4
Hspa1l	83.18	322.69	155.16	405.22	391.69	379.54	113.27	66.4	43.49	28.5	8.3	8.34	15.43	153.66	826.44	5.88	6.1	122.95	1154.93	1208.6	956.48	432.31	691.03	1144.1	9.72	2.2	3.92	2.31	17.19	6.12	4.07	3.06	7.18	20.57	9.03	9.87	1.41	3.82	12.05	10.6	15.71	20.71	12.31	10.94	23.55	7.11	23.19	6.12
Slc44a4	2	0	2	0	0	0	4	0	0	2	0	0	0	6	9	33	0	0	6	0	0	0	0	0	0	0	0	0	0	0	1	0	0	0	0	0	0	0	0	0	4	0	0	1	0	0	0	0
Msh5	92	28	38	45	14	0	50	62	32	15	75	0	215	83	331	106	0	14	12	0	0	0	157	3	59	54	18	9	25	20	23	27	33	81	23	11	33	32	13	32	20	43	23	18	19	27	25	28
Abhd16a	5393	4837	3127	12004	4878	3823	3853	1407	2851	1867	5756	5326	2427	3065	7425	6756	2913	3431	13307	2032	3508	5315	2935	4332	2815	3020	4362	2716	1962	2142	3094	3046	1980.01	4053	3033	2880	1752	2536	3994.04	3532	1999	2574	1978	1746	2440	1720	3192	2291
Neu1	1499	1891	741	3613	1469	970	2443.05	813	1597	693	1068	0	4755	1676	4225	3014	2161	249	3471	2677	2414	1706	2560	1302	2608.83	3044.8	2678.38	2024	1630	1926	2050	2396	2040	4266	2529.94	2167	1680	2199	2391	2518.3	1791	2365	1774	1527	2622.78	1507	2681.58	2135.98
Ddah2	2257	2489	1309	4349	2342	989	2345	1895	3232	1808	4874	0	632	2202	4037	6683	1152	5179	7494	4065	2975	2239	2147	3342	534	521.99	1335	790	380	506.41	990	1129	539	984.06	1767	1105	490	608	1324	1425	322.99	575	1009.9	620	666	570	1327	963
Clic1	8059	9154	5045	21629.7	8169	6237	11868	11189	12735	8578	13763	16529	11871	16583.4	23972	36860	4547	13544.8	35107.8	32522	14304.6	13696	19207	23174	21350.4	18285	30404.1	15137	15261	19174.9	21246.3	17355	15557.4	26954.2	23147	18475.1	14618	18158	25000.9	23911	21784	27646	23353.5	14916.9	26121	20154	26702.9	19812
Lsm2	746	641	465	2003	622	486	626	533	1138	590	777	1071	770	680	2205	2395	602	1881	2303	583	1515	1040	997	1239	507	353	640	433	364	450	475	482.91	448	657	692	548	331	381	607	708	406	629	1027	751	518	505	723.19	596.97
Pole	39	0	0	0	0	0	70	11	17	2	0	0	0	1	0	0	0	0	0	0	0	0	0	1	175	213	433	267	142	113	374	321	129	254	412	326	80	200	433	446	118	108.26	1481	701	105	51	425	259
Atp1a2	1813.97	1685.93	951.99	1943.99	1268.99	2156.98	1849.98	937	2905.99	457	379	229	278	5336.97	4746.97	3001.98	3676.92	374.96	10301.9	486	1805.96	4989.97	3063.95	734.98	5	0	0	0	0	1	0	0	0	3	0	2	0	1	0	1	0	0	0	1	0	0	1	0
Atp1a4	0	0	0	0	0	0	0	4	0	0	0	0	0	0	0	0	0	0	0	0	0	0	0	0	0	1	0	3	0	2	0	1	2	0	0	0	0	0	0	3	0	0	7	1	0	0	1	0
Casq1	40	37	0	0	0	0	59	6	31	24	0	0	0	4	230	104	0	7	56	0	23	101	23	55	9	12	26	20	14	15	15	11	29	15	15	9	10	14	16	13	5	26	21	22	10	8	28	16
Stx1a	735	616	338	1243	557	563	694	445	948	371	411	287	1391	641	1503	1745	469	1115	2195	928	543	536	869	572	179	168	197	101	124	122	142	109	123	212	223	135	131	145	184	164	152	272	144	129	205	167	133	124
Ceacam9	0	0	0	0	0	0	0	0	0	0	0	0	0	0	0	0	0	0	0	0	0	0	0	0	0	0	0	3	0	0	2	0	3	0	0	0	0	0	0	0	0	2	0	0	5	1	0	1
Zfp775	300	584	346	238	737.95	113	200	142	281	147	224.98	1404.99	168	232	708.99	879	40	22	1017	0	1006	154	240	222	231	195	376	163	134	185.93	272	197	145	252.78	238	190	139.95	213.98	287	264	163	183	247	167.03	135.01	147	281	175.94
Scube2	1116	1158	491	2360	831	777	279	95	12	71	0	0	97	274	1372	643	0	970	2658	0	995	746	842	1334	4	3	2	0	0	2	0	0	0	3	4	1	0	0	2	2	0	1	2	0	0	0	1	0
Mrpl49	1629	1853	957	4162	1455	1998	505	623	1367	628	1729	0	778	923	1960	2479	1078	2081	3426	831	1449	658	665	826	969.95	803	1204	629	729	874	872.99	745	900	1241	846	794	727	905	957	966.47	821	1042	1038	776	930	721	878	707
Dennd2c	734	829	573.99	1317	107	1418	91	185	172	119	26	0	794	166	479	859	0	27	1193	0	1400	97	356	566	323	293	331	297	201	237	230	355	209	594	275	410.89	166	345	252	442	248	222	341	195	747	232	165	140
Mark3	6381.01	6732	3508	18472	4769	7296	4955.41	3487	5200	2758	6000	7992	5747	4526	10042	7414	2027	3025	18266	5583	5381	5940	4560	4099	3661	4429.94	6597.12	4445.08	2712	3200	4205.2	4575.28	2661	6230	4514	5244	2389	3935	5018	5857	3645	4067	4045.99	3209	4560	3069.52	4653	4015
Gatad1	412	504.87	303.02	1404.39	265.06	515	405.08	390.88	664.42	401.16	492.12	605.41	555	657.52	1098.68	1478.26	278	402	1265.18	1172	661.6	593.25	346.5	248.05	1950.81	1332.99	1977.35	1276.52	1229.99	1443.45	1248.7	1263.34	1604.49	2150.67	2030.14	1625.05	1806.97	1412.12	1539.13	2131.08	1723.45	1990.71	2031.64	1471.65	1565.23	1434	2072.25	1927
Pcdha11	0	0	0	0.85	0	0.98	0	0.32	0.09	0	0	0	0	0.76	0	0	0	0.05	1.4	0	0	0.4	0	0.16	10.24	23.49	15.8	25.75	1.34	4.61	3.05	12.08	0.5	19.13	9.16	20.15	3.62	4.26	16.6	12.55	9.55	6.7	2.65	0.24	50.36	5.22	5.04	7.82
2310003L06Rik	0	0	0	0	0	0	0	0	0	0	0	0	0	0	0	0	0	0	0	0	0	0	0	0	0	0	0	0	0	0	0	0	0	0	0	0	0	0	0	0	0	0	0	0	0	0	0	0
M6pr	9367.1	9850	5742	23370	7313.17	9944.11	9769.99	7450.02	9147	5345.01	11412	9925	3965	7045	14208	14702.9	7220	14159	27339.2	7458	9876	8807	8418	7317	19740	15767.9	23353.8	16830	14137.9	13937	14634.1	19137	12336	20045	16182.9	17709	13374	15892	18206	24334.8	11594	12348.8	13964	12153.8	11796	6896	13541	12125
Lrrc8a	416.85	665.36	301.71	2103.2	469.5	740.98	1246.31	1250.79	1790.22	824.02	376.29	182.05	1751.25	2075.3	3925.44	2505.16	331.63	872.28	3841.43	2261.12	1794.01	1386.99	1765.59	1898.28	3458	2968.79	2373.45	1586.76	1642.59	2086.62	1441.17	1844.76	3309.98	3289.38	1990.06	2158.83	2553.06	1967.36	1647.76	2697.76	2493.69	3400.98	1133.85	1091.43	1965.5	1536.89	1928.4	2083.48
Mc5r	0	0	0	0	0	0	0	1	0	0	0	0	0	4	0	0	0	0	0	0	0	0	0	0	0	0	1	0	0	0	0	0	0	1	0	0	0	0	0	0	1	0	1	0	0	0	0	0
Ppp2r1a	10332	9448	7224	21679	11389	7973	8337	4626	7008	5312.81	13728	15982	6578	6308	19070	17040	7966	6890	30524	8580	7842	11174	8062	9158	5462	5526.08	11796	7763.24	3780	5791	8384.98	8460	3847	9258	9679	9658	4047	6556	9752.99	10541	5791	7225	9413	7030	6334	6099	11253	9229
Fance	1144.09	827	581	720	699	1050	569	191	591	299	628	1206	555	438	720	1268	189	46	1815	1040	0	822	308	616	243	183	243	181	136	159	202	197	184	279	287	241	146	155	284	274	191	233	320	225	315	185	300	224
Tinf2	913	940	506	2297.34	563	375	501	331	417	422	925	1144	770	728	1665	655	1759	54	2190	1252	816	888	506	1249	417	355	521	333	259	336	358	387	322	597	514	329	317	402	499	444	326	379	564	335.79	391	320	477	318
Tssk4	23	0	6	0	20	0	17	7	7	11	0	0	0	9	0	0	28	4	19	0	0	57	0	0	5	5	10	10	4	13	6	7	11	33	12	19	7	15	5	11	7	13	8	9	5	12	10	7
Hapln4	0	0	0	0	0	0	0	0	0	0	0	0	0	14	0	0	0	0	0	0	0	0	0	0	9	13	57	29	11	20	42	18	30	33	51	19	15	16	41	20	29	38	35	25	50	31	96	40
Dus3l	1049.98	935	666	2150	1204	807	768	330	547	455	1329	1389	1236	643	1417	1659	1133	2180	3247	1419	1849	856	721	1684	474	459	849	421	362	382	573	538	275	603	609	454	288	452	674	625	362	565	622	410	440	351	801	464
Gtpbp3	425	254	322	1040	538	464	171	92	252	123	160	0	9	168	922	979	0	24	1373.99	1	0	411	148	291	241	208	235	138	189	165	177.03	173	164	428	191	85	165	175	281	191	207	294	195	95	222	174	241.62	149
Tgfbr1	1323	2127	894	4379	1375	1810	2014.29	1398	1137	851	1240	134	2356	1682	908	3950	1334	436	4635	55	469	1833	2123	3173	1204	1380	2723	1842	627	787.01	1798	2187	694	1603	1933	2187	561	1288	1946	2258	1217	977	2013	1339	2561	809	2031	1787
Homer1	155	216	125	442	173	106	457	683	275	275	7	517	879	1153	655	728	0	125	1008	972	545	288	368	879	392	333	471	282	282	281.54	291	318	306	416	415	283	316	398	338	421	511	464	584	429	393	259	522	401
Rad51c	32	47	46	526	64	7	85	33	56	47	0	252	0	16	535	458	0	5	256	1	0	22	0	0	41	49	52	49	30	39	37	35	52	64	70	42	27	60	51	67	31	34	107	61	30	28	47	27
Gabrb2	0	0	0	0	0	0	0	0	0	0	0	0	0	0	0	0	0	0	0	0	0	0	0	0	0	0	0	3	0	0	0	1	0	1	0	1	0	0	0	0	3	0	0	1	0	0	0	0
Cav1	49558	35520	27942	114787	43537	52021.1	29740	22507	25278	20513	29974	40118	16720	22585	47721.4	66280	27227	76254	141666	31146	26488	40479	26511	31793	184121	172367	158857	143863	144485	173681	102393	175493	120806	225722	104727	159927	137804	207674	116437	208462	140405	153886	117934	126381	109130	82953	118666	143562
Arpp19	3891.09	4446	2353	9996	3666	3580	2721	3080	4156	2658	4666	11034	4542	4409	7447.03	8018	3384	6255	11165	3293	3208	4675	3251	4510	4949	3857	7164	3970.38	3496	4534	4765.99	4401	3813	6493	5017	4704.37	3294	4573	5676.99	6097	4999.96	5405.62	5821	3829.04	5368.99	4280	5452.98	4606.85
Bcl2l1	8723.02	14361	7084	25784	10064.7	15356	5461	4172	9258.99	3689	7610	8839	11642.7	7804.95	21631.9	14780.1	7592.02	10474	35027	13488	9244	12434	12107	12217	17188	17018	28544.5	16310	11659	15848	19368.5	17665.9	12009	24729.5	18667.3	17930.8	12028.9	17044.4	21566.2	22978	13411	16238	12913	9962	13530.5	11597.2	16500	13533.3
Khsrp	1450	1899	1059	5015	2105.16	2241	1198	735	1271	1200	466	11	1805	1479	1421	3578	1452	2481	5685	2740	1429	1525	991	1241	1328	1145	2340.85	1566	821	876	1841	1665	999	1951	3253	2118	955	1048	2059	2596	1792.03	1836	5128	2926	1653	1420	4331	2833
Dio2	0	0	0	0	0	0	0	0	0	0	0	0	0	24	0	0	0	0	0	0	0	0	0	0	27	34	19	5	2	2	5	3	18	17	16	5	9	4	8	6	97	95	50	41	335	120	104	78
Ccdc124	1446	1508	1012	5014	1535	1637	928	723	1568	856.43	3175	925	920	1311	2308	3574	1383	2898	5084	3579	1557	1664	1623	1796	2385	1771.17	3051	1362	1618	1846	1856.97	1437	1485	2280	1964	1457	1499.98	1805	2359	2028	1543	2288	1975	1310.99	1491	1535	2170	1419
Cct4	5174.06	5647	3252	16262	4599	7370.74	5421.95	5007	5287.99	2909	3470	8	3312	5809	14796.7	14242	2206	4374	20742.1	5622	4132	6224	7293	8647	5515	5010	8968.91	5342	4630	6194	6476.05	5937	4261	8201	7402	6527	4537	6082	7508	7982.99	6454	7129	9635	6653.06	7217	5649	8582.15	6755
0610009B22Rik	483	660	404	1451	412	318	297	375	591	491	334	1592	540	359	1313	993	526	1025	1228	418	480	511	262	218	969	773	1315.38	647	828	1011	811	713	924	1362	812	713	849.63	891	1071	1090	942	1175	784	597	1096	855	913	782
Cpt1c	107	59	14	219	19	286	75	74	109	95	538	1	0	115	17	8	0	769	298	0	0	216	141	1	1333	1497	1864	1113	831	952	1391	1248	1071	2320	1457	1567	715	1122	1765	1717	1330	1468.02	971	736	3627	1509	945	872
Twist2	0	0	0	0	0	0	0	0	0	0	0	0	0	8.74	0	0	0	0	17.96	0	0	0	0	0	73.81	43.9	32.94	85.75	58.31	59.38	48.8	52.73	134.35	229.67	110.62	147.03	52.96	63.91	104.87	200.76	428.33	408.82	154.33	255.87	279.32	279.98	225.6	253.71
Zfp655	2282	2714	1157	8457	1250	5529	2051	1163	1347	688	135	1	652	1896	66	1712	2015	6618	6967.89	2552	2446	1905	2247.9	282	1643	1791	3019	1945.02	1273	1634	2185	2532	1036	3209	2219	2634	993	2070	2248	2878	2022	1859	2246	1832	2997.01	1629	2754.76	2235
Rhoa	24953.9	27197.9	15855.9	56431.7	26565.4	28180	18416.7	25982.6	26650.7	18099.2	22668.6	22870.9	23247	27194.8	51732.4	51102.3	15857.7	22469.5	73727.3	30639.5	22393.7	26144.2	27806.2	25671.5	19245.8	17246.8	21859.3	16313.9	12645.5	17571.2	15131.2	17054.6	14296.2	25395.2	21938.2	20816.6	14051.8	18703.5	16932.2	23598.5	18727.8	23443.5	23560	18296.6	18866.3	16685.4	25998.6	22833.3
Zmiz1	3174	3705.98	2289.99	8983.95	3323.98	5074.99	3871.96	2150.96	3197.99	2236.98	3172.73	119	3782.96	2827.96	8006	7895	1603.99	4534.96	14447.2	5785.97	2240	4400.91	4562.95	5431.99	3038.96	3391.91	4359.86	3472.65	1572.95	2064.72	3244.98	4657.93	2430.98	5219.97	4283.97	4848.97	1796.98	2739.94	3646.98	4940.94	3343.95	3898.94	4284.97	3677.81	4929.86	3072.95	4932.51	5224.96
Ankrd26	427	610	365	1588	410	1322	405	280	267	314	176	0	693	573	3	1384	337	1326	1761	0	542	651	646	633	696	595	691.02	379	431	388	477	416	356	758	470	398	400	498	540	501	513	590	559	390	682	337	432	328
Aldh16a1	898	643	519	1936	840	972	428	258	461	302	1005	852	831	615	1118	778	0	532	1911	0	2025	522	600	745	424	479	559	552	256	310	410	584	304	771	473	583	284	435	487	595.99	268	442	573	384	503	331	622	533
Hnrnpa0	195	174	102	446	208	161	198	462	469	498	156	8	347	719	1092	1295	47	72	819	507	220	238	95	159	433	302	255	158	232	298	175	185	432	386	543	216	343	193	237	281	375	639	486	368	482	407	601.6	425
Prrg2	1834	2121	1208	4979	1685	2108	1831.94	1448	2476	1543	3441	2359	1950	1551	3158	4484	1652	2880	4520	730	3423	1746	939	645	1183	1131	1275	997	816	928	948	1092	853	1756	1042	1118	731	989	1053	1328	943	1304	471	522	1387	918	1067	877
Hnrnph1	4296.97	5000.88	1861.99	14128.9	3322.99	7430.99	11486.9	8048	7123.8	4791.95	2400.9	6003	14044.7	11249.9	17774.7	17538.3	4157.98	5869.29	18906.8	17041.8	10469.6	6737.91	8532.24	10853.8	3914.92	4335.59	3861.03	2046.59	2637	2617.95	2440.99	2403.99	2847	4532.88	3810.98	2233	2649.91	2853	2815.81	3282.97	3589.96	4703.91	4331.99	3252.96	5157.97	2914.99	4026.13	3415.07
Ift43	198	332	163	730	223	272	274	175	359	144	137	0	42	422	1075	981	86	372	1083	53	175	563	172	189	458	315	504	249	237	329	343	289	259	477	337	351	264	295	367	396	296	379	321	281	341	345	454	321
Id3	47272.2	54788	30336.1	139017	41616	46861	15887	18527	34658	16897	67354.9	78203	20299.2	24127	76287	83288.8	40502.7	126158	105245	28755	38113.3	37098	27659.4	45309	5575	4872	7411	6689	3660.15	4216.51	5793	7258.89	6759	11161	9316	9434.99	3502	3889	7663	9875	6256	7567	5285	4821	11877	9874	6548.16	8019
Tcap	0	12	0	0	0	0	0	6	16	5	0	0	0	41	57	56	0	3	114	162	188	31	0	0	1	0	0	0	0	1	0	3	1	3	0	0	1	1	1	0	0	1	0	0	1	1	0	0
Arid1a	979	1253	774	5555	1175	914	2715	1554	2367	1415	2559	4243	3331	2282	4065.99	6401	844	452	6321.99	1620	587	1707	2333	2469	1288	1165	1730.37	835	707	748	1184	932	989	1462	1491	1110	872	830	1143	1531	1095	1775	1714.98	924	1470	1065	2065	1336
Crlf1	44	15	17	0	31	0	0	8	2	2	0	1110	0	35	0	34	0	17	146	0	0	71	43	0	1511	1517	659	2054	1076	1135	1078	2585	1656	3280	1525	4064	840	1258	1662	3902	2798.95	3220	2254	3628	7603	3977	2101	3833.11
Ctsd	19089.1	21221.3	11900.8	45649.5	20858.4	18849.5	11616.3	10695	12504.5	8807.37	20430.7	15450	12558	22357.6	28641.2	42102.1	13937.2	27429.7	50944.2	18974.8	12105.6	20525.6	18266.9	18457.4	68153.8	77681.6	61577.8	47920.1	51552.6	66720.5	51539.4	62385.5	62921.8	130207	55305.8	71589.1	46743	68730.5	55744.8	70973	56402.1	68070.9	28945.1	26489.2	118541	58252.7	34015.9	35279.5
Rplp1	1654	1605.9	1062	3606	1836.27	1134.35	1176.27	2126	2840.38	1490.23	4229.85	2879.12	1193.22	2689.81	4968.54	7648.84	1424.35	3406.33	4699.02	3654.7	2180	2162	2378	2305.01	2983	1784	2781	1602	1963	2391	1985	1824.01	2560.9	3005	3073	2016	2308	2061.01	2280	2514	2400	3779	3089	2515	2505	2700	3749	2796
Cabs1	0	0	0	0	0	0	0	0	0	0	0	0	0	0	0	0	0	0	0	0	0	0	0	0	0	0	0	0	0	0	0	0	0	0	0	0	0	0	0	0	0	0	0	0	0	0	0	0
Hmgcll1	0	0	0	0	0	21	0	4	0	0	0	0	0	14	0	0	0	0	0	0	0	0	0	0	37	44	28	37	26	45	41	21	72	88	31	45	21	58	30	53	113	87	31	18	160	101	77	35
Ttc9b	0	1	0.06	0.32	0.41	0.42	0.18	0.12	5.04	0.11	1	0	0.51	4.73	0.66	3.68	0	0	2.83	0	0	0.56	1.12	0.54	1.07	2.86	0.18	0	0.03	0.21	0.12	0.17	0.13	2.36	0.24	0.09	1	0.19	0.21	0.07	0.28	2.53	0.08	0.26	0.04	1.59	1.57	1.37
Phox2a	0	0	0	0	0	0	0	0	0	1	0	0	0	0	0	0	0	2	0	0	0	18	0	0	0	0	1	2	0	1	0	1	0	0	4	1	1	1	2	0	0	0	2	0	5	3	4	3
Abhd8	1118	1219	625	1886	1460	1216	699.97	533	830	453	2269	0	482	857	905	2177	906	3555	3064	599	1282	586	482	752	1203	929	1441.19	888	1004	1029	1051	953	870	1783	1135	1058	917	1239.01	1325	1224	908	1315	813	638	906	959	1019	763
Ift22	428	809	313	1741	599	396	324	264	672	344	537	0	357	605	984	1257	476	578	1974	395	690	637	474	173	960	678	1107	591.99	667	848	785	786	745	1187.99	902	786	642	825	962	956	655	906	605	486	748	773	968.34	758
Fzd3	258	407	162	1303	447	139	526	280	253	195	313	0	221	478	1067	907	420.92	922	1783	0	0	227	721	484	116	170	243	160	108	122	154	173	103	237	161	226.99	101	180	186	210	220	218	165	136	265	164	183	200
1700008O03Rik	0	0	0	0	0	0	0	2	0	2	0	1	0	0	0	1	0	0	0	0	0	0	1	0	10	10.96	12.98	4	18.97	8	10	4	3	10	5.99	3	9	6.97	8	2.91	3	7	2.94	2	10.97	7.96	10.97	3
Mid1ip1	1334.89	1505.22	643.88	4710.19	1312.37	1404.86	1190.37	762.91	1293.19	699.27	2304.32	1639.26	859.56	1357.33	580.72	2439.7	2127.23	1163.9	5558.58	1088.65	1605.58	3037.24	1777.22	1474.13	1793.18	1679.12	3267.98	1849.23	1422.01	1595.57	2522.17	2038.63	1149.62	2397.76	2454.32	1618	1412.41	1931.54	2905.43	2330.59	1604.05	1877.62	2753.47	1738.62	1283.89	1125.6	3155.21	2124.24
Ap2s1	1591	1740	1104	4133	1587	1235	868	926	1761	995	3187	3534	930	984	3059	4403	1723	1515	4282	1983.59	340	1475	903	648	2864	1847	2922.99	1726	1731	2132	1832	2187	2014	3097	2635	2254	1975.28	1944.94	2402	2763	2342	3296	2357.97	1983	2623	2363	2766	2349
Fgfrl1	209	348	127	764	295	179	239	225	178	173	0	1	110	251	467	442	0	32	639	779	13	245	298	204	387	287	373	360	175	250	336	446	251	475	425	554	242	281	370	598	382	362	451	342	736	377	455	361.14
4930432K21Rik	0	35	96	0	70	145	36	19	117	41	0	0	0	37	0	0	0	0	162	907	0	0	0	26	27	17	21	5	11	17	8	10	27	35	13	14	11	20	19	13	13	21	23	8	15	8	9	11
Fhl2	0	0	0	0	0	0	75	24	47	8	0	0	0	65	0	0	53	13	213	0	0	85	87	0	1632.35	1069	1623	1012	1314	1280	967	1254	1177	1523.87	1100	1126	1389	1434	1542	1907.98	1361	1430	2047	2046	1659	1206	1183	1581
Emc10	3347	3651	2332	7146	3968	2338	2371.01	1908	3145	1585	3637	3631	2346	2781	4367.02	6370	2342	9207	9485	2152	1884	3423	3225	3140	3104	3046.99	3633.14	2444.8	2044.03	2215.05	2673	2852	2209	4236.02	3072.99	2811	2123	2409	3403.74	3467.89	2275.26	3236	2783	2106	3096	2243	3846.05	2793.02
Clstn3	24	56	0	0	42	0	0	64	0	5	0	0	0	110	0	0	0	0	67	0	0	0	0	0	0	0	0	2	1	0	1	1	0	2	0	1	3	0	0	0	0	0	2	0	3	0	2	4
Fbxw9	913.99	628.93	555.99	2675.88	682	604	555	295	620.98	415.94	726	0	665	334.97	796	1068.99	1788	1949.96	1564.97	1310.99	0	484.99	438.99	491.99	812	928.87	1353.99	770.02	589	648.98	949.98	939.75	654.96	1195.88	1128.99	882.98	572.99	783.99	1090.4	1094.87	783.99	1071.98	614.98	475.97	1354.89	963.99	999.99	745.99
Spib	0	0	3	3	0	0	9	7	0	0	0	0	7	0	0	0	0	6	0	0	0	0	86	0	0	0	0	0	0	1	0	1	0	1	1	0	0	0	0	0	0	1	3	2	0	0	0	0
Fnbp4	1244	1784	723	4292	754	5088	2922	1247	1688	1429	1444	2837	5315	2211	2930.96	2749	2157	1332	4184	2309	1834	1477	2050	2146	1255	1630	1970.57	1304	795	768	1466	1314	891	2135	1890	1284	707	840	1508	2109	1255	1477	2414.94	1439	1716	896	2287	1696
Cers4	5011	5446	3224.47	13249.4	4674	4143.52	3926.75	2048.39	3598.93	2635.9	4010	4196	2561.92	3668.69	8945.4	9494.21	4370	8574.35	11255	1320	2742	4101	2562	4075	2256.6	2689.48	1868	1932	1419.9	1848.16	1307	2102	1669	3331.59	1318.97	2180	1212	1828.36	1510.29	2653.44	1672	2442.15	1708.98	1425.98	3148.83	1814	1485.35	1907.32
Scrn3	1366	1918	956	2928	1253	1520	739	623	1111	804	246	2952	1190	808	1369	3065	599	1564	4097	0	2059	1050	643	2291	1123	1039	1184.09	850	791	1053	733	996	876	1693	807	1083	791	1284	893	1202	953	982.91	655	648	1217	918	806	880
Phax	1450	2044	1128	7689	1754	2502.88	1077.83	947.49	1594.64	1044.82	3096.88	3161.93	453	1241	4040.8	4321.19	755	2840.81	5737.16	2181.91	987	1352.91	1025.89	1834	1804.91	1265.06	2306.79	1207.4	1196.89	1504	1510.74	1368.6	1202	2267	1738.61	1635.47	1249.91	1556.42	1772.31	1912.56	1615.84	1899.69	1680	1279.76	1920.75	1506.44	1837.67	1299.46
Tle1	4752.99	6814	3268	16769	4372	7192.93	3223	2684	3576	1906	4728	2759	3138	4150	7985	8047	1798	5721.96	12891	6823	6397	4576	5603	5313	1450	1650	2062	1922	1069	1401	1317	1993	1301	2568.17	1395	2070	970	1515	1645	2325	1364	1675	1615	1285	1839	1361	2000	1955
1700109H08Rik	27	3	8	13	17	82	79	23	38	30	0	0	0	37	9	55	0	7	139	117	0	60	77	106	21	31	75	28	15	21	52	44	17	43	69	37	8	16	57	39	26	19	51	38	56	21	34	65
Relt	70	105	16	0	10	0	364	229	88	24	260	0	249	510	240.17	186	0	75	161	0	0	348	785	158	146	91	144	96	97	86	113	119	97	210	123	134	77	95	157	146	136	143	248	160	281	117	110	108
Snrpb2	1385	1258	626	3406	801.96	1389	1029.99	1159	1790	1077	1529	4864	596	1258	3824	3579	1986	5126	3278	438	927	1293	920	1411	1222	797	1639	829	816	984	1036	897	892	1397	1220	1002	798	938	1158	1227	847	1198	1249.88	773	1020	929	1242	874
Ubc	350853	407363	225976	1.12698e+06	338241	322376	338431	224786	261794	171219	214986	363402	298179	515870	666452	619434	206988	606170	949205	660094	551049	482245	684120	784560	68003.9	72205.6	213007	123637	53602.9	79787.5	159248	132876	46882.2	125206	133694	132142	45233.4	97996.1	178100	159450	68321	86227.9	90615.9	64922.9	66316.1	66240.7	154920	94726.9
Prpf31	2456.46	2016.37	1325.52	3105.43	2128.05	1143.34	1250.05	712	1467.07	853.06	2020.73	0	934.93	1645.63	3231.46	2951.52	3042.96	1897	6550.28	0	1580.43	2020.52	1682.24	1343.97	1971.56	1588.33	3833.16	1764.66	1486.23	1890.72	2741.7	1976.88	1223.18	2456.8	2657.63	2037.78	1243.96	1925.33	3151.83	2669.22	1908.03	2076.48	3301.63	2024.79	1735.7	1500.42	2795.21	1818.66
Sertad1	14643.7	16745	9788	44332.7	16158	10254	13423.1	15530	22459	11028	11164	15468	14311.2	22127.8	46049.4	43660	8320.14	30958.1	73625.3	42880	24256	31035	26121.8	30138	2261	1808	2453.2	1340	1663	1616	1692.87	1425	1410.14	2435	2090	1465	1524	1924	2294.84	2221.98	1846	2704.93	2021	1591.01	2118	1780.38	2088	1482.98
Carhsp1	3731	5082	2449	8675	3586	2099	4132.03	2884	3676	2282	2923	5273	2109	3387	6450	5793	3976	450	9371	7276	5945	5010.92	4498	4115	7985	7843	11953	6145	5990	7953.59	8422.95	7796.02	6146	12246.2	10285	7205.01	5716	8451	9955.98	9998.2	7814	9271.91	12169.5	7537	7569	7188.55	10961	6378.53
Elk3	10116	11296	6245	30906	8039	14782	5946	3622	7423	4502	6990	20879	5526	6433	14787.1	16990	10307	19699	32309	7373	10858	10371	6029	9101	3805.36	4239	7902	4494	2691	3467	5562	5438	2872	5863	6139.14	5564.92	2665	4046.98	5890.61	6354.13	4703	5422	4651.34	3552	6800	4480	7686	6122.94
Herpud2	4181	4605	3183	11720	3898	4903	3504	3396	3930	2343	3739	7913	2352	4429	8076.18	8199	5278	6473	16189.1	10121	3562	4995	5875	3362	2145	2067	3642	2698.91	1603	2169	2279	3051	1809	3556.15	2739	3161	1564	2578	2746	3363	2085	2473	1967.3	1798	2697	1795	3285	2871.24
Rdh13	126	275	166	487	147	0	115	75	23	65	1	5	159	129	487	358	0	19	460	0	0	30	122	1	153	152	312	132	134	136	199	195	123	258	214	204	179	139	227	242	218	207	375	251	255	153	308.99	227
Adam21	0	0	0	0	0	0	0	3	0	0	0	0	0	0	65	0	0	0	0	0	0	0	0	0	15	0	2	3	3	1	1	2	4	9	2	2	2	5	4	6	5	4	1	2	7	4	7	1
Nutf2	3287.13	2943.29	1501.11	6277.02	2309.71	2985.4	2162.86	1632.5	2640.09	1686.8	2750.53	2759.16	1323.31	2299.96	4023.42	5160.26	1437.99	4048.6	7741.46	2945.51	1181.53	2710.89	2173.72	3759.23	3899.63	2560.73	5245.67	2611.8	2556.92	3085.3	3288.14	2863.62	2719.17	4155.79	4166.15	3212.38	2716.5	2862.69	4379.09	4178.38	3374.21	3780.53	5229.87	3501.23	3264.84	3091.85	4545.59	3623.96
Fut1	0	0	0	0	0	0	0	3	0	0	0	0	0	0	0	0	0	0	0	0	0	0	0	0	0	0	0	0	0	0	0	1	0	0	0	0	0	0	0	0	0	0	0	0	0	0	0	0
Arpc5	9553	11193	5948	31342.8	8141	10644	10712	10233	11626	7006	9672.01	10527	8734.9	12480	19613.6	22865	9508	16412	36702	15618	14346	11414	14667	13546	14516	11848	28233.1	15575.9	11193.7	14915	17917	17671	11410.9	20726.1	21190	19119.5	10918.1	15062	21460.5	23258	16247	18146	20325.5	15749	16111	14465	24705.3	20804
Rnf151	0	0	0	0	0	0	0	0	0	0	0	0	0	0	0	0	0	0	0	0	0	0	0	0	0	0	0	0	2	1	0	0	4	1	0	0	0	0	0	0	0	2	0	1	0	1	1	0
Elavl2	0	0	0	0	0	0	0	2	0	0	0	0	181	8	0	0	0	0	0	0	0	0	0	0	13	10	13	15	9	10	14	13	8	10	2	13	20	6	7	34	11	9	42	22	5	2	2	4
Pou2f2	0	6	3	13	0	0	19	24	10	25	0	0	29	37	47	13	0	4	14	0	16	5	8	24	0	1	0	1	0	1	0	2	2	0	0	0	1	0	0	0	0	0	1	0	5	3	1	2
Mgst1	1841	1934	1333	4249	1680	2252	1967	1109	1907	1123	3483	2691	1811	2115	6377	9606	1909	11905	6950	912	3089	2694	1962	2964	6135	5548.04	6685	5013.98	4567	6224.25	4781.93	5890	5818	9855	5062	6191.08	4392	5590	4646	7390	5194	6868.98	2420	1801	6972	4340.64	5013	4181.99
Nfib	5590	6851	3433	16052	5146	9319.73	10962	7100	9885	5028	4746.04	16927	10366.7	8390	16499	13457	3410	7260	25419	9942	4282	8076	8806	7862	7790	8458	9800	7104.12	4972	5308	6469.99	7021	5786	9419.43	8408	8166.76	5265	5799	6805.23	10081	5510	7741.97	6311.01	4577	5603.58	4374	7133	8166.8
Htr3b	0	0	0	0	0	0	0	0	0	0	0	0	0	9	0	0	0	0	0	0	0	0	0	0	0	0	0	0	4	1	0	0	0	1	1	0	0	0	0	2	0	0	0	0	0	0	0	0
Rab25	0	0	0	0	0	0	1	1	0	1	0	0	0	10	37	0	0	11	12	0	0	0	27	0	0	0	1	0	0	0	1	0	0	3	0	0	1	0	0	2	1	1	0	0	0	0	0	0
Ubqln4	1344	1459	846	3846	1264	2256	1276.03	659	984.08	653	1781	3012	1401	1413	1972.43	1165	619	3498	4137.6	1602	662	1544	2325	1237	1432	1368	2903.15	1600.05	1012	1259	2063	1764	1034.98	2092	2143	1812	890	1493	2575	2464	1640	1828	3068.99	1920	1514	1359	2914.99	1982
Rbfox1	0	0	0	0	0	0	0	1	0	0	0	0	0	14	0	0	0	0	10	0	0	0	0	0	1	0	2	2	2	2	1	2	5	1	5	5	2	0	3	2	0	0	0	1	1	3	8	2
Rps18	2339.88	2511.33	1469.29	5363.79	2329.67	1999.12	2031.55	3269.1	4114.15	2731.51	5184.33	3090.47	2037.59	3630.47	7874.04	10583.9	2166.55	5412.03	6423.94	3120.33	3169	3166.07	3209.15	3746.59	3332.74	2312.88	3795.8	2094.58	2329.14	2849.08	2977.65	2655.38	3162.66	4055.82	4128.25	2960.84	2422.68	2527.82	3217.77	3656.54	3694.64	5273.1	4754.72	3646.06	4812.2	4698.97	5477.56	4021.06
Rpl10	2972.31	3416.34	1885.79	8717	2802.95	2500.78	3536.56	4695.99	5699.69	3780.43	4670.63	7252.45	4901.03	6606.05	10057.7	15654.8	1898.47	8402.51	12256.5	9022.91	5287.04	5094.21	5196.66	5267.23	6050.75	4248.22	7356.12	3959.89	4301.97	4940.71	5092.04	5061.66	5655.17	6596.15	7959.69	5384.32	5071.05	4267.66	5838.82	6381.84	5749.04	8502.07	8095.42	6270.1	6911.03	6675.06	10208.3	8342.51
Rps15a	619	601	451	1700	463	373	844	1379.01	1620	957	1158	333	1056	1406	2751.03	2892	255	821	2024	414	1028	966	1131	745	1259	765	1234	645	831	1035	885	860	1344	1376	1612	969	984	843	1029	1265	1252	1765	1993	1473	1539	1391	2153	1572
Ncaph2	5173.77	5535.06	3103.93	13000.7	4201.66	3851.09	3040.42	1746.78	3698.04	2274.42	6274.8	172	3851.26	3276.18	6871.73	8412.15	3246.9	12455.4	12334.3	3945.57	3399.19	3923.08	3443.48	3225.1	2785.97	2617.09	4156.42	2495.79	1867.97	2485.51	3000.5	2786.04	2232.2	4101.47	3320.33	3123.69	1801.23	2633.45	3550.41	3541.34	2215.74	2963.3	4193.33	2881.79	2784.09	2138.73	3503.33	2784.31
Hipk1	1454.92	2792.79	1126.87	4568.8	1830.92	3042.61	4459.91	2844.91	3413.9	1953.69	1185.71	631	3935.69	4524.86	6836.91	6030.98	416.93	1859.59	9852.88	2452.87	2388.95	2739.91	3446.95	3349	8822.78	9369.09	9727.92	10681.2	5128.74	6030.56	6462.61	11878.6	7232.72	11652.6	7885.05	10766.2	5647.84	7860.26	7377.24	13549.2	6496.73	8124.21	7505.16	6138.62	6260.82	4571.86	7010.77	7624.24
Gprc5b	65.58	185.47	91.25	228.65	70.3	81.32	43.66	167.77	162.42	254.76	226.09	0	329.12	89.58	142.73	486.47	288.4	6.6	345.94	460.66	1	129.94	144.73	24.53	890.29	926.94	1726.12	425.52	567.07	661.89	1100.63	351.84	648.32	954.72	1494.14	563.41	498.58	621.23	1142.15	538.45	1129.02	1353.65	963.89	416.45	1288.36	893.09	1404.24	828.92
Man1a2	1562	1622	1137	4715	1667	1257	1139	1258	1444	994	1396.01	1926	1794	1544	3629	1232	0	2384	5635	5362	2105	1764	2313	1855	2778	2919	4985	2919	1880	2155	3310	3250	1802	3836	3654.98	3687.01	1910	2721	3709	4074	2858	3036	4180.91	2927.04	4260	2030.55	4608	3579
Ceacam5	0	0	0	0	0	0	0	0	0	0	0	0	0	0	0	0	0	0	0	0	0	0	0	0	0	0	0	0	0	0	0	0	0	0	0	0	0	0	0	0	0	1	0	0	0	0	0	0
Tppp2	0	0	0	0	0	0	0	0	0	0	0	0	0	0	0	0	0	0	0	0	0	0	0	0	0	0	0	0	0	0	0	0	0	0	0	0	0	0	0	0	0	0	0	0	0	0	0	0
Acyp1	369	350	196	969	226	405	295	367	641	350	321	909	257	575	1186	1461	46	516	942	525	219	360	447	655	878	695	708	414	658	727	447	436	844	1090	567	502	663	676.1	534	597	718	877	338	305	670	609	507	394
Cldn13	0	0	0	0	13	0	0	0	0	0	0	0	0	0	0	0	0	0	0	0	0	0	0	0	0	1	4	4	0	1	0	1	3	2	0	1	5	4	1	3	4	7	0	0	0	0	2	1
Cd163	0	0	9	0	2	13	0	11	0	0	0	0	0	43	0	0	0	0	0	0	0	0	0	0	0	2	0	0	0	1	0	0	0	1	0	0	0	0	1	1	0	0	2	2	1	0	0	0
Hdac5	2577	3479	1361	4694	4491.13	2670	2071	1113	2308.91	1328	2387	1973	3514	2665.41	5854.87	5853	1322	1911	11205	4200	5941	3279	3560	4882	899	1180	1432	1117.99	585	755	1032	1367	807	1479	1549	1335	663	913	1213	1578.01	894	1127	1451	950	1299	951	1804.01	1291.02
Rala	3238.77	3365	1916	7864.53	2632	3047	2960	3401	5457	2585	2306	4557	2614	3961	9387	9951	2571	7390	11383	1756	4925	4544	3269	3818	4959	3446	5931	2869	3462	3850	3768.54	2951	3624	5389	4176	3391	3401	3567	4308.67	4454	3977	4598	4275	2630	4179	3575	5143	3390
Clec3a	5	0	0	0	0	0	0	0	0	0	0	0	0	0	0	0	0	0	0	0	0	0	0	0	0	0	0	0	0	0	0	0	0	0	0	0	0	0	0	0	0	0	0	0	0	0	0	0
Vdac3	7521.19	6870.83	4514.69	15728.5	6963.11	6396.25	5017.91	5751.93	7309.16	4571.72	10225.3	6290.16	3401.6	7695.7	11833.2	17202	6333.95	7902.24	21834.1	6366.26	5324.85	7881.97	5927.24	6946.9	8255.71	6414.57	15339.7	7552.61	6488.51	8770.66	10254.5	8173.06	5997.6	11254.6	10575.8	8909	6291.47	8455.93	11634.5	11721.2	7217.61	8589.1	10321.8	6954.55	7525.03	6491.79	11755.6	7707.03
Slc1a7	0	0	0	0	0	0	0	0	0	0	0	0	0	0	0	0	0	0	0	0	0	0	0	0	0	4	4	0	0	0	2	0	3	0	2	2	2	1	4	0	6	5	4	1	7	1	13	8
Vps72	2065	1995	1425	5334	1904	2194	1778	1134	2180	1308.96	3134	3545	1793	1442	3912	4727	1779.99	7760	6348	4193	1834	2606	1971	1960	789	687	1471	808	677	725	1083	880	559	1140	1161	1056	531	769	1206	1168	860	1013	1295	900	1098	853	1344	1006.26
Gabpa	2805	2812.95	1800	11659.4	2526	4206	1670.53	1585	1607	1435	355	1514	2204	1838	3285.38	3153.76	3328	4401	7547	105.02	49	2364.52	1939	4074	1016	1140.16	2331.65	1601	820	1061	1512	2145	765	2122	2128	2512	757	1356	1846.82	2388	1797	1427	2646	2028	2706	1463	2329	2235
Bmp7	138	195	5	0	0	0	0	90	12	0	0	0	269	227	0	0	0	0	28	0	0	0	0	0	2	10	1	36	3	2	2	16	2	8	1	33	3	5	1	19	5	12	3	3	38	12	32	75
Dynll1	16758	19914	8647	48584	14272	14249	15228	20475	23323	12311.5	22217	26843.2	15018.8	28630	43568.9	63562	13502	26851	65856.1	44257	24852	24894.2	30151.9	36172.2	16511	10706	13921.9	8710.62	11208	13608	9316.24	10327.9	12411	17412.3	12448	10369	11935.2	13241.7	11340	13910.2	11842	17052.8	11184.4	9412.36	12283.3	11857.4	12199.1	10672
Pdcl	2535	2573	1719	5770	2738.88	3586	2719	1565	2327.99	1377	782	0	302	2289	6479	6719	2984.25	4185	7862	5197	2221	2169	2178	2036	1690	1664	3233	1997.99	1403	1804	2119	2263	1301	2753	2673	2476.23	1344	2268	2566.06	2805	1888	2148	2171	1553	2525	1711	3017.44	2532
Tmem184b	16156	20323	10075	41293	13712	17267.8	13447.2	6065	10969	6493	13580	34967.4	14255	10494	17418.9	22046	10833	12023	60492	10360	17527	18799.1	18428.2	18846	11417	12511	18694	10697	8588	10062.4	14608	13974	8018.67	18488	13981	11283	8070	12951.6	16136.5	14769	10428	12037	11182.3	8080	10535	7027	17850.5	11606
Gm5965	0	0	0	0	0	0	0	0	0	0	0	0	0	0	0	0	0	0	0	0	0	0	0	0	0	0	0	0	0	0	0	0	0	0	0	0	0	0	0	0	0	0	0	0	0	0	0	0
Rsph14	0	0	0	0	0	0	0	3	0	0	0	0	0	2	0	0	0	0	0	0	0	0	0	0	0	0	0	0	0	0	0	0	0	0	0	0	0	0	0	0	0	0	0	0	0	0	0	0
Nf2	4462	5365	3127	11609	5204.07	6800	2650	1405	2529	1495	2840	4737	1905	3350	8069	7270.02	1528	486	13205	9465	4496	3722	3752	3006	1883.97	1922.09	3670.56	2481	1178	1646	2473	2793	1301.34	3053	2755	2861	1199	2219	2853	3169.77	1718	1984	3328.58	2248	1943.51	1567.98	3371	2925.28
Cabp7	40.64	53.97	19.1	104.39	42.64	35.58	18.89	13.85	54.21	22.8	69.66	0	29.72	41.55	327.85	185.3	21.65	93.64	101.12	27.28	19.19	42.67	45.7	16.01	41.21	25.25	42.29	27.26	27.57	26.39	29.47	21.41	34.03	50.77	39.08	17.83	20.26	30.56	58.98	32.89	21.44	26.59	5.27	23.21	32.68	21.3	34.56	26.41
Zmat5	633.68	622.03	426.9	2018.61	636.36	501.42	326.11	208.15	806.79	301.2	1299.34	0	318.28	483.45	1407.15	1347.7	420.35	2011.36	1872.62	671.72	358.81	674.33	911.3	300.99	690.79	508.75	920.71	443.74	470.43	516.61	655.53	460.7	469.97	802.23	672.92	497.17	422.74	498.44	669.02	649.11	507.56	566.42	385.73	342.79	440.32	402.7	667.44	480.47
Ewsr1	12162	12748	8048	36215	10820	15861	10368	6869.98	11623	7447.88	13410	18136	12240.1	11849	23302	17970	10864	10739	31549	15505	6050	10609	12281	12096	5212.98	5917.97	10961	6277	3624	4782.99	7126.99	6906	3561	8541	7809.99	7408	3284	5271	8810	8786	5682.98	6637.99	10992.8	7357.99	7819	5155	9967.96	7413.98
Ap1b1	4168	3399	2320	9340	4092	2990.99	2238.88	924	1514	1071	3610	1	1568	1843	1620	3517	782	9360	7208	2584	1994	2872	2991	1990	1819	1991	4208	3112	1387.75	1752	3085	3412	1349	3401.03	3176	3754	1110	2208	3472	3881	1921	2162	3141	2270	2703	1964	3674	3359
Derl3	0	0	0	0	18	0	0	4	10	12	0	0	0	4	0	0	0	0	26	0	0	0	0	0	4	10	15	1	2	7	23	10	4	10	25	11	1	14	12	3	7	14	4	1	5	2	25	10
Gstt4	4	0	1	0	0	46	0	4	0	0	0	0	0	5	0	0	0	0	8	0	0	0	0	0	0	2	0	0	0	1	0	1	0	1	0	0	0	0	0	0	0	2	0	0	0	0	4	1
Tbx1	4442	3611	2985	10978	4014	3449.36	1940.97	595	1885	956	2857.96	7527	4133	1908	4987	7312.98	4387	8250	15824.6	3867	3513	4146	2948	3695	989	1271	1796	1157	721	854	1320	1499	730	1704	1253	1148	759	1177	1686	1581	448	811	517	439	603	563	1337	761
Gnat2	0	0	7	0	0	0	78	6	0	0	0	0	0	12	0	0	0	0	5	0	0	0	0	0	10	15	38	10	11	19	17	17	32	18	18	13	13	26	31	19	30	46	35	14	24	17	56	29
Bcl2l13	1731.44	1648.72	1199.37	6540.94	2286.58	2828.53	1427.46	839.89	1129.91	803.44	824.8	4319.94	861.83	1378.66	2270.61	1794.08	0	465.67	5192.4	1322.57	236.93	917.35	2196.39	2050.59	1256.76	1208.48	2471.68	1446.15	966.71	1106.38	1695.77	1841.26	747.97	1955.98	1863.09	1673.84	920.55	1406.1	2069.08	1791.76	1181.9	1378.29	1952.17	1326.76	1448.37	1023.97	1939.77	1346.39
2610028H24Rik	0.66	0.27	0.31	0	0.84	0.35	0	2.33	0	0.09	0	0	0	0	0	0	0	0	23.12	0	0	0	0	0	0.43	0.28	1.52	0.16	1.81	0.14	0.3	0.3	0.43	0.19	0.3	0.29	1.26	0.36	0.46	0.61	0.66	0.38	1.3	0.15	0.38	0.13	0.52	0.54
Spatc1l	0	0	0	0	0	0	0	0	0	0	0	0	0	0	0	1	0	0	0	0	0	0	0	0	3	2	0	0	0	0	0	0	0	0	1	0	0	0	0	0	5	0	0	1	0	0	1	0
Dqx1	59	2	1	256	23	2	69	11	7	0	1	0	222	33	0	0	0	8	260	0	0	46	48	219	10	22	4	6	17	7	1	5	6	20	6	1	5	14	8	6	10	22	13	7	11	9	6	15
Ccl8	0	0	0	0	0	0	0	1	0	0	0	0	0	0	0	0	0	0	0	0	0	0	0	0	0	2	6	1	1	1	4	2	0	10	17	0	3	1	19	4	2	16	5	1	27	10	1	0
Lnpk	292	131	93	1398	194	551	158	129	256	142	0	15	34	211	1424.18	348	643	20	892	0	0	298	236	42	507	444	822	509	346	375	585	631	413	749	814	645	339	371	631	793	564	489	963	705	965	363	766.98	611
Prr29	0	0	0	16	0	0	0	1	0	0	0	0	0	3	2	32	0	0	3	0	0	0	0	4	2	0	1	1	0	3	3	1	3	1	1	4	2	0	2	0	5	1	1	1	1	0	0	2
Mymk	0	0	0	0	0	0	0	0	0	0	0	0	0	0	0	0	0	0	0	0	0	0	0	0	0	0	1	0	0	1	2	0	0	0	4	0	1	1	2	0	0	2	8	0	0	0	3	1
Fam163b	0	0	0	0	0	0	0	0	2	0	18	0	0	16	0	0	0	0	0	0	0	0	0	0	0	1	0	0	0	0	0	0	0	0	0	0	0	2	0	0	0	0	0	0	0	0	0	0
Trpm5	2	13.1	4.07	22.55	2.05	12.05	79.39	49.7	35.73	21.9	4	0	70.83	16.32	19.35	42.84	0	6	30.35	89.45	15.33	15.59	39.27	42.44	23.56	16.72	10.07	15.37	12.12	8.19	9.28	24.59	12.18	24.76	7.07	8.16	7.12	13.11	17.59	9.09	16	19.29	12.06	6.1	31.59	9.06	26.19	12.25
Ascl2	44	1	2	0	21	0	7	2	17	4	69	0	0	20	0	7	0	0	73	0	0	0	0	122	56	39	49	59	39	24	31	66	29	41	16	53	38	30	41	65	16	15	55	70	29	13	21	29
Rarres2	142.39	152.11	49.8	181.67	62.6	142.62	116.19	122.23	311.11	129	64	0	9.44	298.5	354.49	305	304	69.31	677.97	0.37	14.36	632.4	115.17	18.25	12.02	11.82	11.39	3.37	5.36	2.99	8.54	7.84	11.4	11.85	6.71	6.06	9.72	4	8.88	4.7	1.93	13.78	1.63	9.11	9.02	4.28	11.47	1.86
Pttg1ip	24079	29356	14389	66972	22594	25417.5	19053	16041	18914.3	11566	22208.9	19723	16534	24382	49193.7	43496	18693.3	33181	73485.3	32470	26620	30008	28537	26962	16802.7	17032.2	20917.1	14638.2	10754	13272	15226.7	15373.5	11024	23732	14075	17279	9539.19	14038	16957.6	18593.7	15897.9	18008	14695.4	10897	27837	13962	17142.7	14525
Trpm2	2	1	35	8	3	2	5	46	15	6	5	9	1	42	13	22	0	4	86	1	5	4	1	5	7	6.01	8	8.99	8	16	5	3	3	13	4	5	3	7	15	16.01	7	7	12	8	8	10	12	1
Ube2g2	3515.97	4276	1754.95	7679.5	3101.98	2000.99	2266	1906	3028.98	1927	4732	0	1639.96	2938.97	5611.99	5199.97	1894	3539.07	10095.9	5297.85	3369.99	3662.99	2036	5162.99	5853.99	5123	9332.01	4652.98	4335.99	6045.8	6594.98	5567.98	3760	8595.94	6333.96	4963.92	4350	6021.87	7520	6913.84	5866	7719.99	6648.98	4616.98	5509.86	5477	9567.77	6526.94
Mpo	0	0	0	0	0	0	0	0	0	0	0	0	0	0	0	0	0	0	0	0	0	0	0	0	0	0	0	0	0	0	0	0	0	2	0	0	1	0	0	0	0	0	0	0	0	0	0	0
Lpo	0	0	0	0	0	0	0	1	0	15	0	0	0	0	0	0	0	0	0	0	0	0	0	0	0	0	0	3	0	0	2	4	0	1	0	5	0	1	0	4	1	2	2	6	0	0	0	4
Met	0	0	22	0	0	119	0	4	0	0	0	0	0	52	0	81	0	4	0	0	0	0	47	0	713	941	1915	1073	583	544	1714.99	1398	339	951	1401	1040	455.28	768	1540.56	1343	922	697	3390	1695	1577	521	2592	1540.66
Slc16a12	190	401	312	623	369	13	511	147	310	50	364	0	0	457	245	88	752	5	402	0	0	201	84	0	27	30	10	23	2	10	4	42	4	43	9	32	10	18	14	29	10	16	10	12	10	14	7	10
Syn2	127	444	143	0	202	108	129	47	89	22	872	3461	306	62	88	200	464	849	355	0	0	122	546	0	312	290	249	186	237	303	126	160	167	461	143	233	179	372	154	232	160	241	106	75	123	144	188	144
Elk1	609	681	263	1229	513	324	451	184	271	147	604	0	179	246	893	582	382	1331	1116	553	1	226	216	315	381	450	707	487	309	366	584	604	391	762	777	648	357	454	625	772	521	535	797	524	650	505	978	773
Nav1	1639.97	2031.91	1166.91	4720.92	1972.93	3045.93	3459.9	2309.96	3743.74	2433.99	1797.9	1815.84	3945.98	2825.79	6039.03	7669.99	1193	2652.99	10095.6	3768.8	1573	2689.93	2853.95	3535.89	2799.97	3056.11	3384.92	2419.76	1490.96	1559.95	2341.75	2769.71	2342.91	3994.68	3043.86	3316.31	1577.96	2108.85	2548.12	3452.76	3111.87	3876.96	3844.92	3164.92	4410.07	2728.97	3688.26	4304.94
Tnpo1	1402.04	2162	802.14	3565	1346	1600	1760	1500	1199	994	635	0	1839	1583	1926	2252	73	98	4705	3490	1127	1374	1263	1717	2247	2586	5827.98	3499	1479	2112.85	3895	3792	1705.88	3472	5271	4245	1932	2785	4231	5034	3500.32	3169	8131	5257	4234	2399.97	6556	5772.74
Myod1	0	0	0	0	0	0	0	0	0	0	0	0	0	0	0	0	1	0	0	0	0	0	0	0	0	0	0	0	0	0	0	0	0	0	0	0	0	0	0	0	0	0	0	1	0	0	0	0
Otog	0	0	0	0	0	0	0	0	0	0	0	0	0	0	0	0	0	0	0	0	0	0	0	0	0	0	0	0	0	0	0	0	0	0	0	0	0	0	0	0	0	0	0	0	0	0	0	0
Rnmt	800	1308	441	2404	747	1119	1292	612	853	579	461	0	583	608	1090	1421	933	1227.99	3425	1193	1	574	445	259	1158	1116	2363	1316	1017	1214	1747	1412	790	1887	1933	1630	831	1349	1984.01	1970	1725	1767	2195	1486.09	2375	1462	2438	1669
Kcnq1	1234	1279	1092	1121	938	1803	2005	759	1869	813	747	0	512	917	2280	2423	438	3296	2706	2060	1357	875	852	791	1872	1788	3559	1423	1244	1581	2484.1	1690.99	1001	2027	2008	1360	1137	1753	2533	1919	1953	2569	1477.88	1241	1795	1498	3541.05	2837.99
Srp14	5029	4566	2798	11441	3899	4707	3636	3677	5719	3075	5947	6850	2651	5332	10230	14134.9	4253	9781	13703	7264	4992	5479	5050	5579	5028	3569	6155	3158.85	3579	4644	3971	3525	3857	6212	4931	3993.03	3837	4289.95	4829	4894	4111	5746	3666.01	2600	4577	4168	4575.99	3298
6330409D20Rik	0	12	2	0	0	0	0	3	1	2	2	0	44	4	54	33	0	1	10	0	0	23	0	0	10	2	9	0	4	9	7	5	3	11	6	1	6	9	2	5	5	11	7	3	8	9	7	2
Cdk9	4338.99	3740	2882	9658	3675	4986	4252.04	2045	3476	2347	4446	5103	5870.98	4285	8932.03	6990	2666	4156	10698	4647	3950	4116	4181	5441	4628	4361	8569.99	4239	3895.99	4600	5729.6	4800.94	3442	6488	5936.54	4812	4013	4816	6725	6836	3895	4882	5203.76	3629	3761	3662.06	6362.78	4496.24
Tor2a	1897.96	1984.87	1079.94	4669.87	2010.99	1656.96	1212.99	601.61	1402.98	563.93	1276.81	7264.89	908.99	1055.85	1784.73	1992.76	550.74	1333.81	3601.84	1235.29	963.47	1295.97	662.88	1157.8	930.27	743.76	1068.66	707	681.67	609.62	761.91	830.94	494.52	973.86	782.94	806.94	521	572.91	905.85	1059.66	728	807.95	688.97	549.93	1216.95	672.93	824.71	657.81
Fpgs	967	651	316	458	614	367	380	135	359	258	702	1924	556	404	880	1849	0	65	1392	120	919	664	408	762	320	319	627	313	263	264	435	389	258	518	496	362	201	287	472	475.97	302	384	562	419	413	310	583	468
Mkl2	6044.79	6619.49	3959	16161.3	4741.92	11860.2	5086.88	2687	4356.56	2714.83	5382.73	3158.78	5391.91	4545.71	13090	10235.3	5365.69	13847.5	21556.6	10497.6	3068.73	5788.51	5767.6	5981.77	2812.88	3213.68	4300	4052	1550.66	2020.75	2724	4449.95	2531	4288.97	2637	4890.2	1931	2829.96	3082.84	5456.87	2326.87	2991.82	2242	2060	2779.79	2008	2830.12	3844.95
Cbx5	1580	3047	1268.99	7148	1706	2987	1164.74	1178	2431	918	1188	1711.99	2480	2200	1260	3869	2708.98	2892	8086	0	667	1668	1369	1824	2896	2752	4740	3485.03	1845	2320	2905.87	3951.86	2152.94	4808	3963	4542.16	1871	3192	3676	4670	2403	2563	6625.07	4805.04	2949	2091	3006	3107.28
Odam	0	0	0	0	0	0	0	0	0	0	0	0	0	0	0	0	0	0	0	0	0	0	0	0	0	0	0	0	0	0	0	0	0	0	0	0	0	0	0	0	0	0	0	0	0	0	0	0
Apobec3	1081.21	1605.67	1042.77	4254.23	1188	4382	1353	499.83	2023.57	628.01	315.46	3052	2157.14	1040.73	7066.24	3428.12	207	1877.3	4993.31	1759.37	429	2388	1231.5	891.78	3023.14	3078.16	7935.91	3661.33	2002.38	2527.08	5542.14	4269.57	2366.93	4537.78	7533.96	4249.1	2329.28	2797.01	6028.2	5540.85	2967.02	4355.07	4382.75	2537.55	3046.46	2654.77	7189.37	4380.97
St6galnac1	0	0	0	0	0	0	0	2	0	0	0	0	1	0	0	0	0	0	0	0	0	0	0	0	0	1	3.7	0	0	0	0	0	0	1	0	0	0	0	0	0	0	0	0	1	0	0	0	0
Taf7l	0	0	0	0	0	0	0	0	0	0	0	0	0	0	0	0	0	0	0	0	0	0	0	0	0	0	10	0	0	0	1	0	0	0	2	0	0	0	3	0	0	0	1	0	0	0	4	2
Sardh	574.9	557.86	378	1838.76	565	790.93	591.92	167.75	307	399	1686.96	2363.87	49.82	348.9	570.93	839.93	547.91	4684.84	1488.86	0	0	453	487.95	272.61	318	433.93	473	500.9	259.85	323.69	337	581	246	674.44	414.84	528.53	187	361	328	574	325	452.88	257.78	270	513.92	372.88	482	470.57
Vav2	245	392	65	144	176	0	234	87	140	106	631	0	401	166	0	2	0	16	688	1275	0	77	146	0	581	689	543	753	319	333	455	808	502	1213	718	1077	228	352	472	720	437	504	697	609	790	645	547	461
Tex15	0	0	0	0	0	0	0	0	0	0	0	0	0	0	0	0	0	0	0	0	0	0	0	0	69	93	49	46	59.11	56	27	71	118	141	36	67	10	58	24	52	61	68	18	27	411	79	15	18
Ppp2cb	887	1809	708	2807	1095	1464	1373	1467	1703	844	717	1699	1083	2249	2075	4965	474	1853	3774	1616	1445	1149	1544	2218	3828	3040	6789	4330.51	2860	3383	4543	3914.57	3019.13	4931	5427	4857	3472	3476	5065	6435.99	3806	4122	5204	3400	2978	3127.84	6695	5144
G0s2	59	3	2	58	16	40	31	13	58	5	0	0	5	40	232	70	0	4	80	0	0	98	52	64	80	58	5	77	15	25	10	56	36	89	23	68	13	32	12	50	28	34	9	12	103	73	28	34
Dmap1	986	1226	561.38	2669	885	1352	430	196	462	257	728	1659	229	483	1569	1237	598	2282	2341	1309	375	595	680	437	480	489	763	458	410	456	533	515	431	696	572	572	314	443	649	701	425	567	519	412	624	417	653	441
Pla2g12b	0	0	0	0	0	0	0	0	0	0	0	0	0	0	0	0	0	0	0	0	0	0	0	0	2	0	0	0	0	0	0	0	0	0	1	0	0	0	0	0	0	0	0	0	0	0	0	0
Mcu	549	811	390	2225	519	878	397	545	535	486	556	2	945.03	525	1067.03	541	0	33	2243	1286	17	606	291	304	1004	966	1668	1181.91	670	777	1004	1492	704	1283	1502	1555	687	803	1119	1728	837	998	1488	1272	871	718	1592	1536
Oit3	0	0	0	0	0	0	0	1	7	0	0	0	0	0	0	0	0	0	0	0	0	0	0	0	89	58	170	97	47	48	131	128	54	68	142	90	28	35	105	107	29	28	121	97	25	15	169	92
Tex11	0	0	0	0	0	0	0	2	0	1	0	0	0	0	0	0	0	0	55	0	0	0	0	0	5	6	6	5	2	3	13	15	0	0	1	0	3	2	0	0	3	1	16	13	0	0	0	0
Bcr	600	1335	440	6299	791	1215	1925	1071	1518	814	1599	1849	1022	2794	4737	3257	718	417	7315	4856	2697	7126	3626	4401	1974	2007	2302	1972	1114	1954	1700	1866	1751	3401	1965	2269	1406	2041	1860.65	2816	2413	3285	1638	1237	2799	2859	2788	2936.44
Fxyd5	17304	19145	12261	53897	17501	19945	11450.2	11349	19222	13182	26990	20822	13095.8	16378.1	42806	62355	15834.1	25189	56981.6	30153	19186	24506.1	26682	24967	11033	8829	8156.61	4559	6826	7891	5778.02	4692	6298	10155	5692	4186.89	6461	7994.66	6279.03	6143	7516	11783	5737	4538	6807.95	5673	9875	6672
Kcnd1	0	31	0	0	0	168	0	33	21	11	0	0	5	21	30	185	0	0	0	0	0	0	0	304	26	59	46	72	30	24	66	73	46	111	79	121	15	35	76	106.06	67	51	43	33	189	84	42	71
Tfcp2	387	784	383	1235	717	445	269	216	424	272	0	2527	13	337	270	562	76	45	2251	876	1209	536	377	684	274	271	428	325	194	244	336	368	171	438	361	380	173	301	356	415	268	314	327	231	375	238	440	343
Pou6f2	0	0	0	0	0	0	0	0	0	0	0	0	0	0	0	0	0	0	0	0	0	0	0	0	0	0	1	0	3	0	5.04	1	0	2	0	0	3	3	3	0	0	0	0	2	2	0	0	0
Pou6f1	278.06	240.2	202.73	504.95	289	107	214	102.34	149.66	69.89	0	72.21	225	185	208.11	490	19.51	339	1035.35	38	563	82	95.12	264.12	110.04	113.92	172.27	97.58	62	65.59	124.78	124.52	56	131.09	177.81	114	57.24	79	116.58	123.91	61.92	68.16	117.12	74.94	78	74	236.79	117.82
Ubp1	2004.57	2524.65	959.76	5829.38	950.07	1789.75	2138.52	1003.52	1228.52	1126.79	893.58	4.93	2156.57	1625.67	1485.31	4078.87	1233.62	1919.28	5803.84	3997.48	1208.99	2264.63	1496.64	1227.25	2043.63	2359.16	3060.95	1779.35	1477.01	1407.93	2133.5	1886.43	1549.85	2900.95	2218.16	1981.58	1327.12	1824.49	2380.7	2550.04	1808.13	2372.38	2328.58	1561.75	2665.21	1799.86	2571.74	2089.87
Nuak2	228	819	216	1086	298	299	2754.97	1844	1087	1021	9	0	2664	2770	1765	2022	0	329	2625	7782	3725	524	4314	3298	3868.91	3508	10523.4	3129	2781.83	3271	6537.98	3882.87	2664	4797.05	7704.1	3220	2665	3969	8064	4390	1534	2198	4499	2431	1154	1163	4341.92	1216.88
Ick	3640	4422	1938	13055	3506	5872	2752	1856	3377	2150	2945	2094	1809	2832	4193	7865	1758	9155	9246	5472.97	2964	3095	2254	2341	689	679	1112	777	387	548	734	821	426	979	943	1006	449	633	821	984	569	772	739	570	618	567	966	873
Sdhb	4485	4199	2396	9333	3449	3460	3201	2537	3972	2687	4946	3021	1641	3567	5352	7362	3450	6259	10238	3957	3504	4037	3500	3322	4709	3538	7231	3177	3285	4170	4671	3595	3189	5608	4883	3913	3337	4085	5926	5605	3729	4883	4437	3171	3710	3714	5114	3427
Cox4i2	38	61	41	29	35	119	55	37	126	37	70	0	18	121	375	98	95	163	219	0	109	78	70	88	16	11	5	15	5	2	6	8	9	16	12	9	7	9	3	8	3	4	2	2	15	4	1	19
Snap47	2393	1709	1300	5189	2172	1907	628	718	1526	671	1959	2056	1305	1353	3591	4476	1305	4128	5404.33	0	2292	1867	1577	1813	4610	4094	6957	3854	3584	4486.2	4633	4180	3125.18	5851	4928	4236	3646.91	5062	6039	5718	4006.87	4732.81	4004.45	2877	4502	3525.73	4437.82	3210.88
Wnt3a	0	0	0	0	0	0	0	0	0	0	0	0	0	0	0	0	0	0	0	0	0	0	0	0	0	0	0	1	0	0	0	0	0	0	0	0	0	0	0	0	2	0	0	0	0	0	0	0
Kdsr	1355.12	1452	980	4348	1033	2582	1569.97	1002	1458	995	876	2173.99	325	1341	1842	2224	367	1681	4313	2239	1623	905	1059	3	2655	2960	2470	1805	2209	2114	1755	2495	2386	3971	2548	2515.99	2084	2452.92	1990	2809	2510	2878	2956.01	2479	4207	1961	3018	2462
Vps4b	6225	6580	3174	12364	4220	5359	3698.02	2518	3354	1887	2957	2507	2107	3678	5381	8340.4	5108	3090	15601	7069	8210	4378	3984	3394	3391	3548.34	7527.99	4353	2742	3727	5122.54	4589	2497.12	5853.88	5191	5056.06	2465	4196	5526.19	6027	4012	3965	4699.78	3257	4645	3430	6566.15	4943
Rps25	2778.95	3235.41	1746.8	7273.72	3025.76	2776.9	2233.8	3210.83	4751.95	2959.22	4222.21	4393.09	2457.58	4768.32	8432.45	13336.3	2683.47	8654.88	8089.52	7303.06	3344.68	3851.69	4120.02	3959.72	3203.93	2060.97	3509.87	1790.16	2413.02	2594.18	2445.2	2285.46	3275.06	3681.83	4220.4	2462.33	2909	2364.93	2978.98	3336.89	3181.23	4483.1	4121.09	3301.39	3625.3	3812.33	4310.25	3390.04
Nxf2	32	0	0	0	0	0	0	6	0	22	0	0	0	0	0	0	0	0	154	0	0	0	0	0	16	11	27	23	10	18	22	22	9	24	17	21	10	7	19	17	9	16	12	5	12	20	24	13
Taz	2676	2577	1533.08	6348.74	2272	2601	2403.82	1109	1926	1113	2168	1856	2338	1905	2962.9	5688	2214	3064	6404	4953	4044	2395	1660	1169	1314	1781	1715	1097	947	951	1144	1196	881.34	2081	1320	1295	852	1167	1325	1609	1089	1463	826	711	1658	943	1208.99	1142
Kif19a	6	9	0	0	0	96	0	2	0	2	0	0	0	8	0	0	0	0	2	0	0	18	0	0	5	2	3	1	2	5	2	2	9	2	3	4	1	2	4	5	0	0	2	1	1	0	0	1
Aldh3a2	3528	4339	2682	9198.35	3836	4662	2757	1352	2042	1677	1962	9799	2028	2089	5072	3819	2127	7172	9605	4300	30	2992	3436	2182	3339	3547.95	6589	4884	2704	3826.99	4321	5635	2447	5466.98	4337	5542	2349	4217	4783	6783.99	4976	5042.03	3013	2656	5278	4050	5641	5479
Zmynd10	9	31	0	0	28	0	6	12	0	2	34	0	0	27	0	0	0	0	6	0	0	0	0	18	2	1	0	1	1	1	2	3	0	0	2	2	1	2	1	0	0	2	1	2	1	1	1	1
Tmem115	2416	2936	1762	5497	2511	2466	1565	567	1187	698	3257	1490	975.83	951	2294	4099	1486	2556	5709	3281	516	1972	1156	1468	2665	2547	3568.97	2080.53	1767	1995	2613.84	2281.16	1667	3110	2483.99	2396	1748	2106	3008	2882	2248	2799.16	2151	1681	2691	1721	3087	2187
Hyal2	4259.56	6834	3204	13195	4861	3721	2022	1600	2734	2542	9772	7932.98	2848	1864	5101	9994.75	1888	3722	17372	1581	3280	6489	3250	3473	3400	3914	5729.03	1923.85	2291	2981	3953.48	2233.51	2265.92	5104	4018.02	2492.68	2233	3467	4766.02	2937	2689	3929	3297.21	1825.83	3712	2455	4751.09	2277
Ifrd2	148	143	154	613	311	296	115	81	191	88	678	0	337	117	126	344	414	256	725	444	109	277	134	131	388	320	710	333	289	301	500	280	244	480	510	357	279	348	621	475	275	391	1037.97	517	237	278	722	405
Hyal1	2033.8	1621.18	1197.16	4604.68	1767.18	2141.6	1176.66	645.86	1420.16	997.71	2858.61	8030.97	2632.68	1436.24	4033.11	3171.53	2515.72	4055.72	5445.29	1	17.04	2222.49	2349.51	1789.1	1682.81	1961.78	1228.72	609.14	1196.42	1425.81	942.08	896.25	1151.04	2551.05	1027.62	850.27	978.05	1667.43	1088.96	902.75	796.77	1093.45	756.36	485.08	1391.46	731.53	1100.62	537.09
Tusc2	1642.89	2026.15	841.26	4711.52	1607.38	1325.19	1536.65	860.65	1256.58	637.11	3422.9	274.73	1409.2	1385.39	2058.88	4638.95	1114.62	2978.34	5203.96	2239.1	2249.54	2057.4	1600.09	2572.56	1841.18	1454.33	2239.65	1178.41	1464.29	1898.35	1466.44	1398.47	1364.22	2660.57	1564.17	1405.18	1268.55	1809.92	1730.46	1704.57	1380.24	1773.36	935.97	751.37	1557.49	1359.49	1169.97	944.39
Nprl2	1071	849	439	2496	949	1147	563	299	543	372	1378	817	733	510	1869	2118	510	1625	3435	2200	621	687	734	673	592	587	708	464	413	474	495	501	443	807	501	532	386	539	550	684	543	629	374	320	735	492	433	318
Slc38a3	20784	15198	13042	34019	19244	13795	13599	5623	11897	6131	14862	8969	17874	8954	21949	15953.4	8879	15890	37724.2	9475.37	4917	12041	13730	12936	10	19	6	15	9	1	2	6	21	14	14	52	7	11	5	21	9	3	13	9	11	11	11	26
Cacna2d2	10	18	28	269	8	0	1	4	9	4	0	0	0	6	0	0	0	3	29	0	0	0	44	92	0	2	0	1	0	4	0	1	0	0	0	3	1	0	1	2	2	1	0	0	0	0	1	0
Rassf1	4618.58	6101.6	2777	20485.3	3892.28	5436.21	4846.96	3516.01	3548.08	2179.45	4061.35	7927.96	6332.45	7763.72	11298	11033.4	2963.82	8669.69	23571.6	11008	9441.61	9835.11	9673.9	8849.37	4285.19	3602.43	6978.05	3752.41	3271.3	3886.44	4855.41	4487.31	2910.69	5015.87	4661.47	3959.82	3053.51	4038.39	5665.83	5692.23	3370.12	4183.36	4591.54	3448.03	3619.16	2962.28	5522.49	4036.33
Epn3	25	148	0	0	34	0	0	99	20	0	0	0	83	326	0	0	0	0	38	0	0	0	0	0	5	8	1	5	2	1	5	2	0	2	1	5	1	8	3	3	1	2	3	3	0	0	3	1
Rnf112	0	0	0	0	0	0	0	0	6	0	0	0	0	0	0	0	0	0	0	0	11	0	0	0	0	4	0	0	0	0	0	0	0	2	0	0	0	0	0	0	0	1	0	0	0	0	0	0
Slc3a2	39159	38712	25203	92065.9	39031.9	36798.2	35483	24358	38751	17313.8	41496	22446	23863	27647	69492	49429	20368.6	57069	92446.9	34620	24724	35987	34117	33463	6336	6200.98	10966	5652	4391	4413	7633.01	6248	3738	7259	7598.99	6074	4020	5101	8139	7213	5066	6228	6909	5605.52	5251	3326	12527.5	6585
Nxf1	6984	7586	4069	22463	6045	12463	12275	5310	7118	4663	9248.06	5214	7088	7768	14126	19409	6920	14415	22518.5	5786	15962	7481	8003	9424	4384	5572	6447.92	3785.91	3019.02	3766	4392	4042	3236	7593	4623.6	4468	2792	4438	5351	5395	4113	5198	4899.89	3559	6293	3962	4809.79	3968
Stx5a	6298	6559	3359	13993	4578	7511	5955.12	2951	5797	3099	4898	8037	5985	4816	7403	8124	2204.87	19400	16142	4764	3742	4285	4791	5113	3478	3782	5263.23	3093	2361	2756	3344	3232.99	2748.84	5127.95	3789	3528	1995.97	3097	4010	4509	3421	4384	3026	2353	4812	3035	4377	3427
Slc47a1	42	50	0	203	79	0	0	0	0	0	0	0	0	0	0	0	0	0	0	0	0	0	0	0	2	2	4	0	1	0	4	4	0	5	8	11	6	0	3	2	6	7	6	14	9	6	9	6
Pifo	6	74	14	0	30	0	0	50	0	0	0	0	0	147	0	0	0	0	1	0	0	0	0	0	0	0	0	0	0	0	0	0	0	0	0	0	0	0	0	0	0	0	0	0	0	0	0	0
Tnfrsf13b	0	0	0	78	0	0	0	2	0	4	0	0	0	6	0	0	0	0	0	0	0	0	0	0	8	4	4	5	2	4	1	7	0	4	2	2	7	8	7	5	3	8	1	7	6	5	3	3
Spire2	14	54	0	0	0	0	0	26	0	0	0	0	16	83	0	0	0	0	31	0	0	0	0	0	160	154.21	252	100	106	124	201	153	112	141	157	78	140	181	204	132	258	278	167	149	161	178	434	275
Prox1	0	0	3	365	1	0	125	116	7	53	0	0	0	43	38	1	1	0	177	0	0	21	0	0	14	10	23	15	4	9	5	8	0	16	9	21	11	6	6	11	18	32	16	13	26	12	24	24
Raver1	921	1016.85	657.95	2053.56	1169.97	1291.52	612.48	275.72	621.76	456.9	559.84	2082.93	261.75	599	1490.98	1424.81	253	601.89	2791.91	983	296.96	769.99	740.93	697.99	610.93	538	1481	871	315.96	464.98	1215.04	969	499	973.88	1306.91	1048.93	385	692.88	1273.99	1261.99	669.91	704	2312.99	1212.93	699	642	2106.97	1397.95
2610507B11Rik	5446.31	6240	4820	16952	7487.98	8016	3871.99	1682	2814	1975	6054	9573.98	2772	3369	8171	5925	4111.04	8635	16235	4653	1808	4496	5618	5596	5606	6425.75	11851	9687	3346	4081	8710	10914	3789	8920	7776	10111	3447	6553.8	9464.87	11686	7655	7570	10466	7898	10225	5337	12958.7	12250
AI597479	1418	1326	711	3138	968	1664	433	351	850	402	1153	0	408	654	375	1739	2153	2119	2875	2103	415	696	329	1251	576	695	1019	723	535	624	739	802	451	1161	892	977	489	768	739	1018	770	690	924	691	1113	618	788	755.43
Tmem86a	511	272	416	869	534	262	219	194	366	369	889	1613	318	316	768	365	920	14	1114	0	78	95	150	41	209	160	265	151	112	172	240	189	153	380	299	242	127	164	286	228	317	304	203	85	539	297	330	207
Optc	0	0	0	0	0	0	0	0	0	0	0	0	0	6	0	0	0	0	0	0	0	0	0	0	6	5	25	19	5	7	13	21	13	4	22	21	25	13	25	18	15	11	23	23	1	2	7	16
Tex14	0	31	7	0	0	506	3	13	0	0	28	0	0	14	10	0	0	3	0	0	0	105	0	0	11	4	11	8	10	3	2	0	1	12	5	2	2	3	6	9	3	1	6	0	4	3	4	7
Ifi35	5802.11	5848.82	3685.67	15088.9	4711.99	4893.06	4834.88	2999.66	5884.05	2824.88	7096.34	9121.89	4786.49	5029	13427	12565.4	3253.91	9974.3	16701.2	6484.38	4051.92	5956.72	5043.3	5780.7	4651.36	3972.55	7290.96	3773.09	2914.56	3754.8	5379.11	4383.5	3574.89	6223.33	5667.49	3306.05	2639	3475	6338.89	5720.54	3447.79	4891.44	2727.55	1897.72	3098.63	2654.85	5218.3	2368
Rdm1	2143	1578	1061	4302	2310	1824.17	796	536	959	543	2214	0	1363	1596.95	4165	5342	1528	2303	5823.48	2173	2852	2621	1537	1275	659	519	340	319	400	558	267	381	556	850	353	346	410	500	349	486	285	411	422	283	300	316	229	199
Nedd8	3204.22	3274	1724.57	8241.02	2687	3335	2292	1895	3584	2095	5916	7350	2105	3036	6742	10955	2564	6795	8237.53	2613	3307.97	4262	3056	2974	4832	2949	4826.01	2434.29	3289	3824	3183	2885	3700	5129	3880.37	3008	3416	3290.99	3811.01	4017	3762.97	5168.98	3623	2607	3932.99	3707	3772	3031.02
Gosr1	3713	4299	2338	7951	3078	6305.99	2347.1	1278	2463	1373	4657	10447	1128	2119	3540.65	3207	1495	270	8906	1239	2289	3062	2446	2119	1690	1806	4119	2580	1183	1709.02	2874	2813	1130	2954	2829	3098	1079	2322	3221	3423	2129	2007	2650	1849	2344	1702	3463	2675.64
Mrpl52	256	370	186	693	269	323	293	242	509	336	630	829	219	367	1145	1489	318	1881	944	105	447	336	224	342	436	317	340	196	309	283	279	229	403	424	407	255	328	295	287	322	378	554	395	322	447	407	514	381
Spaca7	0	0	0	0	0	0	0	0	0	0	0	0	0	0	0	0	0	0	0	0	0	0	0	0	0	0	0	0	0	0	0	0	0	0	0	0	0	0	0	0	0	0	0	0	0	0	0	0
Kansl3	3831	4804	2629	9371	3254.18	4019	2349	1631	2404	1628	2437	889	3977	3686	10450	5597	636	11793.9	13109	3118	3566	3450	4075	3066	1998	2288	3618	2276	1116	1402	2433.97	2339	1360	3167	2448	2532	1135	1798	2725.68	2883	2064	2204	2424	1725	2592	1666	3733.01	2788
Eya4	0	0	4	0	0	0	0	3	0	0	0	0	0	0	0	0	0	0	0	0	0	0	0	0	1	10	0	7	1	2	0	3	0	1	2	4	5	2	0	2	0	2	2	5	2	1	5	0
Ebf3	0	6	4	0	0	0	5	12	21	30	0	0	0	0	121	0	0	0	40	0	0	0	0	50	0	0	2	1	1	1	0	0	0	1	0	1	0	0	0	0	0	0	1	0	2	0	0	3
Uckl1os	5	34	10.3	2	16	15	8	13.94	20.09	15.73	3	0	2	22	19	64.01	1	2	34.78	0	2	1	12	38.86	7	10	14	5	7	6	3	7.13	2	14	4.24	11.25	4	4	10	8	14	10.23	5	5	8.69	8	7.38	7
Myt1	0	0	0	0	0	0	0	0	0	0	0	0	0	0	0	10	0	0	0	0	0	0	0	0	0	1	0	0	0	0	0	0	0	0	0	1	0	0	0	0	0	0	2	0	0	0	0	0
Faf1	2668	3000	1715	6371	2827	4041	2073	2077	1880	1600	2837	4	976	2552	4470	6474	1083	1012	7065	3901	3800	2414	2333	2279	2379.99	2390	4802	3045	1974	2655	3243	2938	1822	3798	3282	3207.99	1809	2847	3641	3985	2247	2534	3791	2593	2347	1854	3755	2722
Gm266	0	0	0	0	0	0	0	0	0	0	0	0	0	0	0	0	0	0	0	0	0	0	0	0	1	1	0	0	2	0	1	1	0	0	4	1	1	2	2	1	1	0	6	2	1	1	4	9
Tsacc	14	8	14	73	5	58	12	24	22	14	0	12	7	24	23	45	0	0	58	0	0	7	13	24	32	20	29	8	25	27	26	14	21	27	17	17	22	14	18	18	15	16	17	17	27	18	17	14
Mettl16	1325	1910	773	3342	935	1326	955	515	1009	568	1896	1496	528	817	1955	1023	0	5480	3732	0	1745	1435	549	1435	1072	781	1397	670	794	972	959	785	652	1299	1029	811	725.99	1026	1073	1069	970	1055	1489	1059	1039	825	1137	760
Dazl	0	0	0	0	0	0	0	2	0	0	0	0	0	0	107	0	0	0	31	0	0	0	0	0	3	4	8	4	8	1	2	3	0	10	12	3	2	9	7	6	6	1	0	3	7	2	9	2
Apol7a	0.02	0	0	0	0	0	0	0	0	0	0	0	0	0	0	0	0	0	0	0	0	0	0	0	13	5	4	8	2	6	7	11	4	14	14	11	3	0	5	6	5	5	6	8	0	3	6	4
Pigyl	704	491	341	1054	621	461	259	183	648	293	1118.98	1199.54	265	333	1075	1710	800	728	1291	448	318	294	214	300	628	475	705	364	476	517	399.55	389	510	686	482	473	449	458.98	530	571	386	582	318	295	501	373	441	309
Rbm25	4379	5541	2279	14504	3175.08	8457.92	6964.98	4814	6434.97	4130.98	3278	10247	7490.99	7046.96	15461	15347	6360.99	13266	14112.9	8418	5806	5109.98	6634	6780.98	6365.94	6573.99	6089	2975	4218	3570	3935	3332	4644	6537	4756	3393	3480	3737.99	4216	4361	5069.66	6553.98	4662.16	3234	6844	3625	4171.99	3728
Psen2	1255	1884	633	3548	953	1393	802	292	826	430	1937	1341	43	865	1225	2084	951	2068	3316	1250	1952	1344	713	880	1134	995	1422	814	912	836.95	920	970	765	1361	1011	943.99	719	849	1075	1278	693	1045	683	486	858	595	893	732
Acaa1b	17.49	9.7	1.98	6.97	6.97	3.05	5.4	3.18	2.27	1.69	6.63	8.03	0.63	2.72	4.58	21.87	4.54	6.77	13.43	6.46	3.68	8.08	3.88	9.74	30.98	9.06	14.39	15.32	29.92	29.03	16.35	23.41	36.13	44.8	16.02	17.31	20.55	29.21	9.79	32.11	14.38	21.63	19.68	16.44	36	20.58	5.38	2.48
Plcd1	137	380	235	809	397	648	485	172	267	205	596	0	670	359	427	1395	0	40	1554	1038	0	595	216	399	1270	1343	2202	1649	998	1208	1723	1983	922	1963	1913	1988	842	1288	1951	2238	1154	1569	1339	1148	1275	1118	2059	1970
Fads1	3139	2971	1642	5393	3192	2837	1397.99	1080	1273	755	1877	2761	1451	2692	2999	2753	2004	357	4973	4139	943	1645	2405	2043	4110	4311	6133	5189.19	2539	2970	4873	5847	3049	7438	5894	6295	2201	3464	5749.01	6272	4457	3784	7029	4941	5816	3148.01	6557.05	6272
Lmbr1	908	717	299	2786	587	652	493	474	793	302	643	2115	872	572	1142	247	0	3827	1517	0	0	896	251	1489	390	446	534	389	233	330	340	439	247	542	417	462	257	420	362	508	340	414	361	285	494	311	395	381
Tnfrsf22	923.65	1292.46	809.82	2301.47	1465.12	1513.67	679.99	256.44	615.49	546.04	656.59	3562.58	82.86	431.36	2394.72	1449.99	1128.91	899.81	3855.69	2081.65	0	544.58	971.12	205	3764.41	3958.04	5707.18	3256.88	2851.67	3252.24	3570.79	3667.83	2690.42	6085.03	3319.25	3800.57	2462.42	4765.2	4159.31	4905.25	4072.66	3858.55	4455.98	3582.12	4707.84	2568.89	4544.65	4179.55
Cars	1251	1642	831	4279.57	1009	1379	1440	764	1086.54	791	1186	0	1315	1330	3902	4323	0	159	4698.78	894	708	2537	1754.15	2219	6402.94	6044	12989.8	5350	5280	6148	9231.4	6351	4253	8141	7889.58	5213	4539	6729	10543.3	7761	6304	7403	9439	6057	5768	4431	10828	7557.03
Phlda2	0	0	0	0	0	0	0	2	5	1	0	0	25	17	2	13	0	0	37	35	5	0	1	28	7	0	3	1	2	3	0	0	0	3	0	0	1	1	1	1	11	3	10	8	7	1	3	2
Asz1	0	0	0	0	0	0	0	0	0	0	0	0	0	0	0	0	0	0	0	0	0	0	0	0	0	0	1	0	0	0	0	0	0	0	0	0	0	2	0	0	0	0	0	0	0	0	1	0
Wnt2	0	0	0	0	0	132	0	1	0	9	0	0	0	6	0	0	0	0	0	0	0	0	0	0	356	376	258	427	187	181	125.54	308	300	551	251	625	110	119	178	399	665	574	680	947	1180	629	206	422
Gabra1	0	1	0	0	0	0	0	1	0	6	0	0	0	5	57	0	0	0	0	0	0	0	0	125	7	5	3	7	2	4	7	4	0	9	4	15	4	0	2	1	5	2	12	10	6	2	3	6
Grid2ip	0	0	0	0	0	0	0	0	0	0	0	0	0	0	0	0	0	0	0	0	0	0	0	0	0	1	0	0	0	0	0	0	0	1	0	0	0	0	0	0	0	0	0	0	1	2	0	0
Kdelr3	69	56	41	1	50	0	327	281	491	294	630	1387	0	129	548.33	498	0	4	245	0	430	115	65	0	2390	1947	3072.25	2264	1536	1697	2094	2320	1746	2584	2559	2316	1547	1681	2764	2889	2907	3415	2218.36	1857	3752	2150	3718.93	3088
1700006E09Rik	0	0	0	0	0	0	0	0	0	0	0	0	0	2	0	0	0	0	0	0	0	0	0	0	0	0	0	0	0	1	0	0	0	0	0	0	0	0	0	0	0	0	0	0	0	0	0	0
Apip	739	811	509	1580	509	1119	476	404	607	450	496	321	435	751	991	2484	610	526	1638	323	1026	724	672	571	717	470	732.87	502	455	574	507	446	477	820	563	569	446	519	572	693	431	612	540	459	454	432	541	453
Pdhx	1273	1260	708	2730	1048	1548	633.97	455	708	522	1153	1775	573	739	2046	1005	890	1178	2611	1844	1	1026	907	1307	956	906	1791	852	725	938	1138	944	598	1354	1079	925	608	982	1182	1261	955	1041	1153	898	991	704	1207	802
Vac14	2113	1647	1443	3609	2023	2448	1433	654	919	664	1947	2545	2053	1252	1316	1776	1193	3877	5916	1271	2306.97	1431	1605	3015	1473	1279	3105	1826.85	948	1358	2230	1964	888	2177	2127	2002	981	1563	2693	2584	1136	1247	2040	1493	1051	1029	2494	1618
Mcoln2	154	123	29	482	78	133	55	48	33	20	0	0	0	80	717	0	0	5	62	0	0	142	0	173	147	184	216	60	95	150	175	94	68	161	157	63	98	103	127	89	54	87	78	40	51	46	180	85
Slc5a1	4	0	0	0	0	0	0	0	0	0	0	0	0	10	0	0	0	0	0	0	0	0	0	0	5	2	5	7	0	9	6	7	11	1	2	5	0	2	6	7	2	5	6	5	0	0	5	1
1700049J03Rik	0	0	0	0	0	0	0	0	0	0	4	0	0	0	0	0	0	0	0	0	0	0	0	0	0	0	0	0	0	0	0	0	0	0	0	0	0	0	0	0	0	0	0	0	0	0	0	0
Akt1s1	1416.01	1288	1091	2869	1405	1245	952	699	1367	824	1112	4975	870	947	2244	2788	919	123	3816	3018	547	1558	1012	1022	2883	2133	4029.99	2168	2016.49	2417	2915	2647	2126	3563	3338	2726.99	2129	2544	3412.3	3230	2568	3362	2961.51	2250	2419	2446	3401.65	2493.99
Tbrg1	4275.99	5174	2943	13467	4190	3719	4044.2	3488	4718	3184	5831	6225	1658.01	4692	8756	11804	3182	5951.44	15965	7886	5792	4788	4692	5773	5628	4602	10681	5174	3860	4836	7109	5445	4193	6977	8014	5593	3658	4825	8097.74	7360.25	4925	6302	7002.77	4975.02	4674.35	4296	9668.88	5589.99
Panx3	0	0	0	0	0	0	0	0	0	0	0	0	0	0	0	0	0	0	0	0	0	0	0	0	5	0	0	1	0	0	0	0	0	4	0	0	0	0	0	0	0	0	0	0	1	0	0	0
Adssl1	35	25	25	142	36	0	20	14	52	9	0	0	0	86	0	0	0	5	252	33	272	262	0	164	122	133	127	92	115	148	118	136	97	234	131	142	58	123	98	122	159	206	67	84	331	255	163	162
Cfap161	0	102	0	0	0	0	0	8	0	10	0	0	0	80	0	0	0	1	0	0	0	0	46	0	12	5	13	1	4	5	8	2	11	7	6	2	5	7	8	1	2	4	8	0	0	6	11	0
Brf1	2705.75	1858.01	1269.71	5862.6	2343.85	1290.97	2049.86	974.11	1879.68	967.9	2728.8	2425.95	1740.88	1752.8	3000.94	4078.68	1403.77	2700.87	5899.75	797.84	2109.97	1681.86	2339.61	1700.89	904	855.87	1189.84	815.95	568.99	661.88	873.88	765.88	509.98	1179.98	902.97	856.94	488.97	695.96	965.98	1083.91	711.9	812.91	893.97	670.89	881.85	624.88	990.83	841.91
Vipr2	101	0	0	0	0	0	0	8	0	0	0	0	0	1	334	0	0	5	213	0	0	81	0	0	0	3	2	0	0	1	2	5	13	7	1	2	2	0	4	5	1	1	4	1	7	2	8	3
Odc1	3031.98	2771	1689	12441.7	2649.97	4136.97	10092.3	8827	6399.98	5289	5891	8144.95	3801.95	6536.94	5236.97	4909.92	4478.98	7345.94	11193.5	12225.9	4915	5344.92	6703.94	6966	11962.1	8433.97	18201	7195.97	8850.95	9871.85	12690	8651.92	7954	11445	18599.7	8215.94	9960.97	11049.4	14573.9	10846.9	11108.9	13257.6	19522.5	11170	6309.97	6048.13	19515.8	8717.93
Thg1l	25	0	19	216	47	0	22	37	108	55	0	0	28	61	115	133	2	3	63	0	0	25	8	75	44	38	80	30	27	42	47	41	42	71	111	57	69	34	63	72	63	78	203	109	80	74	153	103
Adam19	0	15	12	0	0	0	127.93	16	93.16	25	0	0	0	4	0	9	0	6	0	0	0	125.41	27	0	626.3	730.07	1312.29	1218.9	382.53	465.77	1237.63	1438.6	604.32	1485.88	1821.21	2462.89	451.47	484.79	1530.19	2239.96	1807.46	1496.41	4087.87	2519.13	3493.51	1489.28	3247.49	3312.72
Pabpc4	99.84	138.55	56	238.41	50.72	67	207.84	165.98	268.52	133.27	245.84	124	69.64	319.47	781.68	510.65	233.85	26.83	544.5	197.76	337.54	173.34	221.73	844.84	716.09	543.95	781.77	387.11	552.61	568.19	641.45	456.49	628.96	799.79	919.22	432.4	534.55	474.06	677.66	598.11	740.37	1087.02	1475.71	771.73	776.62	773.92	1343.54	888.68
Exoc3l2	776	1210	475	1355	596	342	170	197	374	269	244	0	0	396	3326	1493	0	43	3769	0	0	978	353	229	80	92	86	58	63	103	69	128	82	110	46	56	70	126	69	115	66	128	42	35	67	75	20	57
Zfp296	0	72.63	23.7	105.13	69.74	98.41	46.87	46	59	37	95	0	189	75	0	0.04	0	10.73	408.84	0	0	111.97	33.07	219.99	275.42	152.87	384.94	123.89	185.61	179.68	290.85	221.39	141.5	251.52	317.22	131.83	168.58	204	349.53	231.29	163.43	181.81	194.6	96.85	132.86	99.9	192.12	65.52
Plin5	0	0	14	272	0	0	0	7	1	13	0	0	15	9	0	104	0	869	74	0	0	3	0	0	0	1	1	0	0	1	0	2	0	1	0	2	0	6	2	0	2	0	0	0	0	0	0	0
Sugp1	2292	2029	1426	4110	1890	2010	940	610	1204	806	1277	25	858	1115	2887	2181	1676	2030	4411	1011	380	941	1027	1320	995	1050	2432	1231	730	1021	1662	1329	767	1607	1536	1382	664	1090	1771	1669	905	1088	1299	1008	1097	948	1805	1128
Dmrtc2	0	0	0	0	0	0	0	0	0	0	0	0	0	0	0	0	0	0	0	0	0	0	0	0	0	0	0	0	0	0	0	0	0	0	0	0	0	0	0	0	0	0	0	0	0	0	0	0
Gm5893	0	0	0	0	0	0	0	0	0	0	0	0	0	0	0	0	0	0	0	0	0	0	0	0	0	0	0	0	1	0	1	0	0	0	0	0	0	0	0	0	0	0	0	0	0	0	0	0
Dhdh	318.75	206.42	153.44	1054.45	350.85	259.42	229.79	156.48	252.15	197.83	13	0	187.18	268.52	21	493.04	4	27.05	920	390	524	346.3	269.99	78	292.41	307.5	493.59	245.52	224.08	234.16	347.07	377.29	266.48	439.03	428.51	308.82	209.67	291.55	333.42	358.63	303.07	367.15	268.7	202.15	269.9	183.56	405.63	318.1
Zfp790	1276	641	776	4084	1008	1432	695	248	553	389	30	0	359	509	757	413	0	69	3116	0	2	1156	609	1053	454	496	1057	619	382.59	469	755	728	361	818	748	744	268	644	840	879.92	570	520	628	456	839	475	841.6	613
Cpb1	0	0	0	0	0	0	0	0	0	0	0	0	0	0	0	0	0	0	0	0	0	65	0	0	23	4	21	10	6	16	6	8	16	27	10	9	6	14	9	10	4	5	14	5	24	19	6	5
Slc25a41	0	0	0	0	0	0	0	0	0	0	0	0	0	0	0	0	0	0	0	0	0	0	0	0	0	0	0	0	0	0	0	1	0	1	0	1	0	0	0	0	0	0	0	0	0	0	0	0
Fsd1	0	0	0	0	0	0	0	0	0	0	0	0	0	0	0	0	6	0	33	0	0	0	0	0	37	43	40	11	41	37	44	21	18	62	32	16	33	53	72	30	71	53	15	11	85	50	20	10
Pinlyp	0	0	0	0	0	0	0	0	0	0	0	0	0	0	0	0	0	0	0	0	0	0	0	0	0	9	2	0	3	5	0	0	7	2	0	2	0	2	0	1	3	2	3	1	1	0	0	0
Fuz	817.98	875.62	599.32	1875.43	813.16	629.03	663.66	300	598.89	354.6	1143.84	11.33	990.03	676.53	1760.16	1251.39	614.72	1673.16	1753.44	929.16	456.13	864.21	357.69	342.56	290.3	317.89	267.33	187.45	179.92	204.7	181.43	220.49	238.76	352.64	226.79	230.91	139.13	218.54	177.94	282.87	188.43	262.87	134.29	108.46	274.13	202.6	203.09	196.17
Sptbn4	9	1	6	0	17	0	0	3	7	11	0	0	3	19	0	0	0	0	0	0	0	0	0	175	4	12	13	1	6	3	5	8	5	5	2	5	8	2	4	3	9	6	16	14	17	7	17	17
Pgam1	6279.13	6790.14	3645.7	14971.5	6189.11	5157.92	4528.53	3754.95	5744.82	3590.04	5925.24	5394.31	3512.63	5125.51	10069.7	12148.1	5103.21	3475.19	16587	6991.71	5485.55	6433.4	4048.43	3966.5	10987.3	8719.88	13784.8	8574.24	8346.02	10503.5	9972.98	9981.23	8223.35	14028.3	11583.8	10469.3	8176.82	10817.2	11783.4	14005.7	13689.9	15757.4	22919.1	16446.5	10229.8	10805.3	26293.2	18779.5
Evi5	3934.27	2853.87	1858.57	10415.1	2400.39	4768.02	3070.55	2190.06	2505.25	1676.06	2650.25	1.53	2647.21	3625.28	7100.98	5873.25	3135.48	1815.28	11648.9	2343.38	3132.54	2609.33	2958.63	1643.19	1806.75	1792.4	2690.9	1845.72	1227.56	1446.02	1866.11	1934.38	1181.58	2661.38	2118.47	2303.18	1202.86	1799.8	1943.84	2516.89	1881.84	2073.36	1895.49	1403.34	2261.07	1538.92	2197.43	1944.82
Evi5l	1188.85	1356.95	816.88	4898.41	689.89	1162.96	1032.8	296.66	1113.38	391.46	1097.75	0	598.94	690.33	2147.49	825.87	0	5486.05	2384.99	0	2057.75	708.76	1111.51	121	687.51	751.56	1076.57	760.76	402.52	560.4	733.94	889.92	485.64	1091.32	775.92	895.2	404.35	690.85	823.85	981.61	468.94	724.36	512.58	481.78	562.37	502.6	615.87	619.7
Snapc2	1279	1124	672	2323	1007.94	961	508	214	599	340	830	1733	198	459	749	1506	348	37	1873	1	0	666	236	399	571	409	1088	480	404	571	796	646	402	764	847.43	646	496	582	885	849	548	680	756	543	656	606	990	618
Git1	6136	7621	4818.1	12442	7809.96	5476	4590	2529	4849	2637	5410	14120	8791.02	5860	10843	10574	5660	14733	22828	9222	10213	6893	10064	8341	2330	2485	4150	2231	1590	2071.99	3238.49	2655	1596	4334	3693	2820.21	1460	2443	3704	3174	2279.3	2840	4333	2655	2443	2129	4260	2841
Gltp	9985	9557	6411.83	21605.2	8415	11456	5415	3810	6869	4009	11273	11454	5946	7617	23632	24230	10484	25524	33006.5	14667	11178	12368	9385	11041	9360	6739	10722.8	8107	6996	9284.58	7298	8445	6118.01	12523	7190.98	9084.83	6459.41	9569	8609.01	11152.5	7395	9721	7362	6098	5361	6677	6933	6613.85
Bnip2	14566.9	15935.8	9392.22	35821.9	12741.8	16388.9	13557.7	11510.7	13677.9	8155.94	12451.7	14759	9759.82	13836.4	27894.9	32986.5	8450.83	15686.9	51898.5	20097.9	10568	16849	17907.8	15005	9481.37	9622.78	15508.9	9929.96	7615.96	9289.96	10523.9	11461	6530.95	13785	11711	11631.9	7066.02	10445.9	12624.8	13967.9	9489.91	10932.8	11263.8	8726.93	11165.8	8101.96	12724.7	10762.9
Ccnt1	1799.91	1860.73	901.82	4704.26	1023.79	2353.52	3780.93	3005.16	2607.85	1579.54	2400	8582	1483.25	3967.44	3477.63	4757.87	1106.68	668.04	7229.85	3191	1600	2191.22	3877.85	2341.31	2027.33	2070.35	2613.82	1368.92	1308.06	1496.63	1769.4	1592.36	1549.65	2487.92	1855.39	1613.12	1424.44	1687.61	1838.91	2109.31	2102.86	2547.54	1925.21	1342.78	2551.97	1494.07	1851.51	1429.89
Scarf2	326	327	241	226	213	117	266	132	289	192	142	0	140	144	186	396	0	21	606	0	0	185	159	0	160	225	176	296	106	98	179	248	209	467	441	396	63	98	245	334	211	261	302	331	851	442	331	433
4930579F01Rik	0	0	0	0	0	0	0	0	8	0	0	0	0	0	0	0	0	0	0	0	0	0	0	0	0	0	0	1	6	0	0	0	0	0	0	0	0	0	0	0	0	0	1	0	0	0	0	0
Brms1l	1399	2075	866	4291	868	1704	940	1012	1368	731	1038	5163	1153	1558	4037	2293	2239	3527	4075	1477	1305	1024	1080	1068	1186	1163	2248	1404	894	1204.97	1550	1570	659	1864	1603	1582	865	1407	1696	1936	1233	1239	1694	1269.91	1271	1050	1832	1368
Med15	2631	2894	1768	8585	2823.06	5544.02	2486.11	1143	1968	1645.99	1945	0	3085	1874	5579.97	4669	159	2150	10103	2576	1810	2914	3253	2948	1727	1853	4820	2812	1316	1664	3373	3021	1290	2847	3444	2988	1181	2255	3839	3591.91	1918	2202	3522	2341	1983	1731	4111	2849
Dhdds	1491	1433	966	3576	2053	2555	921	646	1432	651	2474	1494	701	1150	1832	2913	924	93	5402	2154	1801	1749	1037	2	892	843	1706.52	1011.99	648	869.23	1182	1143	761	1376	1320	1233	683	955	1191	1493	830	1013	1351	1037	818	815	1776	1244
Crybg2	0	0	0	0	0	0	12	0	0	0	0	0	0	0	0	0	0	0	0	0	0	0	0	0	0	0	0	0	4	0	0	2	0	1	0	0	1	0	0	0	0	0	3	0	0	0	1	0
Ubxn11	270.9	303.53	123.49	405.57	150.78	157.74	122.64	147.47	221.26	119.64	236.34	268.04	150.8	425.24	473.69	717.02	121.7	372.65	542.34	235.17	106.51	209	143.71	158.78	448.03	290.36	428.79	185.84	336.54	312.34	318.12	253.05	320.18	413.83	358.45	231.93	291.17	295.22	371.44	377.58	264.34	471.02	249	185.66	324.56	271.05	344.5	284.99
Mogat1	3	18	8	0	0	0	0	2	7	2	0	0	0	15	0	84	0	0	19	0	0	1	0	2	18	11	11	8	9	19	8	7	5	11	5	5	6	12	5	4	9	18	10	8	1	6	3	3
Tex22	0	0	0	0	0	0	0	1	0	0	0	0	0	0	3	0	0	0	0	0	0	0	0	0	0	1	0	1	0	0	2	0	0	0	0	0	0	0	0	0	0	0	0	0	0	0	0	0
Wnt8a	0	0	0	0	0	0	0	0	0	0	0	0	0	0	0	0	0	0	0	0	0	0	0	0	0	1	2	0	0	0	1	2	0	3	0	0	0	0	0	0	0	0	1	1	1	0	0	0
Tjap1	831	979	553	1946	803	768	754	314	711	460	1159	1	638	548	1012	872	2	1458	2987	866	929	1041	948	231	744	700	1208	768	543	660	813	867.88	634	1154	993	944.81	553	756	1119	1055	596	853	1206	857	723	598	978	755
Ehf	7	0	0	0	0	0	0	2	0	0	0	0	0	0	0	0	0	0	0	0	0	0	0	0	6	0	1	0	1	0	1	0	5	1	2	2	0	3	0	2	0	0	15	1	0	3	2	0
Nanog	0	0	0	1	0	1	0	0	0	1	0	0	0	0	0	0	1	0	0	0	1	0	0	0	4	2	0	1	1	1	0	0	0	0	0	5	1	0	0	3	0	0	0	0	4	1	0	1
Rpl15	3932.61	3883.87	2088.37	9295.66	3448.55	2530.74	3635.71	4469.45	5951.12	4114.69	6418.73	7078.58	3007.87	5311.43	10395.1	13879	2040.02	5002.79	11368.4	10328.2	5924.58	4736.29	4426.99	4995.88	5916.97	4053.47	7353.82	3746.49	4136.12	4941.48	5246.23	4602.22	4830.53	6909.02	7305.63	4847.94	4494.37	4725.53	6180.91	6377.72	5862.74	7624.29	8528.79	6056.51	6381.17	6275.9	8553.19	6553.07
Tmem167	1740.35	1853	1000	3378	1058	2012	1435	1027	1439	1095	1327	4479	1727	1209	3206	3988	678	1066	4152	0	517	859	730	901	4969	3735	6052.18	3496	3598	3936	4320.97	3917	3814	5950.58	5157	4147	3491	4043.17	4765.98	5013	4844	5535	5069	3706	5930.01	3904	5578	4624
Steap4	75	85	114	424	0	0	284	240	296	53	0	0	723	619	1249	352	66	2584	1380	0	1050	1189	681	357	0	7	7	1	0	0	3	3	0	1	17	1	0	1	8	1	8	8	5	8	40	14	26	22
Mplkip	860	845	518	1879.43	677.73	1636.96	800.42	465	853.99	526.27	1054	776	400	666	1563.39	1868.67	575.25	2180.22	2300.18	637.85	195	1136	572	927	610.98	499	748	410.68	487.51	515	474.98	510	484.26	794	566.29	533.96	405	496	598	710.35	610	740.26	643	493	776.98	534.5	582.97	583.01
Kif11	58	0	2	0	0	0	15	49	10	164	9	1663	0	39	0	0	0	0	0	0	0	0	0	0	289	281	486	452	173	185	421	492	129	523	567	643	180	275	518	653	142	192	2437	1374	292	109	607	461
Rpa3	520	689	301	1043	334	572	318	339	412	368	860	1357	638	464	1494	1564	211	709	1108	30	335	570	319	143	416	296	420	273	309	314	265	233	314	548	381	289	259	260	317	393	334	388	509	360	349	283	402	312
Mlkl	396	479	485	2477	280	1261	508	468	729	461	510	1820	0	382	787	958	458	36	2282	0	0	485	473	189	2287	2201.92	5698	2404	1772	2291	4467	3092	1442	3171	4214	2493	1357	2323	4480.84	3753	2634	2817	3679	2253	2159	1711	6062	2525
Phox2b	0	0	0	0	0	0	0	10	0	1	0	1	0	0	0	0	0	0	3	0	0	0	0	0	0	0	0	0	0	0	0	0	0	0	0	0	0	0	0	0	0	0	0	0	0	0	0	0
Tnpo3	2959.71	3317.39	2287.36	10503.7	2443.52	4294.78	1820.08	1197.02	2454.95	1126.1	4010.22	3283.24	1871.55	1926.51	3612.77	3250.32	2143.29	11161	10142.1	3374.61	5081.48	3612.12	2266.4	2708.12	2444.36	2801.35	5037.1	3070.62	1974.41	2603.42	3533.67	3768.55	1660.53	3880.2	3525.99	3712.68	1725.25	3433.51	4273.21	4500.17	2675.85	2833.91	5052.15	3534.43	3304.56	2062.44	4679	3794.25
Ttll5	967	406	559	3241	568	672	768	313	538	324	93	0	525	756	1628	699	0	84	1936	2932	571	478	980	379	417	518	828	578	287	303	532	645.5	258	631	508	692	253	529	662	756	368	432	805	538	465	307	679	547
Zfp715	1785	2158.67	843	6230	940	2846	1564	703	1743	651	569	0	879	770	2881	3975	2744	2100	4678	354	0	1020	1077	1112	479	748	1007	626	328	514	743	675	375	832	695	746	329	633	760	920	777	775	725	570	1039	539	898	883
Retn	0	0	0	0	0	0	0	1	0	0	0	0	0	15	0	1	0	0	0	0	0	0	0	0	0	0	0	0	0	0	0	1	0	0	0	0	0	0	1	0	0	0	0	0	0	0	0	0
Acp4	0	3.02	2	11.01	1.01	1	4.01	3.01	3.02	3	9.01	39.03	7.03	10	8.01	2.02	7	1	17.11	24.2	1	6.02	4.01	3	0	0	1	2	3.02	4.04	1.01	4	1	1	4.02	5	1	2	4	6	4.03	3	8.01	1.01	5.01	1	5	0
Cdh23	90	63	47	205	145	19	57	14	68	30	0	0	472	40	173	143	0	11	121	0	0	59	115	287	10	31	67	22	7	16	55	47	31	45	50	20	16	18	65	53	68	70	47	21	67	26	187	76
Rps5	1743	1654	1061	4102	1717	1121	1223	1950	2567	1690	3412	3279	1135	2550	4312	8237	1317	4055	5242	3960	3091	2031	1826	3141	2458	1700	3458	1616	1833	2399	2611	2076	2299	3140	3587	2216	2107	2067	2741	2929	3086	4090	4402	3122	3678	3623	4987	3525
Podnl1	0	0	0	0	4	0	0	1	0	0	0	0	0	0	141	0	0	0	0	128	0	7	0	0	1	4	6	3	2	1	6	7	0	11	30	14	15	31	58	58	29	11	42	17	23	19	65	38
Adgrl1	112	219.99	88	121	110	17	347	263	516	343	118	290	360.99	406	234	1496	209	25	1614.71	101	0	226	198	139	55	59	26	60	29.27	28	32	40.36	63	84	96	113.43	33	27	48.99	134	75.29	125.43	164	94.88	201	105	98	119
Amotl1	1246.5	1621	791	2720	1115	1479	2051.03	1808	2689	1341	335	154	2534	2147	3319.03	7864.52	438	249	6819	2130	903	2120	2233	2047	3914	3502	3475.08	2269.96	2101	2340.34	2457	2336	2975	4333.98	3485.95	2703	2233.5	2383	2764.48	3480.99	2747.97	4166.75	2920	1995.96	3488	2550	3324	3014
2200002J24Rik	0	0	0	0	0	0	0	0	0	0	0	0	0	0	0	0	0	0	0	0	0	0	0	0	0	0	0	0	0	0	0	0	0	0	0	0	0	0	0	0	0	0	0	0	0	0	0	0
Etv5	211	360	107	563	211	723	384	244	650	277	686	2168	307	290	568	715	193	46	906	55	0	200	435	34	875	891	1640	1464.38	557	827	1250	1569	657	1534	1414	1678	522	1032	1451	1796	1357	1302	1714	1396	1785	1326	1925.02	1990
Tmem190	0	3	4	0	9	0	0	1	1	1	0	0	0	0	24	0	0	0	0	0	0	1	0	0	2	2	0	1	2	0	0	1	0	2	1	1	0	2	0	1	8	4	1	2	2	2	0	3
Gfod2	1178	1335	780	2820	841	584	774	467	1116	550	849	1673	543	829.55	2159	2192	11	1082	2625	1758	1175	861	472	463	599	570	790	453	437	505	596	524.97	471	865	660	532	396	610	707	713	503	659	622	414	575	568	519	449
Enkd1	93	92	51	140	52	83	118	50	81	96	109	0	104	89	122	322	0	15	273	558	0	26	203	140	137	103	148	51	74	92	86	87	85	106	138	92	80	97	122	105	74	119	145	96	99	78	142	56
4933405L10Rik	0	0	0	0	0	0	0	0	0	0	0	0	0	0	0	0	0	0	6	0	0	0	0	0	1	0	1	0	0	0	3	0	0	0	0	2	0	0	0	1	0	0	0	0	0	1	1	0
Atp6v0d1	1231	1521	788	2849	1466	1494	923	935	1285	820	1616	294	1341	1564	2724	2847	969	868	3879	1932	1282	1099	972	1023	4700	3738	5883	4103	3085	4149	4235	3908	3883	6645	4864	5269	3587	4036	4588	6324.94	3404	3877	4169	2970	3280.45	3104	4695.03	3936
Ptprs	885	800	364	1904	928	522	954	354	791	433	2321.64	0	349	540	656	923	1306	946	2924	1417	1120	1253	616	14	482	705	648	1141	273	308	724	1497	612	1574.99	1323	1856	214	415	857	1312	1672	1749	1382	1157	5606	2156	1927	2432
Slc41a1	2411.94	2126	1333	6069	2549	3662	2348	851	1290	1102	1239.36	9419	1483	2103.64	2337	1186	1611.35	5335	7875	492	1795	2839	2564	1305	1145	1286	1871	1514.96	675	922	1271	1724	716	1883.06	1303	1762	707	1298.7	1435	1834.62	1139	1347	1477.03	1090.99	1609	1026	2099.17	1866.02
Fer1l4	0	0	0	0	0	0	0	0	0	0	0	0	0	0	0	0	0	0	0	0	0	0	0	0	0	0	1	0	0	1	0	0	0	0	0	0	0	0	0	1	0	0	0	0	0	0	0	0
4931406B18Rik	0	0	0	0	0	0	0	0	0	0	0	0	0	9	0	0	0	0	0	0	0	0	0	0	0	4	5	5	0	5	7	6	2	4	3	3	1	1	5	4	5	4	2	1	12	5	18	4
Iglon5	0	0	0	0	0	0	0	0	0	0	0	0	0	0	4	0	0	0	0	0	0	0	0	0	0	0	0	0	0	1	1	0	0	4	0	0	0	0	0	1	2	1	1	2	11	2	0	2
Igf2bp1	0	0	0	0	0	0	0	0	0	0	0	0	0	0	0	0	0	0	0	0	0	0	0	0	93	95	107	180	47	51	75	209	87	74	98	185	90	61	79	286	39	44	361	281	14	9	74	115
B4galnt2	0	0	0	0	0	0	0	0	0	0	0	0	0	0	0	0	0	0	0	0	0	0	0	0	0	0	1	2	0	1	0	0	0	0	0	0	0	0	0	0	0	0	0	0	0	0	3	0
Zfp651	455	413	370	862	388	0	273	234	192	172	594	685.11	5	348	693	213	622	56	1552	0	0	383	391	507	155	162	176	135	77	96	138	191	148	240	187	207	87	130	148	201	96	123	134	97	173	111	187.68	167
Nelfb	4466	5622	3011	13761	5875	4958	3252	1575	3095	1988	6699.45	7552	3514	3300	5456.42	8904	1445	2285	15756	565	3325	4543	4016	3936	2962	2998	4354	3002	2110	2714.21	3037.99	3423	1925	4404.74	3411	3669.85	2146	3102	3858	4036	2660.86	3419	2951	2176	2942	2747	3836	3293
Card14	0.23	0.69	0.47	0.7	0.6	0.72	0.69	2.61	0.63	0.24	3.07	0	0	0.6	0	0.83	0.47	0.35	1.74	0	0	1.13	0	0	0.73	15.67	7.55	22.66	4.47	0.73	0.75	9.9	1.71	9.31	2.04	14.63	1.97	4.23	0.86	5.48	1.94	0.71	1.75	6.23	11.73	7.66	0.52	0.68
Tmem175	841.09	932.78	711.45	2367.15	1027.58	1528.22	752.94	425.27	839.38	384.68	1132.63	0	281.41	866.31	849.73	2076.34	229	82.85	3524.95	3118.71	1.26	1092.34	668.8	274.78	1436.94	1353.88	2408.39	1405.95	993.79	1047.06	1703.01	1616.31	1143.98	2042.26	1695.04	1663.59	854.71	1179.98	1890.68	1809.91	1276.95	1439.11	1188.22	790.18	1968.62	1017.23	1752.91	1123.56
Bcas1	0	0	0	0	0	0	0	0	21	0	0	0	0	287	0	0	0	0	428.61	0	0	0	0	0	13	8	19	7	3	16	6	5	1	4	8	6	14	14	14	8	6	13	18	8	7	10	7	9
Tango2	577	308	339	1370	667	310	479	211	584	272	939	0	520	514	1169	1276	189	1704	1436	858	813	538	427	332	1313	1101	1388	890	871	1141	975	1026	950	1912	1047	1059	867	1096.98	1148	1239	927	1127	870	624	1055	883	922	775
4833413E03Rik	0	0	0	0	0	0	0	0	0	0	0	0	0	0	0	0	0	0	0	0	0	0	0	0	0	0	0	0	0	0	0	0	0	0	0	0	0	0	0	0	0	0	0	0	0	0	0	0
Aldh1a2	0	0	0	0	0	156	0	11	0	0	0	0	0	19	0	0	0	1	173	0	0	116	0	0	0	6	3	2	10	1	1	4	2	5	3	5	3	1	6	2	3	7	3	1	19	9	18	29
Ndufs2	4007.1	3286.05	2692.19	8053.04	4126	3174	3120	2291.02	3186	2058.02	6433.04	2377	2281.01	3694.01	7506.96	8626	3864	7961.04	12040	1155.01	4586.01	3670.02	3221.01	2557.01	3956	3369	5900	3289	2573	3460	4041.01	3547	2593	5042	4554	3925	2556	3438	4980	4951	3485	4118	4306.85	3216	3596	3089.58	4606.97	3795
Snx31	0	0	0	0	0	0	0	0	0	0	0	0	0	0	0	0	0	0	0	0	0	0	0	0	0	0	0	1	0	0	0	0	0	0	0	0	0	1	0	1	3	1	2	0	0	0	0	0
Atraid	3215	3736	2129	8088	3645.73	3216	2096	1529	1813	1191.88	3282	5634	1821	3322	6596	8607	2601	8098	8139	3506	1722	3128.58	2737	3689	3749.81	3308.96	3917	2603	2507	3126	2546	2904	2908	4795	2812	3360.56	2468	2825	3184.87	3894.99	2136.68	2917.91	1258	1106	3067.77	2014	2208	2056.35
Cad	407	586	707	1390	868	632	507	161	307	316	1418	0	222	426	942	857	147	38	2117	235	90	685	584	794	590	605	1577	912	375	423	1344	1356	401	875	1427	1141	374	611	1491	1284	600	600	4217	2237	903	506	2958	1711
Lypd8	0	0	0	0	0	0	0	0	0	0	0	0	0	0	0	0	0	0	0	0	0	0	0	0	0	0	0	0	0	0	0	0	0	0	0	0	0	0	0	0	0	0	0	0	0	1	0	0
Sh3bp5l	1899.29	1774	1054	4655	1859	765	1066	440	1139	644	2469	0	899	706	2307.17	3145.92	1269	10733	4484.99	726	651	1364	830	2241	1892	1547	3266	1706	1378.99	1523	2195	1911	984.09	2155.9	2167	1720	1241	1743	2712.27	2330	1374	1581	2501.96	1713.98	1143.26	1049	2479.85	1620
1810065E05Rik	0	0	0	0	0	0	0	0	0	0	0	0	0	0	0	0	0	0	0	0	0	0	0	0	0	0	0	0	0	0	0	0	0	0	0	0	0	0	0	0	0	0	0	0	0	0	0	0
Atad1	2833	2826	1876	5706	2689	3813	1953	1607	2255	1402	858	3047	1922	2386	3667.99	4663	3451	170	7396	4233	2635	2452	1516	2260	2102	2215	3748	2216	1829	2065	2865	2560	1686	3237	3125	2839	1615	2264	2843.44	3250	2762	2649	2907	2025	4506	1832	3317	2583
Pten	3008.32	4545.56	1557.89	12633.2	3201.96	6232.56	3920.53	3529.51	4278.02	2469.9	2327.98	1946.59	2517.46	4565.44	6111.58	4898.39	2288.65	3337.18	12737.5	1809	1137.44	3220.39	2716.3	2738.31	5678.56	6005.55	10552.2	6549.06	4367.82	5961.51	7313.07	7772.83	4739.02	9709.32	8992.15	8169.62	4760.02	6658.81	8211.07	9353.84	7102.96	7168.69	7680.39	5310.82	7681.87	5616.05	9089.13	7847.91
4933402N03Rik	0	0	0	0	0	0	0	0	0	0	0	0	0	0	0	0	0	0	0	0	0	0	0	0	0	0	0	0	5	1	0	0	0	1	0	0	0	0	1	0	0	0	0	0	0	0	1	0
Pea15a	24669.7	27109	16972	52063	25476	16475	21951.9	14624	21071	11252	25107	26348.2	12061.8	20185.2	32284.7	47729	13346	32532	70343.5	17538	18067	27077	28171.1	25342	21061	17655.5	32022.4	18483.2	15292	21400.8	21945	20688.7	14224	31430	20563.4	21453.9	14083	21353	26075.5	25952	18166	22410	19206.9	13640.6	18227.2	17442	18976.4	17400.2
Timm23	2215.37	2065.84	1454.08	6284.46	1971	2245.33	2212.03	1917.66	3009.3	1781.7	3037.67	3070.13	1233.53	2384.89	4459.92	5156.45	1326.16	5056.06	6615.69	1048.85	3046.33	2281.84	1795.3	2713.79	4270.93	2952.01	7828.53	3319.03	3363.82	4202.64	5118.55	3681.65	2999.45	4979.3	5347.56	3793.91	3255.86	4011.9	6098.64	5357.97	4323.77	4803.25	6111.36	3958.42	4041.79	3466	6162.38	4125.08
Tnfaip8l2	21	6	2	0	25	0	0	1	12	4	0	0	1	6	200	0	0	2	0	0	0	0	27	0	2	4	1	0	2	0	1	0	0	0	6	0	1	2	1	3	0	0	0	0	0	1	0	0
Trnt1	1755	1904	1019	5334	1126	2847	1402	942	1002	756	473	2907	475	1577	2664	2698	3	217	5598	2387	1436	1951	1614	1292	1419	1305	2825	1451	1189	1559	2091.93	1583.44	1082	2115	2078	1648	979	1593	2240	2136	1581	1542	2307	1525	2004	1355	2496	1770
Ly6g6e	0	0	0	1.31	1	3	0	6.18	1.07	5	2.83	0	0	3	0	0	0	0	1.12	0	0	0	0	0	0	1	1.07	4	0	1.26	4	0	3	0	0	3	1	3	0.15	0	0	0.11	0	1	1.09	1	1	0
Ehmt2	1702	799	870	4132	1177	586	1322	698	1551	778	1642	945	643	1681	3077	3459	1861	134	4227	268	1537	1345	1529	1606	1588	1651	2018	1272	961	1082	1489	1437	1413	2275	2445	1823	984	1213	1576.04	2200	1474	1864	2285	1626	1980	1571	2615	1950
Elof1	1521	1579	898	4885	1462	1571	963	524	1224	948	2360	1645	958	1131	2888	3371	886	1982	3313.91	2308	1616	1548	837	597	1716	1134	2032	1099.95	1114	1469	1320	1249.23	1338	2035	1569	1347	1253	1377	1640	1834	1355	1842	1754	1331	1441	1459	1550	1226
Med16	2103	2101	1355	6853	2124	725	710	466	1227	769	3832.99	4082	618	813	2591	3047	1545	5179	5096	2105	1829	1851	1388	468	478.2	576	1158	916	376.86	454	880	1061	326	1053	989	1109	365	613	1103	1010	539	539	1024	640	606	514	1246	857
St3gal1	747	1030	600	2242	943	1559	991	744	1440	571.01	763	355	1252	1058	3326	2469	426	127	4059	931	1452	1018	1357	1693	1075	1240.98	1436	721	674	1016.58	1028	817	913.02	1676.98	1201	931	659	948	1051	1038.6	1353	1876	1199	908	1916	1283	2066	1284
Tmem259	640	808	366	1475	410	538	563.9	594	821.99	474	502	687	796	679.9	1306	917	387	1155	2815.34	541	258	838	618.99	649	1381.98	1175	1195.95	844	833.93	889	935.48	698	951	1621.76	1036.9	834	862	962	1048.92	1181.98	938.92	1411.1	905	786	1278	859	1017	782
Rnf170	1101.08	1300.85	554.16	2529.94	571.72	700.69	986.81	471.2	818.09	396.13	324.93	6471.53	1492.95	633.5	1248.72	764.61	1011.27	55	2426.07	30	1027.56	776.95	539.39	688.95	565.09	664.11	976.08	606.89	405.35	518.55	667.99	694.16	449.5	928.31	776.72	791.95	439.43	581.44	762.92	870.85	644.42	696.14	755.28	619.86	882.2	497.44	798.79	714.03
Clip3	79	0	0	0	0	0	0	18	86	21	0	0	1	72	0	242	0	3	217	0	0	178	0	0	340	257	377	270	197	269	251	434	341	501	423	519	254	350	432	467	404	533	269	253	750	637	329	408
Thap8	21.15	12	37.4	3.16	0.04	194.9	33	21	1	13.17	0.13	0	0	20	128.94	255.43	0	2	115.49	0	0	0	5	0	31	33.08	13	20.05	19	25.14	6.08	11.1	29.24	42	12	11	13.38	17	3	12.1	18	20	11.05	5.23	18	7	9.04	5.03
Myl2	0	0	0	0	0	0	0	0	0	0	0	0	0	0	0	0	0	0	0	0	0	0	0	0	0	0	0	1	0	0	1	0	0	0	1	0	0	3	1	0	0	0	0	0	3	0	0	0
Dedd	1071.07	1315.22	804.43	4099.95	1213.46	1542.19	880.89	614.78	886.91	555.11	2185.62	2.49	625.29	922.34	1507.95	1855.44	346.44	90.99	3801.36	3594.2	1842.81	1146.25	1165.6	1060.87	1150.78	845.85	1727.02	978.35	764.06	888.07	1238.65	1188.15	746.15	1354.92	1279.33	1294.75	773.76	911.13	1414.49	1571.18	1059.77	1174.8	1110.07	794.96	1190.89	952.27	1556.73	1196.43
Mcemp1	0	0	2	0	0	0	4	0	0	0	0	0	0	8	196	0	0	4	0	0	0	0	50	0	0	0	0	0	0	0	0	0	0	0	0	0	0	1	0	0	0	0	0	0	0	0	0	0
Nit1	897.93	1039.78	806.57	3582.05	892.54	1056.81	687.11	537.22	866.09	636.89	1081.38	1809.52	513.71	871.66	1008.03	1629.56	2055.56	98.02	3531.64	79.8	952.19	1353.75	784.4	1156.13	949.22	807.15	1047.98	616.63	735.94	880.93	681.35	744.85	788.85	1410.08	828.67	831.25	665.21	972.87	718.51	949.82	820.23	1059.14	704.93	663.04	951.12	822.73	843.27	715.57
Pax5	0	0	0	0	0	0	0	0	0	0	0	0	0	0	0	0	0	0	0	0	0	0	0	0	0	0	0	0	0	0	6	0	0	0	13	2	0	0	2	0	3	3	3	0	0	0	26	0
Prdm15	357	546	303	1239	379	875	379	137	250	134	516	0	443	234	300	533	23	79	1566	0	0	189	609	316	400	477	716	444	245	281	506	521	273	567	461	476	192	347	602	553	439	530	490	346	625	283	582	437
Rnf168	2186	2273	1102	4526	2271	2067	989	827	1000.83	727	1436	813	1695	1202	2950	1853	1379	117	4847	608	806.55	1462	1063	1785	968	950	1507	990	683	826	984	1169	759	1510	1235	1214	700	1041	1176	1352	813	1007	1459	1026.51	1001	682	1543.77	1145
Tctex1d2	179	241	174	458	130	101	249	196	274	208	404	0	206	230	882	248	134	251	501	0	83	153	339	54	294	171	362	203	205	195	213	216	166	304	293	215	259	234	310	288	238	251	269	216	259	195	314	265.47
Chp1	4315.24	4086	2491	9853	3766	4592.83	3011	2620	3274	1886	3772	482	3088	3908	4962	6871	1068	7350	11961	3347	1501	3526	4706	4920	4327	3699.9	5333	4175	3084.96	3917	3657	4749	3317	5949.99	5118	5514.07	3477	4469	4259.92	5980	4737	5693.35	4775	4511.06	5426	4687	5668.99	5702.97
Sval2	0	0	0	0	0	0	0	0	0	0	0	0	0	0	0	0	0	0	0	0	0	0	0	0	0	0	0	0	0	0	0	0	2	0	0	0	0	0	0	0	0	1	0	0	0	0	0	0
Trpv4	3519	3448	2678	5231.99	3496	2805	928	1279	2191	1661.99	3423	0	3014	2638	6598	9584	1429	2537	11809	5227	3724	5153	3269	4178	1230	2109	2140	972	867	1325	1362	936	848	2342	1168	917	823	1736	1437	1128	635	1114	1072	698	553	482	1190	626
Klhl3	19	74	0	272	0	0	87	9	33	19	0	2408	15	49	18	39	0	7	86	0	0	74	33	0	25	24	13	13	4	3	11	21	9	25	7	14	16	10	9	33	8	27	16	33	19	19	45	39
Tvp23b	2943	2753	1390	3510	2803	1702	1640	1666	2078	1155	2251	6080	660	2269	6023	6488	2020	4121	7705	3568	611	2068	1747	1865	2801	2562	4443	2407	2171	2409	3010	2507	2014	3525	3338.91	2676.97	1898	2338.02	3488.48	3287	3197	3369	2436	1844	4318	2167	3777	2576
Dnajc7	4366.89	4643.95	2240	12634	3141	6257.96	4774.95	3814.97	4203.88	2947	3210.74	13213	3771	4679.99	9251.99	12447.9	3298	7459.97	13353.9	5604.45	5134	4336.96	5216	4629.92	1931.96	2049.94	3212.91	1980.84	1594.83	2040	2143.98	2304.88	1708.94	3175.85	2835.76	2558.93	1577.59	2178.79	2498.8	3062.75	1952.68	2427.76	3064.92	2082.89	2589.91	1799.78	3011.37	2389.76
Zfp385c	0	13	29	0	0	0	0	1	27	0	0	0	0	6	0	0	0	5	100	0	0	177	39	0	0	6	0	0	0	2	0	2	0	2	0	2	0	3	1	0	0	2	0	2	1	0	1	1
Cacybp	3720	4963	2005	12970	3166	4671	3724.04	5323	5017	2660	2436	3386	3626	7481	10255	14038	3479	4971	22362	6482	5624	5182	6666	14004	3761.13	2740	5287	2717	2959	3715	3597.01	2997	2782	5142	4340	3400.98	2849	3662	4505	4460	3791	4107	6261	3903.15	3770	3012	4262	3093
Cluap1	542.09	778.86	401.59	1902.08	462.67	537.6	352.53	305.66	630.12	315.4	178.68	0	144.39	461.35	383.07	1009.45	385.5	1202.93	1788.69	614.97	0	315.14	396.07	22	222.86	192.7	319.54	206.26	212.6	266.35	227.19	209.85	177.81	369.31	272.7	251.47	150.15	219.98	226.23	276.6	223.77	254.75	219.02	152.19	296.76	206.63	298.29	180.98
Zswim7	185	238	86	456	103	170	92	84	110	67	49	163	24	98	335	346	114	5	309	110	0	92	100	116	133	84	210	100	92	98	142	141	82	141	169	105	91	91	144	161	129	142	158	119	159	147	171	110
Pigl	99	239	108	647	208	121	189	139	112	123	387	0	124	120	201	435	400	389	853	0	0	106	156	309	273	255	372	188	201	224	265	228	182	289	273	198	166	255	298	246	229	285	217	156	205	131	298	183
Ndufa2	1359.9	1588	837	3279	1098	1091	1073	1052	1985	1203	2585	1818	581	1656	2846	4818.01	1564	2767	3356	1488	1330	1549	1327	1300	2411	1565	2335	1228	1506	1811	1707	1384	1800	2658	2240	1503	1798	1746	2089	2092	1860	2569	1678	1285	1912	1919	2203	1588
Pam16	393.74	513.34	268.59	943.76	408.43	251	294	374.63	494.43	373.45	790.63	1253.57	88	568.71	711.56	1360.14	379.44	420.71	1218.71	466.15	103	465.63	447.79	360.07	543.22	410.32	586.47	262.76	445.9	479.66	432.81	342.87	480.35	607.25	538.84	289.66	512.29	397.68	480.67	518.75	453.8	759.3	483.78	349.81	473	404.75	571.63	337.28
Glis2	383	305	244	1322	241	227	136	233	339	200	348	103	987	388	363	863	1186	258	1339	26	73	464	261	91	366	253	251	294	153	176.08	195	246	317	473	297	326.91	217	245	254	379	214	340	376	228	313	198	209	172
Cox6c	2781.45	3045.9	1695.98	5813.42	2217	2090.17	2863.59	5259.79	5482.36	3225	4827.78	5415	1944	6144.15	7611.48	11748.1	2876	6636.85	7080.34	3999.38	2242	3344.94	2834.37	2817.77	4519	2999.45	4421.84	2483	3099.44	3765	2885	2967.22	4067.82	5203.82	4094.36	3120.65	3638.93	3382.57	3626.3	4292.04	3406.19	4884.25	3335.12	2578.58	3531.51	3328.55	3935	3242.52
Bicc1	49	9	2	192	6	0	14	27	9	17	35	372	0	58	99	0	12	2	123	0	0	11	33	0	392	389	387	498	175	213	278	430	176	452	316	587	175	204	284	416	259	319	289	183	380	312	426	465
Ube2z	1616	2662	1277	4531	1796	2646	1701	1338	2009	1222	2160	3170	1708	2271	3222	3445	481	781	6061.97	5041	1911.99	1591	1630	1200	3694	3375.24	6520.97	4481	2618	3269.18	4643	4665.92	3000	5761	6051	5331	3157	3706	5527	6526	4314	4896	6425	4411	4104.08	3850	8216	6359
Gip	0	0	0	0	0	0	0	0	0	0	0	0	0	0	0	0	0	0	0	0	0	0	0	0	0	0	0	0	0	0	0	0	0	0	0	0	0	0	0	0	0	0	0	0	0	0	0	0
Tmem87b	3352	3708	1687	9867	2857	4567	1861	1385	1808	1139	783	4777	1377	2210	4404	3667	2218	5301	10035	6776	1158	2014	1747	3138	1791	2305.23	2818	1992.02	1370	1520	1826	2051	1518	2970	2129	2329	1239	1813	2151	2538	1996	2058	1695	1346	3433.69	1504	2178	1941
Anapc1	4661	6289	3190	9446	4364	7452.05	2259	1273	2546	1576	2392	62	1934	2442	5494.87	3052	1303	2835	12719	4067	1700	4732	3177	4684	2821	3886	11062	6338	2189	2848	7548	7580	1795	5448.06	6171	7192	1931	4675	8301.62	8238	3592	3242	9280	6053.01	4877	2483	8720	6765
Mertk	2427	3638	2014	13288.9	3603	4124	2237	987	1694	1123	1205	1	2834	2157	2666	4191	2212	360	15458	3240	3537	4568	1122	4661	12685.1	14403	18933	11427	8692	8695	14077.8	14645	7252.99	14893.1	13417.8	10992	7869	13020	15085.8	16050	11757.3	14000	8306	7457.99	10692	6172	16250.3	15579.1
Tsg101	3936	5267	2882.22	11280	4071	4384	3788.49	3225	4233.08	2571.85	3281	9011.04	2968	4873.08	7623.94	9904.94	3499.99	9505.19	13363.3	5868.39	3977.61	4798.13	4083	4076	4654.15	3840	7716.18	4595	3510.98	4871	4974.1	4740	3378	6402	5601	5204.33	3558	4894.95	5965.94	6517.96	4949	5420	5356	4043	5563	4434.16	6538	5100
Hps5	1268	726	685.22	4495	878	947	1335	439	732	510	1	0	564	906.99	2078	2051	199	726	3933.98	1505	1401	1427	698	952	807	1147	1954	1374.99	659	843	1438	1554	697	1555	1436	1615	627	1017	1545	1633	822	849	1442	975	1187	703	1531	1329
Map3k4	2032	1893	994	3714	1974	1749	1043	476	826	455	1436	1	595	1043	2804	2030	1559	2355	5132	596	230	1808	1480	2404	873	1082	1966	1537	599	744	1388	1725	546	1575	1249.21	1819	584	1162	1503	1802	796	776	1325	928	814	610	1711.82	1281
Piezo1	3613.88	4523.66	2745.4	13457.6	5663.25	5937.41	3989.52	1353.11	2381.23	1597.33	3767.12	3388.99	6104.84	3198.87	5646.34	5575.34	2493.44	5314.89	14246.6	10189.5	2886.43	4153.97	4823.78	3678.5	7009.04	9211.53	11685.1	9632.08	4385.57	5040.04	10198.9	13124.2	5272.09	12646.7	10053.3	12181.6	3908.68	7945.48	10133.5	11937.5	6091.92	7399.86	12475.6	9346.5	10554.7	5029.43	11784.2	10576.4
Blk	0	0	0	0	0	0	0	7	0	0	0	0	0	1	0	0	0	0	0	0	0	0	0	0	0	0	0	0	0	0	0	0	0	0	0	0	0	0	0	0	1	0	1	0	0	0	0	1
Rnf166	1770	1548	1294	5643	1896.44	1483	1226	596	1259	775	2017	0	1362	1198	3591	3171	1285	2392	5475	355	942	2097	1453	891	1183.99	968	1818	1058	887	986	1140.92	1026	699	1510	1199.9	1162.71	788	1054	1500	1470	1022	1147	1002	764	1118	1075	1217	822
Ankrd28	1120	1142	797	3134	1074	1465	1149	465	645	464	648	1	301	780	2312	401	1262	131	2024.02	0	545	872	904	314	1374	1592	3261	2123	1167	1122	2401	2633	879	2186	2596	2416	769	1737	2408	2742.98	1622	1577	3026.52	2279	2496	1313	3584	3189
Ankrd52	45	109.7	2	254	81	51	73	28	67	27.34	1	3570.68	40	28	0	112	2	13	98	0	0	3	97	6	185	151	438.94	241	162.59	123	330	276.52	187.85	220	433.84	374	142	207.63	333	414.67	270	277	586.89	390.93	227.84	163.79	524	364.8
Pkd2l2	55.94	68.84	29.27	77.72	50.38	66.46	38.83	22.81	10.85	18.29	7.16	0	70.12	42.79	40.83	131.68	25.53	10.49	131.63	109.68	12.91	31.06	53.07	21.44	117.18	83.48	114.33	73.15	73.55	79.33	73.56	105.03	57.81	103.11	82.87	99.81	52.91	117.68	91.84	163.35	92.08	102.31	120.78	76.89	114.36	65.81	89.2	105.99
Srp19	1118	1609	1045	4830	966	1963	1738	1727	3274	1576	1700	1714	859	1992	4918	7522.96	1145	2873	4712	1684	1358	1814	1665	1012	3374	2108	3784	1724	2287	2534	2469	2115	2676	3525	3185	2112	2611	2294	2939	2902	2887.07	3884	3177	2084	3256.92	2740	3479	2473.49
Tmbim7	0	0	0	0	0	0	0	1	0	0	0	0	0	0	0	0	0	0	0	0	0	0	0	0	0	0	4	0	0	0	0	1	0	0	0	0	0	0	0	0	0	0	0	0	0	0	0	3
Clec4f	0	0	0	0	0	0	0	0	0	0	0	0	0	0	0	0	0	0	0	0	0	0	0	0	0	0	0	0	0	1	0	0	0	0	0	0	0	0	0	0	0	0	0	0	0	0	2	0
Klra17	0	0	0	0	0	0	0	0	0	0	0	0	0	0	0	0	0	0	0	0	0	0	0	0	0	0	0	0	0	0	0	0	0	0	0	0	0	0	0	0	0	0	0	0	0	0	0	0
Wdfy2	78.91	300.96	77.89	307.85	156.98	89.75	323.85	155.37	290.71	184.72	130	0	0.15	92.78	175.97	127.68	0	333.44	325.34	497.97	0	94.87	24.79	179.92	104.74	122.92	266.95	269.95	85	78.81	188	263.92	62	239.8	204.98	268.8	72.91	153	217.98	284.6	144.86	132.92	246.96	255.95	260.85	153.98	254.93	239.98
Rbsn	3023	2857	2237	7358	3076	1379	1864.01	907	1258	692	1843	7883	539	1761	5397	2939	1516	253	7192	3429	1277	2472	2326	701	1660	1788	3641	2133	1118	1549.99	2493	2572.09	1084	2844.44	2391	2523	1105	2161	2859.01	2606	1563	1742	2628	1826	1770	1213.33	2985	2245
Mrps25	1261.52	1229.91	735.33	3334.42	1083.44	1545.91	780.93	807.28	1200.79	756.35	1564.07	677	988.38	1129.22	1257.35	4114.64	670	2199.11	3683.39	283.55	1794.87	1150.91	1098.62	1216.75	1726.61	1366.25	1966.38	945.2	1168.52	1430.56	1292.72	1028.83	1453.86	2011.52	1415.32	1211.22	1320.88	1456.31	1605.16	1495.11	1406.15	1770.87	1739.7	1160.78	1357.64	1153.15	1488.79	1114.92
Dguok	1693	1556	890	3508	1463	1469	938	857	1707	714	2409	2356	1113	1071	2995	3888	2615	2695	4360.94	1634	837	1479	1308	1457	1314	1064	1624	836	912	1137	1050	907	927	1600	1171	987.99	883	1099	1215	1307	946	1213	836	686	966	888	1137	816
Camta1	649	460	420	1859	398	521	671	625	1187	592	1127	1067	481	893	1114	2195	408	1505	1733	411	756	637	748	1213	389	245	473.95	235	210	255	269	302	281	408	370	329	241	253	287	430	344	443	275	202	379	313	322	347
Csf1	2857	4774	2369.19	12379.3	4063.98	3684	6127	2644	2999	2098	4407	8017	4483	4801	5875.35	8481	3159	10104	16779.4	3460	4886	4441	5639	7272	23430	24427.7	116799	29139.5	16779.9	16832	89797.5	32874.4	16217	31253	88239.6	31643	13124	19075	88138.4	39315.2	14351	15122	49305.8	14932	14970	8621	50268.1	17784.9
Strip1	5869	4929	3210	13016	4855	6571	2916.01	1265	3323	1677	4806	2496	3554	2143	6381	5101	5829	609	13680	2519	3642	4298	2609	1843	1468	1643	3641	2110	1009	1378	2301	2163.04	967	2472	2336	2377	877	1790	3037	2851.99	1405	1624	2170.34	1601.52	1650	1243	2618	1935
Kif1a	0	164	4	0	66	0	0	31	0	11	0	0	0	292	0	0	0	0	200	0	0	0	0	0	883	880	817	1088	292	454	776	1097	517	925	783	907.38	232	512	683	1033	525	490	342	233	921	448	632	669
Alx3	0	0	0	0	0	0	0	4	0	0	0	0	0	2	0	0	0	0	241	0	0	0	0	0	13	4	18	10	3	4	0	2	0	1	1	0	1	0	1	0	1	2	1	2	2	3	8	8
Slc25a11	2593.01	3186.03	1999.01	6975.04	3334	3543.02	2121.03	1344.01	2140	1672	3209.01	4115	1247.02	2140.06	5092.01	6136	2043.02	3085.05	6794.03	2344.02	862.01	1972.03	1559.01	1571.02	2438.02	2158	3932.01	2515.01	1798.03	2346.05	2800.22	2801.98	2148	3480.06	3151.08	3175.11	1746.03	2376.1	3158.99	3759.02	2481.58	3049.03	2984.01	2285.05	2655.19	2290.08	3382.02	2855
Chrne	0	0	0	0	0	0	0	0	0	0	0	0	0	0	2	0	0	0	0	0	0	0	0	0	0	0	0	0	0	0	0	0	0	0	0	0	0	2	0	0	0	0	0	0	0	0	1	0
Cmc2	260	435	172	1064	186	431	275	197	492	183	784	460	70	380	515	656	547	771	1022	224	478	459	245	102	594	448	476	279	400	449	295	320	461	726	393	413	477	420	398	510	335	510	472	371	369	348.97	318	279
Chfr	1093.15	1303	554	2911.8	973.21	774	931	519	1012.09	731	1307	1299	667	902.61	1300.87	823	0	3565	3731.56	536	0	1067	1333	737	1462	1527.46	2606	1637	1036	1312.53	1682	1892	1035	2264	1761.63	1844	923	1567	1973	2042	1343	1462	1799	1483	1465	1012.38	1833	1640
Ceacam16	0	0	0	0	0	0	0	5	0	0	0	0	0	20	0	0	0	0	0	0	0	0	0	0	6	6	17.54	1	0	1	7	0	0.35	3	24	0	1	5.78	15	1	1	2	12	2.46	0	2	8	3
Hoxa2	0	0	0	0	0	0	0	0	0	0	0	0	0	0	0	0	0	0	0	0	0	0	0	0	0	0	0	0	0	0	0	0	0	11	0	3	0	0	0	0	0	0	0	0	0	0	0	0
Adam28	0	1	0	0	0	0	0	2	2	0	0	0	0	0	0	1	1	0	0	0	0	0	0	0	0	0	0	0	0	0	0	0	0	0	0	0	0	0	0	1	0	0	0	0	1	0	0	0
Ankrd53	0	0	0	0	0	0	0	0	0	0	0	0	0	0	0	0	0	0	0	0	0	0	0	0	0	0	0.11	0	0	0	0	0	0	0	0	0	0	0	0	0	0	0	0	0	0	0	0	0
Tex261	5863	6236	3266	12241	4496	5450	3796	1749	3317	1887.96	5211	3809	3892	3730	7894	10349	1757	14439.6	15038	2846	2821	5680	3415	4333	5824	4357.08	6207	3744	3689	4048	4305.79	3936	4167.96	6459.39	4642.33	4305	3488	3741	5012	5292.98	4777	5942	4082.98	3107	5598.97	3762	4912.05	3933
Fam120b	1647	2074	711	5209	999	1496	934	463	705	532	1397	0	908	735	1087	2521	950.16	127	5103	1518	459	1083	1174	1120	1262	1388	2385	1544	998	1204	1740	1737	825	2104	1596	1688	764	1579	1949.02	1985	1360	1319	1670	1035	1986	1189	2056	1495
Tbp	1371.48	1589.74	577.94	3529.29	1255.24	1746.78	1024.92	618.99	1294.44	796.33	285.08	67.56	1084.63	919.35	2415.47	1690.04	458	2961.53	3036.32	0	850.26	1325.62	523.4	907.89	840.08	775.63	1477.26	825.21	625.45	779.06	971.32	840.36	677.89	1214.72	968.71	1015.17	582	825.5	1028.67	1178.68	934.86	994.56	1100.67	820.11	1230.35	772.26	1101.81	883.44
Psmb1	4956	5467	3362	11388	4832	5357	3283	3273	5842	3396	7694	6183	2102	4308	9597	13816	3783	9195	12719	5503	4381	4786	4174	3504	4812.9	3442	7225.26	3808	3644	4574	4813	4269	3816	6401.96	5661	4658	3699	4264	5729	5639	4837	6116	5066.92	3878	5221	4732	6209	4647
Pdcd2	689.52	531.26	375.06	851.71	455.76	230.23	237.08	159.01	350.56	260.67	219.93	1113.43	234.37	287.65	597.53	1443.96	0	2787.47	1101.68	0	541.74	502.37	320.59	395.11	451.92	348.37	541.74	297.79	359.55	432.94	383.68	378.64	328	615.28	434.29	474.83	350	368.5	449.33	495.32	391.14	524.44	593.27	483.89	520.65	380.74	513.41	440.55
Dll1	544.85	1507.38	487.92	4389.68	549.44	646.62	995.3	563.61	522.78	362.84	2140.69	5238.66	312.93	1203.31	1686.45	1929.42	0	4467.64	5979.93	930.49	1424.96	2035.79	1101.82	1560.64	20	65.97	64.94	22	17	30	50.92	29.88	4	109	86.98	24	22.86	48.93	62.96	18.84	9	37	66.96	7	17.93	43	133	34
Nol3	29.51	59.13	1.08	18.33	1.23	0	79.17	19.75	80.36	35.49	118.58	0	5.42	18.85	0	247.83	0	0.98	87.43	0	0.18	73.34	4.79	4.22	151.28	136.62	213.26	123.11	101.08	114.87	173.39	140.74	105.73	190.83	215.1	133.28	93.04	121.14	161.73	153.56	143.68	179.38	93.42	97.92	135.74	150.95	220.27	186.53
Fhod1	59	129	31	90	13	32	173	151	178	117	107	57	153	143	353	94.55	183	296	295	1	0	45	79	0	284	311	217	99	142	173	154	112	259	350	198	130	205	146	167	172	262	406	207	87	246	176	255	172
Plekhg4	0	0	0	299	0	0	0	15	0	0	0	0	0	16	0	0	0	0	25	0	0	0	0	6	4	16	1	6	8	3	4	9	29	47	9	23	4	7	18	20	8	22	9	16	21	14	9	23
Slc9a5	74	107	105	433	125	254	143	44	156	79	39	0	7	72	61	34	236	7	360	0	0	139	7	2	272	339	235	118	153	164	173	151	111	396	221	155	112	173	179.42	221	177	296	233	128	226	146	203	156
Elmo3	76	56	31	899	158	0	7	38	50	40	220	0	56	52	31	24	0	2	390	0	0	94	31	0	86	99	124	111	63	66	95	117	64	147	118	138	54	79	137	122	69	65	72	50	38	47	117	55
Stc1	544	1357	357	4178	261	1202	3692.79	2815	2286	1040	695	1033	2626	4078	5734	2375	98	292	3035.56	5458	3049	2083	3403	2106	145	188	264	140	68	104	182	79	74	185	186	97	79	102	250	125	695	648	333	206	922	490	802	586.99
4931428F04Rik	142.49	197.87	99.92	567.67	99.77	0	302.82	62.25	180.64	25.51	568.42	0	424.58	107.15	0	309.18	0	7.02	595.57	0	208.82	94.66	67.21	326.78	70.72	73.38	181.74	54.89	31.92	49.13	142.61	61.26	39.27	142.17	205.9	118.72	44.96	61.86	168.27	118.44	80.32	107.62	285.58	118.08	96.26	74.05	234.65	141.47
Tppp3	918	617	460	3117	726	621	426	484	512	865	704	259	662	1162	1835	4034	544	774	2426	2454.82	406	1379	1385	1312	29	33	28	17	16	37	19	17	38	60	33	28	25	14	24	22	38	49	23	22	36	30	32	16
Msh3	1251.77	658	481.01	3863.91	956	2648.51	767	386.04	536	444	127	0	705	512	645	897.36	1079	432.37	1202	60	1642	371	444	288	518.49	552	830.65	565.3	316	428	525	540.62	237	704.56	561	630	350	535.67	626.98	726.32	476	568.13	778	562	849.31	436.4	826.43	637
Adamts13	0	0	0	2	0	1	2	0	3	0	0	0	0	2	1	1	0	1	3	0	0	0	0	1	0	0	1	0	6	1	1	0	1	0	3	0	0	0	0	0	2	0	0	0	0	0	0	0
Tmem208	1412	1265	710	2323	891	753	755	627	1237	754	1463	2073	796	961	2538	2706	789	917	2971	1361	1131	1220	1005	733	1691	1541	1752	924	1143	1272	1196	1008	1222	2011	1422	1082	1165	1320	1366	1433	1526	2037	1106	939	2167	1229	1451	1119
E2f4	1750	2715	1174	5464	1389	2056	2038	785	2036	1149	2519	1400	1975	2135.99	2824.15	6235	1198	2374	6732	2649	2445	2348	2193	2414	1856	1658	3534	1924	1390	1659	2450	2068	1218	2542	2763	2248	1465	1771	3051	2828	1849	2343	3249	2051	1804	1686	3501.79	2319
Surf4	8095.43	9778	5254	19069	9113	7935	8034.5	5475	6897	4924.87	8486	14303	3428	7256	12915	10675	7798	10200	24239	3604	5596	7917	8278	3872	20833	17415	35891.5	19980	13433	14927.8	24645	22032	13709	24898.8	23309.5	21771.3	12309.9	15829	28693	26692.3	21547	24870.9	26334.9	18130	25843	15551	33171.7	22969
Surf2	613	1419	426	2267	544	1227	747	603	1040	509	639.02	2171	680	833	1629	3622	1190	1051	3034.25	1287	2279	1156	601	1274	791	740	923	513	604	639	571	600	679	1203	675	614	512	683	731	853	606	869	765	505	811	615	579.98	493
Dnajb9	3356.09	4200.76	1883	7682.33	2731.99	3944.3	4194.89	6081.62	4327.85	2391.84	1965.48	3884.87	5176.24	8911.41	9506	10218.9	1252.99	9846.74	11584.1	10019.3	3959.75	5517.5	7029.09	10499.7	1754.99	1547.61	3881.16	1833	1251.78	1365	2738	1897.65	1486	2199.04	2970	2159.77	1372	1365.98	2568.22	2777	2188.9	2163	2067	1287	2349.3	1185	5041	2382.9
Naf1	28	65	12	15	38	117	106	129	84	114	25	40	27	152	113	44	0	22	214	36	26	40	177	22	94	67	156	87	41	81	98	94	80	113	156	92	63	60	99	111	76	91	140	82	112	86	176	127
Yes1	3231.29	3818.55	1673.48	9911.22	2772.49	4400.98	3826.25	2541.1	2859.86	1725.31	504	2065.4	1568.03	2791.65	3092.43	6102.23	1371.63	2248.06	8770.34	4379.56	2086.94	2282.39	2304.87	2593.91	1120.83	1567.75	2492.56	1790.76	888.49	1264.86	1427.55	1889.48	1074.93	2360.62	1931.55	2136.42	823.78	1581.66	1754.47	2324.61	1501.88	1491.8	2000.68	1529.84	2162.58	1116.78	2228.6	2218.46
Ppp1cb	11768	14227.5	6700.73	29616.2	10725.8	11759.8	12121.2	11803.8	10558.6	6219.13	3183.53	5349.34	11227.1	18368.7	18716	24959.7	6486	9031.31	43416.1	14686	9045	14300	18750.8	15462.6	10094.7	9225.8	14965.9	9122.22	7134.5	9655.96	9954.58	11086.2	7365.99	15123.6	13049.2	10602.2	8037.44	11117.5	10522.9	14415.1	9910.8	10435.6	13947.1	9374.88	8509.37	7024.33	14462.1	11615
Gorasp2	4939.06	4688.51	2318.11	11953.1	4931.46	4613.19	3746.57	2422.27	3832.44	2765.37	4204.97	4162.91	3557.4	3176.66	7160.35	6829.96	3164	3590.97	12625.2	2549.09	769.62	3341.03	3013.9	3505.37	6135.08	5287.64	12404.3	6757.14	4357.12	5617.11	8466.99	7923.14	4277.42	7972.57	8859	8017.2	4140.21	5931.47	9755.79	9587.33	6680.96	7018.15	8874.13	6455.02	7034.08	5283.02	11136.7	8373.09
Tsen15	1023	794	618	2755	1068	1283	942.08	540	1282	901	1487	2188	791	902	2412	2461	844	2809	2672	0	586	1304	658	581	639	565.07	934	504	516	577	608	547	481	774	825	586	460	590	713	692	494	571	699	451	506	430	633	527
Oc90	0	0	0	0	0	0	0	1	0	0	0	0	0	0	0	0	0	0	0	0	0	0	0	0	0	1	1	0	0	1	0	0	0	2	0	0	0	0	0	0	0	0	0	0	0	0	0	0
Efr3a	4362	4589	2380	8973	3270	4046	3195	2392	3103	2140	3055	3521	1917	2730	5542	3440	2552	5507	15287	4350	2566	5050	3134	3232	3696	3652	8128.98	4845	2691.99	3581	5423.01	5365	2758.99	5774	5899	5708.02	2504	4502	6369.88	6727	4000	3597	5683	3993	4928	3138	6116.98	4984
Trappc2l	561	708	371	1659	582	649	296	374	745	389	798	1345	359	575	1092	1773	570	1250	1135	407	564	640	505	763	1064	641	1112	602	687	927	741	684	1002	1211	971	794	787	783	784	1010	809	1106	723	604	888	823	948	793
Acsf3	276	151	121	343	152	144	72	51	132	77	192	0	220	121	159	261	538	890	401	157	41	189	70	85	195	145	255	159	106	124	191	172	170	207	250	219	167	152	204	227	126	224	250	156	165	149	450	260
Ddx19a	209.05	409.75	166.36	652.96	313.57	586.63	261.2	154.29	311.69	231.56	103.11	2594.06	114.12	310.51	407.16	683.73	77.24	485.86	948.45	420.84	124.35	288.2	293.96	198.92	495.55	448.25	1287.52	757.13	362.22	458.72	969.56	766.35	390.97	756.71	1145.66	878.08	392.24	588.27	960.49	1314.61	580.56	589.44	1530.32	969.09	565.04	524.37	1474.32	1031.66
Galns	490	245	129	669	234	188	232	40	174	81	5	140	385	92	0	377	551	3472.5	480	0	0	104	124	0	1163	1294	2001	1216.99	788	955	1355	1322	922	1645	1613	1343	745	1010	1598.1	1502.08	992	1229	1187	876	1486	805	1347	1099
Gata2	17744	19038	11606	45845.9	16804.2	16946.6	10169	5709	9034	5232.03	11659	15521	11998	11860	17866.4	22942	13446	31057	60415.6	24175	15249	14346	13478	22865	3705	3821.42	9007.42	4306	2822	3447	6029.44	5074	2348	4955.9	5495.78	4239.32	2740.96	4014	7417.91	5782	3401	4610	4354.96	3183.24	2793	2781	6027.89	3522.52
C8g	80	83	65	7	0	2	29	13	43	22	1	6	95	34	110	0	244	14	190	0	0	0	34	7	45	41	21	27	15	23	12	44	14	78	22	30	16	35	16	33	17	42	16	11	37	34	18	17
Entpd2	14.84	0	0	0	57.5	39.53	31.63	5	11.22	12.85	0	0	148.96	23.57	0	283.21	0	3	211.28	0	0	12.83	0	0	7.77	13.64	11.14	7.82	3	4	13.85	8.24	15	10.81	22.95	6	1	3.56	9	4	2	3.81	9.9	1	5	5.35	17	5
Rabl6	2154	1813	1241	6892	2141	1580	1587	1045	1991	1231	1435	1094	1537	1769	2460	3014	1560	739	6333	2943	574	2056	1709	1717	1831	1771	2645.64	1519	1151	1277	1843	1664	1434	2327	2225.15	1630	1130	1657	2100	2174	1525	2003.2	1920	1389.01	1737	1455	2714	1783
Ptgds	329	929	251	3	424	839	180	446	140	4	0	0	123	2998	531	113	427	51	563	0	25	3095	0	4	59	53	81	67	37	55	46	83	54	41	80	116	61	59	102	112	9	20	12	13	21	11	53	53
Edf1	3520	3384	2347.95	9800	3559	3921	2427	2431	4201	2478	6129	6400.56	1744	3213.24	9177	11627	3985	9787	10763	4276	2458	4576	3839	3570	5447	4205	6351	3116	3648	4328	4240	3395	3948	5811	4871	3526	3575	4002.44	5085	4734	3746.98	5437	4009	2633	3678.74	3610	4965	3263
Clic3	7	17	0	0	9	0	2	11	0	0	0	0	14	25	0	0	0	0	3	0	0	9	2	0	6	0	0	3	3	0	0	1	0	4	0	0	3	1	0	0	1	4	5	0	0	0	0	0
Npdc1	2633.16	3149	1964	7571	2781.5	2331.47	3846.37	2162	3548.78	2245.15	4423	8999	3217.04	2336.43	6426.73	8582.79	3507	8152	11740.7	4573	3713	3798.17	2862	3575	6075.23	5730.36	6365.94	4095.2	3986	4303	4540.15	4495.76	4096	6989.17	4928.05	4524	3949	4801.44	5421	5954	4921	7212.19	2937.18	2437.99	5906	4130.65	5277.08	4091.98
Fbxw5	1660	1922	912	2888	1786	2523	1024	582	1380	733	1429	5458	747	1178	2288	1645.89	884	4425	4761	3	841	2033	1720	1138	2211	2054	3785.35	2457	1419	1791	2697	2346	1611	3234	2690	2726	1334.59	2029	3130	3294	1784	2179.37	2155.88	1601	2020	1780.98	2931	2231
Slc25a13	29	49	0	303	9	0	115	60	9	48	0	0	0	87	0	0	0	0	0	0	0	0	3	101	173	171	457	208	104	160	299	220	131	282	270	212	128	221	287	332	272	245	797	578	193	143	450	375
Ube2i	5668	6683	3416	16609.5	4875	6590	5450.53	4020	5866	3267.66	6685	5893	6849.82	5294	9890.93	12894	3914	10111	17120	6932	5161	5882	5677	5076	7929	6010.99	13443	7135	5728.99	6985	9068	8059.06	5930	10535	10218.2	8775.33	5595	6989.73	10743	10707	7343	8807	11174.9	7508	8199.48	6742.04	11212	8130.6
Tsr3	290	364	280	1094	308	435	352	204	397	258	763	522	138	246	944	1526	256	2183	1001	0	278	430	241	584	592	516	834	465	425	553	599	507	460	812.05	603	507	459	518	679	645	481	754	634	442	595	561	693	517
Unkl	1441.49	1497.43	1057.85	3008.99	1649.08	1258.45	1746.72	499.95	650.2	473.08	1174.37	7814.23	1620.06	932.6	1175.88	2469.45	1386.5	2623	4161.43	2448.44	1135.08	943.92	846.33	1003.36	146.86	266.35	280.66	239.28	142.65	156.01	288.79	301.13	73.65	345.46	313.52	253.22	58.91	187.04	314.81	285.35	231.85	291.8	293.69	236.21	369.73	228.55	368.44	307.38
Lrrk1	3235	3567	2080	10834	4011	4966	2946	965	1938.99	1406.99	3634	4557	3603	2340	4836	2998	1112	657	10414.5	2362	1390	2855	3077	4721	4061.89	4593	8449.98	5698	2369	2906	6435.94	7441	2612	6199.86	5781	6106.17	2197.96	3987.81	6974	7069.12	2639	3539	5426	3767	2966	2133	6809.96	4666
Aldh1a3	728	851	598	1343	859	387	341	184	69	165	1140	0	567	498	419	765	599	104	3205	2331	811	1168	747	945	12	34	15	15	20	23	24	36	15	48	13	47	38	27	32	56	23	24	34	17	21	17	15	17
Actn1	151	363	151	961	245	269	334	391	596	301	207	166	204	576	843	1367	121	181	910	1587	114	431	341	232	9941	8313.85	22412	10169.9	7260	6817	15843	9611	5978	8947.97	16951	10148.9	8153	8473	16660.6	15590	7319.87	8251	21734.1	11640	4287	4042	24090.4	13733
Sirt2	4714	3951	2755	10341	3703	4442	3537	2217	3377	2244	5098	3600	4263	3697	6042	8638	4696	4185	11272	2042	4034	3555	4508	3835	3649	2935	5811	3426	2652	3407	3918.03	3697	2520.71	5101	3755	4233	2244	3645.97	4612	4874	2527	3372	2727	2110	2651	2602	3561.99	2824
Hnrnpl	2925	4756	2191	9537	3591	4791	3507	3177	3911	2477	3332	2466	3935	5175	6428	6993	2490	3937	10741	4017	2754	2907	3200	3562	3347	3193.29	7215	4379	2449	2927	5131.06	3716	2860.84	4913.94	7392	5385	2690	3085	5730.87	6487.82	4192	4336	9655	5733	4324.01	3519	8755.17	5844.38
Nolc1	1893	2182	1316	6843	1794	1519	2044	1337	2191	1600	1169	6192	2207	2450	4000	5935.94	1209	2644	8638	3871	2150	2129	2468	3781	1181	951	2161.69	976	876	1015	1545	1171	758.92	1494	1673	1274	704	1068.68	1714	1470	1161	1248	3046	1728	1329	947	2055	1314
Casd1	2938	3440	1711	6934	2324	3548	1799	1583	1519	1269	2344	3247	2328	1779.99	2087	4191	1095.76	3976	9320	3613	1453	3054	2031	3790	1448	1624.99	2824	2042	1026	1319.01	1801	2159	1174	2301	2064	2289	1017	1796	2193	2697	1780	1591	1780	1250	2640	1203	2411	2125
Magi1	806	1440	550	3218	922	1070	1070.06	741	1270	564	2218	291	410	816	574	1047.98	164.98	4952	2552	0	1426	714	978	1339	1669	1641	2496.44	1982	1187	1465	1759	2403	1139	2384	2200	2192	1317	1802	2006	2916	1289	1564	1424	1354	968	862	2010	1863
Mtmr1	1373	1838	845	4075	1209	1752	882	651	427	396	606	0	435	1036	1673	1582	0	133	4180	0	427	1331	1407	758	706	733	1285.24	936	538	680	911	1056	683	1161.99	944	1174	463	945	918	1216	630	668	815	669	798	472	860	772
Hmgb3	298	858.95	294	2025	619	531	327	430	491	534	319	0	95	645	1684.1	564	124.04	43	915	0	1050	327	440	626	398	329	1306	792	244	397	997	978	375	712	1215.15	1099	249.87	308	930	1051	262	396	2358.72	1009	443.29	356	1680.14	1147.06
Map2	235	502	155	176	44	586	134	54	40	34	0	0	0	158	714.69	10	0	24	1008	0	0	423	221	12	34	34	19	66	29	18	18	65	50	56	52	47	8	28	39	86	13	7	91	37	58	15	27	22
Cyp2j9	141	611	265	860	447	321	365	274	124	171	1575	1557	0	362	291	107	0	58	1202	592	0	667	452	444	149	184	330	155	98	126	216	218	67	295	235	231	63	140	248	245	92	103	39	25	173	100	160	111
Nipsnap3a	0	0	0	0	0	0	0	0	0	0	0	0	0	0	0	0	0	0	0	0	0	0	0	0	0	0	0	0	0	0	0	0	2	0	0	0	0	0	0	0	0	0	0	0	0	0	0	0
Abca1	946	2018	896	4141	859	3736	2434.97	1962	3287	1817.05	1136	3235	2488	1606	2740	2036	0	1949	3784	221	1426	986	1894	775	1981	2969	2719.97	4359	962	1359	1551	4617	2715	5045	2842	6165	1108	1787	1487	4906	3152	3048	1215	1414	6514	2424	3991.02	4902
Nipsnap3b	1832	2316	1228	5440	1424	2970	1502	1308	1643	1190	2441	1021	1945	1724	1952	4084	1726	2835	5255	4842	2033	1995	1422	1609	1921	1790	3710	1822	1626	1980	2448.94	2007	1585	2637	2739	2218	1670	2089	2910	2738	2104	2158	2893	1793	2175.02	1734	3541.95	2522
Lage3	925	865	543	1870	668	848	512	432	1007	534	1052	2391	234	507	1394	3068	440	588	1672.94	647	10	665	632	587	1064	721	1180	680.92	744	965	873	780	839	1263	887	891	668	797	901	1073	685	832	745	549	902	719	721	669
Ubl4a	3181.29	2963.28	1521.99	5492.09	2524.32	1240.04	1274.04	1029.37	1547.16	1099.27	3246.45	812.4	1273.21	1640.11	3566.97	5837.19	3203	2577.16	7345.67	2689	218.5	2048.33	1070.05	1911	1415.25	1047.38	1993.44	1253.86	880.87	1151.61	1405.79	1320.09	876.61	1747.96	1506.48	1416.21	887.03	1136.36	1626.13	1738.6	1185.71	1608.24	1810.51	1277.32	1337.43	1160.36	1934.65	1462.12
Gdi1	8197.79	10974	5846	24044	9432	9464	11636	7203	10636	6414	8112	16902	15690	10227	20855	17909	10283.7	28460	33475	15377	8326	13794	13045	11436	6393	7725	13432.2	8208	5269	6394	9065	9086.01	4429	11592.7	8810	9322.98	4184	7503	9984	11758	6520	7988	6599	4986	8428	6187.98	8474	7857.99
Sash1	122.91	443.27	137.69	467.29	194.73	215.18	627.6	655.36	640.38	334.13	425.76	358	777.06	701.67	1263.78	1557.11	240.27	526.14	1266.41	1652.53	1426.32	362.68	542.5	240.4	470.76	540.24	405.8	292.65	254.22	310.49	292.09	364.57	563.21	629.83	413.92	354.85	325.49	348.33	379.94	396.52	341.64	647.36	200.1	167.95	501.31	447.29	320.33	338.35
Gadd45b	4786	5934	3345	23692	4248	3954	6747	8943	7084	3862	7482	12107	9529	13364.8	21307	18482	6920	26023	40045.9	23134	9819	17069	12978	20338	2983	2305.56	2856	1542	2096	2240.93	2321	2159	2208	3463	2996	1975	2152.15	2362	2315	2363	1185	1736	1499	1221	725	763	2335	1429
Slamf6	0	80	0	0	29	0	0	7	0	0	0	0	0	0	0	0	0	0	0	0	0	0	0	0	0	0	0	1	4	0	0	0	0	2	1	0	0	2	0	0	4	0	0	1	0	0	0	0
Slamf1	39	2	0	0	0	0	0	7	3	0	1	0	1	15	4	5	0	0	53	0	0	1	0	0	1	0	1	0	1	2	1	0	2	4	0	0	2	4	0	0	0	3	1	3	0	0	0	1
Zdhhc12	506.07	360	357	792	461	400	251	133	279	230	483	1369	251	169	818	1019	175	318	1220	1247	271	283	243	177	1981	1673	1890	1045	1321.94	1336	1430	1232	1399	2079	1532	1127	1344	1215	1555	1654	1545	2048	1397	1042	1886	1034	1884	1314
Endog	362.69	474.12	255.84	1390.69	498.92	131.52	210.25	182.34	218.44	172.48	229.88	743.72	370.35	444.55	1030.74	999.16	192.42	454.54	2138.02	1158.49	571.27	784.93	202.82	732.23	270.41	263.39	296.74	166.5	222.92	259.87	199.66	183.53	170.97	329.88	201.05	185.88	202.29	242.01	213.58	278.1	168.14	257.77	223.88	178.46	172.38	155.06	242.68	147.7
Cybb	13	143	27	40	26	0	0	12	37	0	0	0	0	7	0	0	0	0	0	0	0	0	0	0	1	9	4	6	0	2	7	2	0	2	1	4	2	0	2	1	0	0	0	1	3	2	0	0
Golga7	5937.06	6073.77	3671.7	17136.6	5247.61	6687.83	4710.52	3692.46	5205.14	3010.31	5181.89	9139.95	2822.32	5649.99	10341	10729.5	5318.75	4105.07	17775.7	5652.86	8459.81	5632.14	6254.79	4634.17	6323.26	5546.82	9684.11	5262.54	4760.29	5900.7	6316.72	6048.57	4582.04	8284.02	6847.71	6251.52	4673.83	6110.7	7439.43	8045.15	6396.25	7046.03	5972.01	4287.82	6943.39	5220.92	7934.36	6425.18
Xk	295	228	86	2883	276	269	117	87	136	87	498	0	3	133	33	212	0	49	699	894	2021	570	313	0	381	474	689	499	418	387	370.99	435	391	595.04	396	416.69	328	478	547	625	304	262	538	481	219	98	295	237
Pcolce2	24	65	4	0	106	0	0	70	30	6	0	0	0	478	0	0	0	0	0	0	409	0	0	0	11	13	51	11	63	53	72	31	22	48	82	66	40	36	34	47	219	187	93	72	122	58	62	30
Cd48	0	6	0	0	14	0	0	1	13	0	0	0	0	33	0	0	0	0	0	0	0	0	0	0	0	0	0	0	0	0	1	0	0	0	0	0	0	0	0	0	0	0	0	0	0	0	0	0
Clpx	3426	3146	1658	9151	2214	4410	1648	1295	1859	1360	1725	5375	715	1805	4333	6972	2178	2270	7584	1292	2247	2400	1527	1613	1300	1426	2606	1754	1237	1449	1777	1690	972	2135	1617	1857	985	1573	2071	2215	1317	1389	1870	1377	1729	1064	2039	1416
Trabd	2653	2442	1269	5632	2412	1292	1800	901	1863	1186	4221	0	1771	1379	3668	3860.74	1412.73	2440	7058.96	2468	93	1665	1874	1891	1801	1546.96	2936	1666	1231	1564	1944	1951	1224	2152	2192	1867	1195.01	1548	2319	2431	1498	1967	2102	1430.11	1422	1367	3035.01	2057
Mov10l1	0	0	0	0	0	0	0	0	0	0	0	0	0	0	0	0	0	0	0	0	0	0	0	0	8	8	8	1	4	0	1	1	0	5	1	1	3	7	6	2	3	4	8	4	0	0	3	0
Dennd6b	692	493	288	1023	232	316	683	100	328	200	123	0	1396	539	1419	1280	823	73	1258	927	823	369	1139	171	105	83	86	60	77	60	50	88	51	127	54	42	48	67	75	66	50	108	64	41	112	47	40	46
Cd83	4791.04	3385	2368	6968.99	3855	2423	1439	1276	856	817	1909	5557	766	2141	2862	3416	1440	278	5218	5332	1266	1287	3059	2058	46	25	88	21	31	29	64	12	47	36	112	40	16	27	105	16	6	18	36	6	9	4	68	11
Tmem27	0	0	0	0	20	0	0	24	19	0	0	0	0	76	0	0	0	0	0	0	0	0	0	0	0	0	0	0	0	0	0	0	0	2	0	0	0	0	0	0	0	0	2	0	0	0	1	0
Ace2	103	213	49	1	141	287	121	171	539	48	450	0	0	241	458	24	1313	15	283	0	0	199	229	0	0	2	2	1	0	1	1	1	0	0	4	2	0	0	3	1	0	0	4	2	0	0	1	0
Gzmb	0	35	0	0	0	0	0	2	8	0	0	0	0	194	0	0	0	11	0	0	0	0	137	0	3	0	0	0	0	0	0	0	0	1	1	1	0	1	0	0	5	5	0	1	10	7	2	7
Gzmf	0	0	0	0	0	0	0	0	0	0	0	0	0	0	0	0	0	0	0	0	0	0	0	0	0	0	0	0	0	0	0	2	0	0	0	0	0	0	0	0	0	0	0	0	0	0	0	0
Gzmn	0	0	0	0	0	0	0	0	0	0	0	0	0	0	0	0	0	0	0	0	0	0	0	0	0	0	0	0	0	0	0	0	0	0	0	0	0	0	0	0	0	0	2	0	0	0	0	0
C4a	0.11	1.29	0.1	3.26	0.16	0.23	11.16	8.16	2.06	5.15	0.15	0.49	24	3.16	1.84	1.11	1.47	13	13.07	0	0.14	9.16	59.23	1.17	25	4.65	2	3	3	5	0	1	12	9	1	1	8	1.45	3	1	5	3	1	2	13	7	2	3
Ager	11	16	29	37	21	13	73	27	56	17	2	0	0	94	180	38	0	0	59	0	402	66	4	1	7	17	1	10	8	6	4	3	15	24	4	3	0	5	8	4	4	14	4	3	17	7	4	2
Atf6b	1992	1825	1515	5112	1825	2568	1899	797	2026	1008	2256	0	1186	1495	3041	4244	1891	2856	6190	0	1768	2042	1262	2046	1384	1382	2394	1614	1016	1095	1790	1852	982	2210	2039	1731	909	1236	2007	2219	1393	1691	2116	1363	1840	1091	2395	1821
Egfl8	2537.13	2383.76	1887.8	6030.9	2195.04	1463.73	377.73	384.7	472.97	464.12	606.23	0	1225.19	1894.69	4222.02	11026.9	3126.58	5704.76	8329.84	1967.57	3586.94	3229.46	2165.81	3487.72	18.92	37.89	9.88	9	10.89	21.96	11	17.03	8	42.08	5.91	18.71	7	31.71	3	18.45	10	65.61	12	5	35.26	43.34	7.76	16.89
Notch4	6855	8257	3750	14030	6064	7632	7056.73	2503	5880	3440	7685	2697	8907.88	5032	9330.1	12842	5046	3013	25658	10157	5668	8284	6447	7045	7638	10968	17162.7	10933	5747	6431	13692.3	12832	5678	13809	11989	11287	5490.84	10150	14127	13429	7933	10918	10291	7027	9648	6714	22065	15534
Ppt2	937.65	1255.22	746.99	1940.14	1479.01	798.79	750.87	545.25	906.76	624.22	1353.47	0	1028.59	1479.02	2101.58	3864.65	179.37	730.37	5170.82	1438.58	3267.08	1460.36	1347.9	1462.05	2178.53	1965.42	2401.41	1836.53	1387.15	1510.51	1778.51	1870.72	1524.58	2799.4	1986.46	2046.12	1447.51	1810.35	2058.48	2504.96	2040.55	2455.37	1463.51	1199.5	2283.06	1458.25	2476.39	1863.22
Prrt1	1	0	2	0	6	91	34	3	25	3	0	0	0	43	22	2	20	2	54	0	0	92	0	0	1	1	0	2	0	6	3	1	0	6	3	4	0	4	9	0	20	41	3	5	65	26	5	3
Rnf5	1028.96	1113.17	680.48	2876.71	720.63	1069.26	740.76	563.98	1005.82	589.38	1402.99	961.72	623.06	1010.08	1711.37	2428.67	2059.24	4304.37	2412.71	583.69	1323.05	1324.44	891.92	887.07	1389.84	1138.28	1686.83	879.6	978.39	1193.57	1225.88	1038.75	1063.37	1981.93	1389.67	1119.54	1057.68	1179.35	1413.31	1438.48	1368.05	1664.72	1264.73	848.16	1646.1	1576.43	1501.59	1112.43
Fam163a	0	0	11	0	0	0	0	27	0	84	0	0	0	3	0	186	0	0	0	0	0	0	0	0	19	7	66	6	2	6	25	8	27	7	50	3	4	18	24	17	12	17	15	9	1	2	112	29
Cacfd1	2086	2370	1422	3166	1771	2288	1046.04	605	960	461	1878	306	1202	1429	4377	3374	408	5295	5732.74	2060	2136	1918	893	1914	905	851	1002.75	839.72	563	651	721	905	668	1229	878	1030	514	667	729	1028	1115	1283	839	732	1597	952	1292.28	1228
Hivep2	545.83	846.27	408.77	2875.86	737	2084.18	648.77	826.13	815.69	656.65	92	0	1549.51	1208.81	1395.16	2475.78	0	239.26	3702.33	943	1006.85	1033.28	1701.43	784.84	370.77	462.22	535.51	415.85	211.24	231	398	387.45	367.42	533.32	604.74	471.92	241.2	331.34	415.9	492.24	739.07	750.77	630.49	451.68	1117.4	573.92	851.01	732.62
2310057J18Rik	0	0	0	0	0	0	0	0	0	0	0	0	0	0	0	0	0	0	0	0	0	0	0	0	5	0	0	0	0	0	0	0	0	0	0	0	1	1	0	2	0	0	0	0	0	0	0	0
Arnt	3743.88	3323	1787	7419	3591	5118.05	1500.01	991	1290	980	2327.03	44	1909	2396	3934	4976	2036	7293	8765	6407	2346	1863	2571	2479	1449	1591.61	3298.27	2404	967	1462	2283	2700	1070	2675	2458	3021	1033	1747	2576	2919	1629	1594	2167	1659	2135	1491.97	2846.09	2378.03
Itga2	0	0	7	0	0	0	0	10	32	0	0	0	0	0	0	0	0	0	18	1	0	0	0	0	69	103	832	143	58	75	721	188	52	140	1085	180	58	83	755	169	253	214	993	235	991	222	1879	469
Mocs2	2077	1987	1364	6386	1925	2753	1541	1548	2178	1307	2294	3922	3068	2004	3846	4605	1435	8190.97	6186.72	3275	2228	2280	2028	1874	1427	1331	1823	1178	1052	1349	1202	1230	1130	1896	1558	1281	1158	1348	1388	1660	1243	1621	1264	1059	1729	1253	1413.78	1119
Nat9	695	581	407	1664	948	598	350	293	866	338	990	0	285	505	1459	2292	2230	756	1369	887	745	684	442	427	514	445	612	319	348	474	437	355	375	689	480	398	340	414	488.99	452.4	416	555	315	222	440	388	487	345
Lpl	78	195	52	807	0	875	1	55	6	41	0	0	0	196	556	21	0	23	1137	0	0	436	117	0	88	113	63	115	41	66	45	103	129	227	152	119	44	108	119	179	13	24	156	186	45	38	57	24
Atp6v0e	4385	5509	2907	12235	4169	4348	3017	3949	5306	3536	6540	7944	2931	5219	9203	11543	5342	6266	12178	6319	4252	4542	4493	3958	16452	10552.4	14592	8833.87	11417	13073	9750	9798	11347	17552.1	10638	10259	11826.2	12058	12054	13869	11291	14452	8633.71	6909	12137	8983.05	9724.85	8519
Nkx2-5	0	0	0	0	0	0	0	0	0	0	0	0	0	0	0	0	0	0	0	0	0	0	0	0	0	0	0	0	0	0	0	0	0	0	0	0	0	0	0	1	0	0	0	0	0	0	0	0
Zfp318	276	283	118	405	355	675	771	403	783	303	398	0	645	545	1668	605	161	20	1466	0	0	655	323	67	467	474	600	334	255	286.27	321	405.62	352	531	571	463.09	324	308	449	512	431	581	467	376	568	378	617	487
Ttbk1	0	0	0	0	0	0	0	0	0	0	0	0	0	6	0	0	0	0	0	0	0	0	0	0	1	4	3	0	4	4	9	4	2	2	7	0	2	8	2	3	7	8	6	1	5	5	6	6
Srf	1018	1103	599	1995	811.83	728	1232	678	1005	487	517	1555	2889	1706	2413	1607	491	1442	3705	4929	1897	1340	2295	3474	798	566	890	533	496	563.71	592	737	524	825	703	584	533	647	811	774	576	747	847	680	438	465	961	841
Gata3	0	21	4	34	0	0	39	23	0	5	0	0	30	5	41	28	0	9	61	0	339	36	86	231	276	228	813	257	245	277	658	372	284	630	843	503	189	231	530.91	435	303	294	475.34	197	725	404	342	281
Gata5	0	0	0	0	0	0	0	0	0	0	0	0	0	0	0	0	0	0	0	0	0	0	0	0	3	0	0	0	0	0	0	0	0	0	0	0	0	0	1	0	0	0	0	0	0	0	0	0
Lama5	2478	3070	1605	5017	2461	3046	2718.72	1100	3081	1648	1859	364	5801	3035	7710	10134	1487	2170	12243	4478	4917	4448	5063	6592	1815	3063.18	3363.86	1428	1178	1401	2719	1563	1269	3143	3544	1702	998	1730	2407	2063	1039	2142	2477	1089	1492	1045	4375	1893
Steap1	37	87	0	0	79	0	13	172	51	6	0	0	63	841	0	0	1	0	30	143	0	0	0	0	282	179	607	264	211	167	474	276	293	459	866	379	113	156	560	374	635	505	1024	525	1265	521	807	491
Steap2	0	376	0	0	86	0	0	142	0	0	0	0	0	904	0	0	0	3	20	0	0	123	0	0	658	603	1451	1171	362	493	1504	1160	606	1380	2341.01	1584	277	462	1663	1314	2078	1431	2768	1483	5711	2003	2418	1981
Hspa8	113264	148538	77117.3	387407	131609	117498	152932	160216	126645	56669.9	84605.8	92375.2	123898	248973	338803	389590	58657.1	171653	679708	278443	378541	226389	334819	470204	69148.9	66043.3	106956	62623.5	52796.9	73106.1	76520.1	72026.6	46665.1	97733.2	72252.1	69526.9	48673	74457.5	87420.8	94683	63846.9	79477.8	83848.2	59343.2	76129.7	57004.6	79342.4	60112.4
Serac1	155.74	332.24	91.54	415.98	134.31	371.62	6	43.73	124	118.88	406.62	0	39	84.57	549.65	241.06	0	0	748.49	0	275.85	90.66	0	0	101.8	120.28	235.76	166.7	50.86	87	162.76	182.22	50.8	174.77	157.28	181.62	49.8	121	144.61	201.74	130.75	102.08	211	132.53	205.86	79	133.47	153.73
Awat1	0	0	0	0	0	0	0	0	0	0	0	0	0	0	0	0	0	0	0	0	0	0	0	0	0	0	0	0	0	0	2	0	0	0	0	0	0	0	0	0	0	0	0	0	0	0	0	0
Pdzd11	1347.99	1577.99	981	3198	1261	1236	1190.91	1153.68	1619.64	1202.94	1682	242	948	1393	2288	4298	1178	4224	3855.96	541	478	1423.98	1117	1129	2258.52	1759.44	3081.39	1627.73	1699.19	2074.28	2103.58	1843.65	1879.74	2736.8	2487.15	1964.85	1571.05	1890.97	2389.62	2339.11	1705.59	2176.98	2202.77	1581.33	1684.03	1697.88	2390.98	1765.82
Psma2	4350	5154	2778	9543	4005	4007	2775	3059	5167	2770	5130	4616	2942	4708	10191	13662	2826	11320	13240	4770	2688	4279	4028	4736	5566	4168	9462	4411	3953	5558	6427.98	4898	4665	7136	8067.22	5172	4427	5286	7402	6945	5718	6569	6764	4602.99	5749	4955	7983.16	5294
Mrpl32	724	1014	397	2054	411	885	498	489	927	506	945	1714	473	647	2347	3173	993	1593	2156	461	1170	827	768	524.82	969	705	1314	594	691	847	868	793.21	810	1208	1086	840	758	809	996	1062	888	1007	1095	675	990	823	1132	796
Setdb1	1789.99	1997.94	513.98	2221.77	1182.14	1877.61	675	438	789	604	897.25	3434.01	1241	765.99	1947	2926	754	115	3064	722	2	811	924	873	496.02	780.03	1082.99	756.68	347	479	792.77	875	530	985	981	890	393	627	920.99	934.99	648.99	718	1303.84	906.99	975.99	598	1128	913
Anxa9	0	11	3	1	6	20	0	7	32	17	0	0	133	21	297	0	2	0	79	0	0	37	21	0	41	24	68	35	24	41	40	31	12	52	64	40	24	16	56	45	40	49	31	27	32	50	96	57
Arnt2	5	0	0	0	16	0	0	11	0	0	0	0	0	49	0	0	0	0	17	0	0	0	0	0	118.84	99	284.48	174	95	107	220	323.34	119	363	257.49	425	80.54	154	206.95	267.43	235.88	175	256.62	210.85	456	250	439	335
Prune1	1051	1044	660	1840	1348	620.54	641	296	559	444	691	555	287	623	1353	827	152	210	2276	953	1993	712	864	261	473	413	908	579	252	355	649	634	453	744	808	821	308	390	639.05	805	670	707	760	601	808	572	979	914
Cers2	10137	9936	5730.74	21738	8860	11558	7104	5265	7580	4681	8250	11195	7705	7447	17371	18090	6564	16788	29753.9	6411	7062	10845	9695.06	7776	9551	9700	14118	8465.99	7373	7993.55	9434.05	9599.58	7036	12511	9515	9721	6238	8643.39	11110	12045	9880.03	10022	9897.97	7369.55	12575	6557	11153.1	8970
Nlrp5	0	0.07	0	4.02	2	1	0.02	0	0	0	0	0	0	0	0	2	0	0	2	0	0	1	0	0	0	0	0	1	0	1	1	0	0	2	0	0	0	1	0	0	0	0	0	0	0	0	0	0
Capza2	10925.7	13582	6726.75	26586	9877	18330	9633	8751	9952	7170	7832	4623	5035.08	9924	17290	23870	8088	9811.93	36960	10403	10616	12433	10427	9888	13066	12094	24977	15408	10644	14650.9	16009	16689.5	10072	21305	18200	18333	10229.2	16042	19318	22087	14414	14950	16869.7	12231	16030	12253.2	19318.4	15635.2
Plekho1	139	274	87	1037	248	450	103	129	156	183	711	1198	151	147	1009	1967	531	163	1275	231	101	473	208	276	631	579	735	483	436	457	546	496	476	962	885	553	476	492	625	770	533	760	765	451	642.95	635	1094	813
Vps45	1171	1167	544	1723	844	521	612.06	566	817	380	888	0	1205	904	904	1311	524	313	2621	770	1166	825	534	967	828	899	1596	975	627	981	1151.87	1003	645	1375	1138.85	1173.64	627	944	1155	1359	759	882	855	647	984	777	1170	869
Prpf3	1399	1422	876	5948	1308	1972	619	713	1084	638	775	0	2241	1173	2368	3024	527	112	5142	1627	0	1338	1553	1541	1001	1014	1637	868	770	957	1201	988	638	1459	1223	902	746	1098	1306	1242	1036	1030	1576	968	1266	763	1462	921
Anp32e	6272	6445	3296	18254	5244	5050	4580.28	3597	2983	2668	1682.99	8492	4343	7020	7079	10134	4175	17600	17437	3647	6749	6944	6303	10022	2064	2137	3355	1749	1565.72	1846.24	2283.04	2349.08	1591	2839	3192	2297.88	1524	2040	2716	3017	1941	2340	5482	2977	2243	1674	3977.03	2971
Aph1a	3782.26	3364.25	2143.43	8640.51	3462.97	2693.52	2798.19	1729.06	3203.31	2463	4650.48	5812.79	3355.21	2316.55	5675.66	8618.95	809.42	5013.1	10329.3	3526.45	583.56	3397.51	2714.71	3526.08	2411.96	2375.58	3499.98	1981.97	1461.84	1882.55	2418.69	2637.7	2310.27	2757.67	3881.43	2935.38	1871.29	2227.51	2280.44	3269.55	2180.72	3023.39	3100.51	2726.06	2559.5	1978.73	4535.48	3565.68
Tab2	858	1185	525	2348	789	374	947	1177	1295	726	485	2980	1996	1707	3506	2580	597	2591	2724	3796	3	820	877	1241	1542	1024	1290.87	720	984	1061	789	763	995.99	1229	1103.87	825	1110	930	1010	1245	1106	1451	1044.69	807	1112	823.97	948.13	801
Ppil4	2544	2396	1016	6102	1436	3374	1655	1225	1905	1182	2041	7130	943	1798	5473	3090	1053	7657	9215.84	2	59	2611	1613	1504	1020	1104	1691	998.99	860	915.93	1227.16	1155	875	1741	1248	1232	705	1071	1260	1421	1083	1127	1334	912	1541	898	1335.97	1014
Cnih1	2541	2787	1798	5561	2592	3328	2329	2810	3217	2340	3064	1456	1804	3206	8100	6287	3434	4703	8272	679	695	2712	1752	2482	7256	5798.98	6671.99	4573	5079	5760	4689	5019	5567.99	7978	6154	5613	5112	5824	5437	6906	6788	7423	7119	5503	8435.03	5085.07	6538	6111
Eps8	4571	4682	2410	10349	3285	5580	1761	1152	1784	962	5097	0	2212	2195	8485.57	2352	4028	1480	12873	246	1363	3307	3173	3177	973.79	1202	1316	2052	737	851.76	885	1739.63	811	2660	1326	2645	516	958	995	1988	1421	1241	2164	2041	3271	1828.37	1457.22	2218.01
Med22	2303	2171	1584	5049	2749	1093	2269	691	1112	1127	3148	0	828	1060	2980	3872	0	141	7196.82	1	972	1593	1478	778	1071	1294	1821	1465.33	825	1145.97	1353	1831	818	1847	1615	1684.05	907	1159	1804	1990	1218	1536.11	2403	1877	1646	1233	2132.95	1963
Abo	0	0	0	0	0	0	0	0	0	0	0	0	0	0	0	0	0	0	0	0	0	0	0	0	0	0	0	0	0	0	0	0	0	0	0	0	0	0	0	0	0	0	0	0	0	0	0	0
Surf1	984	881	784	2903	712	1090	725	575	862	565	2153	841	707	873	2455	2969	372	767	2783	1223	843	1134	559	910	1138	875	1100	695	820	884	788	770	868	1320	855	793	715	818	883	1011.97	826	1083	624	474	990	793	909	634.31
Med28	4396.99	5009	3077	8813	4462	5327	3056	3262	4489.94	2614	6834	5399	1937	4543	10968	13801	3549	12770	12483	4967	4556	5152	4586	4367	4578	3143.7	6126.76	2850.99	2968.84	3985	3778.84	2954	3037.02	5360	4018.05	3435	3161	3540	4615.79	4523.03	3394	4490	3586.09	2458	3691.7	3516	3906	2738
Qdpr	3450.87	3269.87	2262.78	8060.89	4103.92	3502.91	2369.93	2092.9	3052.91	1886.89	4360.92	4832.83	1062.89	3007.9	6914.82	7536.89	1560.91	4183.9	10640.8	2498.94	4786.9	3695.91	2598.9	3373.87	2896.89	2454.93	4330.9	2389.89	1991.88	2692.94	2926.88	2647.82	1853.87	3647.85	3541.92	2854.86	1971.93	2630.91	3740.91	3354.94	2632.88	3180.61	2851.88	2111.84	2465.9	2344.92	4174.92	2734.29
Gnrh1	5	2	0	0	1	0	5	6	17	5	0	0	0	5	25	0	0	129	25	0	14	7	8	0	6	1	3	1	1	0	1	0	3	1	4	0	1	2	1	1	1	10	0	0	0	0	1	0
Tnr	0	0	0	0	0	0	0	0	0	0	0	0	0	0	0	0	0	1	0	0	0	11	0	0	0	6	1	1	0	2	1	0	2	3	4	3	1	3	0	5	1	2	4	3	3	2	3	2
Sqstm1	31245.8	34848.2	21675.1	78861.1	33196.8	19762.1	52341.8	45440.5	31294.3	19512.9	25020	18940	63372.7	76103.3	66906.5	77073.3	13169.9	40581.5	108059	97499.4	80080.7	47694.9	90535.8	101356	31077.5	30986.3	60512.2	33389.4	23120.8	33769.1	48694.8	44889	24847.5	55889.4	51913.2	41406.8	23170.9	34862.8	47667.3	41977.2	31849.3	37703	28657.3	19838.3	31095.9	25400.4	73416.3	37812.4
Nfe2l2	6106	6924	4176	18813	4580	7122	7149	6543	6814	3617	5855	14799	5557	7157.48	10879	16223.6	1427	6567	20135.9	14153	5807.02	8947	11505	10281	6746	8171	13196	7293	5295	7216.01	10074	8982.57	6055.99	12837.9	11490	9478	5097	8003	10366.4	10680	9562	10046	11424.9	6601.55	12109	7847	13531.9	8765.06
Rxrg	0	0	0	138	0	0	0	4	0	0	0	0	0	0	0	0	0	0	0	0	0	0	0	0	0	0	2	3	1	2	0	0	1	1	1	0	0	1	2	2	0	0	0	1	0	0	1	0
Rxra	1238.18	2362	1088	4526	1766	1279	987	525	967	721	1809	5285	1944	1036	1674	2504	1162	3255	4563	0	0	1889	955	1287	1005	967	1290	1225	573	876	988	1247	765	1995	1151	1661	656	1022	1059	1615	900	1119	1032	892	1482	1242	1011	1257
Adamtsl4	878	1027	761	1889	926	637	427	171	436	187	68	0	821	590	925	3116	1107	850	2626.08	6	1257	840	1474	91	1152	1413	1403.53	2200	588	701	1209	2267	1047	2005	1562	2500	609	863	1409	2511	644	759	709	700	1295	671	771	921
Fcrls	0	0	0	0	0	0	32	2	0	0	0	0	0	62	0	0	0	0	67	0	0	0	0	0	0	0	0	0	0	0	0	0	0	0	0	0	0	0	0	0	0	0	0	0	0	0	0	0
Cd5l	0	0	0	0	0	0	0	0	0	0	0	0	0	0	0	0	0	0	0	0	0	0	0	0	0	0	0	0	0	2	0	0	0	1	0	0	3	1	0	0	1	1	0	6	0	0	0	0
Prpsap1	3160	3458	1938	7999	3221	3261	2868.83	1642	3245	1610	4563	2672	1612	2868	6745	5495	2845	4228	10581	320	2892	3954	3001	1822	2399	2256	4047	2539	1858	2209	2695	2686	1673	3373	2730.6	2940	1748	2381	3400	3489	2287	2678	2727.84	1942	2670	2097	2748.48	2172
Fam184b	16	2.27	0.31	0	0.16	0	0.32	4.19	14.58	10.51	0	0	0	6.13	6.42	12.42	0	0.18	9.89	0	0	22.16	0.28	0	4.81	7.89	11.69	1.15	1.36	7.88	3.16	1.33	2.48	6.68	4.61	1	0.2	3	3.9	0.29	3.22	2.85	2.39	2.28	7.8	2.63	4.19	5.62
Ncapg	0.22	168.03	0.35	0.47	0.31	0.36	55.52	92.28	49.31	137.48	0.5	1.48	0	5.31	1.38	204.83	0	3	3.3	0	0	0	33	267	451.27	422.63	564.21	400.71	318.69	352.2	434.7	432.15	297.51	693.24	643.49	511.43	308.06	459.54	502.18	611.8	306.66	293.57	2362.63	1284.83	244.44	148.01	641.15	461.53
Lcorl	1293.78	1195.97	753.65	2014.53	885.69	3011.64	1802.56	1151.72	1560.69	1291.52	1583.5	4271.52	1115	1091.69	729.62	2223.17	750	3000	2950.7	616	0	634	628	27	664.74	854.37	1401.79	703.53	545.31	531.8	913.3	900.85	532.49	1119.76	865.51	819.57	423.94	735.46	919.8	1020.2	831.34	789.43	1113.37	748.17	955.56	483.99	947.85	793.49
Lta4h	4260	3534	2746	11332	3812	4114	3183	2331	3589	2188	3865	577	1536	2978	7158	7104	751	9423.97	13461	2990	2191	4103	3385	4149	2594	2790	5008	3171	2265	2982	3256	3630	1988	4182	3578	3505	2136	3401	4081	4543	2725	3168	3443	2578	2643	2349	4011	3288
Amdhd1	0	0	0	0	0	0	0	0	0	3	0	0	0	0	0	0	0	0	0	0	0	0	0	0	3	7	47	3	6	7	11	3	8	8	8	6	13	11	13	14	10	14	15	8	21	16	31	19
Dstn	14610.8	15455	9426.02	33841	14154	15369.6	16923	20948	18998	12471	14560	26898	14667	20418	39257.7	35269	6224	22103	63103.7	33147	20997	25023	26446	25266	39336.8	26506.2	59877.1	28914	29969.9	33532	38571.6	33146.9	24475	36564	47115	32067.9	31744	37807	46834.4	46440.9	30159	31562	46169.3	29674	21856	18977.7	46056	30613.1
H2afy	3263.02	3287	2083	8777	3745	3403.34	3284.23	2695	3107	2171	4308	4579	3021.73	4288	7048	8536	3580	5545	10193	4189.98	2896	3294	4049.04	2549	3514	3113	4672	2937	2627	3051	3247.15	3194	2705	4667.27	4372	3397	2584	3134.73	3891	4424	3221	4362	4299	2767	3510	3138	4482.99	3379.81
Gtf2ird2	233	195	75	276	132	77	241	39	35	63	0	4611.98	0	114	0	375	0	8	348.04	0	0	141	106	0	120	78	141	88	60	53	94	102	65	129	145	102	40	80	130	103	109	94.97	127	98	127	81	164	112
Bola1	251	141	151	471	217	144	104	105	214	136	357	0	163	212	380	531	106	376	659	132	0	323	60	30	173	107	183	101	97	134	139	124	115	217	147.13	158	119	93	141	140	140	167	228	133	196	163	180	136
Gatsl2	368	565	344	706	676	682	521	285	539	305	192	0	491	666	1742.98	788	710	472	2158	0	828	435	201	0	832	792	1306	1013	613	673	907	1047	680	1352	1158	1315	560	866	1125	1308	1132	1037	956	758	1341.96	1035.99	1548.88	1404
Fcgr1	0	0	0	0	0	0	3	4	13	0	0	0	17	3	0	1	0	1	0	0	0	0	11	0	2	0	0	0	0	0	1	0	0	1	0	0	0	0	0	1	0	0	0	0	0	0	0	0
Ncf1	0	0	0	0	0	0	0	18	4	0	0	4.02	0	78	272	26	0	1	40	0	0	0	52	0	2	0	0	1	0	1	1	1	0	0	1	0	0	1	1	0	0	2	2	0	0	3	0	0
Wnt11	61	216	162.98	135	161	168	63	127	89.54	56	176	0	196	550	343	991	385	1062	1680.93	994	699	344.8	741.28	959	17	13	9	16	14	9	16	16	8	41	22	34	8	11	15	21	5	12	7	4	6	5	17	4
Adss	2476	3144	1573	7279	2518	3855	1932	2325	2600	1463	2116	4455	2128	2973	4573	5948	4471	4343	8207	1119	4711	2577	2270	1228	3934	3659	5012	4479	2708	3508	3282	3736	2743.99	4963	3729	4539	2450.33	3815	3948	5171	3875	4458	5166	4065.32	4151	3172	5004	4396
1700016C15Rik	0	0	5	0	0	0	0	0	0	0	0	0	0	3	0	0	0	0	0	0	0	0	0	0	0	0	0	0	0	0	0	0	0	0	0	0	0	0	0	1	0	0	0	0	0	2	0	0
Il17rb	0	0	0	5	6	0	0	0	12	8	0	0	0	1	0	0	0	1	12	0	0	0	0	0	5	0	2	2	1	4	0	3	4	3	10	10	6	6	4	9	3	2	10	10	0	0	11	4
Cacna1d	41	156.8	12	151.51	2	0	36	15.7	0	0	0	0	0	53.77	81	65.5	0	5	347.88	485	0	168.88	0	0	0	1	3	0	0	0	0	1	0	0	0	0	2	0	2	1	2	0	0	0	0	0.58	0	0
Chdh	0	72.2	0	6.49	0	0	0	19.3	0	15	0	0	0	15.23	0	18.5	0	0	0.12	0	0	0.12	0	0	0	0	0	0	0	0	0	0	0	0	0	0	0	0	0	0	2	1	0	0	0	0.42	0	0
Actr8	1547	2239	1509	5092	2115	2356	1346	1128	1464	1101	2372	1911	1209	1472	2052	3950	1286	5377	4869	2013	2634	2191	1119	1615	937	923	1682	1078	732	961.17	1078	1192	660	1566	1325	1212.17	716	1097	1353	1555	914	962	1209	796	1047	719	1471	1017
Lrrc27	31	26	32	0	54	70	72	50	99	52	221	0	14	39	349	0	0	17	254	0	0	84	106	0	427	285	349	235	256	239	197	259	222	329	221	261	256	210	284	373.98	115	156	284.99	242	119	94	184.94	151
Stk32c	0	0	0	0	0	0	17	6	10	32	0	0	0	0	0	0	0	0	0	0	0	29	0	0	5	1	5	0	0	1	0	5	0	4	5	5	1	4	4	2	2	1	6	9	7	1	16	10
Fnta	5236	4883	2815	12570	4621.95	4484	3067	2782	3894	2110	6409	12334	2249	4137	8066	6946	1710.96	6660	13362	5689	2468	4295	3697	4336	2242	1902.2	2887	2164	1715	2226	1833	2365.01	1691	3540	2130.26	2827	1532	2294	2307	3110.96	1893	2340	2053	1818.02	2203	1991	1866	1899
Skiv2l2	3042	3482	1806	10462	2991	4364	1629	1378	1827	1015	993	4565	507	1721	2909	5134	2670	241	8625	2	1411	2576	1897	2744	1110	1378	3100	1942	948	1263	2054	2098	800	2354	2412	2360	715	1810	2395	2648	1435	1286	3223	2038	2210	1210	2704	2058
Lbp	269	602	82	1245.68	147	231	151	571	232	227	432	1701	0	965	2272	1678	518	4601	966	827	0	563	272	0	2245	2802	631	1578	573	859	420	822	1530	2480.95	547	1460	486	795	444	532	296	810	377	443	1721	1136	511	441
Celsr1	6	38	5	4	5	43	3	4	10	3	0	0	0	9	12	5	36	0	87	0	0	0	45	6	0	0	3	0	1	0	0	1	12	2	1	2	2	1	2	1	0	0	1	0	2	2	4	2
Fli1	12099	14746	7069	39357.5	12194	16800	13705.9	9786	12448	7872	10271	17498	7668	10767	17786	17357	7935.15	12842	37922	10223	7923	11103	10110	16547	2366.99	2823	4837	3470	1170	2097.99	2409.01	3221	2002	4717	3781	4522	1283	2495	2816	4118	2501	3311	1970	1873	3330	3042.06	3858	3247
Stard13	3043.73	4445.7	2288.82	11907.8	3098.77	7822.77	2269.72	1371.91	1824.91	967.84	1242.87	24	2599.46	2409.94	4601.68	5569.9	3033.88	4756.96	10083.9	6337.65	1818.67	3336.93	3971.84	2862.75	1200.94	1500.85	1556.28	1874.65	702.54	938.83	992.84	1989.64	1079	2227.16	1277.7	2175.43	715.62	1229.57	1169.83	2215.61	1898.83	1983.82	1134.65	1134.64	2598.8	1362.9	1579.77	2089.68
Tenm1	0	0	1	0	0	0	0	0	0	0	0	0	0	0	0	0	0	0	0	0	0	0	0	0	8.92	0	3	1.54	0.49	0	1.11	9	0	1	2	0	1	5	1.48	3	6.29	0.08	0	1	2	1	2	9
Camk1g	0	0	0	0	0	0	0	0	0	0	0	0	0	0	0	0	0	0	0	0	0	0	0	0	0	0	0	0	0	0	0	0	0	0	0	0	0	0	0	0	0	0	0	1	0	0	0	0
Diexf	239	196	105	298	114	243	221	104	195	206	80	2364	2	117	246	730	539	6	423	0	0	69	156	7	131	130	161	89	71	100	127	91	126	155	134	137	91	112	146	141	142	153	195	166	175	120	166	165
Hsd11b1	0	0	0	0	4	0	0	7	21	0	0	0	0	29	0	0	0	0	0	0	0	48	0	0	200	189	20	185	3	18	4	10	10	6	6	6	25	20	5	40	15	14	14	13	54	22	2	5
Syt14	0	0	0	0	0	0	0	0	0	0	0	0	0	79	0	0	0	0	0	0	0	0	0	0	36	22	35	15	4	9	30	32	13	18	36	27	5	6	18	26	54	47	68	50	91	44	79	57
H2-M3	1473	1690	809	4180.93	1232	2191.99	908	761	1248	796	1953	0	723	979	2319	2925	341	2411	4221	658	798	1616	1449	1428	744	797	1804	711	535	656	1187	837	634	1138	1420	691	505	631	1210	939	659	854	465	297	870	539	1354	591
Lonrf3	29	76	20	288	17	0	321	200	40	38	2	0	217	223	281	133	0	12	259	1515	0	113	56	493	74	113	78	56	95	65	57	78	39	109	62	70	73	93	45	84	69	53	115	63	46	29	54	31
Atp5e	1181	1491	927	2886.11	1275	1159	979	1265	2337	1256	2708	1716	490	1943	3779	6129	1636	3321	3551	1926	1084	1789	1431	1378	2317	1301	2121.01	1119	1394	1790	1366	1284	1770	2319	1951	1404	1579	1637	1728	1824	1519	2307	1363	1080	1393	1778	1839	1435
Nelfcd	2090	1849	1513	5373	2383	2167	1366	879	1423	1336	2962.61	2019	1626	1183	3265	2473	934	2965	5074	2	555	1267	1346	2113	960	1007	1896.91	1232	757	1005	1330.02	1204	730	1682	1339.94	1311	731	1014	1588	1618	952	1132	1926	1140	1181	948	1478	1049
Tubb1	0	27	20	114	46	25	0	9	28	4	0	1	0	17	0	0	0	0	0	0	0	0	0	0	0	0	0	0	0	0	0	0	0	0	0	0	0	0	0	0	0	0	0	0	1	0	0	0
Ctsz	4654.95	5373	3344	12575	4678	5293	4863	2886	4623	3126	8292	6918	2002	4485	8637	10743	4128	8755	13516	6264	3342	5052	4176	5597	11442	9825	13857	7511	7859	8930	10616	9288	8388	14283	10853	9047.12	7405	8561.6	11161	10804	7608	9838	8502.03	5156	10809	6580	11008	7486.96
Prelid3b	1812	1822	1082	4849	1320	1802	1286.24	1110	1707	1044	2762	3026	1067	1686	3595	4637	1073	1100	5760	4262	843	1705	1737	1781	2815	1987	4154	2208	2065	2632	2809	2551	2122	3646	3234	2715	2032	2677.7	3347.99	3534	2678	2987	3756.24	2598	2647	2400	3285	2358
Sertad4	110	0	6	0	42	255	195	92	150	10	174	0	0	43	0	0	0	18	114	0	0	147	251	0	1055	677	1593	995	660	765	939	1177	485	1086	975	1119	709	898	1301	1631	371	388	1160	894	411	320	614	748
H2-M2	0	0	0	0	0	0	0	0	0	0	0	0	0	0	0	0	0	0	0	0	0	0	0	0	0	2	19	0	4	0	30	0	0	2	24	0	3	0	21	5	0	0	12	3	4	0	10	0
Ube2a	1561	2271	1074	4156	1563	2259	1879	2011	2491	1521	1780	3234	1713	2421	3974	4326	987	7223	6232	5034	3116	1558	2712	1653	2090	1538	2289.92	1627	1427	1803	1599	1821	1759	2707	1983	2076	1595	1998	1966	2473	2048	2214	1733	1494	1909	1636	2034	1878
Slc25a5	11442.1	11848.6	6924.51	30231.8	9644.66	11233.7	13302.1	11499	14071	8238.67	13376.2	12268.5	9559.73	19938.3	28876.7	24555.8	11794.3	26857.2	36895.3	29076.8	17217	15753.6	19440.1	17401.3	6025.2	4955.01	9817.79	5908.89	4589.55	5727.04	6330.7	5943.91	4257.99	8251.38	7007.1	7267.69	3941.99	5611.27	7925.13	9333.78	5112.49	6446.48	11207	8113.34	5713.09	5250.01	7523.31	6276.61
Atp1b4	0	0	0	0	0	0	0	0	0	0	0	0	0	0	0	0	0	0	0	0	0	0	0	0	1	0	0	0	0	0	0	0	0	0	1	0	1	1	1	0	0	2	0	0	0	0	1	1
Ppdpf	2101.02	2215	1249	5839	1833	1777	1007	1014	2159	1245.82	3081	3729	1150	1671	3823	6336	1308	6539	4989	1920	1531	2270	1528	1361	887	672	783	452	593	785	527	553	700	959	638	594	677	739.99	669	743	801	1119	509	497	923	862	778	737
Kcnq2	0	0	0	0	0	0	0	0	0	0	0	0	0	0	0	0	0	0	99	0	0	0	0	0	0	0	0	0	0	1	0	0	0	0	0	0	0	2	0	0	1	0	0	0	0	0	1	0
Eef1a2	0	0	0	0	0	0	2	0	0	0	0	0	0	1	0	0	0	0	0	0	0	0	1	0	0	0	0	0	0	1	0	0	0	0	0	0	1	0	0	0	0	0	0	0	0	0	0	0
Col20a1	34	0	10	0	0	6	7	4	26	2	0	0	0	6	99	0	186	0	15	0	0	0	0	0	21	31	0	12	11	8	15	11	6	15	4	6	8	10	6	8	8	9	5	2	11	9	6	7
Pls3	37808	38496	20289	97090.3	30621	43390.7	32243.7	28505	31836	20946	21459	19273	20722	26479	44851.2	44446	16204	24148	109659	47465	23869	36780	43124	43081	38353	38418	77437.2	54297.1	34996	43942.1	53564.2	61916.8	24183.7	56463.6	47699.1	57239.9	29635	54764.4	63120.1	78140.9	32580	33274	45783.7	37988	30478	20609	43538.5	43844.5
Mpped2	170	66	193	259	427	438	83	132	226	135	143	994	218	411	1169	530	0	15	901	0	231	114	239	124	39	44	51	45	20	23	24	67	79	87	73	87	45	40	72	108	53	63	141.43	74	53	58	42	65
Nkap	1274	1648	637	3511	1323	1402.97	474	420	734	448	856	3510	456	989	1185	1518	1933	68	3637	1845	2176	988	580	597	715	890	1491.09	995	637	698	985	966	734	1262	1003	1101	570	938	1154	1256	896	948	836	580	964	639	1119	832
Ndufa1	1015	1327	639	2739	946	808	926	1130	1603	968	1818	2047	795	1929	2564	4231	801	1777	2395	1724	1029	1103	1106	929	1706	1107	1394	778	1051	1323	951	957	1377	1799	1183	978	1138	1095	1225	1313	1144	1690	870	728	1269	1140	1137	943
Wt1	0	0	0	0	0	0	0	0	0	0	0	0	0	0	0	0	0	0	0	0	0	0	0	0	0	0	0	0	0	0	0	0	0	0	0	0	0	0	0	0	0	0	2	0	0	0	0	0
E2f3	29	103	5	54	67	29	170	186	258	85	89	0	88	137	0	74	165	10	130	109	0	37	57	0	359	349	580	280	182	302	390	323	202	408	620	426	281	275	434	511	494	462	780	499	470	340	753	536.95
Cr1l	7182.22	7712	5149	24230	6704.99	9324	5506	6204	7025.42	4316.99	6885.09	11887.8	4940	7299	13297	17483	2875	5947	21492.9	6527	7712	8860.32	6739	8649	4426	4680	7668.25	4206	3183	3866.99	4958	4507	3733	6619	6098	4980	3105	4326	5550	5755	3751	4899	4317	2901.02	4720	3066.99	6234	4302
Ppfibp1	16920	20915	9872	50533	16112.7	26909	11652	10601	12307.6	7349	6257.03	19788	7519	15801	23646	17217	13743.9	21106	52891	16160	14400	13678	18165	17901	10088	12626	21787	15122.1	6725	9386.09	14978.3	16080.9	8004.78	19888.4	16216	17458	6355	12151	16786	17193	12817	12706	15168.9	10119	20329.2	11410	19854	16614
Cd46	77.71	347.18	30.66	462.59	5	106	102.09	101.93	120.82	64.96	0	9.87	604.94	99.07	37.86	42.54	0	2.68	48.61	9.11	1.09	48.07	25.67	6.24	38.49	78.52	37.67	14.97	26.79	29.27	21.73	19.04	67.91	86.18	39.7	20.06	36.8	21.11	25.56	27.36	36.29	112.46	9.38	15.61	75.24	17.21	16.31	21.18
Cd34	64519.2	59269	40464.2	142762	57486	59058.2	50921.5	40728	59287.8	35794	74960.9	36199.9	32748.8	36118	76124.3	82504	32328.6	65981	141811	45125	32018	45182	46644	45335	24337.8	31188	41882	25501.1	16103	24746	23720.5	23141.3	18295	44860.6	28926	30277.8	15511	30424.2	28844	30622.7	20872.4	28836	14851.8	9158	28915	19043.6	22970.2	17223.1
Plgrkt	1396	1544	627	2730	631	1527	1593	780	1377	950	1221	7778	1963.01	1003	2583	3410	2200	141	3586	1682	943	1443	1418	1014	1267	1251	1572.98	839	820	916	1027	928	951	1606	1265	977	707	878	1165.99	1181	811	1050	869	653	975	715	1064	707
Cd274	2764	3119	1303.99	7400	1336	4091	1624	854	868	658	512	346	954	1040	1713.99	739	1306	2915	5777.94	1425	3398	1696	1099	2320	414	471	1819	595	223	266	1308	606	275	679.59	2222	460	214	359	1753	533	508	405	534	243	271	145	1844	299
Pdcd1lg2	0	0	0	0	0	0	10	0	0	11	0	0	0	0	5	0	0	0	0	0	0	0	0	0	0	0	0	0	0	0	1	0	0	0	0	0	0	0	0	0	0	0	0	0	0	0	0	0
Gtf3a	1278.07	1448.12	677.04	3224.2	1337.94	1032.64	549.69	436.5	805.2	452.4	1605.84	0	400.16	783.48	2272.4	3042.51	575.12	1799.89	3277.33	541.69	121.29	1166.98	927.43	639.87	1045.95	871.62	1406.92	871.38	737.58	904.77	963.94	950.78	822.51	1432.64	1090.41	1032.65	782.52	902.07	1147.94	1208.3	814.39	1044.97	1302.05	939.71	967.37	859.99	1231.53	950.6
Mtif3	1059.93	1138.88	672.96	1609.8	1094.06	871.36	408.31	236.5	512.8	309.6	1189.16	0	403.83	388.52	1478.6	2699.49	200.89	82.11	2676.67	38.31	1160.71	733.02	425.57	444.13	772.05	647.38	1051.08	562.62	625.42	611.23	685.06	538.22	535.49	898.35	694.59	627.35	467.48	572.93	868.06	782.7	556.61	691.03	596.95	440.29	759.63	503.01	717.48	455.4
Lnx2	5874.86	7578.99	3206	13001	5109	7385	2443	1676	3466	1509	1880	0	3786	2195	7486	4199.7	3959	466	12550	3378	3851	3981	3860	3588	510	590	1144	783	310	497	750	933	335	987	753	958	359	609	830	1076	568	622	781	581.97	595	398	812	722
Il19	0	0	0	0	0	0	0	0	0	0	0	0	0	0	0	0	0	0	0	0	0	0	0	0	3	0	11	2	0	1.37	10	3	2	2	22	0	1	1	11	3	54	68	9	11	5	6	29	35
Dyrk3	0	62	10	0	0	0	62	1	0	0	0	0	0	20	0	0	0	1	52	0	0	0	0	0	98	89	290	78	65	94	226	72	68	174	183	85	75	108	274	164	319	219	432	290	288	172	340	230
Mapkapk2	3309	3688	1986	7308	2991	2919	2649.22	1786	2924	1628	2041	5632	3342	3014	5454.02	5449	516.99	1111	9707	2513	3417	3303	3973	3862	3998	3170.93	6269	3974.03	2781	3359	4828	4917.24	2667	5660	5993.38	4290	3161	4070.51	5815	5490	3801	4340.87	6235.99	4315	3437	3024	7959.42	5345
Il10	0	0	0	0	0	0	0	0	0	0	0	0	0	0	0	0	0	0	0	0	0	0	0	0	0	0	0	0	0	0	0	0	0	0	0	0	0	0	0	1	2	13	0	0	3	1	1	3
Lamp2	7852	7050	4002	15467	5458	11424	5193.05	5832	5538	3217	2769	3986	3667	9481	15751	9181	4691	22886	17783	15009	5023	6344	5563	3891	16809	19968	30333	21188	13181.9	16777.1	21921.5	25254	15626	32028	24809	27873.7	12060.9	19904	23307	29077	17770	16055.2	16726.3	12866.8	36941	13973.1	23436.3	18999
Atxn10	1656	2477	1547	4875	2124	2328	1504	1406	2107	1144	3533	2397	747	1776	2815	4139.94	861	3896	4852	2980	541	1891	887	2294	5606	4939	12171	6099	4021	5005	8460	6788	4226	7308.35	8728	7611	3762	4913	9075	8758	5553	6522	8878.02	5751	6438	5018	13734	9125
Foxred2	0	0	15	0	41	0	97	8	73	39	54	0	0	55	0	0	0	1	0	0	0	64	0	0	113	154	184	265	37	56	119	215	111	222	139	232	41	67	125	138	105	118	131	82	315	134	142	96
Eif3d	3445	3439	1838	10004	3885	3622	2558	1692	3371	2364	4920	5160	1509	2563	8046	6576	1792	6942	12062	1347	813	4170	1637	2463	3034	2692	5149	2673	2354	2537	3724	3126.99	2230	4018	4415	3244	2193	2661	4204	3918	2910	3812	5203	3650	3192	2712	5601	3730
H3f3b	66338.8	74806.6	38888.3	192347	56634.1	67925	91964.3	96211.4	74557.8	47265	59249.1	113581	72695	117360	161655	177363	60230	177868	295961	153892	115226	115477	107887	123081	18643.7	16636	42173.1	19308	13629	17418	26984.9	21361.7	14736	27496	31756	22694.9	13536.9	16326.1	31474	28893.7	17644	20505	25036	15720	20524.6	15888.6	30214.4	18595.1
Nup50	2243.2	2812.99	1249	3952	1755.99	1351.02	1618	1224	1314	815	1978	1571	1801	1603	3397.42	2068.64	2072	3379.73	5239.14	478	1065	1856.67	2301.06	2808	2588.95	2059	4595	2566.66	1873.75	2260	3093.13	2856	1751.56	3722.02	3112	2997.05	1618	2637.54	3616	3617.83	2392.98	2660.75	3887	2666.55	2557	1971.75	3533.8	2629
Phf21b	8	22	28	143	60	31	38	64	161	36	91	0	37	84	148	153	0	1	130	0	375	65	48	70	17	17	4	5	5	5	3	5	4	7	5	10	2	9	9	16	12	24	12	11	10	19	11	18
Nlrp14	0	0	0	0	0	0	0	0	0	0	0	0	0	0	0	0	0	0	0	0	0	0	0	0	0	0	0	0	0	0	0	0	0	0	0	0	0	0	0	0	0	0	0	0	0	1	0	1
Ift27	985	985	532	2251	933	713	462	275	655	300	1051	0	506	514	1733	2531	964	1233	1943	1818	297	533	782	400	866	553	1019	648	506	658	753	596	672	999	758	744	563	545	777	904	566	794	790	569	797	665	803	698
Pacsin2	5901	5695	3459	16821	5674	6160	4255	2643	3758	2305	5513.67	3658	3564	4393	6612	11329	4605	13644	23953	8884	5204	7355	5167	4872	5478.99	5325	12309	7919.72	4361	5610	8566	8909	3420	8447	8090	8507	3819	6755	9840.99	10497	5464	6277	8884	7011	4933	4650	11049	9471
Cmah	91	0	29	8	0	0	1	10	11	0	0	1	2	2	0	0	0	1	4	0	0	22	15	0	31	29	43	23	9	14	31	46	39	21	15	19	18	24	17	27	10	7	76	53	1	3	3	6
Ttll12	378	723	355	255	277	409.99	569	243	503	239	369	0	158	360	105	738	415	88	1643	0	967	563	342	384	1944	1793	3194	2098	1414	1715	2369	2284	1423	2550	2479	2303	1492	1879	2749	2998	1978	2336.87	2930	2071	1774	1755	3694	2967
Bik	220	110	146	523	177	67	229	134	285	106	517	1444	182	237	90	431	0	584	697	275	638	272	605	525	82	86	165	93	63	61	78	92	100	113	143	118	48	62	121	121	66	121	56	47	72	79	96	109
Scube1	85	61	49	155	53	55	46	30	37	30	0	0	343	49	53	260	2	0	88	729	0	12	0	0	24	89	12	167	23	24	15	84	52	151	25	218	10	35	11	37	19	53	26	31	162	109	14	43
Tox4	5322.88	4871.65	2783.68	17091	4403.17	5046.71	3558.29	2460.01	2781.99	2501.56	2010.79	3467.97	1818.85	3790.22	6381.29	6011.39	670.23	8256.31	13122.6	5564.39	2649.74	4397.34	3510.39	3799.26	3025.45	2862.55	8442.35	4018.64	2247.03	3170.8	5833.88	4721.87	2005.13	4660.1	5895.31	4645.84	1963.27	3846.66	6537.95	5455.69	3248.55	3174.8	4897.21	3261.17	3203.42	2464.1	6416.6	4405.07
Mrps18c	981	885	511	1659	693	517	347	593	702	403	631	784	411	1160	2132	2111	1502	815	2512	887	633	927	836	545	988	605	1296	565	690	842	820	677	789	1084	899	679	668	696	904	994	728	882	752	539	774	765	904	639
Sulf1	267	446	18	1446	481	0	252	342	61	18	0	0	187	763	0	950	0	32	1087	2132	0	528	157	0	914	1154	2102	2375	862	886	2332	3052	823	2179	1710	2547	551	1156	2723	3322	722	726	1397	1386	2327	1064	1794	1782.95
Srsf6	4233.84	4601	2519	6824	3235	4276	3907.93	2872	4339	2896	3581	3631	3756	4647	6418	9619	1926	9680	14480	5406	2544	5198	2749	2789	4042	3529.98	6769	4011.99	2993.42	3565.17	4833.01	4795	3179	5268	6573.04	5209.99	3186	4213	5867.14	6236.96	3930	5129	7563.58	5489	4073	3558	6579	5212
Plcg1	11408	13350	7247.5	25593	12409	14986	7438.77	3726	7619	4684	6202	19383	10988	7622	13978	12029	5083	12438	25318	5216	12236	8721	9678	5795	3853	4811.07	6894.53	5068	2471	3394.51	4945	6055	2336	6751	5519	5601	2549	5038	5856.07	6712	3418	4695	4567	3280	4837	3523	5804.02	4978.9
Kctd2	2436.04	2157	1785	5248	2237	2835.82	1537	686	1852	949	3420	1236	2608	1524	3586	5206	3406	1445	6085	2231	2165	2090	1363	1322	1207	1156	1196	876	821	1032	807	1023	954	1690	937	1038	845	1121	1006	1211	951	1441	889	705	1044	980	1002.06	1047
Tmprss6	0	0	0	0	0	0	0	6	0	0	0	0	0	0	0	0	0	0	0	0	0	0	0	0	0	0	0	0	0	0	0	1	0	1	1	0	0	0	1	0	0	3	0	0	0	0	0	0
Kctd5	1997	1800	1118	5968.76	1587	2412	2469	1346	1830	1083	2592	3891	1364	1732	3677	5620	1366	3379	5926.5	1717	992	2595	2744	2326	3747.65	3002.98	9663.02	3220	3214	3701	6553.98	4270	1855	4214	6338	3569	2784	3820.99	7309	5272.94	3385	3697	5554.53	3749.96	2836	2510	7340	4501.99
Pom121l2	0	0	0	0	0	0	0	0	0	0	0	0	0	0	0	0	0	0	0	0	0	10	0	0	0	2	3	2	4	3	2	3	0	6	2	6	1	0	2	0	1	4	1	3	6	0	1	1
Etaa1	329	501.84	327.61	1906.97	223.47	875.67	314	145	360	95	308	172	39	255	922	1544.85	799	174	933.11	1189.63	0	238	204	288	192	237	526.97	300	178	199	328	322	245.98	381	410	437	135.47	276	368	446	217.99	243	638.69	360	306	176	442	303
Matn4	0	0	0	0	3	0	1	1	0	2	0	0	0	35	0	0	0	0	0	0	0	0	0	0	6	18	11	3	16	14	4	8	5	40	8	13	10	12	3	11	12	19	7	4	46	12	2	4
Svs4	0	0	0	0	0	0	0	0	0	0	0	0	0	0	0	0	0	0	0	0	0	0	0	0	0	0	0	0	0	0	0	0	0	0	0	0	0	0	0	0	0	0	0	0	0	0	0	0
Svs6	0	0	0	0	0	0	0	0	0	0	0	0	0	0	0	0	0	0	0	0	0	0	0	0	0	0	0	0	0	0	0	0	0	0	0	0	0	0	0	0	0	0	0	0	0	0	0	0
Slpi	14	0	4	132	16	0	7	2	0	0	0	0	0	2	400	0	0	1	0	0	0	0	45	0	0	1	7	1	0	0	3	4	2	2	11	0	5	5	16	5	21	19	22	4	17	9	78	1
Svs3a	0	0	0	0	0	0	0	0	0	0	0	0	0	0	0	0	0	0	0	0	0	0	0	0	0	0	0	0	0	0	0	0	0	0	0	0	0	0	0	0	0	0	0	0	0	0	0	0
Svs5	0	0	0	0	0	0	0	0	0	0	0	0	0	0	0	0	0	0	0	0	0	0	0	0	0	0	0	0	0	0	0	0	0	0	0	1	0	0	0	0	0	0	0	0	0	0	0	0
Rbpjl	0	0	0	0	0	0	0	0	1	1	0	0	0	2	0	61	0	0	11	0	0	0	0	0	0	0	0	1	1	0	0	1	0	2	2	0	0	0	0	3	1	2	0	0	0	0	1	0
Sdc4	267	641	251	1398	309	516	854	825	604	356	865	4656.99	275	1984	469	866	495	76	3592	0	1037	2155	556	790	2342	2143	3765	1995.14	1406	1427.98	2331	1898	1995	2932	4119.03	2763	1219	1239	2859	2251	5067	5034	5045	3406	9027	4179	4293.95	2663.89
Ccdc70	0	0	0	0	0	0	0	0	0	0	0	0	0	0	0	0	0	0	0	0	0	0	0	0	0	0	0	0	0	0	0	0	0	0	0	0	0	0	0	0	0	0	0	0	0	0	0	0
Il13ra1	3206	4347	2497	11071	3008	6564.08	2335	1752	2160	1389	3493	5400	467	2191.98	3646	2626	4446	1721	11037	2	268	3286	2799	3010	1269	1579	3561	2089	1042	1225	2828	2475	832	2117	3225	2308	890	1501	3251	2738	2060	1753	2565	1565	4076	1763	4758	3425
Prl5a1	0	0	0	0	0	0	0	0	0	0	0	0	0	0	0	0	0	0	0	0	0	0	0	0	0	1	0	0	0	0	0	0	0	0	0	0	0	0	0	0	0	0	0	0	0	2	1	0
Nbr1	8919	8787	4210	18520.2	6561.99	9230.16	6187	2605	5323	3154	2000	14879	2801	4119	5485	8826	3074	11743	21497	674	3945	6110	5381	4570	3822	5039	8317	6015	2807	3947	6195	7411.85	2969	8105	6432.99	7691	2563	5329	6679	7723	5568	5050	4994.53	4131	8993	4194	8500.94	7010
Cyth1	3283	5532	2652	11937	4165	3614	2719	1727	2858.17	1604	3404	2708	3578	3027	6680.1	4746	3336	6287	11410	3649	4034	3111	4184	4131	894	1086	1823	849	603	791	1190	1038	706	1438	1459	1016	563	992	1251	1177	1020	1213	1269	779	952	773	1827.53	1125
Rnd3	1370	1588	777	5376	844	595	596.9	773	668	476	708	3133	411	1602	3094	2895.78	1201	6945	6712	2110	646	2471	390	1389	4905	4270.93	10200	6937.73	4284	4615	6151	7303	2414	6150.98	5457	7410.78	3231	5693	7891.03	9718.98	4392	4479	4402.79	3837	6138	3591.02	3459.69	5393.06
Brca1	0	0	35	0	0	0	0	36	43	66	0	0	0	0	0	0	0	0	130	0	0	0	0	0	248	224	410	233	126	148	355	310	218	367	317	347	92	240	350	342	152	180	1124	601	184	93	378	279
Gast	0	1	0	0	0	0	0	2	0	0	0	0	3	8	4	2	0	0	17	0	0	0	0	15	0	0	0	0	0	0	0	0	0	0	0	0	0	0	0	0	0	0	0	0	0	0	0	0
Cntnap1	1.05	8.33	1.12	10.17	3.16	34.04	8	12.12	28.07	21.27	24.9	2	66.08	21.05	97.14	92.19	4.17	5.28	76.15	0	0.03	2.1	2.12	4.1	36	31.07	28.11	21.01	8.05	12.06	17.01	7.18	20	50.09	20.23	21.04	28	16.04	12.05	25	13.18	32.02	12.11	9.04	15.16	17.01	24.04	8.04
Nt5c3b	1306.19	1490.21	811	2773	1536	542	858.1	613	912.07	544.21	1341.02	0	637	1364	1803.05	3489	1190.05	1274	3814.45	613	702.09	1313.06	1072	1055	1033.16	812.07	1680.14	874.16	824.28	965.12	1182.13	1083.19	761.12	1378.19	1331.21	1054.23	685.06	985.03	1414.22	1367.17	973.26	1133.25	1250.31	884.13	1004.23	970.12	1346.33	1006.09
Coa3	2098	2462	1429	4544	2223	2665	1438	1722	2388	1422	3913	3588	758	1919	5142	6171	1459	3879	5774.55	569	1442	2387	1234	1444	3267	2191	4068	1950	2184	2704.97	2614	2147.99	2199	3591	2788	2234	2104	2443	2974.45	3046.01	2003	2975	2101	1419	1949	2186	2464.9	1878
Zpbp2	0	0	0	0	0	0	0	1	0	0	0	0	0	0	0	0	0	0	0	0	0	0	0	0	4	0	0	0	1	2	3	0	1	5	1	3	0	3	8	1	0	1	1	1	3	5	1	0
Gsdma	0	0	0	0	4	0	0	2	0	0	82	0	0	0	0	0	0	0	0	0	0	0	0	0	0	0	5	3	0	1	0	0	0	3	0	0	1	1	0	0	2	0	3	1	0	0	8	0
Med24	1820	1975	1263	5042	1286	2549	1236	504	846	837	1716	0	1633	1154	2415	1614	21	2189	4729	1318	1063	1118	839	590	895	1063	1778	1030.98	623	699	1249	1147	606	1351	1304	1247	549	983	1524	1414	789	1013	1441	948	1001	783	1605	1004
Gsdma2	0	10	0	0	0	0	0	0	0	0	0	0	0	0	0	0	0	0	0	0	0	0	0	0	0	0	4	0	3	0	1	0	11	0	0	0	0	0	0	0	0	0	0	0	0	0	0	0
Psmd3	6193.96	5942	4200	13180	6646	5919.54	4627	2298	4709	2792	8226	6855	2707	3802	8320	9555	7561	16784	15216.6	5301.99	4910	5462	4462	3909	3251	3174	7329	3939	2372	3115	5263.99	4490	2401	4976.99	5738.99	4500	2353	3415	6150.64	5387	3394	4396	6703.99	4655	3642	3293	7338.1	4652.01
Exosc10	4245	4168	2524	12445	3306	6229.97	3064.74	1313	2561	1464	3758.04	4057	1700	2489	4727	5082	1955	5168	12153	4137	5280	3374	1990	2554	1875.66	2227	4567	2402	1582	1957.64	3270.97	2739	1250	3100	2942	2795	1173	2213	3407	3237	1623	1943	3170	2052	2330	1531	3548	2341
Glod4	2453.1	2483.06	1563.32	5206.81	1978.51	2261.56	1911.36	2227.07	2570.92	1985.19	2920.1	0	631.44	2513.78	4241.02	3952.94	1601	3405.3	5973.49	1438.51	1317.5	2297.01	1667.04	2056	2120.9	1829.84	3493.42	1932.06	1810.19	2435.92	2273.19	2338.15	1582.91	3411.8	2751.21	2446.48	1817.86	2482.22	2760.93	2900.46	1837.53	2189.92	1989.6	1464.51	2053.65	1725.88	2386.69	1971.13
Vps53	1677	1936	1160	4977	1691	2689	1032	911	1172	1017	1232	2766	1098	1305	2007	1612	0	4238	4232	3319	2657	1307	931	409	1403	1469	2492	1477	1178	1469	1666	1758	977	2164.83	1755	1696	1116	1686	1969	2030	1128	1497	1882	1430	1173	1014	2025	1373
Taok1	1108	1093	754	2640	761	2998	1918	2207	2334	1401	2523	74	3262	2595	4023	6002	498	1122	5619	184	2526	1541	2356	2781	3375	3194.99	3538.91	1772.33	2000.08	2341	2339	2161	2527	3858	3937.99	2482.95	2288	2191	2561.01	3063	3522	4137	3026.99	2195	3732	2455	2954.58	2980
Dnttip1	1448	2015	819	4049	1488	1130	1319	721	1264	1002	2608	6739	1159	1280	3227	3080	509	1028	4897.75	1075	1374	1453	1609	1915	1436	1200	2000	1182	1061	1316	1417	1321	1034	1879	1546	1309	996	1326	1679	1684	1142	1411	1328	1041	1376	1179	1600	1228
Tnnc2	0	0	1	0	0	0	32	16	13	5	0	0	132	23	25	0	0	6	6	0	95	9	13	0	0	2	0	0	1	1	0	1	0	3	0	2	2	6	0	0	0	5	0	0	0	0	0	0
Acot8	404.98	434.66	250.29	1005.16	356.11	525.83	251.79	247.14	216.03	237.39	384.88	1372.87	453.82	411.93	539.29	941.19	211.25	44.17	1002.81	652.76	92.92	279.87	528.75	387.73	357.31	300.27	465.92	215.28	304.25	369.69	307.83	315.08	230.49	490.11	321.06	368.65	238.99	361.19	349.72	374.7	281.48	415.79	291.77	274.6	304.66	277	360.02	293.81
Cd300lg	1026	2120	340	3013	867	1236	130	401	1146	433	174	0	301	804	4813	2167	2	64	2819	0	0	1121	383	499	1	1	1	2	1	0	0	2	0	1	0	2	0	1	2	0	0	0	0	0	0	0	0	0
Spint4	0	0	0	0	0	0	0	0	0	0	0	0	0	0	0	0	0	0	0	0	0	0	0	0	1	0	0	0	0	0	0	0	0	0	0	0	3	0	0	0	0	0	0	1	2	1	3	0
Pyy	0	0	0	0	0	0	0	0	0	0	0	0	0	0	0	0	0	0	0	0	0	0	0	0	0	0	2	0	0	0	1	0	0	0	0	0	0	0	0	0	0	0	0	0	0	0	0	0
Mpp2	247	552	77	552	163	182	600.01	301	362	204	29	0	1596	583	419	956	591	76	830	415	489	221	1110	725	116	88	317	145	34	55	194	151	70	165	251	161	68	107	242	201	99	92	176	62	87	99	337	83
Ppy	0	0	0	0	0	0	0	0	0	0	0	0	0	0	0	0	0	0	0	0	0	0	0	0	0	0	0	0	0	0	0	0	0	0	0	0	0	0	0	0	0	0	0	0	0	0	0	0
Vtn	3177.04	3753	2061	4234	3246	3474	5097	2728	7378.36	1484	2720.94	3184	2464	7822	5987	4391	5880	2707	11683	3	0	8147	3453	2339	3	3	0	2	1	3	0	3	1	1	5	5	0	0	3	4	6	12	0	0	15	7	2	0
Nlk	200	191	88	997	190	0	366	325	469	230	278	528	180	299	398	1279	0	1171	1010	0	186	460	151	319	724	646	707	447	442	502	489	382	575	869	728	573	570	545	531	651	836	1060	642	479	875	597	668	517.99
Traf4	73	207	85	500	158	88	229	131	262	93	242	0	0	198	172	419	0	31	549	598	0	47	372	0	418	321	493	312	282	371	486	338	416	807	723	472	275	282	680	640	1006	931	1386	646	1509	1017	728	507
Aldoc	75	96	72	0	269	206	93	48	64	12	0	0	6	401	0	0	0	1	797	0	0	36	0	0	63	78	47	114	20	29	20	57	41	88	17	86	13	20	20	42	29	17	50	47	67	41	62	85
Stac2	0	0	0	192	21	165	0	1	0	0	0	0	0	0	0	0	0	0	0	0	0	0	0	0	0	3	3	2	2	5	2	4	0	8	2	1	6	5	8	9	22	18	15	18	35	26	22	28
Rpl19	3191.12	3739.08	2196.8	9222.22	3183.59	3283.62	2678.19	3269.6	4892.88	3258.32	6572.76	6935.27	1823.86	4768.15	10542.5	14134	2785.88	6221.39	9194.3	6412.55	4247.26	4306.42	4517.74	5188.91	6131.19	4014.62	7204.47	3577.24	4474.41	5246.51	5258.75	4196.54	5394.56	6771.75	6792.97	4506.95	4610.57	4785.86	6181.69	6014.29	5569.67	7574.13	6940.42	5010.07	6547.23	6156.4	7518.9	5201.06
Nek8	93	234	112	264	177	24	75	84	198	72	327	3	329	99	339	80	0	16	333	277	0	227	238	201	198	206	248	187	112	116	158	200	232	285	225	204	91	129	176	227	194	219	246	149	321	214	288	241
Cacnb4	3.91	14.61	2.84	8.46	9.15	7.62	0.37	16.25	35.17	3.96	15.99	0	7.32	96.31	5.08	188.32	0	12.21	39.45	19.89	0	116.49	115.25	8	41.23	33.51	26.82	15.28	17.79	14.91	6.24	11.45	14.08	45.97	14.62	26.27	27.24	19.69	11.75	21.94	13.63	28.35	31.52	38.8	30.88	4.05	11.93	15.22
Plxdc1	69	185	89	382	74	189	282	57	87	48	0	0	0	90	0	232	0	10	471	0	0	57	101	0	11	13	3	5	2	6	1	8	0	13	8	26	2	4	4	13	7	21	2	9	130	42	9	23
Arl5b	1705	2048.77	873.82	5222	1675.99	1194	4014.61	2013	1758	1030	378	0	3319	3015	3928.99	4134	1454.24	394	6245	3053	5056	2051	4456	2754	556	600	910.88	531	445	516	588	704	507	786	742	610	340	617	613	773	802	781	854	687	1115	574	917	935
Zfp207	6027	5738	3005	15660	4504	8565	3809.84	2807	3962	2326	6502	9213	3367	4234	7127	7553	1860	10325	15247.9	4257	3133	4340	4903	5489	3695	3810	6966.02	4283	2897	3368	4479.29	4534	2748	5505	5154	4987	2522	3834	5278	6496	4295	4654	6302	4413	5245.47	3520	6082.04	5177
Psmd11	3097.46	2942.91	1603.57	4819.49	2478.21	2665.86	4035.28	3555.18	3906.66	2355.17	4441.17	2165.88	2502.63	3725.13	5597.16	8582.23	716.67	5337.94	10222.9	3347.51	3499.55	2464.59	2937.09	2527.08	5941.19	5230.8	11689.3	5206.89	4523.34	5999.78	8017.71	6001.58	4272.77	7997.25	8356.12	6308.99	4415.54	5708.95	9271.53	8132.18	6348.77	7441	8966.75	6018.53	5675.22	5187.18	10759.4	6471.6
C1qtnf1	31.85	153.68	41.67	478.69	112.47	157.82	55.92	29	35.9	66.49	0	0	0	94.67	1008.67	251.63	0	11.62	409.71	0	0	96.48	25.08	288.55	143.55	217.59	81.75	330.72	62.36	102.73	57.44	307.64	219.86	387.65	63.7	481.75	54.78	69.69	45.85	195.73	68.8	100.77	18.76	72.83	414.73	265.75	41.66	240.81
Pipox	20	39	20	165	52	126	42	19	0	29	0	0	0	11.24	8	13	0	2	32	0	0	0	50	0	0	0	0	0	0	0	0	0	0	3	0	0	0	1	0	0	0	0	0	0	0	0	1	0
Timp2	4656	5854	2894	14059	3622	4007	3106	2223	1651	1517	6219	4378	2339	6370	8816	19779	2579	5863	26361.2	13422	8622	7985.9	5882	10744	50074	57971	44429.9	52013.9	33069	45052.2	37754.4	64394.2	44153.8	94863.9	46470.5	88984.5	25614	44784.8	43296.5	66347	35933	43032.9	45202.7	44906.8	78289.5	39324.7	31597.7	43217.8
Zc3h18	1657	2327	1150	6420	1799	3066	1263.6	780	1520	1107	776	0	2041	1348	2622	2763	1060	3517	4069	2467	1693	1837	2685	1136	1307	1331.02	2081	1367.95	808.98	910	1588.34	1353	874.99	1826.99	1931	1569	778	1193	1817	1924	1091	1357	2460.56	1633	1231	1117	2311	1542
Top2b	4751	4949	3165	17823	4722	9635	4379	2501	3855	2587	2189	6273	2036	3363	4968.73	5575	4320	9168	17079	2568	5920	3782	3935	2273	3402	3971	7082.46	5994	2797	3250	4652	6694	2656	5494	5624	6769	2452.96	4756	5549	7292	3300	3231	6655.99	5459	4786	2560	5943	6190.26
Rarb	39	6	24	667	13	0	19	34	3	31	0	0	0	36	2	0	0	18	347	0	0	35	238	0	32	47	45	76	31	28	32	68	40	46	42	50	31	32	24	50	46	59	32	17	48	44	28	31
Igfbp4	2395.95	3246	1951	11681.1	2071	1320	1415	1448	1436	1595	2909	1717	1960	3212	9786.01	17673.7	1959.88	5875	14804	9480	7212	5697	2785	7883.94	535	741	148	849	1068	1135	316	2929	1961	3640	1253	3113.1	642	951	845	2331.92	3846	5687.01	5528.46	5189	5380.21	4277	4554.82	6078
Cdc6	75	2	31	0	0	0	253	137	109	99	523	0	141	145	9	86	0	0	388	0	1	32	54	335	313	297	548	313	206	297	410	355	254	574	449	366	221	263	528	494	180	223	1904	944	116	91	559	250
Suz12	1545	2486.88	809.86	3186.95	1249	2602.95	1927.97	1274.94	1443.99	1004	294	1081.95	1455.99	2111.97	4285.76	3056	516	978	5501.93	595	1311.87	1103	1880.99	1179.99	1203.96	1338.98	3016.98	1636.94	916.99	1223.44	2069.93	1842.98	1066.97	2075.98	2347.95	1864.97	1009.98	1386.98	2233.99	2515.88	1346.98	1381.98	3417.97	1918.9	1334.93	1004	2927.99	1968.98
Atad5	104	114	63	365	69	142	223	96	90	126	255	0	64	166	0	316	0	8	359	0	0	164	129	530	266	223	250	138	149	111	154	161	271	291	190	176	118	143	177	205	121	154	484.02	265	143	96	153	149
[truncated: 46,623 more rows]

## Sheet: RSEM_Counts_HumanInVitro
GeneName	HBEC5controlSI_expression_pme_Counts	HBEC5noSI_expression_pme_Counts	HBEC5tardbpSI1_expression_pme_Counts	HBEC5tardbpSI2_expression_pme_Counts	HUVECcontrolSI_expression_pme_Counts	HUVECnoSI_expression_pme_Counts	HUVECtardbpSI1_expression_pme_Counts	HUVECtardbpSI2_expression_pme_Counts	HuBrECcontrolSI.InnerFlow_expression_pme_Counts	HuBrECcontrolSI.OuterFlow_expression_pme_Counts	HuBrECcontrolSI.TNF_expression_pme_Counts	HuBrECcontrolSI_expression_pme_Counts	HuBrECnoSI.InnerFlow_expression_pme_Counts	HuBrECnoSI.OuterFlow_expression_pme_Counts	HuBrECnoSI.TNF_expression_pme_Counts	HuBrECnoSI_expression_pme_Counts	HuBrECtardbpSI1.InnerFlow_expression_pme_Counts	HuBrECtardbpSI1.OuterFlow_expression_pme_Counts	HuBrECtardbpSI1.TNF_expression_pme_Counts	HuBrECtardbpSI1_expression_pme_Counts	HuBrECtardbpSI2.InnerFlow_expression_pme_Counts	HuBrECtardbpSI2.OuterFlow_expression_pme_Counts	HuBrECtardbpSI2.TNF_expression_pme_Counts	HuBrECtardbpSI2_expression_pme_Counts
[truncated: 58,299 more rows]

[truncated: 1 more sheets: RSEM_Counts_Mouse_CarotidFlush]
