# Supplementary material for: Amyotrophic lateral sclerosis and frontotemporal dementia mutation reduces endothelial TDP-43 and causes blood-brain barrier defects
Source: Sci Adv. 2025 Apr 16;11(16):eads0505. doi: 10.1126/sciadv.ads0505 (PMC12002129; doi:10.1126/sciadv.ads0505)
Supplement: Supplementary file 2 — Tables S1 to S7 [file sciadv.ads0505_tables_s1_to_s7.zip › ads0505_table_s3.xlsx]

## Sheet: InVivoTardbpECKO_KO_v_WT
GeneID	baseMean	log2FoldChange	lfcSE	stat	pvalue	padj
Gnai3	5654.45748060806	0.0447542	0.278951	0.160437	0.872537	0.999272
Pbsn	0.0
Cdc45	84.8988355296561	0.363681	1.57022	0.231611	0.81684	0.999272
H19	0.0
Scml2	5.02063615462559	6.09188	3.00986	2.02398	0.0429727	0.864587
Apoh	0.0
Narf	1115.43710974125	-0.476287	1.37454	-0.346506	0.728963	0.999272
Cav2	22157.4967227328	-0.0347449	0.182087	-0.190814	0.848671	0.999272
Klf6	31336.9817622875	-0.266719	0.346173	-0.77048	0.441015	0.999272
Scmh1	1779.66116381026	-0.651262	0.875985	-0.743463	0.457201	0.999272
Cox5a	4274.99444853177	0.391163	0.253624	1.5423	0.123001	0.999272
Tbx2	190.263389066666	-0.876866	1.32296	-0.662808	0.507454	0.999272
Tbx4	488.91383480905	1.44018	1.12653	1.27842	0.201101	0.999272
Zfy2	0.0
Ngfr	0.329682945808368	-1.67108	3.07643	-0.543187	0.587001	0.999272
Wnt3	0.825717907174968	3.50413	3.043	1.15154	0.249511	0.999272
Wnt9a	35.6671320776413	-0.268908	1.99732	-0.134635	0.892901	0.999272
Fer	951.06134537667	-0.911259	1.0324	-0.882658	0.377421	0.999272
Xpo6	1851.40980104833	-0.274586	1.00038	-0.27448	0.783716	0.999272
Tfe3	1441.0488961857	-0.122118	0.953254	-0.128106	0.898065	0.999272
Axin2	281.507989929227	-0.898239	0.604668	-1.48551	0.137409	0.999272
Brat1	478.998041433058	0.582243	1.08077	0.53873	0.590073	0.999272
Gna12	4353.81302978749	0.632992	0.241372	2.62247	0.00872946	0.436908
Slc22a18	150.836870345884	-1.89125	1.16926	-1.61747	0.105777	0.999272
Itgb2l	0.444863286979774	-0.494104	3.08251	-0.160292	0.872651	0.999272
Igsf5	1236.28680694841	0.463556	0.578211	0.801707	0.422723	0.999272
Pih1d2	62.9185306737361	1.71855	1.56852	1.09565	0.273232	0.999272
Dlat	1541.42283477006	-0.272598	0.984452	-0.276904	0.781854	0.999272
Sdhd	4104.5529848852	0.336189	0.287014	1.17133	0.241466	0.999272
Fgf23	0.0
Fgf6	0.0
Ccnd2	3646.07918293419	-1.23532	0.499705	-2.47211	0.013432	0.538609
Gpr107	1550.82920171963	1.01868	0.759785	1.34074	0.180004	0.999272
Nalcn	0.0
Btbd17	4.75455818885072	3.40988	2.95621	1.15346
Slfn4	11.2417114317035	0.734863	2.08112	0.353109	0.724007	0.999272
Th	0.537353967714159	2.85461	3.06529	0.93127	0.351714	0.999272
Ins2	3.91542400555596	-4.71702	3.00983	-1.5672
Scnn1g	0.0
Drp2	0.0
Tspan32	1.60893877193865	3.21982	3.01824	1.06679	0.286067	0.999272
Lhx2	16.028077453603	2.04312	2.89644	0.705392	0.480566	0.999272
Clec2g	0.0
Gmpr	670.799819603581	-0.219882	1.03295	-0.212868	0.83143	0.999272
Glra1	2.11150528707054	0.831598	2.13613	0.389301	0.697053	0.999272
Mid2	340.857549414483	1.22414	1.26118	0.970634	0.331731	0.999272
Trim25	2434.55959459135	0.0747294	0.391436	0.190911	0.848595	0.999272
Dgke	724.905985405229	-0.155406	1.03503	-0.150146	0.880649	0.999272
Scpep1	1206.00472531088	-0.772057	0.936805	-0.824139	0.409861	0.999272
Mnt	242.075998950553	0.0237243	0.543211	0.0436742	0.965164	0.999272
Itgb2	29.4312803130966	-1.89314	2.1777	-0.869329	0.384667	0.999272
Hddc2	482.497083171836	-0.313253	0.497528	-0.629619	0.528944	0.999272
Tpd52l1	1611.07068947744	-0.192023	0.260759	-0.736401	0.461487	0.999272
Pemt	31.6429052846803	1.99787	1.77482	1.12567	0.260304	0.999272
Cdh1	0.454631122731257	1.78679	3.09225	0.577826	0.563381	0.999272
Cdh4	66.509443119682	1.27259	1.76252	0.722029	0.470277	0.999272
Ckmt1	3.46957336445637	0.849934	2.92206	0.290868
Bcl6b	6301.82488869768	0.642166	0.453037	1.41747	0.156346	0.999272
Clec10a	0.741786628068829	-2.83674	3.037	-0.934058	0.350274	0.999272
Alox12	1146.84225429084	-0.345879	1.06136	-0.325882	0.744513	0.999272
Arvcf	170.340099820975	-0.227538	1.06915	-0.212821	0.831467	0.999272
Comt	2192.70609416335	0.541636	0.221564	2.4446	0.0145012	0.560443
Rtca	1612.16154374088	0.0412476	0.270551	0.152458	0.878826	0.999272
Dbt	364.470818862876	1.90543	1.64044	1.16153	0.245426	0.999272
Dazap2	21097.8655737279	-0.00184508	0.177061	-0.0104206	0.991686	0.999272
Mcts1	845.649011417044	0.183176	0.586074	0.312548	0.754624	0.999272
Rem1	55.8283927757757	-2.3537	1.8755	-1.25497	0.209491	0.999272
Rnf17	0.406493112891179	-1.98031	3.06377	-0.646362	0.518045	0.999272
Trappc10	334.930417101639	0.00237282	0.614302	0.00386263	0.996918	0.999272
Ccm2	2677.81883101527	0.168412	0.262336	0.641973	0.520891	0.999272
Wap	0.0
Tbrg4	136.244654543573	0.00407112	0.912146	0.00446323	0.996439	0.999272
Tmprss2	0.931041494967319	3.65012	3.0392	1.20101	0.229746	0.999272
Mx1	9.63481537567802	3.43005	2.32416	1.47583	0.139991	0.999272
Fap	48.8126183633473	-0.0257405	1.82452	-0.0141081	0.988744	0.999272
Gcg	2.63746356646695	-4.67355	3.01274	-1.55126
Ndufa9	3315.61456139533	0.289316	0.290295	0.996629	0.318945	0.999272
Egfl6	0.620350643798608	3.0499	3.05753	0.997502	0.318521	0.999272
Lck	8.37570838578264	0.377156	2.15115	0.175328	0.860822	0.999272
Tssk3	1.68562685449053	1.63828	2.97506	0.550671	0.581859	0.999272
Cttnbp2	1454.79082082216	0.285573	0.689297	0.414296	0.678657	0.999272
Galnt1	4584.81592988917	0.347719	0.220836	1.57456	0.115358	0.999272
Myf5	0.0
Mkrn2	1787.36183987227	-0.384385	0.314755	-1.22122	0.222004	0.999272
Pparg	21.3269579914164	-1.23303	2.303	-0.5354	0.592373	0.999272
Raf1	4633.98937812939	0.0630895	0.298445	0.211394	0.83258	0.999272
Sept1	106.856966245654	1.15436	0.505826	2.28213	0.0224815	0.683812
Pdgfb	4819.92963613293	-0.635597	0.327109	-1.94308	0.0520069	0.918242
Acvrl1	28521.0444532304	-0.423869	0.162488	-2.60861	0.00909098	0.445805
Grasp	6301.55227671451	-0.596035	0.228803	-2.60502	0.00918698	0.447662
Acvr1b	30.1048346114225	-0.226623	1.42645	-0.158872	0.87377	0.999272
Tom1l2	4160.02516657994	-0.38196	1.00606	-0.379658	0.704199	0.999272
Gpa33	0.0
Zfp385a	17.6156736699451	0.0579993	1.10616	0.0524331	0.958184	0.999272
Itga5	3334.09057975228	0.712055	0.370281	1.92301	0.0544786	0.930511
Gabra2	1.22844934962311	3.54373	3.03102	1.16916	0.242341	0.999272
Wdr77	1140.3429492135	-0.493893	0.570631	-0.865521	0.386753	0.999272
Adora3	0.124070128759722	0.973011	3.11654	0.312209	0.754882	0.999272
Atp5f1	6055.67119796091	0.0524582	0.23746	0.220914	0.82516	0.999272
Sox9	1291.28037833223	-0.548624	0.580528	-0.945042	0.344637	0.999272
Hnrnpd	3486.12620554535	0.12528	0.256719	0.488004	0.625547	0.999272
Dynlt1c	902.707823400023	-0.145264	0.243731	-0.596001	0.551175	0.999272
C1d	2964.69496957195	0.37729	0.355754	1.06054	0.288901	0.999272
Gm2a	3350.2916592091	-0.988594	1.00906	-0.979723	0.327223	0.999272
Krit1	2147.79328909154	0.0237907	0.293504	0.0810576	0.935396	0.999272
Clcn4	2798.8493634171	-0.350426	0.41188	-0.850797	0.394882	0.999272
Vmn2r88	0.0
Grm6	3.32700142171902	5.50113	2.15823	2.54892	0.0108059	0.48842
Sema4f	0.0
Hk2	4.62907017416569	0.637299	2.82387	0.225682	0.821449	0.999272
Myo18a	2151.42387781403	-0.127091	0.359146	-0.35387	0.723437	0.999272
Sez6	48.0854883844687	1.61189	2.04213	0.78932	0.429925	0.999272
Haao	0.0
Cd52	21.4085060680202	-1.35947	2.02301	-0.672005
Abhd15	11.855849199482	2.17912	1.7653	1.23442	0.217047	0.999272
Hoxb6	0.212307871379871	-1.22667	3.09071	-0.396888	0.69145	0.999272
Loxl3	51.6560590005809	1.2414	0.661077	1.87784	0.0604026	0.967488
Tcl1b5	0.0
Btn1a1	0.0
Kat2b	955.487635521805	-0.121873	1.06574	-0.114355	0.908956	0.999272
Rab5b	1130.34369598723	-0.134861	0.31799	-0.424104	0.67149	0.999272
Cryba1	0.0
Dnmt3l	0.742731211693812	-2.87427	3.03614	-0.946686
Aire	0.0
Icosl	798.252139195464	1.20994	0.616744	1.96181	0.0497842	0.906048
Spg7	1815.6028258284	0.376539	1.33828	0.281361	0.778433	0.999272
Sult5a1	294.385029046941	0.972484	0.725762	1.33995	0.180262	0.999272
Rpl13	13618.0148411881	-0.0361607	0.207689	-0.17411	0.861779	0.999272
Chmp1a	3561.7681134601	-0.206612	0.261171	-0.791098	0.428887	0.999272
Rpa1	1285.63159989812	0.494546	0.65147	0.759124	0.447779	0.999272
Serpinf1	177.694280927038	-1.52221	1.47329	-1.03321	0.301507	0.999272
Tubgcp3	1567.32133038513	-0.223567	0.563058	-0.397058	0.691324	0.999272
Oprm1	0.0
Polr3d	959.221542795189	0.433927	0.523263	0.829272	0.406951	0.999272
Tcf7	4419.60880471866	-0.542915	0.388662	-1.39688	0.162449	0.999272
Ddx3x	17064.0274846426	-0.0500953	0.47289	-0.105934	0.915634	0.999272
Il12rb1	0.164841472904184	-0.570294	3.10852	-0.183462	0.854436	0.999272
Slc5a5	107.320740864467	-0.729073	1.96509	-0.371013	0.710628	0.999272
Kcnn3	8.34004962761501	-1.21236	2.40418	-0.504272	0.61407	0.999272
Usp32	969.316121025002	0.71557	0.758137	0.943853	0.345245	0.999272
Car4	27820.3064488412	0.311163	0.220653	1.41019	0.158483	0.999272
Txnrd3	318.294283415076	-0.0898013	1.35771	-0.0661419	0.947265	0.999272
Fasl	3.11218593182547	2.42086	2.68907	0.900259	0.367982	0.999272
Zfp512b	938.807781600913	0.410142	0.484542	0.846453	0.3973	0.999272
Dnajc5	2853.15686534645	0.135168	0.285754	0.473022	0.636197	0.999272
Tpd52l2	4464.50810468956	0.344097	0.221686	1.55218	0.120619	0.999272
Fmr1	2307.38689041477	0.143018	0.760279	0.188113	0.850788	0.999272
Bcl11a	0.527536664445457	-1.48364	3.06442	-0.484151	0.628279	0.999272
Il4	0.165143581434994	1.46303	3.11573	0.469561	0.638669	0.999272
Pxmp4	929.740889535375	-0.346996	0.931476	-0.372523	0.709504	0.999272
Dlg3	204.633712407323	-1.72279	1.51878	-1.13432	0.256659	0.999272
Gnb1l	185.429705920845	-0.211483	0.932127	-0.226882	0.820515	0.999272
Dbh	154.68268869867	26.0218	3.00339	8.66414	4.54926e-18	1.05074e-13
Mmp11	250.164817385903	0.428989	1.21038	0.354425	0.72302	0.999272
Smarcb1	2966.22639993712	0.273493	0.295698	0.924907	0.355014	0.999272
Vpreb3	0.41210368226046	-1.9811	3.06374	-0.646629	0.517872	0.999272
Hip1r	3173.93114045595	-0.200028	0.369313	-0.541622	0.588079	0.999272
Nsun5	1013.54896926357	-0.992119	0.565468	-1.75451	0.0793433	0.999272
Top1mt	266.341592708221	0.804985	1.69446	0.47507	0.634737	0.999272
Hoxa10	0.0
Hoxa4	0.0
Gm38393	1.43276503008053	4.27124	3.02667	1.4112	0.158185	0.999272
Mmp14	252.636672475293	-1.54434	1.08968	-1.41724	0.156412	0.999272
Slc7a7	699.766274859748	-0.582609	0.99081	-0.588013	0.556524	0.999272
Oxa1l	725.399578502113	-0.623125	0.754083	-0.826335	0.408614	0.999272
Heatr6	730.750698340733	-0.835043	0.932059	-0.895912	0.3703	0.999272
Ccl3	9.64761640571061	-2.77517	2.91664	-0.951496
Wfdc18	0.0
Icam4	24.4721828637764	-0.802343	1.16183	-0.690583	0.489828	0.999272
Ilf2	2365.13184923453	-0.0309125	0.167572	-0.184473	0.853643	0.999272
Chtop	4694.03837396469	-0.0149269	0.270707	-0.0551405	0.956027	0.999272
Snapin	2915.06052127096	-0.231366	0.24527	-0.943312	0.345522	0.999272
S100a4	42.9339940875009	-0.844651	1.42693	-0.591935	0.553894	0.999272
S100a3	0.0
S100a5	0.0
S100a6	613.597853565542	0.767523	0.484775	1.58326	0.113363	0.999272
Scn4a	0.507612783992819	2.75022	3.06988	0.895873	0.37032	0.999272
Icam2	9393.79885268809	0.241991	0.290395	0.833318	0.404665	0.999272
Mapk7	992.346264210863	-0.0722233	1.04165	-0.0693354	0.944723	0.999272
Epn2	6224.59329064698	0.0833458	0.455792	0.182859	0.854908	0.999272
B9d1	149.653893211613	-0.851918	1.48365	-0.574203	0.565831	0.999272
Sec24b	2892.12188309956	-0.163427	0.381863	-0.427973	0.668671	0.999272
N4bp3	4816.24648605028	0.216861	0.296856	0.730524	0.46507	0.999272
Rmnd5b	2034.38327617111	0.265846	0.200773	1.32411	0.185466	0.999272
Nhp2	868.395776996193	0.530651	0.239542	2.21527	0.0267412	0.734414
Vps9d1	570.131296478631	0.155259	1.25816	0.123402	0.901789	0.999272
Zfp276	1012.75629939986	0.0773208	1.03352	0.0748132	0.940363	0.999272
C1ql4	0.0
Mfsd10	1515.66472555111	-0.404675	0.449541	-0.900197	0.368015	0.999272
Luzp1	9750.04270440795	-0.353219	0.198786	-1.77688	0.0755886	0.999272
Slc13a2	0.329682945808368	-1.67108	3.07643	-0.543187	0.587001	0.999272
Kctd10	21375.3665702151	-0.256539	0.206843	-1.24026	0.21488	0.999272
Poldip2	1689.56720186732	-0.612579	0.700693	-0.874247	0.381984	0.999272
Sebox	11.1609642010934	1.99411	2.45877	0.811022	0.417353	0.999272
Ift20	1835.65953401049	0.100575	0.211762	0.474943	0.634828	0.999272
Col6a1	21.1960450876523	-3.97538	1.92783	-2.0621
Pcbp3	551.957527640739	-1.02229	1.19423	-0.856018	0.391988	0.999272
Lgals9	10281.4192677689	-0.071198	0.220608	-0.322735	0.746896	0.999272
Araf	4583.22538799057	-1.07547	0.511224	-2.10372	0.0354026	0.821939
Cfp	65.2160948077567	-0.805801	1.38758	-0.580725	0.561426	0.999272
Timp1	69.7413381185055	1.12422	1.38226	0.81332	0.416035	0.999272
Uxt	291.460935795803	0.0602644	0.644058	0.0935699	0.925451	0.999272
Cnnm3	520.443426532668	1.29383	0.55756	2.32053	0.0203124	0.65708
Lman2l	1275.69599781207	0.173949	0.345611	0.50331	0.614746	0.999272
Mcm3ap	604.2763103388	-0.238348	1.63583	-0.145704	0.884155	0.999272
Pcnt	1305.41278458135	-0.463752	0.465216	-0.996852	0.318836	0.999272
Ftcd	0.0
Mxd1	2783.17093200161	-0.435669	1.11049	-0.39232	0.694822	0.999272
Gmcl1	1221.09653437271	-0.0383624	0.554023	-0.0692433	0.944796	0.999272
Snrnp27	1966.14396770341	-0.519113	0.298412	-1.73958	0.0819325	0.999272
Oas1c	106.282832975793	0.970093	1.10234	0.880035	0.378841	0.999272
Oas1h	0.0
Ocrl	540.867916850484	-0.303432	1.05799	-0.2868	0.774265	0.999272
Calm1	73013.9734942872	-0.137254	0.233929	-0.586734	0.557382	0.999272
Agpat3	2831.67320613833	-0.043994	0.210849	-0.208652	0.83472	0.999272
Slc26a3	0.248140257519443	1.46303	3.11573	0.469561	0.638669	0.999272
Sema6b	1788.89046295925	-0.362948	0.516019	-0.703362	0.48183	0.999272
Uhrf1	357.316968092436	0.13668	1.05294	0.129808	0.896718	0.999272
Dpp9	1587.08144869352	-0.262704	0.387644	-0.677695	0.497965	0.999272
Ramp2	22899.3553906434	-0.218543	0.166597	-1.31181	0.189584	0.999272
Lsr	25768.5439577864	-0.572495	0.189206	-3.02577	0.00248	0.207399
Gramd1a	4014.85732721787	-0.309248	0.459859	-0.672485	0.501275	0.999272
Hpn	12.7371487617462	-0.493007	2.13495	-0.230922	0.817375	0.999272
Gabrg1	0.0
Ckb	2513.41660615844	-0.569538	0.335753	-1.6963	0.0898294	0.999272
Sp1	1267.65498922078	-0.800743	0.974854	-0.821398	0.41142	0.999272
Itgb7	25.4115377824313	-2.2012	1.95403	-1.1265	0.259956	0.999272
Myg1	595.548632273496	-0.472195	0.930091	-0.507687	0.611673	0.999272
Rarg	577.144729693936	-0.549737	0.276074	-1.99127	0.0464513	0.892669
Pfdn5	2067.89421468819	-0.080388	0.281418	-0.285654	0.775143	0.999272
Efnb2	3658.7754716814	0.111494	0.296936	0.37548	0.707303	0.999272
Rrp15	613.768422260786	-0.40606	0.909521	-0.446455	0.655269	0.999272
Rnd2	491.914905587268	-0.708088	0.923774	-0.766516	0.443369	0.999272
Srr	772.912283378865	0.616168	1.00259	0.614579	0.538833	0.999272
Sync	5.07477799854918	0.632253	1.37663	0.459275	0.646037	0.999272
Fndc5	2.49833811483823	1.4768	2.94369	0.501683	0.61589	0.999272
Acp5	56.5391941066502	0.821093	2.31544	0.354617	0.722876	0.999272
Cnn1	38.6309496509491	-0.878246	1.94073	-0.452535	0.650884	0.999272
Fbxo9	2310.60972393786	0.227821	0.308443	0.738617	0.46014	0.999272
Vps50	936.384829634308	0.339299	0.551771	0.614926	0.538603	0.999272
Hars	1546.66292999386	-0.474713	0.965421	-0.491716	0.62292	0.999272
Zmat2	2357.15979116194	-0.113605	0.313192	-0.362733	0.716805	0.999272
Ube2c	101.520364333001	5.10677	1.18177	4.32131	1.55106e-05	0.0055115
Smg5	628.276402088723	-0.106266	1.04716	-0.10148	0.919169	0.999272
Cct3	4910.99950486624	0.22336	0.164794	1.35539	0.175294	0.999272
Glmp	7259.51832895174	-0.40012	0.28027	-1.42762	0.1534	0.999272
Mef2d	4994.78581990157	0.105406	0.273377	0.385571	0.699814	0.999272
Tmem79	8.33504381050041	0.674367	1.66813	0.404265	0.686018	0.999272
Snd1	2303.52710222905	0.426141	1.00113	0.425661	0.670355	0.999272
Col18a1	3116.7438196355	0.452063	0.454001	0.995731	0.319381	0.999272
Slc19a1	285.646244531678	-0.836529	1.34654	-0.621246	0.534438	0.999272
Kpnb1	1765.61150570966	0.295423	0.199852	1.47821	0.139353	0.999272
Npepps	654.988413393135	0.0706509	1.05661	0.0668658	0.946689	0.999272
Tbx21	5.34700477881059	-4.65518	3.00729	-1.54796
Mrpl10	1925.90227528075	0.470119	0.625988	0.751002	0.452651	0.999272
Cyp51	1588.95361957867	-0.429835	0.473856	-0.9071	0.364354	0.999272
Tcf25	7820.63751719731	-0.392712	0.294051	-1.33552	0.181706	0.999272
Tubb6	3941.43962968736	1.56762	0.499549	3.13807	0.00170066	0.161646
Def8	858.507112947848	0.367239	0.578882	0.634394	0.525824	0.999272
Meox1	1438.13142891363	1.87433	0.576625	3.25053	0.00115192	0.126596
Sost	0.682908477687768	-1.01018	3.06292	-0.329811	0.741543	0.999272
Nkx2.1	0.0
Pax9	0.0
Irx2	0.0
Col1a1	60.3698658820116	-0.875661	1.28285	-0.682593	0.494864	0.999272
Itga3	1895.72178102475	-0.688489	0.543066	-1.26778	0.204876	0.999272
Sgca	25.3558541511659	0.493432	1.94773	0.253337	0.800007	0.999272
Dlx3	0.0
Foxm1	79.6448466255889	-0.822451	1.36728	-0.601524	0.547491	0.999272
Itfg2	483.295585172713	-0.271431	1.29939	-0.208891	0.834533	0.999272
Nrip2	203.348701816879	-1.676	1.33548	-1.25498	0.209487	0.999272
Tulp3	79.5139917719793	0.53171	1.32408	0.401569	0.688001	0.999272
Gtf2h4	353.619032785052	-0.218326	1.03509	-0.210924	0.832947	0.999272
Tubb5	6310.34979731869	0.176853	0.277815	0.636585	0.524395	0.999272
Ell2	1095.68620357875	-0.0458441	1.06991	-0.0428488	0.965822	0.999272
Jup	8164.2210613424	0.0655104	0.250143	0.261892	0.793405	0.999272
Fkbp10	675.602499198725	0.140883	1.05309	0.13378	0.893577	0.999272
Klhl10	6.0646177594349	1.54268	1.99125	0.774731	0.438499	0.999272
Mnx1	0.0
Nom1	868.174329842759	-0.273026	1.0512	-0.259727	0.795075	0.999272
Ergic1	1426.72580656577	-0.34487	0.497724	-0.692895	0.488375	0.999272
Tnk1	6.61277195032322	0.252575	1.85548	0.136124	0.891724	0.999272
Acap1	39.1794873672747	-0.472445	1.68205	-0.280875	0.778806	0.999272
Tcea3	368.52670533378	-1.16108	0.500616	-2.3193	0.0203788	0.658308
Csn3	0.0
Ifrd1	18358.1428921622	-0.362234	0.723663	-0.500557	0.616683	0.999272
Stk38l	1098.13729028572	0.377395	1.08838	0.346748	0.728781	0.999272
Brpf1	2453.81873418741	-0.620079	0.570175	-1.08752	0.276806	0.999272
Akr1b3	1782.20836767366	0.0502928	0.97219	0.0517315	0.958743	0.999272
Hoxc13	0.0
Hoxc11	0.0
Hoxc8	0.0
Hoxc6	0.0
Gstt1	349.80591849778	-0.617151	1.28816	-0.479094	0.631872	0.999272
Gstt3	765.202428107491	0.880473	0.720565	1.22192	0.221738	0.999272
Ddt	439.138657802308	0.153802	0.251572	0.611365	0.540958	0.999272
Tat	0.0
Marveld3	5.78780820590572	-0.933507	2.90974	-0.320821
Ddx18	1452.03851415471	-0.499644	0.44665	-1.11865	0.263291	0.999272
Ubl3	14871.5276433188	-0.0937676	0.153372	-0.611373	0.540953	0.999272
Gramd3	395.097713368894	0.518219	1.36838	0.37871	0.704903	0.999272
Eef1e1	221.095452330472	0.327516	1.30955	0.250097	0.802512	0.999272
Akt1	8450.35866305186	-0.00275212	0.247466	-0.0111212	0.991127	0.999272
Cldn15	13.9722340416261	1.53551	2.15248	0.713365	0.47562	0.999272
Il16	155.101870672478	4.84849	1.34664	3.60044	0.000317676	0.0528679
Tcirg1	1904.85336598149	-0.855053	0.979961	-0.872538	0.382915	0.999272
Naglu	1055.11000837057	0.434541	0.554632	0.783477	0.433347	0.999272
Ppat	800.396121977889	0.00197095	1.05881	0.00186147	0.998515	0.999727
Smo	799.154911695113	-0.853431	0.475975	-1.79302	0.0729703	0.999272
Tspan33	73.8362839139981	-0.73016	2.52914	-0.288699	0.772812	0.999272
Crnkl1	984.364608318503	0.996345	0.619142	1.60923	0.107565	0.999272
Rin2	2054.21508702496	0.597387	0.581547	1.02724	0.304309	0.999272
Folh1	0.0
Chordc1	2591.90818989922	-0.334633	0.24079	-1.38973	0.16461	0.999272
Rtcb	4291.72107632008	0.477083	0.345992	1.37888	0.167931	0.999272
Pwp1	897.581215666799	-0.78671	0.680383	-1.15628	0.247568	0.999272
Fbxo7	2408.50607206323	-0.407823	0.241887	-1.68601	0.091794	0.999272
Capns1	2308.22875872466	0.0329795	0.264662	0.12461	0.900832	0.999272
Lrp3	190.792156236311	1.80329	1.2795	1.40937	0.158727	0.999272
Dsg4	0.0
Evx2	0.0
Hoxd13	0.0
Hoxd12	0.0
Folr1	371.376760358773	-1.36557	2.88579	-0.473203
Clpb	1146.90198100276	-0.116978	1.04491	-0.11195	0.910863	0.999272
Sept7	16244.6845282868	0.206996	0.28943	0.715185	0.474495	0.999272
Zdhhc4	1796.10753936239	0.124119	0.427875	0.290083	0.771753	0.999272
Rac1	28722.776067594	0.113049	0.14192	0.796568	0.425702	0.999272
Nup214	1145.9437322685	-0.128738	0.388044	-0.33176	0.74007	0.999272
Aif1l	3364.00064294942	-0.457847	0.423963	-1.07992	0.280177	0.999272
Cpa3	0.0
Ltbp1	900.219333158816	-0.593799	0.945569	-0.627981	0.530016	0.999272
Ugp2	2529.31554208155	-1.01686	0.380558	-2.67202	0.00753967	0.411687
Kcnh6	0.18524545415914	-0.570294	3.10852	-0.183462	0.854436	0.999272
Trmt1	606.323796976862	0.294753	0.530598	0.555511	0.578545	0.999272
Nacc1	622.251415014068	-0.067412	0.972047	-0.0693506	0.944711	0.999272
Nfix	1326.6492291467	0.0170596	0.402343	0.0424006	0.966179	0.999272
Slc1a5	834.724770897502	-0.142995	1.66008	-0.0861376	0.931357	0.999272
Uba1	5778.69940845727	-0.0818743	1.01782	-0.0804412	0.935886	0.999272
Vwf	31594.6913508217	-0.116575	0.481314	-0.242203	0.808623	0.999272
Siae	724.043047906228	1.3728	0.649707	2.11295	0.0346048	0.810615
Vsig2	668.935951555245	-1.10266	0.55646	-1.98157	0.0475272	0.894842
Esam	51513.1236607823	0.118775	0.108988	1.0898	0.275803	0.999272
Spa17	81.3756140548787	-0.0519269	1.22101	-0.0425277	0.966078	0.999272
Fam50a	1536.84767866793	-0.409399	0.291493	-1.40449	0.160173	0.999272
Emd	1622.20310294131	-0.045576	0.382221	-0.11924	0.905085	0.999272
Taco1	69.9462388471864	-0.950197	1.51186	-0.628495	0.529679	0.999272
Grik3	0.124070128759722	0.973011	3.11654	0.312209	0.754882	0.999272
Gria3	3.46765520464358	4.42575	2.63215	1.68142
Npas1	6.05301466893858	-1.85164	1.7234	-1.07441	0.282638	0.999272
Sipa1l2	2889.30854822901	0.506441	0.950931	0.532574	0.594328	0.999272
Ap4e1	677.238778916174	-1.02052	0.983916	-1.03721	0.29964	0.999272
Blvra	1044.09160890684	0.626984	0.675542	0.928121	0.353345	0.999272
Pdzd4	1.02453842810637	3.19933	2.33961	1.36746	0.17148	0.999272
Srpk3	11.9207357113164	-1.33121	2.51804	-0.528668	0.597036	0.999272
Idh3g	3272.65684487459	-0.0216249	0.209413	-0.103264	0.917753	0.999272
Pnck	7.40182371526063	-1.71288	2.46857	-0.693877
Ssr4	2626.36645510692	0.0758712	0.141465	0.536325	0.591734	0.999272
Bcap31	8034.71863415908	-0.104186	0.201916	-0.515988	0.605863	0.999272
Fam98a	912.754695659582	0.410987	0.834535	0.492474	0.622384	0.999272
Ltbp2	87.3759771535672	1.04654	2.15234	0.486232	0.626803	0.999272
Kmt2a	2052.97051775052	-0.490013	0.371731	-1.31819	0.187439	0.999272
Ift46	431.525296757369	-0.125993	0.956707	-0.131695	0.895226	0.999272
Tmem25	19.7995537607027	-0.0444386	2.21849	-0.020031	0.984019	0.999272
Cd3g	0.86585675682855	-2.35584	3.037	-0.775714	0.437918	0.999272
Trappc6a	660.583705245217	-0.368125	0.463364	-0.794463	0.426926	0.999272
Supt6	1947.29632707239	0.262274	0.471217	0.556589	0.577809	0.999272
Spag5	15.1142311736285	3.4378	2.32157	1.48081	0.138658	0.999272
Foxn1	0.0
Unc119	52.5161661263153	0.338952	2.04844	0.165469	0.868575	0.999272
Rab34	202.795692579851	-0.134247	0.928719	-0.144551	0.885065	0.999272
Sdf2	3341.5848913079	-0.121955	0.238732	-0.510846	0.609459	0.999272
Ccne1	133.327357644984	1.16532	2.13746	0.545189	0.585624	0.999272
Hsf2bp	42.8445816729242	0.968485	2.02914	0.477288	0.633157	0.999272
Bbc3	688.371652978239	-0.562882	0.903971	-0.622678	0.533496	0.999272
Mybpc3	0.480590784037173	-2.25908	3.05333	-0.739875	0.459376	0.999272
Psmc3	7307.21278839522	0.0873922	0.176968	0.493829	0.621427	0.999272
Acp2	989.5509453743	0.513035	0.797671	0.643166	0.520117	0.999272
Rapsn	1.21927290187476	-2.92285	3.02611	-0.965878	0.334105	0.999272
Slc39a13	1508.31926978447	0.101539	0.463003	0.219305	0.826413	0.999272
Celf2	865.482558226022	0.70967	0.67701	1.04824	0.294528	0.999272
Nr1h3	743.333747122776	1.35074	0.734039	1.84015	0.0657467	0.989152
Ddb2	779.954996470219	0.770639	1.03765	0.742675
Spi1	16.572227984177	-3.06567	2.43516	-1.25892	0.208059	0.999272
Sf3a1	2828.9781650966	0.132522	0.382977	0.34603	0.72932	0.999272
Stat6	3495.35183341366	-0.565195	0.286025	-1.97603	0.0481511	0.895447
Clgn	0.364115156631802	2.13339	3.09733	0.688784	0.490959	0.999272
Napsa	417.444886293272	-0.619884	1.17672	-0.52679	0.598339	0.999272
Vrk3	1253.78008265168	0.130239	0.937924	0.138859	0.889561	0.999272
Smg9	678.079872168477	-0.157209	0.350486	-0.448546	0.653759	0.999272
Paxip1	986.244028681505	-0.910838	0.916373	-0.993959	0.320243	0.999272
Rmnd5a	1777.64200070587	0.190324	0.414872	0.458754	0.646411	0.999272
Mov10	905.268426188949	-1.22418	1.00114	-1.22278	0.221411	0.999272
Ppm1j	376.075105977969	2.39774	0.929901	2.57849	0.00992332	0.465851
Rhoc	9628.74403442308	0.833081	0.338498	2.46111	0.0138508	0.547432
Prr27	0.0
Tead3	15.4665477105536	-2.05735	1.0501	-1.9592	0.0500899	0.906683
Ppard	248.024018055128	-0.101245	0.797466	-0.126958	0.898974	0.999272
Def6	1702.74697253019	-0.149255	0.966226	-0.154473	0.877237	0.999272
Peg3	281.489422377965	-0.152514	1.59594	-0.0955637	0.923867	0.999272
Zim1	0.0
Metrn	60.1164749327957	-0.656845	1.26672	-0.518541	0.604081	0.999272
Lmf1	674.667512836113	0.754022	0.335968	2.24432	0.0248116	0.705751
Narfl	789.600459522749	-0.42407	0.572692	-0.740485	0.459006	0.999272
Angptl4	1577.23258367821	0.419848	0.823961	0.509548	0.610368	0.999272
Dbf4	290.072903761476	1.11483	1.06515	1.04664	0.295267	0.999272
Daxx	918.003596385863	-0.204548	1.0352	-0.197593	0.843364	0.999272
Cd320	2128.33148041256	0.134141	1.06013	0.126533	0.89931	0.999272
Ipo4	1091.22338138242	-0.178019	0.666081	-0.267264	0.789266	0.999272
Tm9sf1	3772.53790053155	0.147242	0.351564	0.41882	0.675347	0.999272
Rec8	130.046147405274	1.95299	0.94917	2.05758	0.0396305	0.842084
Irf9	4805.98250279347	-0.639807	0.199196	-3.21194	0.0013184	0.135943
Gmpr2	1312.29196692157	0.0844387	0.275486	0.306509	0.759218	0.999272
Mdp1	1879.75889857947	0.00827254	0.247358	0.0334436	0.973321	0.999272
Dhrs1	1735.25011305128	0.0507915	0.405765	0.125175	0.900385	0.999272
Ncan	2.66366857445674	-0.153196	2.77286	-0.0552483	0.955941	0.999272
Tmem161a	1598.64122644375	-0.243757	1.12093	-0.21746	0.82785	0.999272
Armc6	310.35563368195	-1.4349	1.0995	-1.30504	0.191878	0.999272
Borcs8	349.569214241186	0.335125	0.370161	0.905351	0.36528	0.999272
Slc25a42	371.617315669658	-0.323527	1.0416	-0.310607	0.7561	0.999272
Snx9	1832.10754958573	-0.306188	0.187098	-1.63651	0.101732	0.999272
Ranbp3	1691.28852998115	-0.203314	1.06199	-0.191448	0.848175	0.999272
Ndufa11	1825.61898762928	0.0987051	0.357657	0.275977	0.782566	0.999272
Bmp8b	1.25178513374674	3.04735	2.54056	1.19948	0.230342	0.999272
Nr2f6	1530.67563886311	0.675382	0.324846	2.07908	0.03761	0.826967
Use1	1720.80630317764	-0.511224	0.209165	-2.44412	0.0145208	0.560443
Ocel1	977.975685139209	-0.426782	0.618473	-0.690058	0.490158	0.999272
Dyrk1b	383.463273110838	1.23851	1.13466	1.09153	0.275042	0.999272
Braf	1216.7769590523	-0.259505	0.508791	-0.510043	0.610022	0.999272
Ndufb2	1361.57670860439	0.347443	0.350206	0.992112	0.321143	0.999272
Hltf	1106.05587487859	-0.513493	0.6204	-0.82768	0.407852	0.999272
Prpf6	2454.70063676284	0.299749	0.30296	0.989399	0.322468	0.999272
Rgs19	845.368366050927	0.630719	0.9298	0.678339	0.497557	0.999272
Rgs20	4.43154981159597	1.45503	1.95767	0.743248	0.457331	0.999272
Abhd3	313.802523531998	-0.98732	1.03959	-0.949724	0.342253	0.999272
Snrpd1	1144.42922491929	-0.00515362	0.238517	-0.021607	0.982761	0.999272
Tchp	329.412430948146	0.0758631	0.950011	0.0798549	0.936353	0.999272
Tiam1	1257.71150937876	-0.0399383	0.544858	-0.0733005	0.941567	0.999272
Tsc2	2665.10891846299	-0.225365	0.36094	-0.624384	0.532376	0.999272
Rpl3l	0.830521192518522	2.0817	3.04596	0.683431	0.494334	0.999272
Slc9a3r2	46246.2871366684	-0.358169	0.233221	-1.53575	0.1246	0.999272
Puf60	8799.43369919962	-0.395773	0.190832	-2.07394	0.0380852	0.831983
Golga2	1151.81478688477	-0.507418	0.455135	-1.11487	0.264905	0.999272
Uck1	1562.64968082796	0.363211	0.44998	0.807171	0.419568	0.999272
Scin	58.0474939544837	-0.519074	2.88759	-0.17976
Ikzf4	41.3891608365549	-0.934494	1.94995	-0.479239	0.631768	0.999272
Mien1	1310.1186164619	-0.105875	0.404192	-0.261942	0.793366	0.999272
Pon1	1.11487506251116	0.31077	2.9935	0.103815	0.917316	0.999272
Axl	485.695467298697	-0.68045	1.03193	-0.659394	0.509643	0.999272
Tgfb1	1710.5220357859	-0.104496	0.761016	-0.137311	0.890785	0.999272
Ccdc97	1725.41977103464	0.51934	0.294097	1.76588	0.0774158	0.999272
Zfp40	573.718150793749	1.83033	1.10692	1.65353
Akap8l	3922.21358387	-0.273851	0.329965	-0.829937	0.406574	0.999272
Shh	0.660574325739975	3.18474	3.05274	1.04324	0.296838	0.999272
Pdcd2l	617.818707003169	-0.243758	0.421208	-0.578712	0.562783	0.999272
Gtf2f1	2260.9556085128	-0.0425453	0.322648	-0.131863	0.895093	0.999272
Clpp	1227.38516880767	0.641595	0.515336	1.245	0.213131	0.999272
Alkbh7	230.332133029444	-1.10127	0.831887	-1.32382	0.185562	0.999272
Pspn	1.43621347720299	0.251853	1.44857	0.173863	0.861973	0.999272
Dennd1c	2.92988736078352	-0.712893	2.93099	-0.243226
Med6	1012.10597739426	-0.766929	0.418409	-1.83297	0.0668077	0.991969
Prkd1	482.915755671563	-0.384731	1.25691	-0.306094	0.759533	0.999272
Lcp2	292.453982382311	2.39974	2.16458	1.10864	0.267585	0.999272
Cse1l	1473.13870395054	0.346592	0.462812	0.748883	0.453928	0.999272
Naa20	2576.53715463388	0.0199952	0.389353	0.0513549	0.959043	0.999272
Prkra	540.428505916232	-0.530677	0.937212	-0.56623	0.571238	0.999272
Fkbp7	958.390660737331	0.41368	0.367816	1.12469	0.260719	0.999272
Plekha3	2477.89357749924	-0.0741743	0.207643	-0.35722	0.720927	0.999272
Ykt6	1395.42814576718	-0.0824983	0.935111	-0.088223	0.929699	0.999272
Baz1b	3104.81985459588	0.105065	0.85809	0.122441	0.90255	0.999272
Pex6	1549.05693208017	-0.569054	0.872522	-0.652195	0.514276	0.999272
Mrpl2	989.452642566756	-0.13442	0.489593	-0.274555	0.783659	0.999272
Mea1	2434.92696649624	-0.198956	0.324532	-0.613053	0.539841	0.999272
Gnmt	7.96403840209777	-0.282706	2.43918	-0.115902	0.90773	0.999272
Grin2d	14.8646004399088	3.27306	1.41398	2.31479	0.0206246	0.662541
Kdelr1	1842.74688326634	0.587598	0.547763	1.07272	0.283395	0.999272
Tmem143	70.8717318993407	0.0123404	1.23324	0.0100065	0.992016	0.999272
Pdxk.ps	0.742664676231996	-1.2761	3.05292	-0.417992	0.675953	0.999272
Ggct	246.449091131237	-0.0734516	0.781365	-0.0940042	0.925106	0.999272
Jag2	7971.92338220307	-0.574449	0.347708	-1.6521	0.098514	0.999272
Btbd6	689.778869641343	-0.529111	0.926837	-0.570878	0.568082	0.999272
Nudt14	992.721198999855	0.139502	0.327887	0.425457	0.670504	0.999272
Epdr1	234.689094039181	0.646363	1.42523	0.453513	0.650179	0.999272
Flii	6165.90288729572	-0.178088	0.274684	-0.648339	0.516766	0.999272
Top3a	480.708090560438	-1.26613	1.21921	-1.03848	0.299044	0.999272
Atg4d	1026.21608431012	0.216362	0.63251	0.342068	0.732299	0.999272
Qtrt1	280.78438389619	0.9018	0.955252	0.944044	0.345147	0.999272
Plin4	5.83422664585881	0.745568	1.826	0.408306	0.683049	0.999272
Hdgfl2	1666.66576467861	-0.737258	0.433685	-1.69999	0.0891336	0.999272
Chaf1a	124.860521365271	0.849855	1.7724	0.479494	0.631587	0.999272
Adprh	2111.55586547561	0.406095	0.381549	1.06433	0.287178	0.999272
Tmem39a	1058.47462791166	-0.21879	0.906296	-0.241411	0.809236	0.999272
Timmdc1	58.7014540071591	0.540141	1.36273	0.396366	0.691835	0.999272
Pla1a	110.485421444732	-1.82006	1.64771	-1.1046
Mcm2	817.47369002591	-0.231326	0.477096	-0.484862	0.627774	0.999272
Tpra1	3757.08571629614	-0.290388	0.248565	-1.16826	0.242702	0.999272
Nab1	3795.76563952737	0.12645	0.334254	0.378303	0.705205	0.999272
Adgre5	10899.9917493819	-0.431977	0.280338	-1.54092	0.123337	0.999272
Il17ra	1277.25057830165	-1.47489	0.986458	-1.49513	0.13488	0.999272
Lamb1	1086.14607119335	3.18439	0.920702	3.45865	0.000542888	0.0761672
Kcnn1	3.87148315517677	-2.37462	2.67689	-0.887081	0.375035	0.999272
Arrdc2	714.940308423712	-0.187861	0.68294	-0.275078	0.783257	0.999272
Ppp1r17	0.248140257519443	1.46303	3.11573	0.469561	0.638669	0.999272
Cd36	15.9901359732379	1.94723	2.89606	0.672373	0.501346	0.999272
Map2k7	1583.0538868775	-0.476199	0.296561	-1.60574	0.108332	0.999272
Timm44	1529.44467352818	-0.0195497	0.543457	-0.0359729	0.971304	0.999272
Ap2a2	5224.30634043628	-0.376278	0.215421	-1.74671	0.0806881	0.999272
Pnkp	1275.34241706095	-0.0976496	0.391765	-0.249255	0.803163	0.999272
Med25	1716.49711406086	-0.233562	0.409496	-0.570364	0.568431	0.999272
Bcam	17054.9721761673	-0.75055	0.262162	-2.86293	0.00419744	0.286219
Clptm1	6704.19566132113	0.198542	0.159634	1.24373	0.213599	0.999272
Relb	1849.36664296025	0.518399	0.294719	1.75896	0.0785848	0.999272
Tomm40	1726.55797112182	-0.0896754	0.285663	-0.31392	0.753582	0.999272
Apoe	26295.9404698714	-0.636309	0.39552	-1.60879	0.107663	0.999272
Apoc2	0.0
Hbp1	6206.83751124856	0.416827	0.24315	1.71428	0.0864769	0.999272
Prkar2b	2382.33868381813	-2.38038	0.953657	-2.49606	0.0125583	0.521687
Cdkn1b	273.455506937541	0.326646	0.961633	0.339679	0.734098	0.999272
Klf4	19234.7179117017	-0.590716	0.488436	-1.2094	0.226508	0.999272
Ap1m1	2609.56523662512	0.496291	0.205438	2.41577	0.0157022	0.578426
Rab8a	3975.66557176406	0.323683	0.218077	1.48426	0.137739	0.999272
Hmgn2	4978.02110315478	0.316893	0.153547	2.06383	0.0390341	0.839268
Fam32a	3871.17528123344	-0.336227	0.327991	-1.02511	0.305311	0.999272
Elf3	2.02150316348417	-1.20093	2.96024	-0.405688
Cyp2c29	0.0
Stard3nl	3610.69989754788	-0.342532	0.195525	-1.75186	0.0797977	0.999272
Stk11	681.395921651049	-0.291135	0.794259	-0.366549	0.713955	0.999272
Efna2	92.3693277973297	0.0790766	1.31129	0.0603046	0.951913	0.999272
Atp5d	3550.43921748233	0.0219624	0.209557	0.104804	0.916531	0.999272
Ppp5c	2006.96668604342	0.45851	0.309731	1.48035	0.13878	0.999272
Cdk12	600.039431887936	-0.412183	1.0207	-0.403823	0.686343	0.999272
Lipe	1696.64111437665	0.119926	0.352525	0.340192	0.733712	0.999272
Pafah1b2	4300.68685390292	0.137326	0.860823	0.159529	0.873252	0.999272
Tbc1d8	1811.55373039556	-1.21259	0.656868	-1.84601	0.0648906	0.986649
Cnot11	730.598133713401	-0.340229	0.92058	-0.369581	0.711695	0.999272
Slc2a3	24.3431854559149	-0.750247	1.8303	-0.409903	0.681877	0.999272
Foxj2	1947.42104072598	0.436552	0.492435	0.886517
Sri	11415.9341310643	-0.275086	0.193461	-1.42191	0.155051	0.999272
Dgcr2	2790.3353851438	0.0920351	0.995051	0.0924929	0.926306	0.999272
Irf3	1992.61040536856	-0.609402	0.401276	-1.51866	0.128848	0.999272
Bcl2l12	501.316656334375	0.175852	0.360069	0.488385	0.625277	0.999272
Zfp959	462.152315128282	0.043538	1.4505	0.030016	0.976054	0.999272
Mpnd	2390.51487028705	-0.112547	0.248734	-0.45248	0.650923	0.999272
Sh3gl1	4561.37303431602	-0.193097	0.154731	-1.24795	0.212049	0.999272
Ebi3	5.66519556823562	-5.26893	3.00772	-1.7518	0.0798081	0.999272
Ccdc94	225.145362274877	0.357991	0.649985	0.550767	0.581793	0.999272
Ranbp2	1297.51732857787	-0.240104	0.942209	-0.254831	0.798854	0.999272
Edar	68.9282046532085	4.05718	1.78089	2.27818	0.0227157	0.684413
Grk5	371.193616738248	-0.417022	1.08974	-0.382679	0.701958	0.999272
Dvl3	177.175155589128	0.00795679	1.21547	0.00654625	0.994777	0.999272
Abcf3	1888.32665285785	0.013083	0.219841	0.0595111	0.952545	0.999272
Eif2b5	3686.90583826611	-0.00197648	0.415213	-0.00476017	0.996202	0.999272
Cyth2	3036.45646598031	-0.0748674	0.256015	-0.292434	0.769955	0.999272
Sult2b1	1.1481448754752	-0.462222	2.99596	-0.154282	0.877388	0.999272
Car11	15.1821078591046	-1.52143	1.58037	-0.962702	0.335697	0.999272
Dlgap1	34.6011053178509	-0.375386	2.88902	-0.129935
Plag1	13.4601705891906	1.30274	1.77435	0.734207	0.462822	0.999272
Hck	13.3285419780627	-21.3588	3.00507	-7.10761	1.18073e-12	3.40891e-09
Mrpl4	2659.54676469307	-0.518965	0.333546	-1.5559	0.119731	0.999272
Keap1	1881.16692052335	-0.225708	0.257868	-0.875286	0.381418	0.999272
Ap1m2	0.41210368226046	-1.9811	3.06374	-0.646629	0.517872	0.999272
Glg1	4140.22900884004	-0.37342	0.331935	-1.12498	0.260598	0.999272
Atp8b3	1.14799382120979	-1.06115	3.01207	-0.3523	0.724613	0.999272
Btbd2	1283.24503343693	-0.668713	0.313466	-2.13329	0.0329012	0.79478
Csnk1g2	5436.18902511775	-0.566172	0.215465	-2.62767	0.00859713	0.435456
Abhd17a	4945.70412925521	0.556439	0.34508	1.61249	0.106854	0.999272
Mob3a	1111.55840022829	0.523249	0.924415	0.566033	0.571371	0.999272
Cacnb3	46.1201169735877	0.568806	1.60073	0.355341	0.722334	0.999272
Ccdc65	4.62046217374305	0.366364	2.91171	0.125824
Fkbp11	67.209752509487	0.19941	1.43041	0.139408	0.889128	0.999272
Ddx23	84.7451468460073	-0.101169	1.22957	-0.0822796	0.934424	0.999272
Pld3	2179.52215859131	0.104031	0.419593	0.247934	0.804186	0.999272
Grik5	49.5895493277837	-1.40293	1.69777	-0.826336	0.408614	0.999272
Cd79a	39.6299665381299	1.18986	1.70943	0.696056	0.486394	0.999272
Rabac1	6737.41552118828	-0.150015	0.250422	-0.599049	0.54914	0.999272
Etv3	1943.26373076011	0.0760489	0.581416	0.1308	0.895934	0.999272
Prkcsh	1584.44529113465	-0.506886	0.937803	-0.540504	0.58885	0.999272
Elavl3	3.58915624703819	-0.353877	2.29816	-0.153983	0.877624	0.999272
Rab3b	14.5463097870555	-2.5969	2.57899	-1.00694
St8sia6	3437.12832493185	0.045884	0.506208	0.0906426	0.927777	0.999272
Fcgrt	18814.0662932359	-0.493271	0.220487	-2.23719	0.0252738	0.711021
Nosip	3497.92118778377	0.257211	0.386926	0.664757	0.506206	0.999272
Pih1d1	882.657973405161	-0.172593	1.02228	-0.168831	0.865929	0.999272
Rps11	5334.35095162868	0.227094	0.252933	0.897841	0.36927	0.999272
Supt5	4971.37434613811	-0.212002	0.282025	-0.751714	0.452223	0.999272
Dll3	0.372210386279165	2.26768	3.09225	0.733341	0.46335	0.999272
Paf1	2930.19049776558	-0.476772	0.38936	-1.2245	0.220763	0.999272
Timm50	1328.66925662116	0.0557807	0.325984	0.171115	0.864134	0.999272
Med29	608.952274701064	0.151703	0.365682	0.41485	0.678251	0.999272
Bicd1	142.345078719844	1.98821	1.12866	1.76157	0.0781426	0.999272
Ncstn	4933.35473300669	-0.113207	0.365125	-0.31005	0.756523	0.999272
Pex19	2445.72754829715	-0.155704	0.973465	-0.159948	0.872922	0.999272
Phyhip	10.3880963374428	-0.625965	1.78903	-0.34989	0.726421	0.999272
Crhr2	15.4879600501167	-1.46587	2.70005	-0.542904	0.587196	0.999272
Inmt	19.5669353367471	2.48732	2.47182	1.00627	0.314286	0.999272
Cyp4f18	7.98128287339031	-5.03519	3.00287	-1.67679
Impdh1	6902.7345902218	-0.204453	0.216001	-0.94654	0.343873	0.999272
Psg18	0.0
Dusp3	2899.80760451217	0.121228	0.330186	0.36715	0.713507	0.999272
Prodh	361.744599781781	-0.84811	1.02305	-0.828999	0.407105	0.999272
Dgcr14	1493.61804147294	-0.419974	0.614971	-0.682916	0.49466	0.999272
Slc25a1	3587.07911374806	-0.447001	0.435013	-1.02756	0.304158	0.999272
Dgcr6	1241.57600188525	-0.410786	0.252099	-1.62947	0.103214	0.999272
Ddr1	397.998571641485	-0.86974	0.908535	-0.9573	0.338416	0.999272
Ier3	40582.3921491173	-0.206169	0.289257	-0.712752	0.475999	0.999272
Fosb	21767.9271145733	-0.674129	0.536584	-1.25633	0.208995	0.999272
Klc4	867.640707995135	0.177922	0.50553	0.351951	0.724875	0.999272
Ercc1	1151.97866724742	-0.0304175	0.396969	-0.0766243	0.938922	0.999272
Cyp17a1	1.3897234256289	-3.14286	3.02289	-1.03969
As3mt	1901.22338604161	-0.49184	0.194356	-2.53062	0.0113862	0.502578
Homer3	609.828489347191	0.336112	0.362072	0.928301	0.353252	0.999272
Crtc1	663.183207348693	0.0597351	0.498068	0.119934	0.904536	0.999272
Rnf215	3137.63550574429	-0.348175	0.255994	-1.36009	0.173802	0.999272
Sec14l2	28.1018474784383	-0.583881	1.82713	-0.319562	0.7493	0.999272
Aven	685.225412203018	-0.315139	1.02861	-0.306372	0.759321	0.999272
Cp	10227.2086425079	-1.41331	0.350901	-4.02767	5.6333e-05	0.0149554
Crot	1058.81591045812	-0.206564	0.916702	-0.225334	0.82172	0.999272
Rps6ka1	4238.40448128822	-0.0869344	0.489506	-0.177596	0.85904	0.999272
Calb2	0.0
Snrnp200	2507.32212216161	-0.0830099	0.281183	-0.295217	0.767828	0.999272
Ciao1	1261.89229617425	0.064959	0.337905	0.19224	0.847554	0.999272
Has1	16.9479464986412	-1.24068	1.52074	-0.815837	0.414593	0.999272
Taf6l	1083.71844242743	0.594744	0.388965	1.52904	0.126254	0.999272
Insig2	1480.6243473125	-0.423381	1.02809	-0.411811	0.680478	0.999272
Kpna6	525.856300022826	-0.105027	1.22629	-0.0856461	0.931748	0.999272
Man1a	1947.80170079553	0.00319377	0.374197	0.008535	0.99319	0.999272
Itpkc	498.727619151626	0.154734	1.06939	0.144694	0.884953	0.999272
Coq8b	317.832893510982	-0.462021	1.06826	-0.432499	0.665379	0.999272
Brd8	2673.13478089484	0.0434002	0.383254	0.113241	0.909839	0.999272
Kif20a	63.643513075321	2.59502	1.26654	2.04891	0.0404709	0.845169
Farsa	1506.6887004742	0.498612	0.398102	1.25247	0.210398	0.999272
Gcdh	785.510362929209	-1.3802	1.27082	-1.08607	0.277449	0.999272
Mast2	1441.15978374505	0.576731	0.358271	1.60976	0.10745	0.999272
Dnase2a	293.814649710107	0.0858957	1.18748	0.0723346	0.942336	0.999272
Rad23a	2548.87919292485	-0.137249	0.12263	-1.11922	0.263047	0.999272
Calr	15153.6646947593	0.114535	0.264272	0.433398	0.664726	0.999272
Syce2	51.8454641798623	1.25296	1.36108	0.920562	0.357279	0.999272
Nfat5	3291.58498008444	0.374417	0.538527	0.695262	0.486891	0.999272
Nob1	1091.82091651858	-0.327181	0.515799	-0.634318	0.525873	0.999272
Nqo1	226.600630363038	-1.30882	1.18999	-1.09986	0.271394	0.999272
Ppfia3	5.01895173541843	3.5017	2.95573	1.18472
Gys1	153.881800013556	0.69192	1.59643	0.433417	0.664712	0.999272
Ruvbl2	1186.66101572116	0.179392	0.332637	0.539303	0.589678	0.999272
Lin7b	0.164841472904184	-0.570294	3.10852	-0.183462	0.854436	0.999272
Bax	3980.13149098557	0.412966	0.215451	1.91676	0.0552687	0.930722
Il7r	2.10655804442577	0.874745	2.94586	0.296941	0.766512	0.999272
Tfam	678.301169383545	0.241031	0.979872	0.245982	0.805696	0.999272
Zfp81	194.073319702337	-1.129	1.44708	-0.780188	0.43528	0.999272
Efnb3	29.5979242511014	2.20572	1.70532	1.29343	0.195861	0.999272
Mmd	1883.12072106665	0.369784	0.643658	0.574504	0.565627	0.999272
Hlf	337.031704051626	0.653763	0.73763	0.886302	0.375455	0.999272
Fam162a	1144.43533558123	0.460804	0.411666	1.11936	0.262985	0.999272
Rpl8	4161.98514455634	-0.23345	0.249982	-0.933865	0.350374	0.999272
Grm3	56.0003321355277	2.23109	2.31489	0.963801	0.335146	0.999272
Ssbp2	850.500504845151	0.522806	0.681863	0.766731
Fancl	549.564294080451	0.761062	0.743003	1.0243	0.305691	0.999272
Brinp2	29.3002976688606	-4.10019	2.24391	-1.82725
Gstm5	858.816141150293	0.039951	0.492391	0.0811367	0.935333	0.999272
Gstm7	2462.44561825903	-0.285889	0.335086	-0.853181	0.393559	0.999272
Gstm3	0.0967670391210742	-0.507442	3.10987	-0.163171	0.870384	0.999272
Stat3	11690.2695002685	-0.359065	0.393975	-0.91139	0.36209	0.999272
Stat5a	283.497131405577	0.639042	0.759425	0.841481	0.400078	0.999272
Cavin1	13918.2669191233	-0.533372	0.209626	-2.5444	0.0109466	0.491895
Map3k11	8159.95426737514	0.289796	0.219208	1.32202	0.186163	0.999272
Akt2	1490.66128368894	0.455496	0.978713	0.465403	0.641643	0.999272
Dnaja3	2247.35629754907	-0.039998	0.417427	-0.0958204	0.923663	0.999272
Hmox2	1617.90150411383	0.0643771	0.182333	0.353074	0.724033	0.999272
Cdip1	3076.90461251638	0.177075	0.294348	0.601584	0.547451	0.999272
Map3k20	2306.68826000632	-0.948425	0.542414	-1.74853	0.0803731	0.999272
Cwc15	4018.55286288795	-0.456403	0.392699	-1.16222	0.245146	0.999272
Col5a3	21.0230466411478	7.09849	2.47561	2.86737	0.00413905	0.286219
Dnmt1	1095.38771168129	0.246578	0.516156	0.47772	0.63285	0.999272
Ppan	768.617061841178	0.781471	0.959514	0.814445	0.41539	0.999272
Angptl2	208.0055330898	-1.29008	2.15959	-0.597375	0.550257	0.999272
Cacna1e	120.700059368168	4.01724	1.97673	2.03227	0.0421268	0.861827
Cacna1b	0.186620722408988	1.46303	3.11573	0.469561	0.638669	0.999272
Trmt10a	285.982758244077	1.11019	1.0624	1.04499	0.29603	0.999272
Etv1	44.1983569554553	1.00139	1.6979	0.589779	0.555339	0.999272
Kifc2	521.577540065437	-0.257423	1.10716	-0.232507	0.816144	0.999272
Psap	14620.3831502007	-0.0271785	0.272545	-0.0997214	0.920565	0.999272
Ikbkg	1093.07560845427	-1.43521	1.10797	-1.29535	0.195201	0.999272
Pax2	0.0
Wars2	176.84906421809	0.0275895	1.32404	0.0208373	0.983375	0.999272
Atn1	349.351237260135	-0.0881574	0.942069	-0.0935785	0.925444	0.999272
Phb2	2657.41242728111	-0.148401	0.245542	-0.604382	0.54559	0.999272
Ptpn6	11.8317980478309	-3.00432	2.91423	-1.03091	0.302581	0.999272
Eno2	22.0562232915395	-0.650452	2.68972	-0.241829
Emg1	2715.7010764549	-0.110594	0.24411	-0.453052	0.650511	0.999272
Lpcat3	2772.5872886877	0.437527	0.24798	1.76436	0.0776711	0.999272
Atp6v1f	2911.00921358817	-0.0909728	0.24116	-0.37723	0.706003	0.999272
Il12b	0.0
Clcn5	74.8739005238183	0.35904	1.88852	0.190118	0.849217	0.999272
Clcn3	2513.25308748125	-0.468032	0.974688	-0.480186	0.631095	0.999272
Hif3a	214.837560997825	8.7738	2.93812	2.9862
Gpx6	11.628691831822	-5.09853	2.03203	-2.50908	0.0121045	0.515191
Gpx5	1.89915118650243	4.69961	3.02066	1.55582
Pde1c	7.43748213908294	0.500034	1.97553	0.253114	0.80018	0.999272
Utp20	219.354620115174	-0.850334	1.23434	-0.6889	0.490886	0.999272
Spic	0.0
X9330159F19Rik	0.0
Cul3	4534.45023707195	0.348949	0.345517	1.00993	0.312527	0.999272
Sst	0.164841472904184	-0.570294	3.10852	-0.183462	0.854436	0.999272
Il11	46.0749060785648	0.698157	1.51261	0.461556	0.6444	0.999272
Large1	119.764108637439	1.81712	0.744491	2.44075	0.0146567	0.562337
Ddx56	1064.15829214357	0.29689	0.600836	0.494128	0.621216	0.999272
Tmed4	5271.22600220233	0.0803574	0.218801	0.367262	0.713424	0.999272
Col26a1	0.45375307456809	-1.19018	3.07643	-0.386872	0.698851	0.999272
Bid	337.151916381304	0.4675	1.21613	0.384415	0.700671	0.999272
Ralb	6536.79246656911	-0.240604	0.598475	-0.402029	0.687663	0.999272
Ppp1cc	10790.6038674499	0.053072	0.234869	0.225965	0.821229	0.999272
Dnajb11	4213.32097760241	-0.0886885	0.998427	-0.0888282	0.929218	0.999272
Tbccd1	376.252681237303	-1.41119	1.54978	-0.910579	0.362517	0.999272
Clec11a	5.49307471781654	-0.0922653	1.38362	-0.0666841	0.946833	0.999272
Zfp324	188.114998964095	-0.877849	1.65875	-0.529223	0.596651	0.999272
Gab2	915.273158065714	0.454355	0.517517	0.877952	0.37997	0.999272
Coro1c	5676.62952018213	1.19219	0.246761	4.83135	1.35607e-06	0.000763932
Tax1bp1	9970.89275651083	-0.184484	0.332969	-0.554057	0.57954	0.999272
Psg17	6.30979351179823	6.42166	2.09627	3.06337	0.00218857	0.190497
Psg19	0.259472526473376	1.46303	3.11573	0.469561	0.638669	0.999272
Ctse	5.93474283587913	2.05771	2.74114	0.750677	0.452847	0.999272
Ndrg2	629.020803106961	-0.718647	1.14335	-0.628547	0.529646	0.999272
Mettl17	429.949371190672	-0.285102	0.737053	-0.386813	0.698895	0.999272
Arhgef40	645.279748223518	-0.574981	0.994077	-0.578407	0.562989	0.999272
Pnpla6	4133.59144315315	-0.282426	0.353952	-0.797921	0.424916	0.999272
Mcoln1	4728.58051105809	-0.586702	0.321237	-1.82638	0.0677931	0.991969
Arhgef18	1074.83559105641	0.549707	1.02746	0.535015	0.592639	0.999272
Pkn2	3721.68806324564	-0.385201	0.35513	-1.08468	0.278066	0.999272
Cd33	16.5466624987324	-6.10915	3.00116	-2.0356	0.0417908	0.85723
Etfb	3403.64173928006	-0.17516	0.298525	-0.586752	0.55737	0.999272
Nkg7	8.60049096401283	0.389138	2.89952	0.134208	0.893238	0.999272
X	0.888695515420737	-0.59363	3.02489	-0.196249	0.844416	0.999272
Stxbp2	275.602602591038	1.93912	1.46648	1.32229
Pcp2	8.17344353079487	-0.230304	0.840527	-0.274	0.784085	0.999272
Sgce	409.436967326918	-0.901045	0.96881	-0.930054	0.352343	0.999272
Chn2	3588.77961828687	-0.050479	0.356569	-0.141569	0.887421	0.999272
Wwox	470.892877625245	-1.71322	1.18866	-1.4413	0.149501	0.999272
Slbp	4482.91582099573	0.0116332	1.04364	0.0111468	0.991106	0.999272
Tyr	0.124070128759722	0.973011	3.11654	0.312209	0.754882	0.999272
Ghrhr	0.0
Aqp1	162.315998610511	0.672212	1.87509	0.358495	0.719973	0.999272
Arid3b	426.811785182515	0.422553	1.10759	0.381508	0.702826	0.999272
Cnn2	7349.32513716341	0.176797	0.212395	0.832397	0.405185	0.999272
Polr2e	2581.94869409461	-0.0742574	0.383717	-0.193521	0.846551	0.999272
Abca13	4.08872210254448	5.79726	2.80063	2.06999	0.0384537	0.835733
Myo9b	916.284241093047	-0.731722	0.946138	-0.773378	0.439299	0.999272
Hdac9	932.008103240983	-0.104842	0.588022	-0.178297	0.85849	0.999272
Ly9	0.124070128759722	0.973011	3.11654	0.312209	0.754882	0.999272
Cd244	0.248140257519443	1.46303	3.11573	0.469561	0.638669	0.999272
Adgre1	3.82402275105344	-3.54999	2.99422	-1.18561
Mtfp1	75.2000408007502	0.355624	1.4754	0.241036	0.809527	0.999272
Rab23	681.413659656463	-0.176947	1.00022	-0.176909	0.85958	0.999272
Rab11a	14507.9146165834	-0.0174836	0.164952	-0.105992	0.915588	0.999272
Eif2b2	1543.35663188426	0.436405	0.272045	1.60417	0.108677	0.999272
Dlst	2054.60722819445	0.00446427	0.280153	0.0159351	0.987286	0.999272
Pgf	779.229367797155	2.48046	0.829624	2.98986	0.00279105	0.221858
Ulk2	1448.19631402582	-0.0820637	0.950522	-0.0863353	0.9312	0.999272
Ccl24	1.40115251968557	-3.75871	3.02114	-1.24413
Dgkq	324.343681769546	-0.559253	1.43983	-0.388416	0.697708	0.999272
Tmed11	0.0
Grap	9987.44113323347	0.443559	0.275609	1.60938	0.107534	0.999272
Pou1f1	8.4700717151354	0.139848	1.82797	0.0765044	0.939018	0.999272
Chmp2b	4094.64185324528	0.132795	0.26804	0.49543	0.620297	0.999272
Plod3	3230.10841102527	-0.0254053	0.301357	-0.0843029	0.932816	0.999272
Ap1s1	2293.35351189318	0.306303	0.355989	0.860427	0.389554	0.999272
Mapk13	8.20263112882257	-1.8609	2.33494	-0.79698	0.425462	0.999272
Srpk1	2327.8342819317	0.556532	0.496596	1.12069	0.262418	0.999272
Pax3	0.41210368226046	-1.9811	3.06374	-0.646629	0.517872	0.999272
Lbr	6964.13219601644	0.30642	0.37577	0.815447	0.414816	0.999272
Crabp2	10.0998320324318	-0.5618	1.80552	-0.311158	0.755681	0.999272
Nes	9924.71965553025	0.310412	0.546847	0.56764	0.570279	0.999272
Bcan	3.02717422989727	-0.261069	2.36307	-0.110478	0.91203	0.999272
Hapln2	0.576945155164645	-2.47145	3.04658	-0.81122	0.41724	0.999272
Prcc	481.478843366718	-0.479404	0.488015	-0.982354	0.325926	0.999272
Rrnad1	721.715664190196	-0.0534186	0.801721	-0.0666299	0.946876	0.999272
Hdgf	4893.90227436542	0.0692901	0.31252	0.221714	0.824537	0.999272
Slc25a18	2.67911295877458	-4.14678	3.01305	-1.37627
Thop1	642.53803022526	-0.492073	0.637187	-0.772259	0.439961	0.999272
Apba3	1399.53305665699	-0.619967	0.351839	-1.76208	0.0780566	0.999272
Matk	14.5204389847084	-1.18835	1.89108	-0.628396	0.529745	0.999272
Pias4	1078.53966926931	-0.553306	0.913723	-0.605551	0.544813	0.999272
Map2k1	2293.70161059296	-0.343051	0.307162	-1.11684	0.264064	0.999272
Sgta	3206.6162665942	0.30066	0.182218	1.65	0.0989428	0.999272
Nmrk2	10.6247990287633	-0.449135	2.05459	-0.218601	0.826961	0.999272
Tmem242	658.917594086839	0.399441	0.467386	0.854628	0.392757	0.999272
Dtx2	383.196928518253	0.0212984	0.308971	0.0689333	0.945043	0.999272
Zp3	0.989048837425105	-3.25414	3.02859	-1.07447	0.282611	0.999272
Hspb1	56566.6549572779	-0.878634	0.321095	-2.73637	0.00621216	0.362125
Rasa4	210.259058751449	-2.1922	1.38344	-1.58461	0.113056	0.999272
Syt5	30.5570458555857	-4.71534	1.74954	-2.69519	0.00703481	0.392471
Hnrnpa2b1	30639.3138533567	-0.0874719	0.290907	-0.300687	0.763653	0.999272
Fxyd4	8.12338378489105	-0.458121	1.28177	-0.357412	0.720783	0.999272
Ccdc130	521.217529589807	-0.171907	1.04836	-0.163978	0.869749	0.999272
Mri1	462.510084375051	0.677204	0.39424	1.71775	0.0858429	0.999272
Prkacb	3660.81899739802	-0.637681	0.853965	-0.74673	0.455227	0.999272
Sgsh	377.921970804937	0.508836	1.05925	0.480372	0.630963	0.999272
Chd5	2.60108246313832	0.134004	2.93197	0.0457046	0.963546	0.999272
Cstb	2585.45168416688	0.267701	0.217367	1.23156	0.218112	0.999272
Sh2b2	47.8917739761049	-0.0205315	1.76257	-0.0116486	0.990706	0.999272
Pex5	903.190535264193	-0.788872	1.02849	-0.767021	0.443069	0.999272
Jkamp	1493.53559192494	0.18698	0.303424	0.616235	0.537739	0.999272
Cd44	8.25576530977873	-1.74601	1.79527	-0.972558	0.330773	0.999272
Slc1a2	17.222193988834	-0.161828	2.00277	-0.0808019	0.9356	0.999272
Eif2ak4	1012.49985145165	-0.035588	0.508698	-0.069959	0.944226	0.999272
Wdr1	13638.6866956499	-0.36071	0.207117	-1.74158	0.0815824	0.999272
Slc2a9	19.7417352301922	3.04155	2.38433	1.27564	0.202084	0.999272
Wisp1	107.351276915996	-2.26869	2.06303	-1.09969	0.271468	0.999272
Ndrg1	26688.1490341063	-1.16309	0.268382	-4.33372	1.46612e-05	0.00541059
X4930550C14Rik	74.6096442452722	-0.202904	1.26139	-0.160858	0.872205	0.999272
Man2b1	2166.82052272998	0.939963	0.527099	1.78328	0.0745414	0.999272
Klf5	212.213290662487	-1.46125	1.46805	-0.995371	0.319556	0.999272
Wdr83	575.393582507389	-0.552298	0.996001	-0.554516	0.579226	0.999272
Prdx2	4517.96914444984	0.233169	0.20646	1.12937	0.258743	0.999272
Polr2a	4126.02234989361	-0.217017	0.507568	-0.427562	0.66897	0.999272
Shbg	0.0
Senp3	1007.94961601949	-0.288756	0.495284	-0.583012	0.559885	0.999272
Corin	18.9449159528137	4.06708	2.91047	1.3974
Plekha8	582.346357484741	0.00619089	1.3624	0.00454411	0.996374	0.999272
G6pc2	28.4526482263059	-0.126492	1.7403	-0.0726843	0.942057	0.999272
Spc25	200.94096249735	0.533072	0.939436	0.567439	0.570416	0.999272
Dnah2	30.347248367789	-1.6501	1.45665	-1.13281	0.257294	0.999272
Ripk4	5.65328385635523	-0.756048	2.90928	-0.259874
Ufd1	3401.35426151543	0.0562263	0.239908	0.234366	0.814701	0.999272
Zfp287	435.553885056479	-0.332298	1.2755	-0.260524	0.79446	0.999272
Prlr	294.803795264364	-0.669413	2.88581	-0.231967
Letm1	2919.71080954275	0.283093	0.210374	1.34566	0.178411	0.999272
Ubqln1	5640.40365292673	0.0967574	0.251613	0.384548	0.700572	0.999272
Fgfr4	0.372210386279165	2.26768	3.09225	0.733341	0.46335	0.999272
Cadm3	61.0516065419718	-0.755394	1.0367	-0.72865	0.466216	0.999272
Fcer1a	0.0
Txn2	5749.51014821077	0.218582	0.230119	0.949866	0.34218	0.999272
Casp14	0.0
Slc1a6	0.102824717707048	0.0112259	3.11654	0.00360203	0.997126	0.999272
Slc1a3	344.03932493415	-1.52058	0.962783	-1.57936	0.114254	0.999272
Crbn	1441.23227871225	-0.287782	0.96352	-0.298677	0.765186	0.999272
Il5ra	0.0
Msh6	792.049008659913	0.974899	1.01906	0.956667	0.338736	0.999272
Fbxo11	1152.41452948951	-0.277398	0.874617	-0.317165	0.751119	0.999272
Mlxipl	8.15013916876963	-5.29058	3.00553	-1.76028	0.0783598	0.999272
Tbl2	600.50290386666	-0.00612998	1.09298	-0.00560849	0.995525	0.999272
Bud23	1265.01108435051	0.738674	0.344964	2.14131	0.032249	0.791778
Nid1	4307.95292343917	2.53743	0.567504	4.47121	7.77792e-06	0.00324217
Mcm5	211.174196565	0.741844	0.976576	0.759638	0.447471	0.999272
Hmox1	1488.76958231352	0.148051	0.557029	0.265787	0.790404	0.999272
Mprip	16002.6419410959	-0.0461138	0.193487	-0.23833	0.811625	0.999272
Cic	663.935181727115	-0.312949	0.25571	-1.22384	0.221011	0.999272
Pafah1b3	144.706320662773	-0.305571	0.959631	-0.318426	0.750162	0.999272
Il27ra	447.733038680688	0.760441	1.02103	0.744782	0.456404	0.999272
Prkaca	1981.78882697003	-0.162748	0.261	-0.623555	0.53292	0.999272
Asf1b	67.9240067509459	0.216447	1.78839	0.121029	0.903668	0.999272
Myl10	0.0
Ddx39	1956.73885972186	0.616322	0.29051	2.12152	0.0338785	0.804205
Dnajb1	28100.0179946164	-0.581094	0.28005	-2.07497	0.0379896	0.831983
Msh4	0.119312531390776	-0.443553	3.1113	-0.142562	0.886636	0.999272
Usp40	1072.17918900114	1.44495	1.03892	1.39082	0.164281	0.999272
Evx1	0.0
Kbtbd4	775.647371618604	-0.505281	0.601443	-0.840114	0.400844	0.999272
Celf1	4977.75779804015	-0.0196519	0.272143	-0.0722118	0.942433	0.999272
Ndufs3	2444.41758883767	0.134155	0.23505	0.570752	0.568168	0.999272
Por	3671.99903330676	0.00387277	0.268262	0.0144366	0.988482	0.999272
Igf1r	7753.31346150907	-0.360932	0.613239	-0.588566	0.556152	0.999272
Insr	5096.98124575388	0.105075	0.719275	0.146085	0.883854	0.999272
Fcer2a	0.124070128759722	0.973011	3.11654	0.312209	0.754882	0.999272
Cyp2a5	0.0
Atp4a	0.0
Trim28	1605.97341804185	-0.343558	0.404005	-0.85038	0.395114	0.999272
Ube2m	2331.94368318598	-0.166102	0.183672	-0.904338	0.365816	0.999272
Adcy9	237.203112894408	-0.283371	1.27459	-0.222322	0.824063	0.999272
Mef2c	6030.08475890985	0.555915	0.408902	1.35953	0.173979	0.999272
Ctr9	1372.94666317349	-0.657277	0.931403	-0.705684	0.480384	0.999272
Eif4g2	25215.9815447704	0.137388	0.312873	0.439119	0.660576	0.999272
Mrvi1	176.978702475237	-1.89941	1.82529	-1.04061	0.298057	0.999272
Pcyt1a	2239.22521360765	0.120042	0.398254	0.30142	0.763094	0.999272
Zfp592	2062.11425342443	-0.176726	0.410699	-0.430305	0.666974	0.999272
Psmd4	4018.55679585894	-0.541582	0.174288	-3.1074	0.0018874	0.175074
Tmod4	11.3002462484363	0.691746	2.10291	0.328948	0.742195	0.999272
Insrr	0.0
Cabp5	0.0
Snx6	3735.90208235061	-0.128757	0.268541	-0.479468	0.631606	0.999272
Mthfd2	234.130524578995	0.867853	1.51862	0.571474	0.567678	0.999272
Kit	1171.01064967334	4.80545	1.91317	2.51178	0.0120125	0.513803
Tomm40l	1372.7937648956	-0.314146	0.595136	-0.527856	0.597599	0.999272
Nr1i3	18.3535144311596	-0.0881731	0.465462	-0.189431	0.849755	0.999272
Apoa2	3.44138019716847	1.49217	2.2359	0.66737	0.504536	0.999272
Pan2	1655.78425929545	-0.978085	0.98317	-0.994827	0.31982	0.999272
Cs	4191.71111160204	0.724066	0.553734	1.30761	0.191007	0.999272
Ampd3	914.050718908643	0.30727	0.423472	0.725596	0.468086	0.999272
Bcas2	2501.11851582198	-0.0326848	0.106147	-0.307921	0.758142	0.999272
Sh2d1a	0.124070128759722	0.973011	3.11654	0.312209	0.754882	0.999272
Ctcf	3388.58835533557	-0.515062	0.298576	-1.72506	0.0845161	0.999272
Pard6a	165.72638817591	-0.0203595	1.18396	-0.0171962	0.98628	0.999272
Agrp	0.0
Pvalb	10.9711511455238	-2.40332	2.29126	-1.04891	0.294222	0.999272
Tfap4	38.7255919779954	-0.596157	1.49469	-0.398849	0.690004	0.999272
Ranbp1	4536.65187262179	0.221104	0.23125	0.956126	0.339009	0.999272
Cd247	28.8212922449449	0.56722	1.6434	0.345151	0.729981	0.999272
Rfx5	652.923534040062	0.881917	1.36303	0.647025	0.517616	0.999272
Psmb4	2905.43937353643	0.151412	0.258039	0.586782	0.55735	0.999272
Mmp8	5.41756883823722	-20.1087	3.00782	-6.68546
Slc30a4	1226.85896884908	0.577336	0.393152	1.46848	0.141974	0.999272
Sqor	2120.31980103833	-0.185561	0.245125	-0.757007	0.449046	0.999272
Bloc1s6	1494.14738335155	1.04044	0.921241	1.12939	0.258733	0.999272
Metap1	718.154959902911	-0.140744	1.3199	-0.106632	0.915081	0.999272
Gpr108	1821.05453177268	-0.480348	0.424855	-1.13062	0.258216	0.999272
Tnfsf14	0.0
Gata6	256.104519845759	-1.19115	1.05357	-1.13058	0.258231	0.999272
Rsl1d1	2411.71693248693	0.0754828	0.860737	0.0876955	0.930119	0.999272
Cnga2	0.906628100973013	-3.12796	3.03089	-1.03203	0.302059	0.999272
Apc	2643.75494475456	0.101313	0.330793	0.306274	0.759396	0.999272
Reep5	2283.49653554453	-0.00871174	0.388304	-0.0224354	0.982101	0.999272
Ergic3	4051.20312378382	0.0389115	0.213221	0.182493	0.855195	0.999272
Uqcc1	1044.44177511703	-0.327092	0.354499	-0.922687	0.35617	0.999272
Spo11	0.0
Ncoa2	915.010940120343	-0.411589	1.00191	-0.410806	0.681215	0.999272
Prl4a1	0.0
Trh	0.0
Nr2c2	544.151311869564	-0.0308002	0.906663	-0.033971	0.9729	0.999272
Nr2c1	510.890145520956	0.0939984	0.956789	0.0982436	0.921739	0.999272
Smpd4	1078.96951059478	0.0234835	0.405597	0.0578986	0.953829	0.999272
Pex1	519.526767523113	1.58482	1.06443	1.48889	0.136516	0.999272
Otx1	4.30454656996835	-1.30572	2.92158	-0.446924	0.65493	0.999272
Kctd20	5324.47572359409	0.159326	0.215968	0.737733	0.460677	0.999272
Itgae	1.76192331883897	0.810114	2.12013	0.382106	0.702383	0.999272
Ctns	911.380684974563	1.0145	0.670219	1.51369	0.130104	0.999272
P2rx5	13.809578386911	0.208692	2.1262	0.0981527	0.921811	0.999272
Shpk	376.986497936026	-0.514021	1.41618	-0.362962	0.716633	0.999272
Trpv1	0.372210386279165	2.26768	3.09225	0.733341	0.46335	0.999272
Ephb3	4.08335278574586	-1.41958	2.92533	-0.485272
Tuft1	76.982276194516	1.49844	2.35775	0.635536	0.525079	0.999272
Rcn1	1781.95955148724	0.0324956	0.239534	0.135662	0.892089	0.999272
Dnase1	85.1447729491573	-3.28185	1.57603	-2.08235	0.0373103	0.826819
Trap1	1623.51462825577	-0.0217618	0.0675706	-0.322061	0.747407	0.999272
Naa60	2363.90885310668	0.164786	0.256885	0.641479	0.521212	0.999272
X1700037C18Rik	116.07404148975	-0.838124	0.792063	-1.05815	0.289986	0.999272
Ankrd13d	99.1625929959556	0.63777	1.36847	0.466047	0.641182	0.999272
Tyrp1	0.0
Tpr	5016.43883502525	-0.148073	0.254356	-0.582149	0.560467	0.999272
Pdc	0.124070128759722	0.973011	3.11654	0.312209	0.754882	0.999272
BC003331	1857.61588163282	0.0961738	0.312189	0.308063	0.758034	0.999272
Prg4	38.0482448407092	0.331927	0.945993	0.350876	0.725681	0.999272
Dhx34	252.025792802094	-0.273155	1.36709	-0.199807	0.841631	0.999272
Kptn	652.123877381111	-1.31832	0.913966	-1.44242	0.149184	0.999272
Napa	5887.90440440385	-0.171299	0.366951	-0.466817	0.640631	0.999272
Sra1	3053.05594523251	-0.174868	0.202718	-0.862613	0.38835	0.999272
Calcoco2	0.0
Atp5g1	2323.20797094025	0.110385	0.360637	0.306084	0.75954	0.999272
Snf8	1168.26483831721	0.163823	0.270804	0.604949	0.545213	0.999272
Tbcb	2708.05187341275	-0.00311872	0.310965	-0.0100292	0.991998	0.999272
Inpp5k	4299.25614753897	-0.0924821	0.341231	-0.271025	0.786372	0.999272
Crkl	1880.89233217939	-0.705898	0.955395	-0.738855	0.459995	0.999272
Upk3bl	0.0
Eps8l1	193.221095532138	-0.868771	1.60586	-0.540999	0.588508	0.999272
Clint1	6882.15623951559	-0.455673	0.341277	-1.3352	0.18181	0.999272
Prss16	0.0
Cdkal1	989.353483515106	-0.583074	0.63481	-0.918501	0.358357	0.999272
Rhox6	0.0
X5430419D17Rik	0.0
Htra1	3983.65242858497	-0.366937	1.02887	-0.356642	0.72136	0.999272
Zbtb17	930.778820299177	-0.812078	0.97551	-0.832465	0.405147	0.999272
Clcnkb	0.0
Fam131c	0.372210386279165	2.26768	3.09225	0.733341	0.46335	0.999272
Fblim1	514.426240541478	-1.37919	1.43012	-0.964385	0.334853	0.999272
Hspb7	16.6601220422357	-0.617848	1.64993	-0.374469	0.708056	0.999272
Epor	84.7072036090975	-0.448936	1.92815	-0.232833	0.815891	0.999272
Ccdc159	31.0924401329044	0.469784	1.16225	0.404201	0.686065	0.999272
Mob1b	589.78862948582	0.188588	1.20793	0.156124	0.875935	0.999272
Atp6v1b1	0.0
Vax1	0.0
Atp6v1b2	2593.1937979697	0.101582	1.01083	0.100494	0.919952	0.999272
Eps15l1	850.047436876869	-0.272421	0.372279	-0.731765	0.464312	0.999272
Tep1	192.355766571682	-1.1091	1.47889	-0.749959	0.453279	0.999272
Ttc5	1801.57580691648	-1.04992	0.384502	-2.7306	0.00632196	0.36505
Osgep	1722.52807750792	0.312292	0.334207	0.934429	0.350083	0.999272
Aamp	6838.40350701244	0.101751	0.175835	0.578674	0.562809	0.999272
Tmbim1	5906.99520864158	0.213229	0.363313	0.586902	0.557269	0.999272
Arpc2	15010.23136196	0.0857359	0.207133	0.413918	0.678934	0.999272
Kmt2b	546.550800988357	-0.533765	0.826418	-0.645878	0.518358	0.999272
Zbtb32	1.32636625393115	4.17709	3.02825	1.37937	0.167779	0.999272
Etv2	1.40705721537593	4.26584	3.02676	1.40938	0.158724	0.999272
Upk1a	2.56501462080088	1.29952	2.69919	0.481447	0.630199	0.999272
Tmem147	1881.76488079683	-0.206602	0.273778	-0.754633	0.450469	0.999272
Rps9	5975.26995094781	0.138469	0.231309	0.598633	0.549418	0.999272
Tfpt	586.739250776128	-0.438829	0.224146	-1.95779	0.0502552	0.907202
Susd2	42.9603579911919	-2.22535	2.31379	-0.961778	0.336161	0.999272
Ggt5	91.2963686137206	-0.272726	1.56388	-0.17439	0.861559	0.999272
Ggt1	55.7302782824919	2.60678	1.87392	1.39108	0.164201	0.999272
Crip2	27512.7419994683	-0.0753466	0.187718	-0.401382	0.688139	0.999272
Crip1	7454.92991404989	-0.199828	0.235249	-0.84943	0.395642	0.999272
Cbfa2t3	1840.44563977499	-0.719392	0.312264	-2.30379	0.0212343	0.669098
Fbln1	215.992924889274	-1.06902	1.21329	-0.881089	0.37827	0.999272
Pgrmc1	10911.4307726201	-0.0466165	0.248542	-0.18756	0.851222	0.999272
Gcat	154.688439574007	2.07732	1.12138	1.85246	0.0639595	0.983536
Tek	28838.2168370843	-0.152223	0.186799	-0.814904	0.415127	0.999272
Mpl	2.04302781586515	0.489999	2.71804	0.180277	0.856935	0.999272
Elovl1	4417.93252138663	0.126194	0.347845	0.362789	0.716763	0.999272
Med8	1357.58113896035	0.163542	0.439736	0.371909	0.709961	0.999272
Hyi	106.14634446557	-1.13526	0.842486	-1.34752	0.177814	0.999272
Cdc20	296.874322301391	0.527139	1.5745	0.334797	0.737778	0.999272
Adamts4	1983.04406322624	-0.725504	0.742971	-0.97649	0.328822	0.999272
Nectin4	6.53314014103934	-4.10217	2.98109	-1.37606
Pfdn2	1689.96222772261	0.169256	0.432978	0.390912	0.695862	0.999272
Rnf114	4291.15826482768	0.246665	0.240359	1.02624	0.30478	0.999272
C330007P06Rik	1393.53215852038	1.00015	0.422641	2.36644	0.0179601	0.615468
Neurl1a	5.94955482503533	-0.909738	2.90895	-0.312738	0.75448	0.999272
Srm	1139.154391464	0.522395	0.451157	1.1579	0.246904	0.999272
Epha2	2485.18222322352	-0.560951	1.13104	-0.495962	0.619921	0.999272
Rbm14	1300.08562584658	-0.418443	0.750722	-0.557387	0.577263	0.999272
Actn3	0.0
A530013C23Rik	1.27320284172006	-3.6208	3.02293	-1.19778	0.231004	0.999272
Zdhhc24	833.939299138175	0.433708	0.965777	0.449077	0.653376	0.999272
Bbs1	197.505381950563	-1.41155	1.5284	-0.923546	0.355723	0.999272
Slc34a3	0.0
Ndor1	606.823016080461	0.0847979	1.26705	0.0669256	0.946641	0.999272
Nsmf	3233.62113263416	-0.263554	0.417383	-0.631443	0.527751	0.999272
Prl7a1	0.0
Prl8a9	0.0
Pdk1	758.518933814112	-0.413323	0.961608	-0.429825	0.667323	0.999272
Ptbp1	8432.01259645934	-0.0119241	0.198898	-0.059951	0.952195	0.999272
Mvd	282.135828063286	1.35997	0.991496	1.37164	0.170177	0.999272
Cyba	3366.94712907009	0.429715	0.306711	1.40104	0.161202	0.999272
Itih3	8.36447218559869	-0.0537896	2.54381	-0.0211453	0.98313	0.999272
Tmem110	1043.6038638445	-0.652774	0.459531	-1.42052	0.155456	0.999272
Sfmbt1	691.375893138367	-0.441645	0.556174	-0.794078	0.42715	0.999272
Itih1	0.0
Ihh	14.3261101592899	-1.69339	2.89802	-0.584327	0.559	0.999272
Prkag3	0.0
Cryba2	0.0
Atp7b	2.01970369675088	4.76987	3.01984	1.57951	0.114218	0.999272
Defb2	0.0
Slc4a1	66.4667550949059	-2.15622	2.8887	-0.746433
Rundc3a	27.0399457303587	-0.950524	1.50784	-0.630389	0.52844	0.999272
Slc4a3	178.228324664068	-1.75174	1.74783	-1.00224	0.316228	0.999272
Cdt1	46.1472780886065	1.36076	1.73397	0.784769	0.432589	0.999272
Runx1t1	271.450465471167	-1.33801	1.18955	-1.12481	0.260671	0.999272
Snai3	8.59469261288197	-2.25387	2.91222	-0.773934	0.43897	0.999272
Aprt	646.903076597713	0.503127	0.579162	0.868716	0.385002	0.999272
Gtf2h1	1406.1671711352	0.22557	0.527158	0.427898	0.668725	0.999272
Hfe	1199.4244329581	-0.195991	0.915903	-0.213987	0.830558	0.999272
Abhd1	219.692303549995	-2.07964	1.16466	-1.78563	0.0741597	0.999272
Slc5a6	927.00862986455	0.253286	1.04972	0.241289	0.809331	0.999272
Tcf23	98.112681620564	-2.21525	1.2507	-1.7712	0.0765268	0.999272
Nphs1	16.4412870347634	1.064	0.741566	1.4348	0.151345	0.999272
Aplp1	1625.20065088016	-0.265672	0.420401	-0.631949	0.527421	0.999272
Qrich1	2996.44876395747	-0.51106	0.813011	-0.628601	0.52961	0.999272
P4htm	237.493631373692	-1.38085	1.15481	-1.19573	0.2318	0.999272
Usp19	2593.72593863475	-0.162547	0.998297	-0.162824	0.870657	0.999272
Pola1	121.969125367287	0.325167	1.56299	0.208042	0.835196	0.999272
Cdc42	23886.3129688369	0.28644	0.161385	1.77488	0.0759174	0.999272
Pknox1	957.745245697161	-0.790017	1.07394	-0.735627	0.461958	0.999272
D130043K22Rik	1.19817384712642	1.38051	3.00082	0.460043	0.645486	0.999272
Gmnn	288.911734766758	-0.564195	0.885131	-0.637414	0.523855	0.999272
Acot13	767.508080858355	0.458552	0.314228	1.4593	0.144483	0.999272
Zfp184	63.22583885651	-1.75195	1.97168	-0.888559	0.37424	0.999272
Cyp27b1	0.0
Cdk4	4310.31017857787	-0.00988578	0.351266	-0.0281433	0.977548	0.999272
B4galnt1	101.123334982614	-0.807798	1.11275	-0.725947	0.467871	0.999272
Mettl1	98.1507555079447	0.769474	1.25011	0.615526	0.538208	0.999272
Tspan31	5016.48664868088	0.357171	0.270292	1.32142	0.18636	0.999272
Kif5b	12416.1072923476	0.553977	0.26508	2.08985	0.0366312	0.826819
Saal1	317.725920897316	-0.626609	1.21335	-0.51643	0.605554	0.999272
Tph2	0.0
Krt23	0.826567677908874	3.48526	3.04352	1.14514	0.25215	0.999272
Cnp	809.692714769725	0.844779	0.755454	1.11824	0.263464	0.999272
Ttc25	12.4120600741623	-0.436504	2.22755	-0.195957	0.844644	0.999272
Sulf2	319.836652849351	-1.0464	1.17844	-0.887951	0.374567	0.999272
Sod2	2019.6868478045	0.15073	0.287948	0.523463	0.600652	0.999272
Tmco6	331.331262710687	-1.64256	0.803812	-2.04347	0.0410062	0.850198
Stambp	1072.15796623959	0.107121	0.344712	0.310755	0.755987	0.999272
Ezh1	4353.62227955989	-0.453485	0.369345	-1.22781	0.219519	0.999272
Hap1	64.3338419393612	0.717185	1.70505	0.420624	0.67403	0.999272
P3h4	611.821294618115	-1.01226	0.965452	-1.04849	0.294415	0.999272
Ctnnb1	34050.147413534	-0.402193	0.213921	-1.8801	0.0600943	0.967199
Eif1b	2486.58354002299	-0.198798	0.304451	-0.65297	0.513776	0.999272
Klk4	2.48140257519443	5.0724	3.0167	1.68144
Chrd	10.0846048644803	-1.24615	1.8865	-0.660561
Psmd2	8594.35761421444	-0.0527927	0.310693	-0.169919	0.865074	0.999272
Syngr3	9.29233840297929	-3.83994	2.67764	-1.43408	0.151551	0.999272
Vars	2025.68593556831	-0.540451	0.343096	-1.57522	0.115206	0.999272
Vwa7	121.207604950818	-3.80592	2.18028	-1.74561
Hspa1l	84.843146947956	-1.08468	1.06377	-1.01966	0.307892	0.999272
Slc44a4	2.74921053341936	-1.7562	2.0644	-0.850709	0.394931	0.999272
Msh5	71.0868679430054	-1.06264	1.19453	-0.889594	0.373684	0.999272
Abhd16a	3429.69989889979	0.18704	0.270895	0.690452	0.48991	0.999272
Neu1	1832.69067411088	-0.898534	1.08278	-0.829838	0.40663	0.999272
Ddah2	2436.19565179889	0.325672	1.00667	0.323514	0.746306	0.999272
Clic1	13127.8345256554	0.136404	0.250583	0.544348	0.586202	0.999272
Lsm2	920.823689175307	-0.195098	0.19126	-1.02007	0.307695	0.999272
Pole	9.65344267474837	6.54677	1.97215	3.31961	0.000901423	0.106729
Atp1a2	1878.65494045263	-0.96769	0.834974	-1.15895	0.246478	0.999272
Atp1a4	0.496280515038887	2.72083	3.07123	0.885908	0.375667	0.999272
Casq1	26.6457999288443	-0.280245	1.6796	-0.166852	0.867487	0.999272
Stx1a	740.63692226745	-0.556074	0.395579	-1.40572	0.159807	0.999272
Ceacam9	0.0
Zfp775	293.502991904328	0.829284	0.724951	1.14392	0.252658	0.999272
Scube2	216.130824885974	-1.79305	1.54004	-1.16429	0.244308	0.999272
Mrpl49	1032.16833840966	-0.31217	0.928827	-0.336091	0.736803	0.999272
Dennd2c	213.212161678821	-1.22719	1.33457	-0.919536	0.357815	0.999272
Mark3	4770.20507903487	0.374204	0.30424	1.22997	0.21871	0.999272
Gatad1	541.711882117882	0.0287606	0.267837	0.107381	0.914487	0.999272
Pcdha11	0.0
X2310003L06Rik	0.0
M6pr	8627.59826413197	0.37191	0.203949	1.82354	0.0682213	0.992259
Lrrc8a	1273.08454109844	-0.291509	0.635456	-0.458739	0.646422	0.999272
Mc5r	0.45375307456809	-1.19018	3.07643	-0.386872	0.698851	0.999272
Ppp2r1a	8747.5989810719	0.267078	0.28288	0.94414	0.345098	0.999272
Fance	490.327435501473	0.583491	0.57079	1.02225	0.306662	0.999272
Tinf2	775.020394637772	-0.453064	0.698615	-0.648517	0.51665	0.999272
Tssk4	8.80317528278465	0.0889546	1.78602	0.0498059	0.960277	0.999272
Hapln4	1.15389031032929	-3.47754	3.02498	-1.14961	0.250305	0.999272
Dus3l	968.668373821522	-0.413859	0.355539	-1.16403	0.244411	0.999272
Gtpbp3	170.062187989127	-0.253386	1.33311	-0.190072	0.849253	0.999272
Tgfbr1	1426.12841376111	-0.141117	0.683522	-0.206456	0.836435	0.999272
Homer1	468.748338502258	-0.162135	1.13975	-0.142255	0.886878	0.999272
Rad51c	81.1194655638074	-0.0935884	1.54797	-0.0604586	0.95179	0.999272
Gabrb2	0.0
Cav1	30807.3913636117	0.00195134	0.239404	0.00815083	0.993497	0.999272
Arpp19	4609.13045250131	0.149339	0.258453	0.577818	0.563387	0.999272
Bcl2l1	8257.78772363779	-0.464838	0.242278	-1.91861	0.0550333	0.930511
Khsrp	1314.1392230262	-0.664743	0.762391	-0.871919	0.383252	0.999272
Dio2	1.97809767485021	-4.25765	3.01592	-1.41173
Ccdc124	1488.48401130176	-0.0356571	0.355098	-0.100415	0.920015	0.999272
Cct4	4720.72047822832	-0.153126	0.856987	-0.178679	0.85819	0.999272
X0610009B22Rik	614.888617456343	0.107952	0.374596	0.288181	0.773208	0.999272
Cpt1c	132.425513841115	0.659018	1.53681	0.428821	0.668054	0.999272
Twist2	0.659365891616737	-2.66562	3.0412	-0.876504	0.380756	0.999272
Zfp655	1430.9389856441	-0.675811	1.12427	-0.601112	0.547765	0.999272
Rhoa	24732.9849881435	0.119664	0.249139	0.48031	0.631007	0.999272
Zmiz1	3149.85522171904	-0.218741	0.613782	-0.356383	0.721554	0.999272
Ankrd26	431.250966776064	-0.890213	1.13466	-0.784565	0.432709	0.999272
Aldh16a1	528.066885985734	0.242347	0.867842	0.279253	0.780051	0.999272
Hnrnpa0	394.763613428767	-0.0367319	0.888296	-0.0413509	0.967016	0.999272
Prrg2	2171.82527885195	0.280464	0.191567	1.46405	0.143179	0.999272
Hnrnph1	8486.24146470156	-0.243419	0.479546	-0.507602	0.611732	0.999272
Ift43	259.587456063402	-0.504656	0.935069	-0.539699	0.589405	0.999272
Id3	41345.1796739051	-0.184093	0.426164	-0.431977	0.665758	0.999272
Tcap	10.8373370899816	-1.57323	1.67802	-0.937549	0.348476	0.999272
Arid1a	2379.88041757307	0.295325	0.49119	0.601243	0.547678	0.999272
Crlf1	78.0520503419	3.85498	2.18463	1.76459
Ctsd	16314.7088607465	-0.317116	0.168212	-1.88521	0.0594009	0.961445
Rplp1	2526.78990657986	0.159545	0.299754	0.532253	0.594551	0.999272
Cabs1	0.0
Hmgcll1	1.65017082536818	-1.24883	2.97827	-0.419313	0.674987	0.999272
Ttc9b	0.933116108115277	0.185429	2.51855	0.0736255	0.941308	0.999272
Phox2a	0.241556333403589	-0.0894038	3.10852	-0.0287609	0.977055	0.999272
Abhd8	978.901770624496	-0.277563	0.980841	-0.282985	0.777189	0.999272
Ift22	471.131923335897	-0.339843	0.866214	-0.392331	0.694813	0.999272
Fzd3	397.163124060173	-0.626983	0.86044	-0.728677	0.466199	0.999272
X1700008O03Rik	0.620325303451072	2.4576	2.35012	1.04573	0.295684	0.999272
Mid1ip1	1326.71948285982	0.146268	0.472665	0.309455	0.756976	0.999272
Ap2s1	1716.50172971784	0.339168	0.365062	0.929068	0.352854	0.999272
Fgfrl1	158.810060723683	0.327409	1.38601	0.236224	0.813259	0.999272
X4930432K21Rik	23.9784705187308	2.78163	2.45201	1.13443	0.256616	0.999272
Fhl2	27.2847196944599	0.278387	1.93714	0.14371	0.885729	0.999272
Emc10	3120.19928545828	-0.190899	0.24249	-0.787243	0.43114	0.999272
Clstn3	17.6837812389206	-0.0748677	2.8923	-0.0258852
Fbxw9	739.758057177936	-0.937234	0.969771	-0.966449	0.33382	0.999272
Spib	2.74651898317764	0.724154	2.69655	0.268548	0.788277	0.999272
Fnbp4	2343.72773178042	-0.279543	0.490225	-0.570234	0.568519	0.999272
Cers4	4146.32390891231	-0.290294	0.199748	-1.4533	0.14614	0.999272
Scrn3	1072.90424373923	0.110075	0.45491	0.24197	0.808803	0.999272
Phax	1667.41070218048	0.377155	0.366878	1.02801	0.303944	0.999272
Tle1	3570.51288133448	-0.0689294	0.207664	-0.331928	0.739944	0.999272
X1700109H08Rik	23.2682968620579	1.57017	1.527	1.02827	0.303821	0.999272
Relt	182.632894160412	0.0743735	1.28543	0.0578587	0.953861	0.999272
Snrpb2	1941.40178869985	-0.0040889	0.418556	-0.00976907	0.992206	0.999272
Ubc	326795.987693793	-0.3284	0.20779	-1.58045	0.114005	0.999272
Prpf31	1546.78255615854	-0.646251	0.970579	-0.665841	0.505513	0.999272
Sertad1	17965.9744343287	-0.182308	0.260368	-0.700195	0.483806	0.999272
Carhsp1	3417.32450001254	0.375146	0.509985	0.735602	0.461973	0.999272
Elk3	8773.13658112387	-0.167743	0.345401	-0.485647	0.627218	0.999272
Herpud2	4431.98249350846	-0.0217373	0.25898	-0.0839346	0.933108	0.999272
Rdh13	93.612794141425	-1.00745	1.18424	-0.850712	0.394929	0.999272
Adam21	3.21206501922609	-3.01451	2.98686	-1.00926
Nutf2	2325.38807708672	0.21131	0.127549	1.6567	0.097581	0.999272
Fut1	0.372210386279165	2.26768	3.09225	0.733341	0.46335	0.999272
Arpc5	11257.3308164579	0.000353108	0.172834	0.00204305	0.99837	0.999625
Rnf151	0.0
Elavl2	19.5187800541118	-6.34865	3.00092	-2.11557
Pou2f2	17.7381764209266	0.0230962	1.30365	0.0177166	0.985865	0.999272
Mgst1	2934.71573379432	-0.775004	0.358364	-2.16262	0.0305708	0.772531
Nfib	8636.68630109236	0.37169	0.341419	1.08866	0.276303	0.999272
Htr3b	0.741786628068829	-2.83674	3.037	-0.934058	0.350274	0.999272
Rab25	3.37736953570938	-3.30514	1.80868	-1.82738	0.0676429	0.991969
Ubqln4	1355.89852059732	0.124314	0.388427	0.320044	0.748935	0.999272
Rbfox1	1.27796043908901	-2.99664	3.02498	-0.990634	0.321864	0.999272
Rps18	3705.74128602667	0.101147	0.26664	0.37934	0.704435	0.999272
Rpl10	5472.42865756648	-0.000835039	0.251102	-0.00332549	0.997347	0.999272
Rps15a	1152.41406219954	0.255443	0.507273	0.50356	0.614571	0.999272
Ncaph2	3949.1939324984	-0.514928	0.61431	-0.838222	0.401906	0.999272
Hipk1	2897.26468609187	0.00374073	0.628578	0.0059511	0.995252	0.999272
Gprc5b	190.394059130686	-0.140665	1.10635	-0.127143	0.898827	0.999272
Man1a2	1394.19050811994	0.22737	0.91964	0.247238	0.804724	0.999272
Ceacam5	0.0
Tppp2	0.0
Acyp1	470.033704208702	0.277295	0.483062	0.574037	0.565943	0.999272
Cldn13	0.0
Cd163	4.9088630837969	-1.38901	2.91832	-0.475962
Hdac5	2330.85335421865	-0.362643	0.298251	-1.2159	0.224022	0.999272
Rala	4047.09062703345	-0.0668797	0.237436	-0.281675	0.778193	0.999272
Clec3a	0.0
Vdac3	6934.08389939941	0.132961	0.253511	0.524479	0.599946	0.999272
Slc1a7	0.0
Vps72	2414.50044622535	-0.154294	0.311389	-0.495502	0.620246	0.999272
Gabpa	2072.44683611143	-0.653541	0.470745	-1.38831	0.165042	0.999272
Bmp7	58.5265293148057	-1.93246	2.88879	-0.668952	0.503526	0.999272
Dynll1	22241.7749009978	-0.0158195	0.200978	-0.0787128	0.937261	0.999272
Pdcl	2216.29121467977	-0.578421	1.04184	-0.555191	0.578764	0.999272
Tmem184b	12962.2946300928	0.29092	0.336524	0.864483	0.387323	0.999272
Gm5965	0.0
Rsph14	0.537051859183349	1.20527	3.08417	0.390791	0.695952	0.999272
Nf2	2665.31345831279	0.0705607	0.478642	0.147418	0.882802	0.999272
Cabp7	51.1473704856524	-1.10755	0.810013	-1.36733	0.171523	0.999272
Zmat5	607.637030631635	-0.348359	0.940224	-0.370506	0.711005	0.999272
Ewsr1	11805.4443783426	0.0617028	0.23074	0.267412	0.789152	0.999272
Ap1b1	1985.37078179129	-0.323122	0.961211	-0.336161	0.736749	0.999272
Derl3	3.27651014058607	3.1665	2.5326	1.2503	0.211191	0.999272
Gstt4	0.908384197299347	0.247613	3.01764	0.0820553	0.934603	0.999272
Tbx1	3282.61695093363	-0.694343	0.476885	-1.456	0.145393	0.999272
Gnat2	9.01167778393398	3.02696	2.9161	1.03801
Bcl2l13	1175.71165977813	0.998602	0.932767	1.07058	0.284358	0.999272
X2610028H24Rik	0.248140257519443	1.46303	3.11573	0.469561	0.638669	0.999272
Spatc1l	0.0368917949386837	0.0112259	3.11654	0.00360203	0.997126	0.999272
Dqx1	34.4326750750363	-1.61678	2.13273	-0.758077	0.448405	0.999272
Ccl8	0.124070128759722	0.973011	3.11654	0.312209	0.754882	0.999272
Lnpk	245.481824511951	-1.2669	1.15789	-1.09415	0.27389	0.999272
Prr29	1.63924991870609	-3.4173	2.3785	-1.43675	0.15079	0.999272
Mymk	0.0
Fam163b	2.92205419492919	0.294223	2.92658	0.100535	0.91992	0.999272
Trpm5	30.7185037385614	0.800781	1.20915	0.662266	0.507801	0.999272
Ascl2	10.2663189619484	2.13873	1.7411	1.22837	0.219306	0.999272
Rarres2	166.208677834546	-0.30959	1.02698	-0.301457	0.763066	0.999272
Pttg1ip	21387.8507095311	-0.203183	0.144676	-1.40441	0.160198	0.999272
Trpm2	14.3610531309369	0.823999	1.04413	0.789176	0.430009	0.999272
Ube2g2	2597.45463374017	0.084912	0.977227	0.0868908	0.930758	0.999272
Mpo	0.0
Lpo	2.15510609446453	4.8643	3.01878	1.61134	0.107105	0.999272
Met	7.98270207196092	-3.96406	2.61749	-1.51445	0.129912	0.999272
Slc16a12	268.603278420583	-0.148449	1.46659	-0.10122	0.919376	0.999272
Syn2	469.053508519223	1.11835	1.03799	1.07742	0.281293	0.999272
Elk1	370.652916612504	-0.469341	0.905588	-0.518272	0.604269	0.999272
Nav1	2976.12223008111	0.0392002	0.374935	0.104552	0.916731	0.999272
Tnpo1	1135.33003045663	0.342066	1.14247	0.29941	0.764627	0.999272
Myod1	0.118817315416744	0.0112259	3.11654	0.00360203	0.997126	0.999272
Otog	0.0
Rnmt	768.239020369345	-0.0147952	0.929216	-0.0159222	0.987296	0.999272
Kcnq1	1149.56167219974	0.153438	0.97654	0.157124	0.875147	0.999272
Srp14	5305.88662443077	-0.0566594	0.182812	-0.309932	0.756612	0.999272
X6330409D20Rik	9.36912519488048	-3.32951	1.302	-2.55722	0.0105513	0.485897
Cdk9	4081.82495411084	-0.143076	0.259553	-0.551242	0.581468	0.999272
Tor2a	1417.90193111859	1.02239	0.476084	2.1475
Fpgs	497.527974052715	0.566048	0.999457	0.566355	0.571152	0.999272
Mkl2	5419.57660917188	-0.583922	0.258951	-2.25495	0.0241363	0.694241
Cbx5	1894.4294924163	-0.498452	0.393608	-1.26637	0.205382	0.999272
Odam	0.0
Apobec3	1529.13249888966	-0.388554	0.615244	-0.631544	0.527685	0.999272
St6galnac1	0.350964975226491	0.982134	3.11573	0.315218	0.752596	0.999272
Taf7l	0.0
Sardh	845.518841968134	0.133755	0.818855	0.163344	0.870248	0.999272
Vav2	164.795157592043	0.965352	1.72429	0.559854	0.575579	0.999272
Tex15	0.0
Ppp2cb	1457.09782508147	0.0126677	0.364626	0.0347417	0.972286	0.999272
G0s2	26.7134918211622	-0.751012	1.43113	-0.524768	0.599745	0.999272
Dmap1	672.255819137844	-0.288722	0.469885	-0.614451	0.538917	0.999272
Pla2g12b	0.0
Mcu	467.964181819162	0.312078	1.22618	0.254513	0.799099	0.999272
Oit3	0.7020726637822	3.26504	3.05009	1.07047	0.284406	0.999272
Tex11	0.383542655233097	2.26768	3.09225	0.733341	0.46335	0.999272
Bcr	1564.99122798528	0.0462772	0.463323	0.0998811	0.920439	0.999272
Fxyd5	19433.0634536468	-0.109585	0.226845	-0.483082	0.629037	0.999272
Kcnd1	17.6983914849573	-0.513543	1.82723	-0.28105	0.778672	0.999272
Tfcp2	359.762450672138	1.97221	1.10214	1.78943	0.073545	0.999272
Pou6f2	0.0
Pou6f1	144.711234656599	-0.543454	0.877883	-0.619051	0.535883	0.999272
Ubp1	1468.7134887152	-0.335333	0.82913	-0.40444	0.685889	0.999272
Nuak2	1385.88352171401	0.0896926	1.54539	0.0580387	0.953718	0.999272
Ick	3014.93758484119	-0.153821	0.305062	-0.504229	0.6141	0.999272
Sdhb	3605.53824997497	0.14815	0.25288	0.585849	0.557977	0.999272
Cox4i2	82.4916340346842	-0.753224	0.836548	-0.900395	0.36791	0.999272
Snap47	1595.52943446463	-0.526725	0.2716	-1.93934	0.0524594	0.918342
Wnt3a	0.0
Kdsr	1175.25910779838	0.743463	0.32584	2.28169	0.0225079	0.683812
Vps4b	3421.34946088325	-0.207361	0.33954	-0.610712	0.54139	0.999272
Rps25	4304.33304034744	-0.177533	0.232493	-0.763606	0.445102	0.999272
Nxf2	3.72327352225872	5.65867	3.01219	1.87859	0.0603008	0.967199
Taz	2126.82151157949	-0.268741	0.234412	-1.14645	0.25161	0.999272
Kif19a	1.17831094456349	-0.378609	2.99202	-0.126539	0.899305	0.999272
Aldh3a2	2985.94846173804	0.225575	0.415751	0.542572	0.587425	0.999272
Zmynd10	7.26142840469213	1.18256	2.41871	0.488921	0.624898	0.999272
Tmem115	1507.52830733606	0.0442073	0.362497	0.121952	0.902937	0.999272
Hyal2	3709.33993070997	0.623716	0.412911	1.51053	0.130907	0.999272
Ifrd2	227.907352423095	-0.28624	0.989709	-0.289216	0.772416	0.999272
Hyal1	2384.42891471548	-0.0093008	0.496162	-0.0187455	0.985044	0.999272
Tusc2	1541.54689271435	-0.148744	0.501093	-0.296838	0.76659	0.999272
Nprl2	771.670085877961	-0.286502	0.306421	-0.934994	0.349791	0.999272
Slc38a3	11566.6803296301	-0.118932	0.323303	-0.367864	0.712974	0.999272
Cacna2d2	2.52810190580292	1.51671	1.79586	0.844558	0.398358	0.999272
Rassf1	5315.78037053142	-0.377413	0.230961	-1.6341	0.102238	0.999272
Epn3	49.3379902146294	-1.34606	2.8886	-0.465991	0.641222	0.999272
Rnf112	0.495430744304981	2.77371	3.06882	0.903837	0.366082	0.999272
Slc3a2	31681.1302498096	0.145729	0.240103	0.606942	0.54389	0.999272
Nxf1	8388.0565739905	-0.0657599	0.266053	-0.247169	0.804777	0.999272
Stx5a	5656.71721347826	-0.100678	0.361054	-0.278845	0.780364	0.999272
Slc47a1	0.0
Pifo	18.3193546964436	-0.968359	2.89315	-0.334708
Tnfrsf13b	1.28427426708661	0.658555	2.98173	0.220863	0.825199	0.999272
Spire2	11.7119399565892	-1.40038	2.89926	-0.483011	0.629088	0.999272
Prox1	39.1702831868231	2.65546	1.80423	1.47179	0.141077	0.999272
Raver1	638.973642034396	0.58261	0.383666	1.51854	0.128879	0.999272
X2610507B11Rik	4255.78122142015	0.0583381	0.340742	0.171209	0.864059	0.999272
AI597479	845.37116109435	-0.856991	1.01561	-0.843816	0.398772	0.999272
Tmem86a	515.55696809519	0.475099	0.801266	0.592936	0.553224	0.999272
Optc	0.494524418712552	-2.24701	3.05374	-0.73582	0.46184	0.999272
Tex14	5.88003175340959	1.23596	1.94644	0.634987	0.525437	0.999272
Ifi35	5719.22602489928	-0.0130986	0.171907	-0.0761959	0.939263	0.999272
Rdm1	1424.91029785607	-1.02098	0.933136	-1.09413	0.273896	0.999272
Nedd8	3805.94620761554	0.10969	0.271798	0.40357	0.686529	0.999272
Gosr1	2568.21590177962	1.2627	0.563547	2.24063	0.0250498	0.708028
Mrpl52	544.032063372313	-0.248967	0.375153	-0.66364	0.506921	0.999272
Spaca7	0.0
Kansl3	3169.81163008075	-0.927233	0.491299	-1.88731	0.0591191	0.960881
Eya4	0.372210386279165	2.26768	3.09225	0.733341	0.46335	0.999272
Ebf3	13.0379715120251	0.544209	2.51837	0.216096	0.828913	0.999272
Uckl1os	11.7166259340658	0.179394	1.02309	0.175345	0.860808	0.999272
Myt1	0.368917949386837	-1.8996	3.06718	-0.619333	0.535697	0.999272
Faf1	1977.15554333823	0.179206	0.861354	0.208052	0.835189	0.999272
Gm266	0.0
Tsacc	13.9463549656417	0.664841	1.15476	0.575741	0.56479	0.999272
Mettl16	1096.83928163201	0.0671014	0.975932	0.0687562	0.945184	0.999272
Dazl	4.92297788406285	-4.31081	3.00499	-1.43455
Apol7a	0.0
Pigyl	605.140519699612	0.0405061	0.459941	0.088068	0.929823	0.999272
Rbm25	7312.56812145421	-0.313704	0.23111	-1.35738	0.174661	0.999272
Psen2	907.610432570347	0.15885	0.604045	0.262976	0.792569	0.999272
Acaa1b	4.04266927985337	0.136642	0.724943	0.188487	0.850495	0.999272
Plcd1	334.743844368316	-0.0578753	1.30726	-0.0442721	0.964688	0.999272
Fads1	1660.43903256472	-0.105629	0.483038	-0.218677	0.826902	0.999272
Lmbr1	797.889936326616	4.82919e-05	1.01447	4.7603e-05	0.999962	0.999962
Tnfrsf22	885.699887515362	0.387777	0.649366	0.597162	0.550399	0.999272
Cars	1103.9279737597	-0.163751	1.36715	-0.119775	0.904661	0.999272
Phlda2	5.33514554793744	-2.52341	1.63194	-1.54627	0.12204	0.999272
Asz1	0.0
Wnt2	1.83721612689516	1.43534	2.96363	0.484318	0.62816	0.999272
Gabra1	3.83892226004018	-1.66862	2.80429	-0.595024	0.551827	0.999272
Grid2ip	0.0
Kdelr3	338.667851206591	2.42351	1.24814	1.9417	0.0521731	0.918242
X1700006E09Rik	0.164841472904184	-0.570294	3.10852	-0.183462	0.854436	0.999272
Apip	607.88268281264	-0.363867	0.347268	-1.0478	0.294732	0.999272
Pdhx	865.814305323028	0.123701	0.30328	0.407877	0.683364	0.999272
Vac14	1485.16673984872	-0.163725	0.400416	-0.408888	0.682622	0.999272
Mcoln2	54.7051779550249	-1.21067	2.07463	-0.58356	0.559516	0.999272
Slc5a1	0.824207364520921	-2.98968	3.03364	-0.985511	0.324373	0.999272
X1700049J03Rik	0.319595295613495	2.20915	3.09441	0.713914	0.47528	0.999272
Akt1s1	1293.807622087	0.742283	0.584697	1.26952	0.204257	0.999272
Tbrg1	4567.28955306977	0.271573	0.219476	1.23737	0.21595	0.999272
Panx3	0.0
Adssl1	16.4691118975635	0.310875	2.20839	0.14077	0.888052	0.999272
Cfap161	8.99332089122665	-1.51139	2.90419	-0.520415	0.602774	0.999272
Brf1	1887.31184459604	0.0893073	0.174621	0.511435	0.609047	0.999272
Vipr2	15.9328504119743	-3.93265	2.92235	-1.34571
Odc1	6538.56930315644	0.919653	0.351728	2.61467	0.00893131	0.442675
Thg1l	41.2428974596897	0.331434	1.26797	0.261389	0.793793	0.999272
Adam19	25.8799453200212	4.63476	1.62178	2.85783	0.00426549	0.286219
Pabpc4	222.884672360797	-0.102607	0.605776	-0.169381	0.865497	0.999272
Exoc3l2	362.418532676316	-0.88899	1.63785	-0.542779	0.587282	0.999272
Zfp296	53.6177117359006	0.0727642	1.75165	0.0415403	0.966865	0.999272
Plin5	54.9560829868876	-4.2871	2.00828	-2.13471
Sugp1	1169.18933100634	-0.544457	0.660483	-0.824332	0.409751	0.999272
Dmrtc2	0.0
Gm5893	0.0
Dhdh	151.574534498918	0.517298	1.20617	0.428876	0.668013	0.999272
Zfp790	327.18902522196	0.58545	1.33766	0.437666	0.661628	0.999272
Cpb1	0.0
Slc25a41	0.0
Fsd1	0.712903892500462	-2.74338	3.03923	-0.902656	0.366708	0.999272
Pinlyp	0.0
Fuz	730.740564635315	-0.616827	0.691928	-0.891461	0.372682	0.999272
Sptbn4	4.31410744186273	0.376857	2.35144	0.160267	0.872671	0.999272
Pgam1	5132.27757285108	0.11683	0.260846	0.447886	0.654235	0.999272
Evi5	2770.39371261125	-0.380163	0.919471	-0.413459	0.67927	0.999272
Evi5l	899.292850064995	-0.546402	1.34969	-0.404834	0.6856	0.999272
Snapc2	537.310098520193	0.873086	0.609757	1.43186	0.152184	0.999272
Git1	6547.53925165018	-0.382251	0.331332	-1.15368	0.248632	0.999272
Gltp	9493.33059018798	-0.629355	0.274364	-2.29387	0.0217979	0.674519
Bnip2	13289.1525260954	0.0991464	0.14931	0.664031	0.50667	0.999272
Ccnt1	2873.53017928542	0.964376	0.475282	2.02906	0.042452	0.862883
Scarf2	152.518120855243	1.03022	1.19128	0.864799	0.387149	0.999272
X4930579F01Rik	0.660574325739975	3.18474	3.05274	1.04324	0.296838	0.999272
Brms1l	1802.26949281628	-0.192038	0.428536	-0.448125	0.654063	0.999272
Med15	1935.09600246331	-0.158658	1.04511	-0.15181	0.879337	0.999272
Dhdds	1135.58669474058	0.506981	0.564023	0.898866	0.368724	0.999272
Crybg2	1.11972433445393	3.93416	3.03281	1.2972	0.194563	0.999272
Ubxn11	231.813321140491	-0.397612	0.25804	-1.54089	0.123343	0.999272
Mogat1	5.43216940960004	-1.99714	2.31114	-0.864138	0.387512	0.999272
Tex22	0.255140342588041	-0.316286	3.10198	-0.101963	0.918786	0.999272
Wnt8a	0.0
Tjap1	587.75148882633	0.286474	1.05804	0.270759	0.786576	0.999272
Ehf	0.248140257519443	1.46303	3.11573	0.469561	0.638669	0.999272
Nanog	0.254219713130398	0.492117	3.11654	0.157905	0.874532	0.999272
Rpl15	5132.27409459178	0.39016	0.238784	1.63395	0.10227	0.999272
Tmem167	1624.83434685448	0.396359	0.357805	1.10775	0.267969	0.999272
Steap4	425.802895952828	-1.94316	1.28723	-1.50957	0.131154	0.999272
Mplkip	825.503997605948	-0.0324737	0.260144	-0.12483	0.900658	0.999272
Kif11	141.688602601924	5.43363	1.99236	2.72723	0.00638682	0.366682
Rpa3	601.323100542766	0.106971	0.355878	0.300584	0.763731	0.999272
Mlkl	543.739462124204	1.29381	0.958744	1.34948	0.177182	0.999272
Phox2b	1.44059214087651	4.28314	3.02648	1.41522	0.157003	0.999272
Tnpo3	2681.39276053079	-0.291765	0.42025	-0.694266	0.487515	0.999272
Ttll5	423.887218147696	-0.0781417	1.3301	-0.0587489	0.953152	0.999272
Zfp715	1374.54994851343	-0.758352	0.985415	-0.769576	0.441551	0.999272
Retn	1.39727297047979	-3.13991	3.02293	-1.0387	0.298946	0.999272
Acp4	7.48559630289945	0.785661	0.843366	0.931577	0.351555	0.999272
Cdh23	81.9804779605948	-1.96363	1.5227	-1.28957	0.1972	0.999272
Rps5	2471.77733851852	0.104707	0.280983	0.372645	0.709412	0.999272
Podnl1	6.28437017869075	-5.76282	3.00726	-1.9163
Adgrl1	344.241981361601	0.168608	0.682203	0.247153	0.80479	0.999272
Amotl1	1793.90355930753	-0.131957	0.803497	-0.164228	0.869552	0.999272
X2200002J24Rik	0.0
Etv5	483.940061286426	1.41538	0.565834	2.50141	0.0123698	0.520805
Tmem190	1.39060602781743	-1.80163	2.70688	-0.665573
Gfod2	830.598254843839	0.399613	0.640056	0.62434	0.532404	0.999272
Enkd1	81.644763463597	0.33833	1.14213	0.296227	0.767057	0.999272
X4933405L10Rik	0.0
Atp6v0d1	1219.38331567444	-0.200855	0.434194	-0.462593	0.643656	0.999272
Ptprs	790.818668282338	0.344283	1.00856	0.341359	0.732833	0.999272
Slc41a1	2233.07641485483	0.443763	0.572341	0.775347	0.438135	0.999272
Fer1l4	0.0
X4931406B18Rik	0.741786628068829	-2.83674	3.037	-0.934058	0.350274	0.999272
Iglon5	0.174760285104426	-1.05935	3.09475	-0.342304	0.732122	0.999272
Igf2bp1	0.0
B4galnt2	0.0
Zfp651	329.492020402852	0.362785	0.838968	0.432418	0.665437	0.999272
Nelfb	3538.99839575326	0.454502	0.35508	1.28	0.200546	0.999272
Card14	0.487836729229565	2.7257	3.071	0.887559	0.374778	0.999272
Tmem175	580.128734984339	0.44656	1.00554	0.444098	0.656972	0.999272
Bcas1	25.3887589668179	-3.76402	2.90638	-1.29509
Tango2	537.831195016813	-0.410254	0.909962	-0.450847	0.6521	0.999272
X4833413E03Rik	0.0
Aldh1a2	2.98384237679166	-0.256875	2.92702	-0.0877599
Ndufs2	3851.21057218454	-0.211979	0.295019	-0.718524	0.472434	0.999272
Snx31	0.0
Atraid	3127.41856453402	-0.449805	0.282968	-1.5896	0.111925	0.999272
Cad	398.910580192234	0.727551	1.03519	0.702821	0.482167	0.999272
Lypd8	0.0
Sh3bp5l	1620.47873148436	-1.03052	1.04478	-0.986356	0.323959	0.999272
X1810065E05Rik	0.0
Atad1	2168.28345284237	-0.163552	0.619805	-0.263877	0.791875	0.999272
Pten	3334.30821163558	0.234864	0.340457	0.68985	0.490289	0.999272
X4933402N03Rik	0.0
Pea15a	20218.8029187906	0.20635	0.125697	1.64164	0.100664	0.999272
Timm23	2508.69837602009	0.276402	0.184992	1.49413	0.135143	0.999272
Tnfaip8l2	11.0980585355552	-2.52123	1.95236	-1.29138
Trnt1	1064.67422759494	0.694333	0.862022	0.80547	0.420549	0.999272
Ly6g6e	1.91106440900712	2.69709	2.05045	1.31536	0.188388	0.999272
Ehmt2	1330.44457672242	-0.128819	0.584356	-0.220446	0.825524	0.999272
Elof1	1331.67849480054	0.0567515	0.253249	0.224094	0.822684	0.999272
Med16	1713.54361324707	0.142247	0.541618	0.262633	0.792833	0.999272
St3gal1	974.546751629975	-0.133037	0.604345	-0.220135	0.825766	0.999272
Tmem259	678.603708428194	0.0279744	0.252964	0.110586	0.911944	0.999272
Rnf170	1126.13702040154	0.797791	0.833469	0.957193	0.33847	0.999272
Clip3	27.3020496923205	-0.314949	2.05109	-0.153552	0.877963	0.999272
Thap8	24.2818230821352	-1.16242	1.72165	-0.675177	0.499564	0.999272
Myl2	0.0
Dedd	801.727324205532	0.586966	0.92076	0.63748	0.523812	0.999272
Mcemp1	9.80816917793148	-4.64366	2.66228	-1.74424
Nit1	969.428211221612	0.0403998	0.644898	0.0626453	0.950049	0.999272
Pax5	0.0
Prdm15	236.91092571723	0.340922	0.995357	0.342513	0.731965	0.999272
Rnf168	1183.72601428327	-0.238224	0.579179	-0.411313	0.680843	0.999272
Tctex1d2	247.685827851705	0.157548	0.86464	0.182212	0.855417	0.999272
Chp1	3091.10122873587	-0.152171	0.488096	-0.311766	0.755219	0.999272
Sval2	0.0
Trpv4	2398.21342622208	-0.672543	0.9861	-0.682023	0.495225	0.999272
Klhl3	177.998075148171	4.37674	1.46917	2.97905
Tvp23b	2475.76323099041	0.0507483	0.369636	0.137292	0.8908	0.999272
Dnajc7	5197.77220430034	0.193928	0.274095	0.707521	0.479243	0.999272
Zfp385c	3.11341773606953	1.6346	2.76393	0.591406
Cacybp	4827.90927961716	-0.2622	0.338599	-0.774369	0.438713	0.999272
Cluap1	395.883629533529	-0.268811	0.920514	-0.292023	0.770269	0.999272
Zswim7	103.344281421122	-0.00566172	0.688799	-0.00821971	0.993442	0.999272
Pigl	207.349041648135	-0.334207	0.895484	-0.373214	0.708989	0.999272
Ndufa2	1712.2271168176	0.084492	0.299593	0.282022	0.777926	0.999272
Pam16	513.479263314064	0.59637	0.425758	1.40073	0.161296	0.999272
Glis2	466.893518176262	-1.35622	0.637371	-2.12783	0.033351	0.798742
Cox6c	4709.99182364922	0.231659	0.279679	0.828303	0.407499	0.999272
Bicc1	45.1250712092468	1.69824	1.32068	1.28588	0.198484	0.999272
Ube2z	1762.35307216534	0.502502	0.369557	1.35974	0.173911	0.999272
Gip	0.0
Tmem87b	2215.95353242262	-0.230392	0.364318	-0.632393	0.52713	0.999272
Anapc1	2045.52122689122	-0.099684	0.635292	-0.156911	0.875315	0.999272
Mertk	1741.67820371239	-0.506673	0.9606	-0.527455	0.597878	0.999272
Tsg101	4619.96940975627	-0.0192707	0.217087	-0.0887694	0.929265	0.999272
Hps5	669.911683163331	-0.227601	1.20833	-0.188359	0.850595	0.999272
Map3k4	1055.76697044765	-0.707427	0.860498	-0.822113	0.411013	0.999272
Piezo1	3394.22080073185	-0.384025	0.328158	-1.17025	0.241902	0.999272
Blk	0.950911637770144	3.06282	3.04193	1.00687	0.313999	0.999272
Rnf166	1350.69756301737	-0.504796	0.928812	-0.543485	0.586796	0.999272
Ankrd28	700.774662660952	-0.144598	0.983459	-0.14703	0.883109	0.999272
Ankrd52	261.25776545766	4.44358	1.43496	3.09666
Pkd2l2	30.8386211141903	-1.04645	0.861206	-1.2151	0.224329	0.999272
Srp19	2139.95030158085	0.0979798	0.325605	0.300916	0.763479	0.999272
Tmbim7	0.124070128759722	0.973011	3.11654	0.312209	0.754882	0.999272
Clec4f	0.0
Klra17	0.0
Wdfy2	146.205182698132	1.52922	1.40844	1.08575	0.27759	0.999272
Rbsn	1877.99318246327	0.626393	0.645399	0.970552	0.331771	0.999272
Mrps25	1140.63643232502	-0.139065	0.315761	-0.440412	0.659639	0.999272
Dguok	1706.64493587373	-0.261847	0.345188	-0.758564	0.448113	0.999272
Camta1	858.24811195634	0.323096	0.209729	1.54054	0.12343	0.999272
Csf1	4638.43632883388	-0.0230004	0.278413	-0.0826126	0.93416	0.999272
Strip1	3209.40262116936	-0.232698	0.569608	-0.408523	0.682889	0.999272
Kif1a	29.4024554104125	-2.17714	2.89299	-0.752559
Alx3	0.661121987943071	1.65841	3.06309	0.541417	0.58822	0.999272
Slc25a11	2449.45020770699	0.152886	0.20876	0.732349	0.463956	0.999272
Chrne	0.0873801425522132	-0.471587	3.11067	-0.151603	0.8795	0.999272
Cmc2	398.945920031635	0.122137	0.477381	0.255849	0.798068	0.999272
Chfr	941.310435915112	0.31591	0.921105	0.342968	0.731622	0.999272
Ceacam16	2.26876537284045	-1.43614	2.95749	-0.485595
Hoxa2	0.0
Adam28	0.568992949309864	1.52729	2.36598	0.645522	0.518589	0.999272
Ankrd53	0.0
Tex261	4172.03515789547	-0.451077	0.324058	-1.39196	0.163934	0.999272
Fam120b	800.518824063315	-0.0994342	1.00571	-0.0988693	0.921242	0.999272
Tbp	980.589785172682	-0.453445	0.6298	-0.719982	0.471536	0.999272
Psmb1	5105.8294288685	0.130145	0.250949	0.518612	0.604031	0.999272
Pdcd2	470.179027051808	-0.494318	0.971579	-0.508778	0.610908	0.999272
Dll1	1276.74145387127	0.573339	1.03272	0.555172	0.578777	0.999272
Nol3	41.6117095740933	1.45182	1.65735	0.875992	0.381035	0.999272
Fhod1	161.505279546114	-0.111255	0.479535	-0.232006	0.816533	0.999272
Plekhg4	3.1797837146293	0.491719	2.92386	0.168174	0.866446	0.999272
Slc9a5	84.4824168587342	0.225838	1.15424	0.19566	0.844877	0.999272
Elmo3	44.8802758353452	1.39424	1.2739	1.09446	0.273751	0.999272
Stc1	2116.89205558863	0.237753	0.804781	0.295426	0.767668	0.999272
X4931428F04Rik	163.690393835097	0.633098	1.65362	0.382855	0.701827	0.999272
Tppp3	830.70510223438	-0.587234	0.460096	-1.27633	0.201839	0.999272
Msh3	561.080424313989	-0.483255	0.98619	-0.490023	0.624118	0.999272
Adamts13	0.732836401525421	0.530787	1.61099	0.329478	0.741794	0.999272
Tmem208	1117.24039659933	0.230369	0.244558	0.941983	0.346201	0.999272
E2f4	1903.60012134571	-0.148623	0.277	-0.536545	0.591582	0.999272
Surf4	7642.08591853227	0.33737	0.253946	1.32851	0.18401	0.999272
Surf2	1030.91838318463	-0.139876	0.33769	-0.414215	0.678717	0.999272
Dnajb9	4964.62893354826	-0.289351	0.443994	-0.651699	0.514595	0.999272
Naf1	75.8769871204163	1.19575	0.91154	1.31179	0.18959	0.999272
Yes1	2349.03162191042	0.347508	0.454315	0.764906	0.444328	0.999272
Ppp1cb	10565.2881920491	-0.204713	0.457206	-0.447748	0.654335	0.999272
Gorasp2	3703.89186276076	0.145645	0.19197	0.758687	0.44804	0.999272
Tsen15	1243.88514988302	0.0961343	0.241684	0.397768	0.690801	0.999272
Oc90	0.124070128759722	0.973011	3.11654	0.312209	0.754882	0.999272
Efr3a	2998.71690364228	0.217377	0.220276	0.986839	0.323722	0.999272
Trappc2l	670.202633048818	0.0316964	0.289454	0.109504	0.912802	0.999272
Acsf3	210.044001655958	-1.6892	0.916834	-1.84243	0.0654122	0.987984
Ddx19a	391.073881250822	1.26069	0.66717	1.88961	0.0588105	0.960881
Galns	372.203776563231	-2.34042	1.19933	-1.95144	0.0510045	0.913744
Gata2	12128.1090104478	-0.489918	0.238917	-2.05058	0.0403077	0.844933
C8g	58.426245030084	-2.05779	1.18067	-1.7429	0.0813519	0.999272
Entpd2	33.7594343418178	-2.19949	1.70999	-1.28626	0.198354	0.999272
Rabl6	1541.11500785108	0.0882084	0.368777	0.239192	0.810957	0.999272
Ptgds	424.787730615015	-2.01581	1.54622	-1.30371	0.192333	0.999272
Edf1	4379.89607530967	-0.101553	0.301672	-0.336635	0.736392	0.999272
Clic3	5.0514565979669	-1.1813	2.84951	-0.414561	0.678464	0.999272
Npdc1	4127.83398010202	0.131559	0.267607	0.491611	0.622994	0.999272
Fbxw5	1521.56273032496	0.329079	0.473925	0.694368	0.487451	0.999272
Slc25a13	32.587964542145	1.82622	2.62858	0.694754	0.487209	0.999272
Ube2i	5898.2549239349	-0.0986827	0.159056	-0.620428	0.534976	0.999272
Tsr3	498.786021503585	-0.336641	0.494944	-0.680159	0.496404	0.999272
Unkl	1629.97742438829	0.447527	0.60813	0.735906	0.461788	0.999272
Lrrk1	2381.47130776632	0.337441	0.491251	0.686901	0.492145	0.999272
Aldh1a3	396.338326570953	-0.356604	1.04797	-0.340282	0.733644	0.999272
Actn1	376.586356859631	0.130048	0.520668	0.249771	0.802764	0.999272
Sirt2	3933.06397826605	-0.204313	0.26012	-0.785458	0.432185	0.999272
Hnrnpl	3679.77747439672	-0.054765	0.267267	-0.204908	0.837644	0.999272
Nolc1	2353.44469393662	0.172377	0.329795	0.522679	0.601197	0.999272
Casd1	2031.13351372762	0.121404	0.254825	0.476422	0.633774	0.999272
Magi1	1024.43336032348	0.320866	0.692361	0.463438	0.643051	0.999272
Mtmr1	568.997764549603	0.160863	1.30403	0.123358	0.901823	0.999272
Hmgb3	396.524430224268	0.349444	1.05776	0.330361	0.741127	0.999272
Map2	72.969880933628	-0.759827	1.81034	-0.419716	0.674693	0.999272
Cyp2j9	377.27138567177	2.7243	1.23264	2.21013	0.027096	0.738886
Nipsnap3a	0.0
Abca1	1973.83296276023	0.907155	0.937076	0.968071	0.333009	0.999272
Nipsnap3b	1793.69436414955	-0.118096	0.300973	-0.39238	0.694777	0.999272
Lage3	818.498493627941	0.613746	0.433376	1.4162	0.156717	0.999272
Ubl4a	1989.36084837171	-0.467674	0.413862	-1.13002	0.258466	0.999272
Gdi1	12224.602112219	-0.306997	0.261151	-1.17555	0.239773	0.999272
Sash1	601.613212398843	-0.0576548	0.374983	-0.153753	0.877804	0.999272
Gadd45b	10123.0152425624	-0.48099	0.248516	-1.93545	0.0529351	0.921358
Slamf6	0.868490901318052	3.5437	3.04193	1.16495	0.244039	0.999272
Slamf1	2.89446012166019	-0.532657	1.63112	-0.32656	0.744001	0.999272
Zdhhc12	371.718968410256	0.552029	0.454272	1.2152	0.224292	0.999272
Endog	353.083052285618	-0.441627	0.311863	-1.41609	0.156748	0.999272
Cybb	5.12094295682869	2.98957	2.93805	1.01754	0.308898	0.999272
Golga7	5191.30684138354	0.158851	0.260526	0.609731	0.54204	0.999272
Xk	107.644836310334	1.8673	1.25151	1.49204	0.13569	0.999272
Pcolce2	51.3715891450874	-1.71914	2.88894	-0.595076
Cd48	3.91738771100622	-1.17546	2.92369	-0.402046
Clpx	2184.62203733604	0.116996	0.370228	0.316009	0.751996	0.999272
Trabd	1827.11339311269	0.0564205	0.973036	0.057984	0.953761	0.999272
Mov10l1	0.0
Dennd6b	538.976632586516	-1.50906	1.04363	-1.44598	0.148184	0.999272
Cd83	1676.92372553799	0.509007	0.557044	0.913764	0.360841	0.999272
Tmem27	10.8105230842248	-0.46329	2.89721	-0.159909	0.872952	0.999272
Ace2	317.028669634959	-0.725186	1.52608	-0.475197	0.634646	0.999272
Gzmb	17.4821841012599	-4.18655	2.90046	-1.44341
Gzmf	0.0
Gzmn	0.0
C4a	6.46558577127201	-0.335453	1.29362	-0.259313	0.795393	0.999272
Ager	34.2608587974251	0.0175133	1.68868	0.010371	0.991725	0.999272
Atf6b	1670.978844449	-0.261049	0.95032	-0.274696	0.78355	0.999272
Egfl8	1780.50773919455	-2.73158	0.902529	-3.02658	0.00247335	0.207399
Notch4	5679.66642461833	-0.133756	0.439509	-0.304331	0.760876	0.999272
Ppt2	926.966538778142	-0.366163	0.970075	-0.377459	0.705833	0.999272
Prrt1	13.0768216977268	-0.22402	1.45215	-0.154267	0.877399	0.999272
Rnf5	1260.34922367904	-0.722059	0.401109	-1.80016	0.0718361	0.999272
Fam163a	21.8328309524109	1.04513	2.89141	0.361459	0.717757	0.999272
Cacfd1	1370.73685944963	-0.873117	0.50171	-1.74028	0.0818096	0.999272
Hivep2	750.197689130772	-0.376747	1.37307	-0.274382	0.783791	0.999272
X2310057J18Rik	0.0
Arnt	2069.11821779952	-0.996385	0.644865	-1.54511	0.122321	0.999272
Itga2	3.88299859055712	5.72642	3.01178	1.90134	0.0572573	0.948934
Mocs2	2552.63507856247	-0.334744	0.308218	-1.08606	0.277451	0.999272
Nat9	789.70031651733	-0.982218	1.00055	-0.981681	0.326257	0.999272
Lpl	55.4057384218259	-1.71563	1.8599	-0.922432	0.356303	0.999272
Atp6v0e	5249.97086297698	0.108176	0.230695	0.468915	0.63913	0.999272
Nkx2.5	0.0
Zfp318	486.049867184293	0.194915	1.07333	0.181598	0.855898	0.999272
Ttbk1	0.494524418712552	-2.24701	3.05374	-0.73582	0.46184	0.999272
Srf	1226.84670182398	-0.59019	0.454783	-1.29774	0.194377	0.999272
Gata3	13.9685301416973	0.071711	1.51247	0.0474132	0.962184	0.999272
Gata5	0.0
Lama5	2888.85064373085	-0.830882	0.553136	-1.50213	0.133063	0.999272
Steap1	103.489286442375	-1.46147	2.35324	-0.621047
Steap2	92.2855349401066	-2.08447	2.88769	-0.721846
Hspa8	143510.751863268	-0.272646	0.380434	-0.716671	0.473577	0.999272
Serac1	108.360462751201	0.558017	1.55685	0.358427	0.720024	0.999272
Awat1	0.0
Pdzd11	1535.50327329741	-0.253691	0.473048	-0.536289	0.591759	0.999272
Psma2	4724.15691294831	-0.262883	0.217198	-1.21033	0.226151	0.999272
Mrpl32	962.331892081023	-0.257923	0.307924	-0.837619	0.402245	0.999272
Setdb1	1036.74140871053	0.217957	0.601976	0.362069	0.717301	0.999272
Anxa9	34.4327376857785	-2.3031	1.97491	-1.16618	0.243543	0.999272
Arnt2	5.40338750250945	-1.57769	2.91742	-0.540782
Prune1	493.501564230289	0.556188	0.402388	1.38222	0.166905	0.999272
Cers2	8460.26985595943	-0.186486	0.105643	-1.76525	0.0775214	0.999272
Nlrp5	0.0737835898773674	-0.368723	3.11304	-0.118445	0.905715	0.999272
Capza2	9154.49067635122	0.0780069	0.32377	0.240933	0.809607	0.999272
Plekho1	413.376448949752	-0.130017	0.690267	-0.188357	0.850597	0.999272
Vps45	682.340316110479	-0.203018	0.947146	-0.214347	0.830276	0.999272
Prpf3	994.727193334914	-0.66927	1.03927	-0.64398	0.519588	0.999272
Anp32e	5301.7544520484	-0.536908	0.387245	-1.38648	0.165599	0.999272
Aph1a	3283.84567419342	0.313873	0.312326	1.00495	0.314919	0.999272
Tab2	1473.29950600178	-0.259514	0.393396	-0.659677	0.509461	0.999272
Ppil4	2376.42821402426	0.141957	0.457658	0.310181	0.756423	0.999272
Cnih1	3180.3417470326	-0.187416	0.330766	-0.566611	0.570978	0.999272
Eps8	2415.04942855144	-0.520394	1.04872	-0.496218	0.619741	0.999272
Med22	1246.4236414671	0.80832	1.38553	0.583399	0.559625	0.999272
Abo	0.0
Surf1	959.277851380931	0.200078	0.376431	0.531513	0.595063	0.999272
Med28	4970.10237356379	-0.205276	0.291632	-0.703886	0.481504	0.999272
Qdpr	2992.45676465127	0.293237	0.25532	1.14851	0.250759	0.999272
Gnrh1	11.6429893255105	-1.35184	1.8034	-0.749604	0.453493	0.999272
Tnr	0.0530769678449677	0.0112259	3.11654	0.00360203	0.997126	0.999272
Sqstm1	41241.9415877166	-0.231773	0.484695	-0.478184	0.632519	0.999272
Nfe2l2	6706.62434580152	0.521943	0.33859	1.54152	0.12319	0.999272
Rxrg	0.496280515038887	2.72083	3.07123	0.885908	0.375667	0.999272
Rxra	1581.68927346781	0.107237	0.465742	0.230249	0.817898	0.999272
Adamtsl4	592.875852941058	-1.86364	0.925422	-2.01383	0.0440273	0.876753
Fcrls	8.34415747609297	-0.658471	2.90123	-0.226963
Cd5l	0.0
Prpsap1	2956.16281874061	0.031618	0.245799	0.128633	0.897648	0.999272
Fam184b	4.20567594785378	1.2921	1.79784	0.718697	0.472328	0.999272
Ncapg	47.3481072241981	2.25786	1.6788	1.34493	0.178649	0.999272
Lcorl	1583.25150593946	0.843023	0.367722	2.29256	0.0218736	0.674519
Lta4h	3092.42037905554	-0.0401035	0.526364	-0.0761896	0.939268	0.999272
Amdhd1	0.406207193140962	2.26768	3.09225	0.733341	0.46335	0.999272
Dstn	18453.3056023957	0.347703	0.26287	1.32272	0.185929	0.999272
H2afy	3837.37350375185	-0.131781	0.126846	-1.0389	0.29885	0.999272
Gtf2ird2	359.758167216441	3.82765	1.99182	1.92169
Bola1	190.31758117648	-0.238266	0.815382	-0.292214	0.770123	0.999272
Gatsl2	505.089793787532	-0.789662	0.905747	-0.871836	0.383298	0.999272
Fcgr1	3.93489605113957	-0.148228	1.77919	-0.083312	0.933603	0.999272
Ncf1	22.1462837694224	-2.78742	1.8973	-1.46915	0.141793	0.999272
Wnt11	269.771994999157	-2.11507	0.819951	-2.57951	0.00989419	0.465851
Adss	2982.701441431	-0.297604	0.297186	-1.00141	0.316631	0.999272
X1700016C15Rik	0.247262209356276	-1.33391	3.08748	-0.432038	0.665714	0.999272
Il17rb	2.20957837461625	3.76155	2.4766	1.51884	0.128803	0.999272
Cacna1d	15.7907712503224	-1.02189	2.06494	-0.494875	0.620688	0.999272
Chdh	6.28873176781721	1.19918	2.81236	0.426395	0.66982	0.999272
Actr8	1767.47438956009	-0.116053	0.288033	-0.402915	0.687011	0.999272
Lrrc27	66.5991225877534	1.13578	1.46278	0.776453	0.437482	0.999272
Stk32c	7.48929154704663	6.66917	2.12327	3.14098	0.00168381	0.160706
Fnta	4283.6038761895	0.55124	0.315661	1.7463	0.0807583	0.999272
Skiv2l2	1825.50153622869	0.229053	0.614217	0.372919	0.709209	0.999272
Lbp	825.496845597808	-0.969684	1.01946	-0.951175	0.341515	0.999272
Celsr1	7.7360865120466	-1.50771	1.48878	-1.01271	0.311199	0.999272
Fli1	11253.4862379244	0.470418	0.151187	3.11149	0.00186144	0.174064
Stard13	2249.21687930021	-0.958671	0.697944	-1.37356	0.169577	0.999272
Tenm1	0.0
Camk1g	0.0
Diexf	348.250529461729	1.07994	1.109	0.973796	0.330158	0.999272
Hsd11b1	4.99269986349616	0.125671	2.90963	0.0431914	0.965549	0.999272
Syt14	6.51123817971527	-5.97888	3.00705	-1.98828
H2.M3	1078.75870384368	0.0353338	0.944026	0.0374289	0.970143	0.999272
Lonrf3	121.887842429029	0.114849	1.42937	0.08035	0.935959	0.999272
Atp5e	1910.75937918575	-0.0516547	0.362682	-0.142424	0.886745	0.999272
Nelfcd	1668.70616238429	0.233768	0.263976	0.885566	0.375851	0.999272
Tubb1	5.43589186503322	1.53218	2.3809	0.643533	0.519878	0.999272
Ctsz	5029.8426632859	0.242183	0.244561	0.990273	0.322041	0.999272
Prelid3b	1718.53177445439	0.325756	0.283021	1.151	0.249734	0.999272
Sertad4	61.7516373133682	3.67092	1.81539	2.02211	0.0431647	0.865525
H2.M2	0.0
Ube2a	2396.78936868528	-0.0272385	0.295363	-0.0922202	0.926523	0.999272
Slc25a5	14425.4961107903	-0.163321	0.203425	-0.802858	0.422057	0.999272
Atp1b4	0.0
Ppdpf	2212.49522535636	-0.138396	0.347692	-0.398041	0.6906	0.999272
Kcnq2	0.0
Eef1a2	0.26904145886108	0.982134	3.11573	0.315218	0.752596	0.999272
Col20a1	30.486986540114	-2.91304	2.00188	-1.45516	0.145626	0.999272
Pls3	26086.9241068919	0.42875	0.277581	1.5446	0.122444	0.999272
Mpped2	264.302832319071	0.0969298	1.04798	0.092492	0.926307	0.999272
Nkap	981.814169467711	0.126832	0.736911	0.172113	0.863349	0.999272
Ndufa1	1465.63689172002	0.135252	0.225707	0.599235	0.549016	0.999272
Wt1	0.0
E2f3	122.069362092079	0.870035	1.28833	0.675318	0.499474	0.999272
Cr1l	6757.35687892845	0.330929	0.231452	1.4298	0.152775	0.999272
Ppfibp1	12686.6632398005	-0.0697978	0.304985	-0.228856	0.818981	0.999272
Cd46	114.741428651599	-0.835595	1.50719	-0.554406	0.579301	0.999272
Cd34	47927.20296813	0.474621	0.215785	2.1995	0.027842	0.743431
Plgrkt	1878.9467516033	0.456905	0.689338	0.662818	0.507447	0.999272
Cd274	1077.29146242022	-0.307422	0.521142	-0.589901	0.555257	0.999272
Pdcd1lg2	2.64098034327567	3.27475	2.98912	1.09555	0.273274	0.999272
Gtf3a	842.191179484899	-0.413144	0.926844	-0.445753	0.655775	0.999272
Mtif3	512.145238432298	-0.108542	1.01893	-0.106526	0.915165	0.999272
Lnx2	2623.9366189613	-0.523241	1.06635	-0.490686	0.623649	0.999272
Il19	0.0
Dyrk3	7.61080422032517	1.80014	2.90662	0.619324
Mapkapk2	2608.55948929894	0.339277	0.455605	0.744673	0.456469	0.999272
Il10	0.0
Lamp2	6536.70356115767	-0.617698	0.400761	-1.54131	0.123241	0.999272
Atxn10	1888.48342041271	0.418922	0.280502	1.49347	0.135314	0.999272
Foxred2	30.2528542636157	2.48774	1.90598	1.30523	0.191815	0.999272
Eif3d	3314.83652440714	0.201144	0.265013	0.758996	0.447855	0.999272
H3f3b	92483.1515102977	-0.0692191	0.240954	-0.287271	0.773905	0.999272
Nup50	1748.59323961755	-0.308408	0.282452	-1.0919	0.274879	0.999272
Phf21b	59.8171281242724	0.687942	1.2332	0.55785	0.576947	0.999272
Nlrp14	0.0
Ift27	699.372964063931	-0.793213	0.903811	-0.877631	0.380144	0.999272
Pacsin2	4730.44461217256	-0.419504	0.264152	-1.58812	0.11226	0.999272
Cmah	2.73035767842306	2.52644	1.62226	1.55735	0.119387	0.999272
Ttll12	318.331418356291	0.50322	0.98596	0.510386	0.609781	0.999272
Bik	299.385338693302	1.23936	0.910522	1.36116	0.173464	0.999272
Scube1	66.5841780183502	-1.76726	1.53442	-1.15175	0.249424	0.999272
Tox4	3107.32634006493	0.0665236	0.382927	0.173724	0.862083	0.999272
Mrps18c	850.07611298909	-0.731753	0.381262	-1.91929	0.0549471	0.930511
Sulf1	192.281229738923	-0.695379	1.93562	-0.359253	0.719406	0.999272
Srsf6	4138.68365848038	-0.108819	0.2266	-0.480227	0.631066	0.999272
Plcg1	8241.81912017933	0.0311505	0.314101	0.0991734	0.921001	0.999272
Kctd2	2086.80701519349	-0.503809	0.45095	-1.11722	0.263901	0.999272
Tmprss6	0.74442077255833	3.31779	3.04843	1.08836	0.276436	0.999272
Kctd5	2145.78861835733	0.216295	0.187478	1.15371	0.248618	0.999272
Pom121l2	0.0
Etaa1	352.020602959754	-0.849941	0.656936	-1.29379	0.195736	0.999272
Matn4	3.37291106121475	-2.60182	2.8503	-0.91282
Svs4	0.0
Svs6	0.0
Slpi	18.5952597371427	-4.30193	2.57013	-1.67382
Svs3a	0.0
Svs5	0.0
Rbpjl	2.63321515259504	-3.59173	2.62314	-1.36925
Sdc4	956.57914868815	1.0812	0.757549	1.42723	0.153512	0.999272
Ccdc70	0.0
Il13ra1	2533.38588544393	0.372136	0.528773	0.703773	0.481574	0.999272
Prl5a1	0.0
Nbr1	5067.70140455364	0.404158	0.415085	0.973675	0.330218	0.999272
Cyth1	3182.16794769645	-0.407298	0.221358	-1.84	0.0657687	0.989152
Rnd3	1457.33632407928	-0.808118	0.528012	-1.53049	0.125895	0.999272
Brca1	16.9536698853035	7.8514	2.80871	2.79538	0.00518389	0.327137
Gast	1.46452417723912	-2.57934	1.86223	-1.38508	0.166028	0.999272
Cntnap1	26.3272365948336	-0.848073	0.813819	-1.04209	0.29737	0.999272
Nt5c3b	1006.64654232052	-0.528116	0.917413	-0.575658	0.564846	0.999272
Coa3	2349.24154722743	0.263158	0.299133	0.879736	0.379002	0.999272
Zpbp2	0.124070128759722	0.973011	3.11654	0.312209	0.754882	0.999272
Gsdma	6.79984381759609	6.53619	3.00809	2.17287
Med24	1044.91869427572	-0.134394	1.08469	-0.123901	0.901393	0.999272
Gsdma2	0.0
Psmd3	5679.98453707594	-0.261659	0.38435	-0.680784	0.496008	0.999272
Exosc10	2700.93585992536	0.149892	0.195951	0.764946	0.444304	0.999272
Glod4	2142.95337536433	0.263037	0.986076	0.266751	0.789661	0.999272
Vps53	1313.16931373394	0.28218	0.922201	0.305985	0.759616	0.999272
Taok1	2106.77937533338	-0.0324633	0.708484	-0.0458208	0.963453	0.999272
Dnttip1	1689.86682542935	0.882431	0.44547	1.9809	0.0476024	0.894842
Tnnc2	23.600752151296	-1.32812	1.67882	-0.791102	0.428884	0.999272
Acot8	389.275894330381	0.426817	0.601267	0.709862	0.47779	0.999272
Cd300lg	620.117279714927	-0.772157	1.30481	-0.591777	0.554	0.999272
Spint4	0.0
Pyy	0.0
Mpp2	493.150586351491	-1.15046	1.11648	-1.03043	0.302807	0.999272
Ppy	0.0
Vtn	4210.81869584577	-0.0800744	0.501758	-0.159588	0.873206	0.999272
Nlk	370.483515779563	0.239039	0.847378	0.282093	0.777872	0.999272
Traf4	132.12005328283	1.15412	1.4333	0.805222	0.420691	0.999272
Aldoc	55.2633937423444	-0.646432	2.23235	-0.289575	0.772141	0.999272
Stac2	0.124070128759722	0.973011	3.11654	0.312209	0.754882	0.999272
Rpl19	4696.37716164674	0.153142	0.274484	0.557929	0.576893	0.999272
Nek8	130.439230164291	0.205393	1.13923	0.180291	0.856924	0.999272
Cacnb4	22.9030194293024	-1.34436	1.41153	-0.952413	0.340888	0.999272
Plxdc1	63.5761124665617	1.51008	2.00146	0.754491	0.450555	0.999272
Arl5b	2046.70013289873	-0.238021	1.10455	-0.215491	0.829384	0.999272
Zfp207	4513.636710796	0.259759	0.270971	0.958622	0.337749	0.999272
Psmd11	3447.19123492384	0.386749	0.362115	1.06803	0.285509	0.999272
C1qtnf1	82.187502773209	-1.5866	1.7694	-0.896684	0.369887	0.999272
Pipox	12.0449330917941	2.45327	1.69395	1.44826	0.147545	0.999272
Timp2	4184.58429157548	-0.566722	0.373984	-1.51536	0.129681	0.999272
Zc3h18	1402.10059827403	-0.622949	0.942299	-0.661095	0.508552	0.999272
Top2b	3876.09686375723	0.0431439	0.335333	0.12866	0.897627	0.999272
Rarb	14.4463830180286	1.37648	1.86612	0.737614	0.460749	0.999272
Igfbp4	3079.78186895301	-1.07963	0.349685	-3.08744	0.00201886	0.181438
Cdc6	134.812573476601	1.80502	1.5216	1.18626	0.235519	0.999272
Suz12	1422.94421505712	-0.102958	0.504757	-0.203975	0.838373	0.999272
Atad5	109.930353409073	1.26175	1.49507	0.843944	0.398701	0.999272
Crlf3	1708.65205374804	0.326049	0.41061	0.794059	0.427161	0.999272
Krt27	0.308474153121144	-1.48863	3.08262	-0.48291	0.62916	0.999272
Tns4	3.91718010188229	-2.43823	2.94971	-0.8266
Tnfaip1	13065.9327941964	0.594923	0.246735	2.41118	0.015901	0.582452
Abr	3953.18560442868	-0.784835	0.336217	-2.33431	0.0195795	0.645964
Rab11fip4	45.2005244779529	-0.764903	1.98209	-0.385907	0.699566	0.999272
Cd40	1745.62440868537	0.523725	0.186301	2.81118	0.00493607	0.31669
Slc35c2	746.294535447549	0.313678	0.612443	0.512175	0.608529	0.999272
Zfp334	150.923763223037	-0.881045	1.64506	-0.535572	0.592255	0.999272
Elmo2	4344.30671978095	-0.426824	0.401132	-1.06405	0.287307	0.999272
Wsb1	11465.7318534365	0.150966	0.453745	0.332712	0.739351	0.999272
Ttpal	1733.22785264195	-0.0629978	0.466455	-0.135057	0.892567	0.999272
Rhot1	3558.94919792615	-0.5603	0.346248	-1.6182	0.105618	0.999272
Hnf4g	0.989048837425105	-3.25414	3.02859	-1.07447	0.282611	0.999272
Rhbdl3	78.9285194715904	2.2386	2.12225	1.05482	0.291506	0.999272
Ada	232.757207147924	-0.500599	0.924282	-0.541609	0.588088	0.999272
Serinc3	73283.5917087339	-0.302094	0.130062	-2.32269	0.0201959	0.655147
Tha1	57.183911902616	0.472031	1.4353	0.328873	0.742251	0.999272
Pgs1	1400.9371608513	0.671327	0.892894	0.751855	0.452138	0.999272
Birc5	111.159553229978	4.0019	1.50405	2.66075	0.00779663	0.42173
Afmid	29.1927761747734	2.24963	1.9168	1.17364	0.24054	0.999272
Trp53tg5	0.124070128759722	0.973011	3.11654	0.312209	0.754882	0.999272
Pigt	393.57744018222	-0.926552	0.943081	-0.982474	0.325867	0.999272
Wfdc2	25.1119342495442	-0.730071	2.89073	-0.252556
Etv4	4.23428184698311	5.84885	2.83666	2.06187	0.0392197	0.840185
Eppin	0.0
Dbndd2	917.590020405011	-0.380588	1.28475	-0.296234	0.767051	0.999272
Mmp9	21.5539298384021	-7.58892	2.6363	-2.87862
Slc12a5	127.135975186431	0.756042	1.47677	0.511955	0.608682	0.999272
Ghdc	513.885894810042	0.048692	1.23981	0.0392738	0.968672	0.999272
Pltp	145313.496363224	-0.715979	0.212034	-3.37671	0.000733585	0.0925881
Slc12a7	4663.81579086827	-0.449598	0.586607	-0.766438	0.443416	0.999272
Ctsa	9340.05144127244	-0.405725	0.15687	-2.58637	0.00969936	0.461249
Zswim1	495.406394270925	0.372592	0.353607	1.05369	0.292024	0.999272
Slc12a4	2292.3620949206	0.0610255	0.499924	0.122069	0.902844	0.999272
Spata25	4.94307080700867	0.560047	1.23844	0.452219	0.651111	0.999272
Myo1c	6727.59467128658	-0.203538	0.487749	-0.417301	0.676459	0.999272
Crk	9760.98232631078	0.0923261	0.329304	0.280367	0.779196	0.999272
Cox7c	3106.75522613796	0.207244	0.309696	0.669186	0.503377	0.999272
Pitpna	14998.9594910661	0.178802	0.257097	0.695467	0.486763	0.999272
Mlx	1363.89163854261	-0.361006	0.904976	-0.398912	0.689958	0.999272
Retreg3	1071.42709313323	0.777619	0.535643	1.45175	0.146572	0.999272
Jph2	26.8253702967762	-0.937247	2.22056	-0.422076	0.672969	0.999272
Dhx58	595.058100236165	0.75747	0.510738	1.48309	0.138051	0.999272
Rab5a	6940.26773733351	0.207716	0.421027	0.493357	0.621761	0.999272
Hspb9	9.08558139320352	1.58169	1.51136	1.04653	0.295314	0.999272
Nkiras2	974.209035830409	0.145071	0.957638	0.151489	0.87959	0.999272
Ppp2r5c	3576.0288716106	-0.00180589	0.310721	-0.00581194	0.995363	0.999272
Ift52	999.445260692516	-1.04171	0.836389	-1.24548	0.212955	0.999272
Mybl2	60.4733142897823	1.05239	1.33707	0.787088	0.43123	0.999272
Sgk2	0.0
Eya2	1.48399059501576	1.37157	2.98044	0.460192	0.645378	0.999272
Prl3c1	0.0
B4galt5	761.004800141351	-1.68133	0.583619	-2.88087	0.00396574	0.276928
Gdap1l1	0.495279690039576	2.03281	3.08154	0.659674	0.509463	0.999272
Hnf4a	10.6430197562521	-2.92688	2.79556	-1.04697	0.295112	0.999272
Ptgis	931.29083027341	-0.658102	0.720719	-0.913119	0.36118	0.999272
Cadps2	476.026311386057	1.31269	1.45143	0.904415	0.365776	0.999272
Ddx27	2116.47539641784	0.146621	0.539232	0.271906	0.785694	0.999272
Cyth3	7464.6683994964	-0.587631	0.341219	-1.72215	0.0850425	0.999272
Cyth4	797.496505666201	0.417712	0.759343	0.550097	0.582253	0.999272
Rac3	50.9535132400991	1.31765	1.36725	0.963727	0.335183	0.999272
Rrp7a	1706.17433164631	-0.489233	0.886695	-0.551749	0.581121	0.999272
Cyb5r3	16082.2430369334	0.294536	0.199622	1.47547	0.140086	0.999272
Ints2	354.19241496042	0.0374256	1.16995	0.0319892	0.974481	0.999272
Med13l	1172.38587686454	0.369491	0.66901	0.552295	0.580746	0.999272
Hist1h2bc	3065.97329882655	-0.665986	0.31735	-2.09858	0.0358535	0.823856
Baiap2l2	3.22201001705071	-2.07823	2.6892	-0.772805	0.439638	0.999272
Mafk	13728.4145066447	-0.485312	0.470677	-1.03109	0.302497	0.999272
Med1	1137.92497586917	0.457642	0.500739	0.913932	0.360752	0.999272
Erbb3	2.02325925981051	0.290945	2.94521	0.0987859	0.921308	0.999272
Stard3	1364.45234344183	-0.0384404	0.252659	-0.152144	0.879074	0.999272
Ikzf3	0.124070128759722	0.973011	3.11654	0.312209	0.754882	0.999272
Mfng	3277.30618543688	0.0079742	0.444119	0.0179551	0.985675	0.999272
Vmp1	5175.75750580475	-0.238655	0.446856	-0.534075	0.593289	0.999272
Uchl5	1564.09639040451	-0.480731	0.52267	-0.919761	0.357698	0.999272
Glrx2	1703.86293763824	-0.312425	0.43739	-0.714293	0.475046	0.999272
Trove2	3227.64245927963	-0.0531778	0.367707	-0.14462	0.885011	0.999272
Stk4	1064.47529645883	-0.162965	0.505018	-0.322691	0.746929	0.999272
Wfdc15b	0.0
Pmp22	5966.4310143107	-0.952741	1.04972	-0.907611	0.364084	0.999272
Gdf9	27.6207721539803	3.40387	2.42809	1.40187	0.160954	0.999272
Zcchc10	764.131834881898	-0.499735	0.923163	-0.541329	0.588281	0.999272
Prl8a2	0.0
Tbx5	0.495430744304981	2.77371	3.06882	0.903837	0.366082	0.999272
Psmb6	5575.516404805	0.0423945	0.193752	0.218808	0.826799	0.999272
Spag7	2592.1833424168	0.0316467	0.301891	0.104828	0.916512	0.999272
Pfn1	17156.3133349088	0.472088	0.22463	2.10162	0.0355864	0.821939
Tomm34	2735.94741887974	-0.233942	0.312649	-0.748259	0.454304	0.999272
Ywhab	15272.5115888364	0.385083	0.209761	1.83582	0.0663841	0.991128
Ksr1	99.9418699860682	0.373938	1.11488	0.335406	0.737319	0.999272
Gpx3	123.802499545009	-1.82339	1.30511	-1.39712	0.162379	0.999272
Anxa6	3497.4119664367	-0.538901	0.350672	-1.53676	0.124351	0.999272
Il12rb2	1.85694627322213	-4.16659	3.01674	-1.38116
Zkscan6	476.993261847815	1.09779	1.02236	1.07378	0.282922	0.999272
Kpna2	2459.44124331565	0.0355687	0.361026	0.0985211	0.921519	0.999272
Smurf2	1624.25508452728	0.579056	0.375093	1.54377	0.122645	0.999272
Cep95	221.160371943097	-0.406947	1.55351	-0.261953	0.793358	0.999272
Vezf1	2028.72377081929	0.0203772	0.233782	0.087163	0.930542	0.999272
Cuedc1	808.376395886865	-0.754539	0.881698	-0.855779	0.39212	0.999272
Srsf1	3768.90461493936	-0.148814	0.350856	-0.424147	0.671459	0.999272
Abi3	957.106632615421	-0.330096	0.713724	-0.462498	0.643724	0.999272
Shroom1	2746.97972875811	-0.510192	0.421724	-1.20978	0.226364	0.999272
Kif3a	1228.59958220568	0.0599443	0.299319	0.200269	0.84127	0.999272
Sept8	907.680244580726	-0.30947	1.06409	-0.29083	0.771181	0.999272
Mtmr4	735.27773521219	0.641222	1.43503	0.446834	0.654995	0.999272
Mrm1	490.416897227245	-0.885799	1.04878	-0.8446	0.398334	0.999272
Mapt	78.4361012679287	-0.0547728	1.59773	-0.0342816	0.972653	0.999272
Kansl1	2341.55174286382	-0.320587	0.570383	-0.562056	0.574078	0.999272
Gid4	1199.61080447954	-1.23793	1.11318	-1.11207	0.266108	0.999272
Myo1b	6423.52414042142	0.805256	0.275932	2.91831	0.0035193	0.256845
Dhx40	2980.51548214038	0.473345	0.393807	1.20197	0.229374	0.999272
Ypel2	414.489553949837	0.233225	1.0477	0.222606	0.823842	0.999272
Akap1	923.738325173868	-0.607157	0.279274	-2.17406	0.029701	0.766485
Nol11	895.15451792021	0.030123	1.11255	0.0270757	0.978399	0.999272
Derl2	1903.39098099114	0.3219	0.496914	0.647798	0.517116	0.999272
C1qbp	1226.72803475417	-0.169932	0.46455	-0.365799	0.714515	0.999272
Rpain	1184.49348224601	0.059656	0.293591	0.203194	0.838983	0.999272
X6330403K07Rik	17.4810707678748	-1.90455	2.37742	-0.801102
Slc13a3	0.13549770429706	-0.570294	3.10852	-0.183462	0.854436	0.999272
Kcnab3	21.1095441632629	1.412	2.89218	0.488211	0.6254	0.999272
Chd3	1346.6185846969	0.609425	0.628273	0.97	0.332046	0.999272
Kdm6b	1742.83455840507	-0.590433	0.815624	-0.723903	0.469125	0.999272
X1700125H20Rik	0.165143581434994	1.46303	3.11573	0.469561	0.638669	0.999272
Appbp2	2455.31862574384	-0.000355304	1.00302	-0.000354235	0.999717	0.999962
Wnt9b	69.4028336255328	6.39058	2.47544	2.5816
Adora2b	8.69721545955052	-2.01279	2.90922	-0.691865
Ncor1	7229.52654289354	-0.107587	0.335619	-0.320561	0.748543	0.999272
Trpv2	91.8775174819216	-0.719749	1.8165	-0.396229	0.691936	0.999272
Cenpv	166.833135988561	-0.754112	0.829365	-0.909264	0.363211	0.999272
Pcgf2	46.3197853381012	-0.147423	0.814786	-0.180935	0.856419	0.999272
Cwc25	1278.53946132701	0.199512	0.642038	0.310748	0.755992	0.999272
X1700001P01Rik	6.48158136223624	-0.0221245	1.31003	-0.0168885	0.986526	0.999272
Pip4k2b	68.2610604364177	0.229067	1.03837	0.220602	0.825402	0.999272
Trim37	799.599648389601	-0.546944	0.57167	-0.956748	0.338694	0.999272
Ybx2	3.33791279915272	-0.0325017	2.20972	-0.0147085	0.988265	0.999272
Ctdnep1	779.208314342814	0.0502489	0.527845	0.0951963	0.924159	0.999272
Elp5	1951.48586416593	0.317076	0.406434	0.780141	0.435308	0.999272
Slc2a4	26.2319265480126	-0.466445	2.22283	-0.209843	0.83379	0.999272
Gabarap	8496.14083758642	-0.114827	0.193164	-0.594455	0.552208	0.999272
Cldn7	16.3148361230856	-2.30333	1.67077	-1.3786	0.168017	0.999272
X2810408A11Rik	27.42578784282	-0.0196607	1.88134	-0.0104504	0.991662	0.999272
Phf23	1564.33953588636	0.264286	0.349575	0.756022	0.449636	0.999272
Acadvl	3527.81263354488	-0.0212494	0.254383	-0.0835328	0.933428	0.999272
Dnah11	0.931223260557354	-0.193492	3.01629	-0.0641489	0.948852	0.999272
G3bp1	10556.5557495779	0.103271	0.275264	0.375171	0.707533	0.999272
Atox1	10305.8227034898	0.0902617	0.262213	0.344231	0.730673	0.999272
Glra2	0.0
Sparc	103261.760085195	1.52419	0.341062	4.46894	7.86084e-06	0.00324217
Glra4	0.0
Mief2	278.778161025281	0.229422	1.10873	0.206922	0.836071	0.999272
Tbx3	4222.32394069534	-0.0855758	0.350467	-0.244176	0.807094	0.999272
Mmp20	0.0
Mmp7	0.0
Crhr1	3.19296037454056	3.24674	2.97737	1.09047
Dusp14	125.517636009958	0.48824	1.33474	0.365794	0.714519	0.999272
Tada2a	625.293556292578	0.260572	0.479178	0.543789	0.586587	0.999272
Ikzf1	0.41210368226046	-1.9811	3.06374	-0.646629	0.517872	0.999272
Tcaf3	0.0
Pnpo	396.456391180596	-0.0443601	0.992174	-0.04471	0.964338	0.999272
Cog1	1360.23627785914	-0.371447	0.548789	-0.676848	0.498503	0.999272
Cbx1	1502.95944853833	0.633955	0.43766	1.44851	0.147474	0.999272
Cdk5rap3	1216.82271126925	-0.484535	0.96505	-0.502083	0.615609	0.999272
Copz2	2264.8220036033	-0.395616	0.384487	-1.02895	0.303505	0.999272
Slc25a39	3132.10854035039	0.41427	0.236572	1.75114	0.0799226	0.999272
Sp2	653.769657926853	-0.361082	0.88988	-0.405764	0.684916	0.999272
Aatf	1266.65756571918	0.485026	0.533245	0.909576	0.363046	0.999272
Lhx1	0.726063140373352	0.985932	3.04248	0.324056	0.745896	0.999272
Dync1h1	4892.69723908375	-0.0557587	0.306748	-0.181773	0.855761	0.999272
Cpsf4l	1.62473457940592	2.44467	2.01905	1.2108	0.225973	0.999272
Pex12	528.081862284824	-0.837733	0.665491	-1.25882	0.208095	0.999272
Ndel1	7360.91124407219	-0.134965	0.303848	-0.444187	0.656907	0.999272
Slc25a35	566.188795447946	-2.77352	1.22293	-2.26793	0.0233335	0.6877
Zbtb4	1381.50409118793	0.416872	0.771324	0.540463	0.588878	0.999272
Tnfsfm13	1137.19131176554	-1.31799	0.801612	-1.64417	0.100141	0.999272
Mpdu1	1062.15461354833	-0.316496	0.943001	-0.335626	0.737153	0.999272
Fxr2	2656.33996244068	-0.697957	0.97562	-0.715398	0.474363	0.999272
Atp5g3	4346.61066375469	0.374329	0.201976	1.85334	0.0638342	0.982265
Cd68	203.284973541054	-0.781062	0.966562	-0.808083	0.419043	0.999272
Slc35g3	0.618594547472274	-1.76612	3.05374	-0.578344	0.563032	0.999272
Acsl1	955.32497548392	-0.0741661	1.28659	-0.0576457	0.954031	0.999272
Abca5	373.143750055364	-0.221091	1.01543	-0.217732	0.827638	0.999272
[truncated: 46,441 more rows]

## Sheet: InVivoTardbpKI_KI_v_WT
GeneID	baseMean	log2FoldChange	lfcSE	stat	pvalue	padj
X0610005C13Rik	5.75137771638102	0.305318	3.55748	0.0858244	0.931606	0.999681
X0610006L08Rik	0.0
X0610009B22Rik	444.627957885323	0.515719	0.468564	1.10064	0.271054	0.999681
X0610009E02Rik	12.6027516244964	3.27958	1.64733	1.99084	0.0464986	0.999681
X0610009L18Rik	64.2423961020739	-0.969853	2.92426	-0.331658	0.740148	0.999681
X0610009O20Rik	179.296959253793	0.591746	0.475921	1.24337	0.213732	0.999681
X0610010F05Rik	1872.33546832411	0.219881	0.762122	0.288512	0.772955	0.999681
X0610010K14Rik	1842.55081840332	-0.149889	0.131095	-1.14337	0.252887	0.999681
X0610012D04Rik	0.0
X0610012G03Rik	1182.02626375095	-0.129523	0.401876	-0.322297	0.747228	0.999681
X0610025J13Rik	0.899348924896305	3.74357	4.11983	0.908671	0.363524	0.999681
X0610030E20Rik	898.730303358806	1.97495	1.68753	1.17032	0.241872	0.999681
X0610031O16Rik	0.706631298132811	3.40174	4.13017	0.823633	0.410148	0.999681
X0610033M10Rik	35.2026489950362	-8.64601	4.20734	-2.05498	0.0398806	0.999681
X0610037L13Rik	3176.41650272046	0.727753	0.490222	1.48454	0.137666	0.999681
X0610038B21Rik	2.1375226029694	-3.29179	2.49738	-1.3181	0.187471	0.999681
X0610039K10Rik	5.16974821873316	1.65931	2.25786	0.734904	0.462398	0.999681
X0610040B10Rik	21.8140387612667	-0.0854291	1.65852	-0.0515093	0.95892	0.999681
X0610040F04Rik	0.0
X0610040J01Rik	1.28478417842329	4.25122	4.10826	1.0348	0.300764	0.999681
X0610043K17Rik	7.03001645588613	-2.43574	3.62538	-0.67186	0.501673	0.999681
X1010001B22Rik	65.386044778926	-3.74408	1.45071	-2.58085	0.00985567	0.899924
X1010001N08Rik	47.4679126915862	3.00436	2.79427	1.07519	0.282292	0.999681
X1110002E22Rik	0.0
X1110002J07Rik	62.1447720082317	9.82962	3.45071	2.84858	0.00439153	0.592622
X1110002L01Rik	195.032226481824	-1.97109	2.88674	-0.682809	0.494727	0.999681
X1110002O04Rik	0.0
X1110003F10Rik	4.92535730369598	-5.80817	4.21536	-1.37786	0.168247	0.999681
X1110004E09Rik	1015.60280147639	-0.601588	0.569549	-1.05625	0.290853	0.999681
X1110004F10Rik	3865.33363757017	-0.113386	0.502421	-0.22568	0.821451	0.999681
X1110006O24Rik	72.4445910629893	0.530939	2.25842	0.235093
X1110008E08Rik	0.0
X1110008F13Rik	2385.72160065525	0.338989	0.36878	0.919218	0.357982	0.999681
X1110008L16Rik	435.339576292342	-0.533311	0.763779	-0.698253	0.485019	0.999681
X1110008P14Rik	735.264358949611	-0.318505	0.386499	-0.824077	0.409896	0.999681
X1110012L19Rik	743.280646782908	1.04675	2.07906	0.503472	0.614632	0.999681
X1110015O18Rik	0.0
X1110017D15Rik	0.128478417842329	1.22929	4.25155	0.289138	0.772476	0.999681
X1110018N20Rik	16.6565204145682	1.05603	3.57347	0.29552	0.767597	0.999681
X1110019D14Rik	47.5024517630085	0.626718	3.82715	0.163756	0.869923	0.999681
X1110020A21Rik	33.2013829046482	-1.40191	3.72627	-0.376224	0.70675	0.999681
X1110025L11Rik	0.0
X1110025M09Rik	23.9656313404465	-0.781886	1.67256	-0.467478	0.640158	0.999681
X1110028F11Rik	0.0
X1110028F18Rik	0.0
X1110032A03Rik	609.896763398822	-0.191321	0.777624	-0.246033	0.805656	0.999681
X1110032F04Rik	0.0
X1110034G24Rik	1586.48585121696	0.556838	0.52746	1.0557	0.291106	0.999681
X1110035H17Rik	101.492769597575	1.63537	1.31276	1.24575	0.212856	0.999681
X1110036E04Rik	0.0
X1110038B12Rik	523.37199960875	0.0554737	1.22976	0.0451094	0.96402	0.999681
X1110038F14Rik	1285.42672022343	0.276531	0.221643	1.24764	0.212163	0.999681
X1110046J04Rik	52.0421301362374	-1.27499	2.13109	-0.59828	0.549653	0.999681
X1110051M20Rik	680.13383388918	-0.985234	0.92554	-1.0645	0.287104	0.999681
X1110057P08Rik	0.0
X1110059E24Rik	998.393450398482	2.11157	2.1334	0.98977	0.322287	0.999681
X1110059G10Rik	843.694426544775	-1.5784	2.31478	-0.681881	0.495314	0.999681
X1110060G06Rik	1.51549455498338	-4.10689	4.2363	-0.969451	0.33232	0.999681
X1110065P20Rik	276.818903295735	-0.6299	0.466356	-1.35068	0.176797	0.999681
X1190002N15Rik	1029.69042001346	-0.889363	1.21309	-0.733138	0.463474	0.999681
X1190005I06Rik	3.01924281929474	5.47422	4.09244	1.33764	0.181013	0.999681
X1190007I07Rik	60.6466635494664	0.0529199	1.95855	0.0270199	0.978444	0.999681
X1190028D05Rik	0.0
X1200007C13Rik	52.1055230369882	-1.10228	3.83963	-0.28708	0.774051	0.999681
X1300002E11Rik	578.464856302407	0.330873	1.16037	0.285145	0.775533	0.999681
X1300017J02Rik	2.9919461041165	-1.99842	4.07697	-0.490173	0.624012	0.999681
X1500002C15Rik	81.7009213781944	0.239508	1.28679	0.186127	0.852345	0.999681
X1500002F19Rik	2.11072348841263	3.20082	1.49911	2.13515	0.032749	0.999681
X1500004A13Rik	218.44748930073	-0.0737926	1.61149	-0.0457916	0.963476	0.999681
X1500005C15Rik	144.554346971015	-23.6168	4.20635	-5.61455
X1500009C09Rik	4.48906143569628	-5.67462	4.21627	-1.34589	0.178339	0.999681
X1500009L16Rik	71.2193348140446	-0.602098	3.35966	-0.179214
X1500011B03Rik	216.56086245885	1.05292	1.87778	0.560725	0.574985	0.999681
X1500011K16Rik	441.649612910852	-0.191254	0.632377	-0.302436	0.762319	0.999681
X1500012K07Rik	0.0
X1500015A07Rik	178.139353783853	1.89277	1.07236	1.76505	0.077556	0.999681
X1500015L24Rik	0.0
X1500015O10Rik	21.6204519046282	-0.950121	3.96219	-0.239797
X1500026H17Rik	10.3910512471733	1.57107	2.48134	0.633154	0.526633	0.999681
X1500035N22Rik	1.0920665516598	4.01961	4.11305	0.977283	0.328429	0.999681
X1520401A03Rik	0.0
X1600002D24Rik	0.0
X1600002K03Rik	79.7967219569408	-1.91899	1.74914	-1.0971	0.272596	0.999681
X1600010M07Rik	0.0
X1600012H06Rik	1108.89225763959	1.40546	1.22341	1.14881	0.250633	0.999681
X1600012P17Rik	0.0
X1600014C10Rik	884.531568986116	-1.18167	1.42039	-0.831935	0.405446	0.999681
X1600014C23Rik	0.0
X1600015I10Rik	0.0
X1600017P15Rik	0.0
X1600017P15Rik.1	0.189436819372922	-1.35702	4.32797	-0.313547	0.753865	0.999681
X1600019K03Rik	0.0
X1600020E01Rik	1593.49228545298	-0.642164	0.646734	-0.992933	0.320743	0.999681
X1600023N17Rik	4.0489019679169	0.96431	3.99318	0.241489	0.809176	0.999681
X1600025M17Rik	0.0
X1600027J07Rik	0.0
X1600029O15Rik	0.0
X1700001C02Rik	0.0
X1700001C19Rik	109.974622124279	-0.812417	2.79324	-0.290851	0.771165	0.999681
X1700001D01Rik	0.0
X1700001F09Rik	0.0
X1700001G01Rik	0.0
X1700001G11Rik	22.5286259480643	-8.00191	4.20807	-1.90156
X1700001G17Rik	2.11989389439843	4.96711	4.09745	1.21224	0.225419	0.999681
X1700001J03Rik	0.192717626763494	1.62138	4.23848	0.382539	0.702062	0.999681
X1700001J04Rik	0.0
X1700001J11Rik	9.05092871076942	-0.0793726	0.815215	-0.0973641	0.922437	0.999681
X1700001K19Rik	1.57193982137222	-0.273438	4.07247	-0.067143	0.946468	0.999681
X1700001L05Rik	1.15630576058096	4.10103	4.11128	0.997506	0.318519	0.999681
X1700001L19Rik	1.86293705871377	4.78211	4.09976	1.16644	0.243438	0.999681
X1700001N15Rik	0.0
X1700001O22Rik	80.6028317892007	-1.16761	2.74985	-0.424608	0.671123	0.999681
X1700001P01Rik	9.48023367600382	-3.74908	3.40995	-1.09945	0.27157	0.999681
X1700003C15Rik	0.0
X1700003D09Rik	0.0
X1700003E16Rik	5.33185434045666	6.29147	4.08727	1.53928	0.123735	0.999681
X1700003E24Rik	0.0
X1700003F12Rik	0.578152880290482	3.11837	4.14073	0.753096	0.451392	0.999681
X1700003G13Rik	0.0
X1700003G18Rik	0.0
X1700003H04Rik	0.0
X1700003I16Rik	1.11015126207617	4.00302	4.11342	0.97316	0.330474	0.999681
X1700003I22Rik	0.0
X1700003L19Rik	0.0
X1700003M07Rik	0.0
X1700003N22Rik	20.002302078057	-0.021304	0.559872	-0.0380515	0.969647	0.999681
X1700003P14Rik	0.0
X1700006A11Rik	0.0
X1700006E09Rik	0.0
X1700006F04Rik	0.0
X1700006H21Rik	0.0
X1700006J14Rik	0.0
X1700006P03Rik	0.0
X1700007E05Rik	3.23276124191994	-0.0763865	4.00859	-0.0190557	0.984797	0.999681
X1700007F19Rik	0.0
X1700007G11Rik	0.0
X1700007J10Rik	0.0642392089211646	0.613593	4.27989	0.143366	0.886001	0.999681
X1700007K09Rik	0.0
X1700007K13Rik	0.0
X1700007L15Rik	64.8694239776638	2.37612	3.86471	0.614824
X1700007M16Rik	0.0
X1700007P06Rik	0.0
X1700008A23Rik	0.0
X1700008B11Rik	0.189436819372922	-1.35702	4.32797	-0.313547	0.753865	0.999681
X1700008H02Rik	0.0
X1700008J07Rik	89.3582508019907	-1.33243	1.99043	-0.669417	0.50323	0.999681
X1700008K24Rik	0.0
X1700008N11Rik	0.0
X1700008O03Rik	0.20044853628921	-1.35702	4.32797	-0.313547	0.753865	0.999681
X1700008P02Rik	0.0
X1700009C05Rik	0.0
X1700009J07Rik	0.0
X1700009N14Rik	0.523280576811756	-2.58452	4.29239	-0.602118	0.547096	0.999681
X1700010B08Rik	0.0
X1700010B13Rik	0.0
X1700010D01Rik	0.0
X1700010H22Rik	0.0
X1700010I02Rik	0.0
X1700010I14Rik	12.6170641787943	-0.742661	3.96882	-0.187124	0.851564	0.999681
X1700010J16Rik	0.0
X1700010K23Rik	0.0
X1700010K24Rik	0.0
X1700010L04Rik	1.86827603552405	-3.10586	4.18234	-0.742612	0.457717	0.999681
X1700010N08Rik	0.0
X1700011B04Rik	0.0
X1700011C11Rik	0.0
X1700011D18Rik	0.128478417842329	1.22929	4.25155	0.289138	0.772476	0.999681
X1700011H14Rik	2.65211547122091	-4.91476	4.22335	-1.16371	0.244541	0.999681
X1700011I03Rik	0.0
X1700011L03Rik	0.0
X1700011L22Rik	0.0
X1700011M02Rik	0.0
X1700012A03Rik	0.0
X1700012B07Rik	0.0
X1700012B09Rik	0.0
X1700012C08Rik	0.0
X1700012C14Rik	0.0642392089211646	0.613593	4.27989	0.143366	0.886001	0.999681
X1700012D14Rik	49.0464512002329	0.514702	3.95267	0.130216
X1700012D16Rik	0.0
X1700012E03Rik	0.0
X1700012I11Rik	0.0
X1700012J15Rik	0.0
X1700012J22Rik	0.0
X1700012P22Rik	0.0
X1700013A02Rik	0.0
X1700013D24Rik	0.0
X1700013F07Rik	31.3717334647331	3.43319	2.46849	1.39081	0.164283	0.999681
X1700013G24Rik	0.0
X1700013H16Rik	11.7158834480145	0.0834699	3.96651	0.0210437	0.983211	0.999681
X1700013M08Rik	0.0
X1700013N06Rik	0.0
X1700014D04Rik	0.0
X1700014F14Rik	0.0
X1700014L14Rik	0.0
X1700015C17Rik	0.0
X1700015F17Rik	0.0
X1700015G11Rik	0.0
X1700015I17Rik	0.0
X1700015O11Rik	0.0
X1700016A09Rik	0.128478417842329	1.22929	4.25155	0.289138	0.772476	0.999681
X1700016B01Rik	0.0
X1700016B15Rik	0.378873638745845	-2.11845	4.32335	-0.490002	0.624132	0.999681
X1700016C15Rik	0.0
X1700016D06Rik	0.0
X1700016D08Rik	0.0642392089211646	0.613593	4.27989	0.143366	0.886001	0.999681
X1700016F12Rik	0.0
X1700016G14Rik	0.0
X1700016G22Rik	73.4755387433887	0.160681	2.10393	0.0763718	0.939123	0.999681
X1700016H13Rik	0.0
X1700016K19Rik	0.0
X1700016L21Rik	0.0
X1700016P03Rik	140.317436969748	0.396511	2.17473	0.182326
X1700016P04Rik	0.0
X1700017B05Rik	1392.6572990124	-1.37261	0.599987	-2.28773	0.0221531	0.999681
X1700017D01Rik	0.0
X1700017G19Rik	0.0
X1700017I07Rik	0.0
X1700017J07Rik	0.0
X1700017L05Rik	0.0
X1700017M07Rik	0.0
X1700017N19Rik	0.0
X1700018A04Rik	115.306500316297	2.52604	1.30868	1.93021	0.0535802	0.999681
X1700018A14Rik	0.0
X1700018A23Rik	0.0
X1700018B08Rik	0.0
X1700018B24Rik	0.0
X1700018F24Rik	0.0
X1700018G05Rik	0.0
X1700018L02Rik	34.7637910666774	-0.356818	0.937153	-0.380747	0.703391	0.999681
X1700018M17Rik	0.0
X1700019A02Rik	0.0
X1700019A23Rik	0.40089707257842	-2.14147	4.32199	-0.495483	0.62026	0.999681
X1700019D03Rik	0.0
X1700019E08Rik	0.0
X1700019F05Rik	0.0
X1700019G24Rik	0.0
X1700019M22Rik	0.0
X1700019N19Rik	0.0
X1700019P21Rik	0.0
X1700020A23Rik	0.128478417842329	1.22929	4.25155	0.289138	0.772476	0.999681
X1700020D05Rik	4.3662564181301	-4.36394	4.16735	-1.04718	0.295019	0.999681
X1700020G03Rik	0.0
X1700020G17Rik	0.0
X1700020I14Rik	8543.16501958161	0.218597	0.326362	0.6698	0.502985	0.999681
X1700020L24Rik	1.04680603939773	0.787875	1.86122	0.42331	0.672069	0.999681
X1700020M21Rik	5.26005795562664	-1.49767	3.21058	-0.466481	0.640871	0.999681
X1700020N01Rik	0.0
X1700020N15Rik	0.0
X1700020N18Rik	0.0
X1700021A07Rik	0.0
X1700021F02Rik	0.0
X1700021F05Rik	434.881212374409	0.462538	2.00599	0.230579	0.817642	0.999681
X1700021F07Rik	0.0
X1700021F13Rik	0.0
X1700021J08Rik	6.87453348361877	-0.299618	1.21046	-0.247524	0.804502	0.999681
X1700021L23Rik	0.0
X1700021N21Rik	0.0
X1700021P04Rik	0.0
X1700022A21Rik	0.0
X1700022A22Rik	0.0
X1700022E09Rik	0.0
X1700022H16Rik	0.0
X1700022I11Rik	153.124761188936	-0.763719	0.903189	-0.84558	0.397787	0.999681
X1700022N22Rik	4.09612097600962	0.18945	3.99447	0.047428	0.962172	0.999681
X1700023C21Rik	0.0
X1700023F02Rik	0.0
X1700023F06Rik	0.321196044605823	2.29551	4.18543	0.548453	0.583381	0.999681
X1700023G09Rik	0.0
X1700023H06Rik	2.04998128520112	4.06077	4.09976	0.99049	0.321935	0.999681
X1700024B05Rik	0.0
X1700024B18Rik	0.0
X1700024G13Rik	0.0
X1700024J04Rik	0.192717626763494	1.62138	4.23848	0.382539	0.702062	0.999681
X1700024P04Rik	0.0
X1700025A08Rik	0.0
X1700025B11Rik	0.706631298132811	3.40174	4.13017	0.823633	0.410148	0.999681
X1700025C18Rik	0.0
X1700025D23Rik	0.0
X1700025F22Rik	0.0
X1700025F24Rik	0.0
X1700025G04Rik	159.576115950728	-0.404265	3.95218	-0.102289	0.918527	0.999681
X1700025H01Rik	0.0
X1700025J12Rik	0.0
X1700025K24Rik	0.0
X1700025L06Rik	0.0
X1700025M24Rik	0.0
X1700025N21Rik	1.06648189036721	-2.25453	4.20297	-0.536412	0.591674	0.999681
X1700025N23Rik	3.69933892193033	-1.05218	4.01833	-0.261844	0.793441	0.999681
X1700025O08Rik	0.0
X1700026D11Rik	0.0642392089211646	0.613593	4.27989	0.143366	0.886001	0.999681
X1700026F02Rik	0.0
X1700026J12Rik	0.0
X1700026J14Rik	6.76113386715312	-0.986505	3.98725	-0.247415	0.804587	0.999681
X1700027A07Rik	0.0
X1700027A15Rik	0.0
X1700027F06Rik	0.0
X1700027F09Rik	0.0
X1700027H10Rik	0.0
X1700027I24Rik	0.0
X1700027J19Rik	354.762541095413	-0.195088	0.422939	-0.461268	0.644607	0.999681
X1700028B04Rik	1.02404621297001	-3.55045	4.25047	-0.835307	0.403545	0.999681
X1700028D13Rik	0.0
X1700028E10Rik	9.06523366404389	2.94695	3.98218	0.740035	0.459279	0.999681
X1700028I16Rik	0.0
X1700028J19Rik	99.50533619997	0.805686	2.93425	0.27458	0.783639	0.999681
X1700028K03Rik	3.98502140023819	-2.68004	2.47991	-1.0807	0.27983	0.999681
X1700028M03Rik	0.0
X1700028N14Rik	1.36654271564546	0.635372	2.93184	0.216715	0.828431	0.999681
X1700028P14Rik	0.0
X1700028P15Rik	0.0
X1700029B22Rik	0.0
X1700029B24Rik	0.0
X1700029E06Rik	0.0
X1700029F12Rik	0.0
X1700029H14Rik	0.0
X1700029I15Rik	17.178048012197	0.618729	3.96096	0.156207	0.87587	0.999681
X1700029J03Rik	0.0
X1700029J07Rik	167.319894786911	1.6659	2.86404	0.581661	0.560795	0.999681
X1700029M03Rik	0.0
X1700029M20Rik	0.0
X1700029N11Rik	0.0
X1700029P11Rik	0.0
X1700030A11Rik	0.0
X1700030C10Rik	11.4121622586831	-7.0201	4.21006	-1.66746	0.0954233	0.999681
X1700030C10Rik.1	10.7630593223602	1.15094	3.60326	0.319415	0.749412	0.999681
X1700030C12Rik	1.00224268144605	-3.5038	4.25192	-0.824051	0.40991	0.999681
X1700030C14Rik	0.0
X1700030F04Rik	0.0
X1700030I03Rik	1.02782734273863	3.93335	4.11503	0.955848	0.339149	0.999681
X1700030J22Rik	13.4426589001007	-2.2252	3.9836	-0.55859
X1700030K09Rik	346.330472819431	-0.276558	1.5783	-0.175225	0.860903	0.999681
X1700030L20Rik	0.0
X1700030M09Rik	0.0
X1700030N03Rik	0.0
X1700030N18Rik	0.0
X1700030O20Rik	0.0
X1700031A10Rik	0.0
X1700031F05Rik	0.0
X1700031F10Rik	0.0
X1700031L13Rik	0.0
X1700031M16Rik	0.0
X1700031P21Rik	0.0
X1700034B16Rik	0.0
X1700034E13Rik	0.0
X1700034G24Rik	0.0
X1700034H15Rik	71.6960353438488	-0.41183	2.42175	-0.170055	0.864967	0.999681
X1700034I23Rik	0.128478417842329	1.22929	4.25155	0.289138	0.772476	0.999681
X1700034J04Rik	0.0
X1700034J05Rik	4.40986779836261	-5.64721	4.21646	-1.33932	0.180465	0.999681
X1700034K08Rik	0.0
X1700034P13Rik	6.89803499202604	1.88193	1.64046	1.1472	0.251301	0.999681
X1700036A12Rik	1.60598022302912	4.56983	4.1028	1.11383	0.265351	0.999681
X1700036G14Rik	0.0
X1700036O09Rik	0.0
X1700037C06Rik	0.0
X1700037C18Rik	173.398328826243	-1.34472	1.79092	-0.750855	0.45274	0.999681
X1700037F24Rik	0.0
X1700037H04Rik	422.874257967882	-0.311421	0.633645	-0.491476	0.62309	0.999681
X1700039E22Rik	0.0
X1700039I01Rik	0.0
X1700039M10Rik	0.0
X1700039M15Rik	0.0
X1700040D17Rik	2.1841331033196	5.00988	4.09696	1.22283	0.221395	0.999681
X1700040F15Rik	0.0
X1700040F17Rik	0.0
X1700040K01Rik	0.0
X1700040L08Rik	1.44913480380604	0.177161	4.07165	0.0435109	0.965294	0.999681
X1700041C23Rik	0.0
X1700041G16Rik	57.7819684024905	-2.02584	3.07913	-0.657926	0.510586	0.999681
X1700041I07Rik	0.0
X1700041M05Rik	0.0
X1700041M19Rik	0.0
X1700042D02Rik	0.0
X1700042G07Rik	0.192717626763494	1.62138	4.23848	0.382539	0.702062	0.999681
X1700042G15Rik	0.0
X1700042O10Rik	0.0
X1700044C05Rik	0.0
X1700044K03Rik	0.0
X1700045H11Rik	0.0
X1700045I11Rik	0.0
X1700046C09Rik	0.0
X1700047A11Rik	0.0
X1700047F07Rik	0.0
X1700047G03Rik	0.636718688935497	2.04381	4.15701	0.491654	0.622964	0.999681
X1700047I17Rik1	5472.99324850567	0.223979	0.190158	1.17785	0.238855	0.999681
X1700047I17Rik2	1127.37833772838	-0.830757	0.411029	-2.02116	0.0432627	0.999681
X1700047K16Rik	0.385435253526988	2.54948	4.16898	0.611535	0.540846	0.999681
X1700047L14Rik	0.0
X1700047M11Rik	0.801794145156839	-3.18008	4.26339	-0.745906	0.455724	0.999681
X1700047N06Rik	0.0
X1700047O18Rik	0.0
X1700048F04Rik	0.0
X1700048M11Rik	0.0
X1700048O20Rik	24.8985018015421	-0.277414	3.95884	-0.0700745
X1700049E15Rik	0.0
X1700049E17Rik1	0.0
X1700049E17Rik2	0.0
X1700049E22Rik	0.0
X1700049J03Rik	0.0
X1700049L16Rik	0.166921878719417	-1.35702	4.32797	-0.313547	0.753865	0.999681
X1700051A21Rik	0.0
X1700051K13Rik	0.0
X1700051O22Rik	0.128478417842329	1.22929	4.25155	0.289138	0.772476	0.999681
X1700052H01Rik	0.0
X1700052I22Rik	0.0
X1700052K11Rik	174.981270208415	0.890324	3.0165	0.295151	0.767878	0.999681
X1700054A03Rik	0.0
X1700054K02Rik	0.0
X1700054K19Rik	0.0
X1700054M17Rik	0.0
X1700054O19Rik	0.0
X1700055C04Rik	0.0
X1700055D18Rik	0.578152880290482	3.11837	4.14073	0.753096	0.451392	0.999681
X1700056E22Rik	7.76500572578951	0.794396	3.973	0.199949	0.841521	0.999681
X1700056N10Rik	54.5260355382087	-2.48656	2.60085	-0.956057	0.339044	0.999681
X1700057G04Rik	46.9050479201562	-21.0881	4.20701	-5.0126
X1700057H15Rik	0.0
X1700057H21Rik	0.0
X1700058P15Rik	3.43188618254518	-5.28657	4.21942	-1.25291	0.210238	0.999681
X1700060C16Rik	0.0
X1700060C20Rik	0.0
X1700060J05Rik	3.84884383900041	-2.35573	3.12588	-0.75362	0.451078	0.999681
X1700060O08Rik	0.0
X1700061E17Rik	34.506821947905	-0.388881	1.87674	-0.207211	0.835845	0.999681
X1700061E18Rik	1.12226535892407	-3.67425	4.24683	-0.865173	0.386944	0.999681
X1700061F12Rik	0.0
X1700061G19Rik	2.0574864913608	-4.54895	4.22834	-1.07582	0.282006	0.999681
X1700061H18Rik	0.20044853628921	-1.35702	4.32797	-0.313547	0.753865	0.999681
X1700061I17Rik	0.0
X1700061J23Rik	0.0
X1700063A18Rik	0.0
X1700063D05Rik	0.0
X1700063H04Rik	0.0
X1700063H06Rik	0.0
X1700063I16Rik	0.0
X1700063K16Rik	0.0
X1700063O14Rik	0.0
X1700064H15Rik	0.0
X1700064J06Rik	0.0
X1700064M15Rik	0.0
X1700065D16Rik	0.0
X1700065I16Rik	0.0
X1700065J11Rik	0.0
X1700065J18Rik	0.0
X1700065L07Rik	0.0
X1700065O20Rik	0.0
X1700066B17Rik	0.0
X1700066B19Rik	8.74252695840152	-1.6008	3.53919	-0.452306	0.651048	0.999681
X1700066C05Rik	0.0
X1700066J03Rik	0.128478417842329	1.22929	4.25155	0.289138	0.772476	0.999681
X1700066M21Rik	131.264098140333	0.156484	3.30562	0.0473387	0.962243	0.999681
X1700066N21Rik	0.0
X1700066O22Rik	0.0
X1700067G17Rik	0.0
X1700067K01Rik	0.0
X1700067P10Rik	0.0
X1700069B07Rik	4.3321485968703	1.66338	1.39309	1.19402	0.23247	0.999681
X1700069L16Rik	0.0
X1700069P05Rik	0.0
X1700071G01Rik	0.0
X1700071K01Rik	9.40228387141674	0.596529	3.84478	0.155153	0.876701	0.999681
X1700071M16Rik	0.25128343540851	-0.107743	4.27989	-0.0251741	0.979916	0.999681
X1700072B07Rik	0.0
X1700072G22Rik	24.5126500456571	-4.26553	2.23263	-1.91055	0.056063	0.999681
X1700072O05Rik	0.0
X1700073E17Rik	0.607465505942223	3.16309	4.13893	0.76423	0.44473	0.999681
X1700074A21Rik	0.0
X1700074H08Rik	0.0
X1700074P13Rik	0.0
X1700080E11Rik	0.0
X1700080G11Rik	0.0
X1700080N15Rik	0.0
X1700080O16Rik	0.0
X1700081B01Rik	0.0
X1700081H04Rik	0.0
X1700082M22Rik	0.0642392089211646	0.613593	4.27989	0.143366	0.886001	0.999681
X1700083H02Rik	0.0
X1700084C06Rik	2.87803853974433	-0.572028	3.33507	-0.171519	0.863816	0.999681
X1700084E18Rik	171.443424526381	-0.660458	1.02515	-0.644255	0.51941	0.999681
X1700084F23Rik	0.0
X1700084J12Rik	3.84935814789735	-0.186833	1.59609	-0.117056	0.906815	0.999681
X1700084M14Rik	0.0
X1700085C21Rik	0.0
X1700086D15Rik	0.0
X1700086L19Rik	0.0
X1700086O06Rik	19.6924054109164	-0.963948	2.39658	-0.402219	0.687523	0.999681
X1700086P04Rik	0.0
X1700088E04Rik	85.2752159057327	3.26372	1.964	1.66177	0.0965583	0.999681
X1700091H14Rik	0.0
X1700092C02Rik	0.0
X1700092C10Rik	0.0
X1700092C17Rik	0.0
X1700092E19Rik	0.0
X1700092K14Rik	0.0
X1700092M07Rik	0.696788875961096	-0.824978	4.20919	-0.195994	0.844615	0.999681
X1700093J21Rik	0.0
X1700093K21Rik	0.770870507053975	3.52492	4.12616	0.854286	0.392947	0.999681
X1700094J05Rik	0.0
X1700094M23Rik	0.192717626763494	1.62138	4.23848	0.382539	0.702062	0.999681
X1700094M24Rik	0.0
X1700095A13Rik	0.0
X1700095A21Rik	0.0
X1700095B10Rik	0.0
X1700095J03Rik	16.2580152747052	1.71064	3.96254	0.431703	0.665957	0.999681
X1700095J07Rik	0.0
X1700095J12Rik	0.0
X1700095K22Rik	0.0
X1700096J18Rik	0.0
X1700096K18Rik	67.688008031881	1.06263	2.6949	0.394311	0.693351	0.999681
X1700097M23Rik	0.0
X1700097N02Rik	45.4180734098514	-4.78286	2.3676	-2.02013
X1700099I09Rik	2.19785109747826	-0.52355	1.04544	-0.500794	0.616516	0.999681
X1700100L14Rik	0.0
X1700101I11Rik	65.2143122923273	-0.869194	1.1353	-0.765604	0.443912	0.999681
X1700101I19Rik	0.0
X1700101O22Rik	0.0
X1700102F20Rik	0.0
X1700102P08Rik	159.557389693012	1.20898	2.08268	0.580493	0.561582	0.999681
X1700104B16Rik	0.0
X1700105P06Rik	33.7921057192657	-0.993118	1.37997	-0.719667	0.47173	0.999681
X1700108F19Rik	7.44362190250415	-2.35468	3.26722	-0.720698	0.471095	0.999681
X1700108J01Rik	0.0
X1700108N06Rik	0.0
X1700108N11Rik	0.0
X1700109G14Rik	0.0
X1700109G15Rik	0.0
X1700109H08Rik	75.1966035872533	-1.87498	1.52368	-1.23057	0.218485	0.999681
X1700109I08Rik	0.0
X1700109K24Rik	0.389885355662132	-2.12388	4.32303	-0.491294	0.623218	0.999681
X1700110C19Rik	2.33713692815005	0.672316	4.02349	0.167098	0.867293	0.999681
X1700110I01Rik	0.0
X1700110I07Rik	0.0
X1700110K17Rik	0.0
X1700111E14Rik	0.0
X1700111N16Rik	0.0
X1700112D23Rik	0.899348924896305	3.74357	4.11983	0.908671	0.363524	0.999681
X1700112H15Rik	0.0
X1700112J05Rik	1.13662091623753	-3.69145	4.24635	-0.869322	0.384671	0.999681
X1700112J16Rik	3.66163490850638	5.75123	4.09035	1.40605	0.15971	0.999681
X1700112K13Rik	0.0
X1700113A16Rik	66.6639828428928	-1.19577	0.699239	-1.7101	0.0872473	0.999681
X1700113B19Rik	0.0
X1700113H08Rik	0.0
X1700116B05Rik	0.0
X1700119H24Rik	0.0
X1700119I11Rik	0.0
X1700120B22Rik	0.0
X1700120C14Rik	11.9890358569257	-0.170995	2.75511	-0.0620648	0.950511	0.999681
X1700120C18Rik	0.0
X1700120E14Rik	0.0
X1700120G07Rik	0.0
X1700120G11Rik	0.0
X1700120K04Rik	0.0
X1700120O09Rik	0.0
X1700121C08Rik	0.0
X1700121L03Rik	0.0
X1700121L16Rik	0.0
X1700121N20Rik	0.0
X1700122D07Rik	0.0
X1700122E12Rik	0.706631298132811	3.40174	4.13017	0.823633	0.410148	0.999681
X1700122H20Rik	0.0
X1700122O11Rik	0.0
X1700123J17Rik	0.0
X1700123K08Rik	0.0
X1700123L14Rik	0.0
X1700123M08Rik	3.2761996549794	5.59148	4.09151	1.36661	0.171749	0.999681
X1700123O12Rik	0.0
X1700123O20Rik	2290.59000321723	-0.280156	0.208707	-1.34234	0.179485	0.999681
X1700123O21Rik	0.0
X1700124L16Rik	0.513913671369317	2.95259	4.1479	0.711828	0.476571	0.999681
X1700125G02Rik	0.0
X1700125G22Rik	0.0
X1700125H03Rik	0.759523706501678	1.07901	4.16491	0.25907	0.795581	0.999681
X1700125H20Rik	0.0
X1700126A01Rik	0.0
X1700126G02Rik	3.03845148195751	3.80744	4.09003	0.930907	0.351901	0.999681
X1700126H18Rik	0.0
X1700128A07Rik	0.0
X1700128E19Rik	0.0
X1700128F08Rik	0.0
X1700129C05Rik	0.0
X1700129L04Rik	0.0
X1810006J02Rik	305.253910535198	-4.21141	2.03582	-2.06866	0.0385784	0.999681
X1810007C17Rik	0.0
X1810007D17Rik	42.6819104232168	-3.24782	3.96964	-0.818166
X1810008B01Rik	4.15321537356717	1.48738	0.930325	1.59877	0.109871	0.999681
X1810008I18Rik	0.0
X1810009A15Rik	792.874434619126	0.372491	1.30491	0.285453	0.775297	0.999681
X1810009J06Rik	0.128478417842329	1.22929	4.25155	0.289138	0.772476	0.999681
X1810010D01Rik	0.0
X1810010H24Rik	33.5984041237759	0.239603	3.95623	0.0605636
X1810010K12Rik	0.0
X1810011H11Rik	0.0
X1810012K08Rik	0.0
X1810012K16Rik	0.379761853250839	0.900044	4.23847	0.212351	0.831833	0.999681
X1810013D15Rik	3.52910515917992	0.171031	0.963948	0.177428	0.859172	0.999681
X1810013L24Rik	5502.2577688566	0.011869	0.711045	0.0166923	0.986682	0.999681
X1810014B01Rik	219.121838222204	0.0814921	0.346831	0.234962	0.814238	0.999681
X1810017P11Rik	0.0
X1810018F18Rik	0.0
X1810019D21Rik	9.06123061335845	-2.67826	4.01287	-0.667418	0.504505	0.999681
X1810019N24Rik	5.34686475277601	-0.206049	3.98695	-0.0516808	0.958783	0.999681
X1810020O05Rik	0.0
X1810021B22Rik	10.4728335735813	4.25285	2.69815	1.57621	0.114978	0.999681
X1810022K09Rik	1685.33846862375	0.465755	0.585874	0.794975	0.426628	0.999681
X1810024B03Rik	77.1335104929788	-1.78606	1.00831	-1.77133	0.0765057	0.999681
X1810026B05Rik	2229.61639641772	-0.842566	0.296872	-2.83815	0.00453765	0.604284
X1810030O07Rik	1931.53256486023	-0.0723387	0.583138	-0.124051	0.901275	0.999681
X1810032O08Rik	283.270034888143	1.85779	2.01122	0.923711	0.355637	0.999681
X1810034E14Rik	57.6062524432579	-1.40749	3.86356	-0.364299	0.715635	0.999681
X1810037I17Rik	8262.92118814139	-0.0473897	0.343007	-0.13816	0.890114	0.999681
X1810041H14Rik	0.256956835684658	1.98648	4.20944	0.471911	0.63699	0.999681
X1810041L15Rik	0.0
X1810043G02Rik	684.010325268418	0.504869	1.36026	0.371157	0.71052	0.999681
X1810044D09Rik	1.71176503976685	1.38823	4.05323	0.3425	0.731975	0.999681
X1810046K07Rik	24.5859265426891	1.39974	1.24842	1.1212	0.262201	0.999681
X1810049I09Rik	0.0
X1810049J17Rik	48.6513379843637	-0.814607	0.847106	-0.961635	0.336233	0.999681
X1810053B23Rik	0.0
X1810055G02Rik	1288.59561942296	-0.902519	0.349269	-2.58402	0.00976549	0.898513
X1810058I24Rik	1144.40501777739	-0.167477	0.307015	-0.5455	0.585409	0.999681
X1810059C17Rik	0.0
X1810059H22Rik	3.72203252303493	0.411877	3.99755	0.103032	0.917937	0.999681
X1810062G17Rik	10.8490248061645	0.438826	3.46607	0.126606	0.899252	0.999681
X1810062O18Rik	30.1752418294806	-2.07618	2.1646	-0.959149	0.337484	0.999681
X1810063I02Rik	0.0
X1810064F22Rik	0.0
X1810065E05Rik	0.0
X2010001A14Rik	45.8311829939355	-2.32938	2.51341	-0.926781	0.35404	0.999681
X2010001K21Rik	0.507352056588174	-0.253483	4.24685	-0.0596873	0.952405	0.999681
X2010003K11Rik	0.0
X2010005H15Rik	1.92717626763494	4.83063	4.09913	1.17845	0.238616	0.999681
X2010007H06Rik	394.479328793305	-1.27947	1.96967	-0.649587	0.515959	0.999681
X2010008C14Rik	0.0
X2010009K17Rik	0.0
X2010010A06Rik	0.0
X2010013B24Rik	0.0
X2010015M23Rik	5.32233934578789	1.2575	3.98383	0.31565	0.752268	0.999681
X2010016I18Rik	2.44108993900426	5.16929	4.09524	1.26227	0.206853	0.999681
X2010103J01Rik	0.0
X2010106C02Rik	17.5691020704246	-7.64304	4.20865	-1.81603	0.0693655	0.999681
X2010106E10Rik	0.0
X2010107E04Rik	742.585570702226	-0.129291	0.182125	-0.709902	0.477765	0.999681
X2010109A12Rik	11.4797884075509	1.44768	3.96661	0.364967	0.715136	0.999681
X2010109I03Rik	0.0
X2010109P13Rik	0.0
X2010110E17Rik	52.6304899400718	2.82497	2.93385	0.962888	0.335604	0.999681
X2010110G14Rik	0.0
X2010110K18Rik	1.49635381189876	-4.08941	4.23667	-0.965242	0.334424	0.999681
X2010111I01Rik	2567.77801085353	0.000981486	0.38742	0.00253339	0.997979	0.999712
X2010204K13Rik	0.321196044605823	2.29551	4.18543	0.548453	0.583381	0.999681
X2010300C02Rik	41.4566273900046	2.30122	3.95626	0.581665
X2010300F17Rik	0.0
X2010308F09Rik	0.37408845297469	-2.10615	4.32405	-0.487078	0.626203	0.999681
X2010309G21Rik	0.0
X2010310C07Rik	0.0
X2010315B03Rik	334.783495673011	-0.602117	3.05285	-0.197231	0.843647	0.999681
X2010320M18Rik	232.836526090934	-0.0471732	0.696396	-0.067739	0.945993	0.999681
X2010320O07Rik	3.20717658062736	-5.1871	4.22038	-1.22906	0.219049	0.999681
X2200002A13Rik	0.0
X2200002D01Rik	355.827272175753	2.3689	1.37006	1.72906	0.0837991	0.999681
X2200002J24Rik	0.0
X2200007N16Rik	0.0
X2210008F06Rik	0.0
X2210010C04Rik	0.0
X2210011C24Rik	0.128478417842329	1.22929	4.25155	0.289138	0.772476	0.999681
X2210011K15Rik	0.333843757438834	-2.02075	4.32604	-0.467113	0.640419	0.999681
X2210016F16Rik	497.389155135634	0.811317	0.898852	0.902615	0.36673	0.999681
X2210016L21Rik	1420.8354364616	0.38522	0.508051	0.758231	0.448313	0.999681
X2210017I01Rik	0.0
X2210406H18Rik	0.0
X2210406O10Rik	25.8954061421631	-21.2092	4.20781	-5.04045
X2210407C18Rik	1.41326259626562	4.38722	4.10578	1.06855	0.285274	0.999681
X2210408F21Rik	87.1527345282683	-0.711247	2.77466	-0.256337	0.797691	0.999681
X2210408I21Rik	48.6335632696696	0.377988	3.84416	0.0983277	0.921672	0.999681
X2210409E12Rik	0.0
X2210411M09Rik	0.0
X2210412B16Rik	0.128478417842329	1.22929	4.25155	0.289138	0.772476	0.999681
X2210414B05Rik	0.0
X2210417A02Rik	0.513913671369317	2.95259	4.1479	0.711828	0.476571	0.999681
X2210418O10Rik	133.089835380008	0.164777	3.95226	0.0416918	0.966744	0.999681
X2210420H20Rik	0.0
X2300002M23Rik	0.0
X2300003K06Rik	0.0
X2300009A05Rik	218.135337372339	1.17462	1.88922	0.62175	0.534106	0.999681
X2310001H17Rik	378.794885727891	-0.916572	0.944316	-0.970619	0.331738	0.999681
X2310001K20Rik	0.0
X2310001K24Rik	1.65731424962097	-0.940738	2.94034	-0.319942	0.749012	0.999681
X2310002F09Rik	1.02782734273863	3.93335	4.11503	0.955848	0.339149	0.999681
X2310002L09Rik	0.0
X2310003L06Rik	0.0
X2310005A03Rik	0.0
X2310005E17Rik	0.0
X2310007B03Rik	0.0
X2310008N11Rik	0.0
X2310009A05Rik	193.478362051973	-0.189595	0.664455	-0.285339	0.775385	0.999681
X2310009B15Rik	72.9163005455289	-0.628383	2.72838	-0.230314	0.817848	0.999681
X2310010J17Rik	39.5125152707057	-1.06967	1.51573	-0.705717	0.480364	0.999681
X2310011J03Rik	1367.15075692162	0.411501	2.1491	0.191476	0.848153	0.999681
X2310014F06Rik	2.05565468547727	4.92304	4.09798	1.20133	0.229622	0.999681
X2310015A10Rik	202.837361487346	1.41522	0.808877	1.74961	0.0801859	0.999681
X2310015D24Rik	5.46033275829899	6.32572	4.08711	1.54772	0.121689	0.999681
X2310015K22Rik	0.0
X2310016D03Rik	0.0
X2310016D23Rik	0.0
X2310016G11Rik	0.0
X2310020H05Rik	0.0
X2310022A10Rik	203.841312134963	0.172387	1.93519	0.0890804	0.929018	0.999681
X2310022B05Rik	1299.19174240073	1.13009	0.644828	1.75255	0.0796801	0.999681
X2310026I22Rik	0.0
X2310026L22Rik	0.631045288659348	0.516019	4.2054	0.122704	0.902342	0.999681
X2310030A07Rik	0.0
X2310030G06Rik	21.7824092592998	0.56442	3.95886	0.142571
X2310031A07Rik	33.5966165491539	0.114216	0.434705	0.262744	0.792748	0.999681
X2310033P09Rik	656.030831303466	1.51556	0.954619	1.58761	0.112376	0.999681
X2310034C09Rik	0.0
X2310034G01Rik	12.109891425172	0.936885	3.45081	0.271497	0.786009	0.999681
X2310034O05Rik	3.60807365320577	-5.3573	4.21878	-1.26987	0.204131	0.999681
X2310035C23Rik	1489.44630669391	0.258646	0.515211	0.50202	0.615653	0.999681
X2310039H08Rik	233.667694564242	-0.184799	0.797761	-0.231647	0.816812	0.999681
X2310039L15Rik	0.0
X2310040G07Rik	0.700957897856662	2.23125	4.1479	0.537924	0.590629	0.999681
X2310040G24Rik	52.7200971416486	-0.0461376	1.29749	-0.0355592	0.971634	0.999681
X2310043L19Rik	0.0
X2310043M15Rik	2.98759501052342	1.74875	3.13959	0.557	0.577527	0.999681
X2310043O21Rik	0.0
X2310043P16Rik	1.9914154765561	4.87757	4.09853	1.19008	0.234016	0.999681
X2310044K18Rik	0.0
X2310046K23Rik	0.0
X2310047D07Rik	0.0
X2310050C09Rik	0.0
X2310057J18Rik	0.0
X2310057M21Rik	289.129801842975	0.347611	3.95151	0.0879693	0.929901	0.999681
X2310057N15Rik	0.0
X2310058D17Rik	18.8272067687066	-1.68491	2.78425	-0.605159	0.545073	0.999681
X2310061I04Rik	571.142314651031	-0.462385	0.334789	-1.38112	0.167241	0.999681
X2310061N02Rik	0.0
X2310065F04Rik	0.0
X2310068J16Rik	19.8407695479316	-1.65992	1.93008	-0.860026	0.389775	0.999681
X2310069B03Rik	0.0
X2310074N15Rik	2.96250881653325	0.243893	4.01042	0.0608148	0.951507	0.999681
X2310075C17Rik	0.0
X2310079G19Rik	0.0
X2310081O03Rik	0.0
X2400006E01Rik	0.0
X2410002F23Rik	2570.93907871006	-0.823213	0.820658	-1.00311	0.315807	0.999681
X2410003L11Rik	0.0
X2410004B18Rik	1174.26999685951	0.201258	0.571518	0.352147	0.724728	0.999681
X2410004I01Rik	0.0
X2410004P03Rik	4.62551822272372	4.49966	1.83712	2.4493	0.0143134	0.999681
X2410006H16Rik	450.434017282962	-1.0329	0.444189	-2.32537	0.0200523	0.999681
X2410012E07Rik	0.0
X2410015M20Rik	779.627717673207	-0.0916067	0.570264	-0.160639	0.872378	0.999681
X2410017I17Rik	0.0
X2410018L13Rik	4.46151487846083	-0.652076	2.39879	-0.271835	0.785749	0.999681
X2410021H03Rik	0.0
X2410022M11Rik	112.262399803474	0.905788	2.83858	0.319099	0.749652	0.999681
X2410024N13Rik	0.0
X2410080I02Rik	9.40378774006838	-1.61174	2.34186	-0.688231	0.491307	0.999681
X2410089E03Rik	599.653704194955	-0.245175	1.54339	-0.158855	0.873783	0.999681
X2410124H12Rik	0.0
X2410131K14Rik	342.760221810485	-0.935467	1.89132	-0.49461	0.620875	0.999681
X2410137M14Rik	0.0
X2410141K09Rik	0.0
X2410152P15Rik	0.0
X2500002B13Rik	42.1671637591034	0.989895	1.67554	0.590791	0.55466	0.999681
X2500004C02Rik	294.570478025582	0.481385	1.14311	0.421119	0.673668	0.999681
X2510002D24Rik	2014.91348602013	0.0283833	0.45964	0.0617511	0.950761	0.999681
X2510009E07Rik	2795.505935561	-0.304458	2.22083	-0.137092	0.890958	0.999681
X2510016D11Rik	0.83510971597514	3.63839	4.12276	0.882514	0.377499	0.999681
X2510017J16Rik	14.1758228210411	-0.915942	3.68453	-0.248591	0.803677	0.999681
X2510039O18Rik	2597.77949018401	0.381904	0.592285	0.644797	0.519059	0.999681
X2510046G10Rik	143.300728758612	0.66993	1.33891	0.500355	0.616825	0.999681
X2600006K01Rik	0.0
X2600014E21Rik	0.0
X2610001A08Rik	0.0
X2610001J05Rik	3000.50094021396	0.40603	0.427094	0.950682	0.341766	0.999681
X2610002M06Rik	520.949673320457	0.479617	2.04088	0.235005	0.814205	0.999681
X2610005L07Rik	1300.20622087419	-0.253588	0.379254	-0.66865	0.503719	0.999681
X2610008E11Rik	539.665142955634	2.66522	1.96713	1.35488	0.175456	0.999681
X2610011E03Rik	0.0
X2610012C04Rik	1.02782734273863	3.93335	4.11503	0.955848	0.339149	0.999681
X2610016A17Rik	0.0
X2610017A05Rik	0.0
X2610020C07Rik	22.5509083360274	0.0185274	1.16589	0.0158912	0.987321	0.999681
X2610020F03Rik	0.0
X2610021A01Rik	246.404623634005	1.16446	3.9516	0.294681	0.768237	0.999681
X2610024D14Rik	1.18928690793339	-3.75279	4.24468	-0.884116	0.376633	0.999681
X2610027F03Rik	0.0
X2610027K06Rik	12.3544339428335	-1.01267	3.97108	-0.255011	0.798715	0.999681
X2610028E06Rik	0.0
X2610028H24Rik	1.47750180518679	4.4507	4.1047	1.08429	0.278235	0.999681
X2610034O05Rik	0.0
X2610035D17Rik	253.677199085164	0.845533	2.05891	0.41067	0.681314	0.999681
X2610035F20Rik	138.835215596988	3.23902	3.27619	0.988655	0.322832	0.999681
X2610037D02Rik	18.0426471911286	-1.88812	2.81123	-0.671637
X2610042L04Rik	5.40109876289238	-5.94011	4.21455	-1.40943	0.158709	0.999681
X2610044O15Rik8	427.485730224808	0.453227	2.04796	0.221307	0.824854	0.999681
X2610105M22Rik	0.0
X2610203C20Rik	65.3458577820598	-1.71613	3.09676	-0.55417	0.579462	0.999681
X2610203C22Rik	0.947184096864612	-3.4281	4.25438	-0.805782	0.420368	0.999681
X2610204G07Rik	0.128478417842329	1.22929	4.25155	0.289138	0.772476	0.999681
X2610206C17Rik	18.9436819372922	-20.7793	4.20846	-4.9375
X2610300A13Rik	0.0
X2610300M13Rik	212.078289265463	2.95462	2.77641	1.06419	0.287245	0.999681
X2610301B20Rik	676.22499976665	1.61811	2.16634	0.746932	0.455105	0.999681
X2610303G11Rik	0.0
X2610306M01Rik	121.567979852374	-1.38875	2.81072	-0.494092	0.621242	0.999681
X2610306O10Rik	5.02790694699954	-4.54399	2.18313	-2.08141	0.037396	0.999681
X2610307P16Rik	36.9400886139994	-1.29283	2.57224	-0.502608	0.61524	0.999681
X2610316D01Rik	0.0
X2610318N02Rik	0.0
X2610507B11Rik	5248.20091525406	-0.396598	0.507816	-0.780988	0.43481	0.999681
X2610507I01Rik	41.7452804153712	1.52233	3.86581	0.393794	0.693733	0.999681
X2610509F24Rik	0.0
X2610524H06Rik	82.5805503648351	-0.283168	2.7493	-0.102996	0.917966	0.999681
X2610528A11Rik	10.7978987042566	-6.94082	4.21029	-1.64854
X2610528J11Rik	0.0
X2700012I20Rik	15.7876437210427	-0.820247	3.59442	-0.2282	0.819491	0.999681
X2700016F22Rik	117.450562597214	-2.75199	3.23351	-0.851085
X2700029L08Rik	0.0
X2700033N17Rik	3.80852218949498	-5.43542	4.21811	-1.28859	0.19754	0.999681
X2700038G22Rik	55.3904790665855	3.44042	1.6284	2.11276	0.0346213	0.999681
X2700046A07Rik	144.081846948836	-1.55051	1.76317	-0.879387	0.379192	0.999681
X2700046G09Rik	26.6692486900862	-2.34283	3.66088	-0.639962	0.522198	0.999681
X2700049A03Rik	1064.29959909121	-0.642905	0.45177	-1.42308	0.154713	0.999681
X2700062C07Rik	185.143024829306	-0.456414	1.90001	-0.240217	0.810162	0.999681
X2700068H02Rik	0.0
X2700069I18Rik	0.0
X2700078F05Rik	0.0
X2700080J24Rik	0.83510971597514	3.63839	4.12276	0.882514	0.377499	0.999681
X2700081O15Rik	167.425610899072	-0.110217	2.06312	-0.0534226	0.957395	0.999681
X2700089I24Rik	0.0
X2700097O09Rik	428.480509888062	0.794096	2.00398	0.39626	0.691913	0.999681
X2700099C18Rik	11.8972542742257	-0.055359	3.96667	-0.013956	0.988865	0.999681
X2810001G20Rik	428.219320498871	-0.743244	0.584646	-1.27127	0.203632	0.999681
X2810002D19Rik	541.096786565239	-0.113352	0.512126	-0.221336	0.824831	0.999681
X2810004N23Rik	431.881614531207	0.92914	1.98325	0.468492	0.639433	0.999681
X2810006K23Rik	1430.98203757663	0.292516	2.3261	0.125754	0.899927	0.999681
X2810013P06Rik	1695.82737199375	0.289753	0.421703	0.687102	0.492018	0.999681
X2810021J22Rik	40.4478925159381	0.14513	3.95539	0.0366917
X2810025M15Rik	2683.7323440885	-0.15314	0.435627	-0.35154	0.725183	0.999681
X2810029C07Rik	95.6278271194953	-2.32316	3.95579	-0.58728	0.557015	0.999681
X2810030D12Rik	0.0
X2810032G03Rik	15.9329776357068	0.83968	3.9617	0.21195	0.832146	0.999681
X2810039B14Rik	79.7336723614202	-0.212327	3.95334	-0.0537082	0.957168	0.999681
X2810047C21Rik1	6.97942789204282	-0.80128	3.65016	-0.219519	0.826246	0.999681
X2810049E08Rik	0.0
X2810402E24Rik	249.59247135315	1.94753	1.92652	1.0109	0.312062	0.999681
X2810403A07Rik	6608.4518667176	-0.797941	0.456872	-1.74653	0.0807185	0.999681
X2810403D21Rik	90.3396811919621	1.00989	1.81943	0.55506	0.578853	0.999681
X2810404F17Rik	0.0
X2810404M03Rik	0.0
X2810405F15Rik	0.0
X2810405F17Rik	10.3425126363075	7.24528	4.08398	1.77407	0.0760512	0.999681
X2810407A14Rik	96.0864377481161	-0.759936	1.16099	-0.654559	0.512752	0.999681
X2810408A11Rik	38.5840806879288	-3.45168	3.81986	-0.903614
X2810408I11Rik	186.86518638377	-2.28105	3.13231	-0.728233	0.466471	0.999681
X2810410L24Rik	103.957965895556	-0.964934	1.746	-0.552655	0.580499	0.999681
X2810414N06Rik	5.20337592261433	6.25638	4.08744	1.53064	0.125859	0.999681
X2810425M01Rik	2.46401724495779	1.21055	3.24902	0.372589	0.709455	0.999681
X2810428J06Rik	260.564095102729	-4.2568	3.10157	-1.37247
X2810429I04Rik	0.0
X2810430I11Rik	0.0
X2810432F15Rik	0.0
X2810433D01Rik	0.0
X2810442N19Rik	0.0
X2810454H06Rik	138.649411528244	-3.07121	1.73599	-1.76914	0.0768698	0.999681
X2810455O05Rik	0.20044853628921	-1.35702	4.32797	-0.313547	0.753865	0.999681
X2810459M11Rik	5.61850457327708	-5.99839	4.21421	-1.42337	0.154628	0.999681
X2810468N07Rik	0.0
X2810471M01Rik	0.0
X2810474O19Rik	1101.20534661606	0.52992	0.703152	0.753635	0.451068	0.999681
X2900002M20Rik	0.0
X2900005J15Rik	42.7134776797079	0.0826248	3.81719	0.0216455	0.982731	0.999681
X2900009J06Rik	3.64138922402408	-0.720039	4.01182	-0.179479	0.857561	0.999681
X2900011O08Rik	20.1594088354423	0.113421	3.95994	0.0286421
X2900018N21Rik	0.0
X2900022M07Rik	0.0
X2900026A02Rik	6135.97154181504	0.377646	0.218354	1.72952	0.0837169	0.999681
X2900027M19Rik	0.0
X2900035J10Rik	6.1363698263423	-3.40131	3.21765	-1.05708	0.290475	0.999681
X2900037B21Rik	0.0
X2900041M22Rik	67.1711980726365	-0.873677	3.95444	-0.220936
X2900042K21Rik	0.0
X2900052L18Rik	55.3950048759253	-0.885764	2.18278	-0.405797	0.684892	0.999681
X2900052N01Rik	21.0907883734864	-0.751297	3.96167	-0.189641
X2900055J20Rik	0.0
X2900060B14Rik	69.1337971489374	-0.448476	2.24081	-0.20014	0.841371	0.999681
X2900064F13Rik	0.0
X2900064K03Rik	0.0
X2900069G24Rik	0.0
X2900072N19Rik	0.0
X2900076A07Rik	81.3516055703542	-1.21229	3.19357	-0.379605	0.704239	0.999681
X2900076G11Rik	0.0
X2900079G21Rik	0.0
X2900089D17Rik	2.57707356300626	-0.373993	4.02798	-0.0928489	0.926024	0.999681
X2900092C05Rik	0.0
X2900092N22Rik	5.98541524759504	-6.08968	4.21371	-1.44521	0.1484	0.999681
X2900092O11Rik	0.0
X2900093K20Rik	39.5839987423278	-1.17837	2.53922	-0.464069	0.642598	0.999681
X2900097C17Rik	567.454612599037	0.587309	0.625815	0.93847	0.348003	0.999681
X3000002C10Rik	8.37479582778546	6.94247	3.23412	2.14663	0.0318224	0.999681
X3010001F23Rik	3.65685104307551	-1.7863	4.04487	-0.44162	0.658764	0.999681
X3010003L21Rik	53.7039004264991	-1.15338	2.73595	-0.421565	0.673342	0.999681
X3100002H09Rik	0.0
X3100003L05Rik	0.0
X3110001I22Rik	922.306680328512	1.09204	2.18674	0.499391	0.617504	0.999681
X3110002H16Rik	981.177013478382	-0.670944	0.904317	-0.741935	0.458127	0.999681
X3110004A20Rik	0.0
X3110009E18Rik	18.0631855050134	-0.275066	3.57004	-0.0770484	0.938585	0.999681
X3110009M11Rik	1.30797690700044	1.27525	4.08247	0.312373	0.754757	0.999681
X3110018I06Rik	0.0
X3110021N24Rik	14.7121220919445	3.32667	1.66434	1.99879	0.0456312	0.999681
X3110031N09Rik	0.128478417842329	1.22929	4.25155	0.289138	0.772476	0.999681
X3110035E14Rik	0.189436819372922	-1.35702	4.32797	-0.313547	0.753865	0.999681
X3110039M20Rik	0.0
X3110040N11Rik	162.249945754827	0.176208	1.9156	0.0919857	0.926709	0.999681
X3110043O21Rik	1394.11181671395	0.890238	0.906635	0.981915	0.326142	0.999681
X3110045C21Rik	7.41953963908173	1.42052	3.97507	0.357357	0.720825	0.999681
X3110053B16Rik	33.5988652351424	-1.58928	2.52583	-0.629213	0.52921	0.999681
X3110056K07Rik	283.482624874106	0.0477653	0.391899	0.121881	0.902993	0.999681
X3110062G12Rik	0.0
X3110062M04Rik	413.591532343708	1.86868	0.825796	2.26288	0.0236429	0.999681
X3110067C02Rik	0.0
X3110070M22Rik	29.7607621553678	0.0802014	3.74085	0.0214394	0.982895	0.999681
X3110079O15Rik	0.0
X3110080E11Rik	0.0
X3110080O07Rik	1.47750180518679	4.4507	4.1047	1.08429	0.278235	0.999681
X3110082I17Rik	986.677281953468	-0.514651	0.205969	-2.49868	0.0124658	0.978037
X3110082J24Rik	0.0
X3110083C13Rik	11.1888554172826	-0.736416	3.97106	-0.185446	0.85288	0.999681
X3110099E03Rik	0.0
X3222401L13Rik	513.199943307498	-1.55918	1.95878	-0.795996	0.426034	0.999681
X3300002A11Rik	0.0
X3300002I08Rik	3.98855973026189	0.64292	3.15976	0.203471	0.838767	0.999681
X3300002P13Rik	0.0
X3300005D01Rik	0.0
X3425401B19Rik	0.0
X3632451O06Rik	0.0642392089211646	0.613593	4.27989	0.143366	0.886001	0.999681
X3632454L22Rik	0.0
X3830403N18Rik	52.2465047189069	0.264251	3.93766	0.0671086	0.946495	0.999681
X3830406C13Rik	1213.2299587146	-0.767324	0.601675	-1.27531	0.202198	0.999681
X3830408C21Rik	20.5115098136146	-1.62336	2.39666	-0.677343	0.498189	0.999681
X3830417A13Rik	0.0
X3830422I06Rik	0.0
X3830432H09Rik	2.44108993900426	5.16929	4.09524	1.26227	0.206853	0.999681
X3930402G23Rik	1.12226535892407	-3.67425	4.24683	-0.865173	0.386944	0.999681
X4430402I18Rik	280.820443398819	-1.62054	0.544913	-2.97394	0.00294005	0.47994
X4631405J19Rik	0.187044226487345	-1.35702	4.32797	-0.313547	0.753865	0.999681
X4631405K08Rik	0.0
X4632404H12Rik	93.5474664172286	-0.354569	2.77469	-0.127787	0.898318	0.999681
X4632404M16Rik	1.9914154765561	4.87757	4.09853	1.19008	0.234016	0.999681
X4632411P08Rik	0.321196044605823	2.29551	4.18543	0.548453	0.583381	0.999681
X4632415L05Rik	556.913674153978	1.59249	3.09702	0.514199	0.607113	0.999681
X4632427E13Rik	824.272891329804	2.17856	2.18113	0.998823	0.31788	0.999681
X4632428C04Rik	5.91000722074714	6.43957	4.08661	1.57577	0.115078	0.999681
X4632432E15Rik	0.465136281499584	-0.892208	4.27384	-0.20876	0.834635	0.999681
X4633401B06Rik	0.0
X4731419I09Rik	279.795765623303	-0.228244	0.374831	-0.608926	0.542574	0.999681
X4732414G09Rik	0.0
X4732416N19Rik	18.4550485449016	-0.443508	3.58151	-0.123833	0.901448	0.999681
X4732419C18Rik	0.0
X4732440D04Rik	485.438021392655	2.34374	1.87861	1.24759	0.21218	0.999681
X4732463B04Rik	0.0
X4732465J04Rik	0.0
X4732471J01Rik	40.734878626563	-0.536364	0.792893	-0.676464	0.498746	0.999681
X4732487G21Rik	210.363835211333	1.49662	0.637589	2.34731	0.0189095	0.999681
X4732490B19Rik	0.0
X4732491K20Rik	78.5729652966015	0.857948	1.72421	0.49759	0.618773	0.999681
X4732496C06Rik	26.264831872219	-0.658232	2.83756	-0.231971
X4831440D22Rik	5.49219998778039	0.708287	2.28737	0.309651	0.756826	0.999681
X4831440E17Rik	18.1807499839097	-1.11075	3.96518	-0.280126
X4833403J16Rik	208.753653366127	-0.0055459	1.62687	-0.00340893	0.99728	0.999681
X4833404L02Rik	0.20044853628921	-1.35702	4.32797	-0.313547	0.753865	0.999681
X4833407H14Rik	0.0
X4833411C07Rik	0.0
X4833412C05Rik	70.5477623130368	6.52805	3.98404	1.63855	0.101307	0.999681
X4833412K13Rik	0.0
X4833413E03Rik	0.0
X4833413G10Rik	31.3101923747065	-1.93111	2.63545	-0.732742	0.463716	0.999681
X4833417C18Rik	16.2890031598813	0.480091	3.90205	0.123036	0.902079	0.999681
X4833418N02Rik	72.5488674477439	-1.03972	0.881128	-1.17998	0.238007	0.999681
X4833418N17Rik	0.0
X4833420G17Rik	1028.18078678442	-0.376901	1.8854	-0.199906	0.841554	0.999681
X4833421G17Rik	0.0
X4833421K07Rik	0.0
X4833422C13Rik	49.5686670009255	-3.81749	2.91665	-1.30886	0.190582	0.999681
X4833422M21Rik	0.0
X4833423E24Rik	0.0
X4833427F10Rik	1.21692907847555	1.24079	2.80737	0.441975	0.658507	0.999681
X4833427G06Rik	3.5595137035357	-3.00249	4.12783	-0.727378	0.466995	0.999681
X4833428L15Rik	0.0
X4833439L19Rik	12408.0242280967	-0.0581655	0.185282	-0.31393	0.753574	0.999681
X4833445I07Rik	74.0424312868254	-0.0557423	2.74014	-0.0203429	0.98377	0.999681
X4921501E09Rik	0.0
X4921504A21Rik	0.321196044605823	2.29551	4.18543	0.548453	0.583381	0.999681
X4921504E06Rik	0.0
X4921507G05Rik	1.9914154765561	4.87757	4.09853	1.19008	0.234016	0.999681
X4921507P07Rik	185.444068123384	0.359275	2.95314	0.121658	0.903169	0.999681
X4921508D12Rik	0.0
X4921508M14Rik	0.0
X4921509A06Rik	0.0
X4921509C19Rik	0.0
X4921511C10Rik	8.73457866181297	-3.28972	2.24992	-1.46215	0.1437	0.999681
X4921511C20Rik	0.0
X4921511E07Rik	0.0
X4921511M17Rik	0.0
X4921513H07Rik	0.0
X4921513I03Rik	1.9914154765561	4.87757	4.09853	1.19008	0.234016	0.999681
X4921513I08Rik	0.0
X4921514A10Rik	10.5761106675364	-0.725317	0.746429	-0.971717	0.331192	0.999681
X4921515E04Rik	0.0
X4921517D22Rik	3.79011332634871	5.80078	4.09002	1.41828	0.15611	0.999681
X4921518K17Rik	0.0
X4921521D15Rik	0.0
X4921522P10Rik	0.83510971597514	3.63839	4.12276	0.882514	0.377499	0.999681
X4921523L03Rik	1.89135943696806	-0.867187	2.9053	-0.298484	0.765333	0.999681
X4921524J17Rik	2024.34515191423	-0.490447	0.519604	-0.943887	0.345228	0.999681
X4921524L21Rik	0.0
X4921527H02Rik	0.0
X4921527H02Rik.1	0.0
X4921528I07Rik	0.0
X4921529L05Rik	0.0
X4921530L21Rik	0.0
X4921531C22Rik	273.925784327284	0.878308	1.99064	0.441219	0.659055	0.999681
X4921534H16Rik	0.0
X4921536K21Rik	2.05565468547727	4.92304	4.09798	1.20133	0.229622	0.999681
X4921539E11Rik	0.0
X4921539H07Rik	0.0
X4922502D21Rik	0.0
X4922502N22Rik	0.0
X4930401G09Rik	0.0
X4930401O10Rik	0.0
X4930401O12Rik	0.0
X4930402C01Rik	0.0
X4930402F06Rik	0.0
X4930402F11Rik	0.0
X4930402H05Rik	0.0
X4930402H24Rik	3085.88753887805	-0.268501	0.357559	-0.750929	0.452695	0.999681
X4930402K13Rik	0.0
X4930403D09Rik	0.0
X4930403P22Rik	72.1195635243306	-2.11874	1.95566	-1.08339	0.278636	0.999681
X4930404A12Rik	19.6745211521958	-1.51562	0.515939	-2.9376	0.00330765	0.511829
X4930404H24Rik	0.0
X4930404I05Rik	21.4268564612107	-1.58541	1.18805	-1.33446	0.182053	0.999681
X4930404I20Rik	0.0
X4930404N11Rik	5.27039052879756	-1.12962	3.4265	-0.329673	0.741647	0.999681
X4930405A21Rik	2.89259620733593	-0.274879	4.01804	-0.0684112	0.945458	0.999681
X4930405D11Rik	0.0
X4930405G09Rik	0.0
X4930405H06Rik	0.0
X4930405L22Rik	0.0
X4930405N21Rik	0.0
X4930405O22Rik	0.601345608867629	-2.76218	4.28248	-0.644996	0.51893	0.999681
X4930406D18Rik	0.0
X4930407G08Rik	0.0
X4930407I10Rik	0.0
X4930408K08Rik	0.0
X4930408O17Rik	0.0
X4930412B13Rik	0.0
X4930412C18Rik	31.0722131806294	-0.744293	3.9582	-0.188038
X4930412E21Rik	0.0
X4930412F09Rik	0.0
X4930412F12Rik	19.2322085629705	-0.167519	3.61163	-0.0463832	0.963005	0.999681
X4930412L05Rik	0.770870507053975	3.52492	4.12616	0.854286	0.392947	0.999681
X4930412M03Rik	1.92717626763494	4.83063	4.09913	1.17845	0.238616	0.999681
X4930412O13Rik	0.0
X4930413E15Rik	0.0
X4930413G21Rik	13.3510630241503	-1.85662	3.9781	-0.466711
X4930415H17Rik	0.0
X4930415L06Rik	0.0
X4930415O20Rik	0.256956835684658	1.98648	4.20944	0.471911	0.63699	0.999681
X4930417H01Rik	0.449674462448152	2.76514	4.15701	0.665176	0.505938	0.999681
X4930417O13Rik	0.0
X4930417O22Rik	0.578152880290482	3.11837	4.14073	0.753096	0.451392	0.999681
X4930419G24Rik	0.0
X4930420N18Rik	0.0
X4930421C12Rik	0.0
X4930421P07Rik	0.0
X4930422M22Rik	3.80852218949498	-5.43542	4.21811	-1.28859	0.19754	0.999681
X4930423C22Rik	0.0
X4930423M02Rik	0.0
X4930425K10Rik	0.0
X4930425L21Rik	0.0
X4930425O10Rik	98.5294255408575	1.40327	3.0093	0.466312
X4930426D05Rik	0.0
X4930426I24Rik	0.946567932989023	0.511419	4.12671	0.123929	0.901371	0.999681
X4930426L09Rik	5.19001933355294	-2.14525	4.03078	-0.532218	0.594575	0.999681
X4930428D20Rik	0.0
X4930428N03Rik	0.0
X4930428O21Rik	0.0
X4930429D17Rik	0.0
X4930429F24Rik	37.5969563010099	1.80478	1.56777	1.15118	0.249659	0.999681
X4930429H19Rik	0.0
X4930429P21Rik	0.0
X4930430A15Rik	0.0
X4930430E12Rik	1.00224268144605	-3.5038	4.25192	-0.824051	0.40991	0.999681
X4930430F08Rik	346.838360311681	0.513997	2.01369	0.255251	0.798529	0.999681
X4930430O22Rik	0.0
X4930431F12Rik	0.0
X4930431L21Rik	0.0
X4930431P03Rik	0.0
X4930431P19Rik	73.9105897552989	0.373671	2.74987	0.135887	0.891911	0.999681
X4930432B10Rik	2.32073289119719	-3.42407	3.08058	-1.1115	0.266352	0.999681
X4930432E11Rik	0.0
X4930432H08Rik	0.0
X4930432K21Rik	166.730253147436	-2.90684	3.95482	-0.735012
X4930432L08Rik	0.0
X4930432M17Rik	0.0
X4930433B08Rik	0.0
X4930433I11Rik	0.0
X4930433J02Rik	0.0
X4930433N12Rik	0.0
X4930434B07Rik	0.0
X4930434O05Rik	0.0
X4930435C17Rik	0.0
X4930435E12Rik	0.0
X4930435N07Rik	0.0
X4930437M23Rik	0.0
X4930438A08Rik	0.0
X4930438E09Rik	0.0
X4930439A04Rik	4.62829620556873	-2.1558	3.49861	-0.616188	0.537771	0.999681
X4930439D14Rik	0.0
X4930440C22Rik	0.0
X4930440I19Rik	0.0
X4930441H08Rik	0.0
X4930441J16Rik	0.0
X4930442H23Rik	69.4015584087784	-5.12716	3.9896	-1.28513
X4930442J19Rik	0.0
X4930442L01Rik	0.0
X4930442P19Rik	0.0
X4930443G03Rik	0.0
X4930443O20Rik	22.5778051733419	0.338737	3.95873	0.0855671
X4930444A19Rik	1.06943239321367	0.796674	3.04376	0.26174	0.793522	0.999681
X4930444E06Rik	0.0
X4930444G20Rik	0.0
X4930444M15Rik	0.0
X4930444P10Rik	0.0
X4930445B16Rik	0.0
X4930445N08Rik	0.0
X4930445N18Rik	0.0
X4930447A16Rik	0.0
X4930447C04Rik	0.0
X4930447C11Rik	0.0
X4930447F04Rik	0.0
X4930447F24Rik	0.0
X4930447M23Rik	0.0
X4930447N08Rik	0.0
X4930448A20Rik	0.0
X4930448D08Rik	0.0
X4930448E22Rik	0.0
X4930448H16Rik	0.0
X4930448I06Rik	0.0
X4930448I18Rik	0.0
X4930448K20Rik	0.0
X4930449A18Rik	0.0
X4930449E01Rik	0.0
X4930449I04Rik	0.0
X4930449I24Rik	0.0
X4930451E10Rik	0.379761853250839	0.900044	4.23847	0.212351	0.831833	0.999681
X4930451G09Rik	7.64446586161859	6.80996	4.08522	1.66697	0.0955194	0.999681
X4930451I11Rik	0.0
X4930452B06Rik	71.0593641238566	-1.9568	3.95395	-0.494897	0.620673	0.999681
X4930452N14Rik	0.0
X4930453H23Rik	0.0
X4930453L07Rik	0.0
X4930453N24Rik	972.99751456646	0.449353	0.97593	0.460435	0.645204	0.999681
X4930453O03Rik	0.0
X4930455B14Rik	0.0
X4930455D15Rik	0.0
X4930455G09Rik	0.192717626763494	1.62138	4.23848	0.382539	0.702062	0.999681
X4930455H04Rik	0.0
X4930456G14Rik	0.0
X4930456L15Rik	0.0
X4930458A03Rik	0.0
X4930458B22Rik	0.0
X4930458D05Rik	2.37685073008309	5.13106	4.09564	1.25281	0.210275	0.999681
X4930459L07Rik	0.0
X4930461C15Rik	0.0
X4930461G14Rik	0.0
X4930463O16Rik	0.0
X4930465I24Rik	0.0
X4930465K10Rik	0.899348924896305	3.74357	4.11983	0.908671	0.363524	0.999681
X4930465M20Rik	0.0
X4930466I24Rik	8.74530929848968	-1.68835	3.40563	-0.495753	0.620069	0.999681
X4930467D21Rik	0.0
X4930467E23Rik	0.0
X4930467K11Rik	0.0
X4930469B13Rik	0.0
X4930469K13Rik	0.0
X4930470B04Rik	0.0
X4930470G03Rik	5.33786419784593	0.641241	2.36089	0.27161	0.785922	0.999681
X4930470O06Rik	0.0
X4930470P17Rik	0.0
X4930471C04Rik	0.449674462448152	2.76514	4.15701	0.665176	0.505938	0.999681
X4930471C06Rik	0.0
X4930471D02Rik	0.0
X4930471M09Rik	0.0
X4930473A02Rik	0.0
X4930473D10Rik	0.0
X4930474B08Rik	0.0
X4930474H06Rik	0.869937285825646	-1.09057	2.00055	-0.545135	0.585661	0.999681
X4930474N05Rik	0.0
X4930477E14Rik	0.0
X4930477O15Rik	0.0
X4930478K11Rik	0.0
X4930478M09Rik	1.22054496950213	4.17808	4.10969	1.01664	0.309325	0.999681
X4930478P22Rik	0.0
X4930479D17Rik	0.449674462448152	2.76514	4.15701	0.665176	0.505938	0.999681
X4930479H17Rik	0.0
X4930480C01Rik	0.0
X4930480E11Rik	0.0
X4930480G23Rik	0.0
X4930480K02Rik	0.256956835684658	1.98648	4.20944	0.471911	0.63699	0.999681
X4930480K15Rik	0.0
X4930480K23Rik	11.3624014253747	1.79127	3.96784	0.451448	0.651666	0.999681
X4930481A15Rik	133.210658045076	0.138958	2.90978	0.0477554	0.961911	0.999681
X4930481B07Rik	22.071031370797	-3.23843	3.53516	-0.916063	0.359634	0.999681
X4930483J18Rik	0.0
X4930483K19Rik	0.457405371973868	1.26514	4.20944	0.30055	0.763758	0.999681
X4930483O08Rik	0.0
X4930486I03Rik	0.0
X4930486L24Rik	501.880935734196	1.59918	1.74423	0.916839	0.359227	0.999681
X4930486N12Rik	0.0
X4930487D11Rik	0.0
X4930488B22Rik	0.935221132436725	-3.41111	4.25495	-0.801681	0.422738	0.999681
X4930488L21Rik	0.0
X4930488N24Rik	0.0
X4930500F04Rik	0.0
X4930500F10Rik	5.75939031317962	-6.03299	4.21402	-1.43165	0.152245	0.999681
X4930500L23Rik	0.0
X4930500M09Rik	4.26243180867838	0.0188478	1.12716	0.0167215	0.986659	0.999681
X4930502C17Rik	0.0
X4930502E09Rik	0.963588133817469	3.84158	4.11727	0.93304	0.350799	0.999681
X4930502E18Rik	0.0
X4930503B20Rik	0.665584817788794	-1.5129	4.23388	-0.357331	0.720844	0.999681
X4930503E14Rik	0.0
X4930503H13Rik	0.0
X4930503L19Rik	1173.19229187748	0.314149	0.332658	0.944359	0.344986	0.999681
X4930503O07Rik	0.0
X4930504D19Rik	0.0
X4930504O13Rik	0.0
X4930505A04Rik	0.0
X4930505G20Rik	0.0
X4930505K13Rik	0.0
X4930505K14Rik	0.0
X4930505M18Rik	0.0
X4930505N22Rik	3.10402930056309	-1.94041	2.15807	-0.899139	0.368579	0.999681
X4930505O20Rik	0.0
X4930506C21Rik	16.9910551265133	-2.03488	0.702216	-2.8978	0.00375792	0.548832
X4930507D05Rik	2.89282191070197	3.74617	2.8262	1.32551	0.185001	0.999681
X4930507D10Rik	0.0
X4930509E16Rik	1.92717626763494	4.83063	4.09913	1.17845	0.238616	0.999681
X4930509G22Rik	15.2153461315379	-5.15151	3.83102	-1.34468
X4930509H03Rik	2.11989389439843	4.96711	4.09745	1.21224	0.225419	0.999681
X4930509J09Rik	0.0
X4930509K18Rik	0.0
X4930510E17Rik	0.0
X4930511A02Rik	0.0
X4930511E03Rik	0.0
X4930511M06Rik	0.449674462448152	2.76514	4.15701	0.665176	0.505938	0.999681
X4930511M18Rik	0.0
X4930511O05Rik	0.0
X4930512B01Rik	0.81814895780516	1.18042	4.15906	0.283818	0.77655	0.999681
X4930512H18Rik	3.50478948928331	2.46741	4.01725	0.614203	0.539081	0.999681
X4930512J16Rik	0.0
X4930512M02Rik	0.0
X4930512P04Rik	0.0
X4930513D17Rik	0.0
X4930513N10Rik	22.4516038632761	-0.877826	3.0095	-0.291685
X4930513N20Rik	1.60598022302912	4.56983	4.1028	1.11383	0.265351	0.999681
X4930513O06Rik	0.0
X4930515B02Rik	0.0
X4930515G01Rik	9.16150348611285	0.708801	3.96966	0.178554	0.858288	0.999681
X4930515G13Rik	0.0
X4930515G16Rik	0.0
X4930515L19Rik	0.0
X4930516B21Rik	67.8846896415358	1.37563	2.98696	0.460544
X4930516K23Rik	0.0
X4930517E11Rik	0.0
X4930517G19Rik	7.28295688229721	-1.02601	2.55678	-0.401291	0.688206	0.999681
X4930517J16Rik	0.0
X4930517L18Rik	0.0642392089211646	0.613593	4.27989	0.143366	0.886001	0.999681
X4930517O19Rik	0.128478417842329	1.22929	4.25155	0.289138	0.772476	0.999681
X4930518C09Rik	0.0
X4930518I15Rik	14.7391276557749	-0.926566	2.8211	-0.328442	0.742578	0.999681
X4930518I17Rik	0.0
X4930518J20Rik	0.0
X4930518J21Rik	0.0
X4930519A11Rik	0.0
X4930519D14Rik	0.0
X4930519E07Rik	0.0
X4930519F09Rik	1.19113333043147	0.46313	1.93086	0.239857	0.810441	0.999681
X4930519F16Rik	0.0
X4930519F24Rik	0.0
X4930519G04Rik	0.0
X4930519H02Rik	0.0
X4930519L02Rik	0.0
X4930519P11Rik	0.444001062172003	1.26514	4.20944	0.30055	0.763758	0.999681
X4930520M14Rik	0.0
X4930520O04Rik	8.20559854108062	4.7719	4.04207	1.18056	0.237778	0.999681
X4930521E06Rik	0.0
X4930522H14Rik	0.0
X4930522L14Rik	411.560676869329	-2.03925	2.00551	-1.01682	0.309238	0.999681
X4930522N08Rik	0.0
X4930522O17Rik	0.0
X4930523C07Rik	8076.65620514888	-0.724111	0.363036	-1.9946	0.0460868	0.999681
X4930524B15Rik	0.0
X4930524B17Rik	0.0
X4930524J08Rik	2.4820582704732	-0.654776	3.04585	-0.214973	0.829788	0.999681
X4930524N10Rik	0.0
X4930524O07Rik	14.8680542818711	0.23382	1.34742	0.173532	0.862234	0.999681
X4930524O08Rik	0.0
X4930525G20Rik	0.0
X4930526A20Rik	78.299838767161	-0.116783	0.440959	-0.264839	0.791134	0.999681
X4930526F13Rik	0.0
X4930526L06Rik	0.0
X4930526M16Rik	0.0
X4930527A07Rik	0.0
X4930527B05Rik	0.0
X4930527E20Rik	0.166921878719417	-1.35702	4.32797	-0.313547	0.753865	0.999681
X4930527J03Rik	0.0
X4930528D03Rik	0.0
X4930528G23Rik	0.0
X4930528H21Rik	0.0
X4930528J11Rik	10.7258272299105	-0.780271	0.894857	-0.871951	0.383235	0.999681
X4930528P14Rik	0.0
X4930529C04Rik	0.0
X4930529I22Rik	0.0
X4930532G15Rik	12.4810805547923	0.240657	3.96521	0.0606921	0.951604	0.999681
X4930532M18Rik	0.0
X4930533B01Rik	0.0
X4930533D04Rik	0.0
X4930533I22Rik	0.0
X4930533K18Rik	0.0
X4930533L02Rik	0.0
X4930533N22Rik	0.0
X4930533P14Rik	0.0
X4930534D22Rik	8.65144688277355	-0.204305	1.95777	-0.104356	0.916887	0.999681
X4930535E02Rik	0.0
X4930535G08Rik	0.0
X4930535I16Rik	11.3418661750016	-1.81766	1.77975	-1.0213	0.30711	0.999681
X4930535L15Rik	0.40089707257842	-2.14147	4.32199	-0.495483	0.62026	0.999681
X4930535O05Rik	0.0
X4930537H20Rik	34.2339667091289	5.45091	3.25833	1.67291	0.0943445	0.999681
X4930538E20Rik	0.0
X4930539C22Rik	0.0
X4930539E08Rik	0.0
X4930539J05Rik	26.9692577382465	-3.45697	3.54159	-0.976108	0.329011	0.999681
X4930539M17Rik	0.0
X4930540E01Rik	0.0
X4930540M05Rik	0.328926954131539	0.507949	4.25155	0.119474	0.9049	0.999681
X4930542C12Rik	0.0
X4930542C16Rik	0.0
X4930543E12Rik	0.0
X4930543N07Rik	0.0
X4930544D05Rik	0.0
X4930544G11Rik	0.500765636158251	-2.52952	4.29571	-0.588848	0.555963	0.999681
X4930544I03Rik	0.0
X4930544L04Rik	0.0
X4930544M13Rik	0.0
X4930545L23Rik	2.26144219857676	-1.88541	4.10759	-0.459005	0.646231	0.999681
X4930546C10Rik	0.0
X4930547E08Rik	0.0
X4930547M16Rik	0.0
X4930548G14Rik	0.0
X4930548H24Rik	0.0
X4930548K13Rik	0.0
X4930550C14Rik	100.266626668909	2.59685	2.25321	1.15251	0.249111	0.999681
X4930550C17Rik	0.0
X4930550L24Rik	0.40089707257842	-2.14147	4.32199	-0.495483	0.62026	0.999681
X4930551L18Rik	0.0
X4930551O13Rik	0.20044853628921	-1.35702	4.32797	-0.313547	0.753865	0.999681
X4930552P12Rik	1.96872187545151	1.72473	4.04553	0.426329	0.669868	0.999681
X4930553I04Rik	0.0
X4930553J12Rik	0.0
X4930553M12Rik	0.0
X4930553P18Rik	1.79869784979261	4.73189	4.10044	1.15399	0.248502	0.999681
X4930554C24Rik	0.0
X4930554G22Rik	0.0
X4930554G24Rik	0.0
X4930554H23Rik	0.0
X4930555A03Rik	212.119854215211	-2.4542	1.78245	-1.37687	0.168552	0.999681
X4930555B11Rik	0.0
X4930555B12Rik	0.0
X4930555F03Rik	0.0
X4930555G01Rik	0.0
X4930555K19Rik	0.0
X4930555M17Rik	0.0
X4930555O08Rik	1.60358829031368	-4.18467	4.23472	-0.988182	0.323063	0.999681
X4930556G01Rik	0.0
X4930556G22Rik	0.0
X4930556I23Rik	0.0
X4930556J24Rik	2.23510505923707	1.11577	1.26151	0.884471	0.376442	0.999681
X4930556L07Rik	0.0
X4930556M19Rik	217.14637733172	-1.65572	1.83788	-0.900888	0.367648	0.999681
X4930556N13Rik	0.0
X4930557B06Rik	0.0
X4930557F10Rik	0.0
X4930557J02Rik	0.0
X4930557K07Rik	0.25128343540851	-0.107743	4.27989	-0.0251741	0.979916	0.999681
X4930558C23Rik	0.0
X4930558F17Rik	0.0
X4930558G05Rik	0.0
X4930558J18Rik	0.0
X4930558J22Rik	0.187044226487345	-1.35702	4.32797	-0.313547	0.753865	0.999681
X4930558K02Rik	0.0
X4930558N11Rik	0.0
X4930560O18Rik	6.79976861917846	-0.645943	1.38426	-0.466635	0.640761	0.999681
X4930562A09Rik	0.0
X4930562C15Rik	2.08708582049272	-2.172	4.13866	-0.524809	0.599716	0.999681
X4930562D21Rik	0.0
X4930562F07Rik	96.2756604582064	0.500405	0.656403	0.762344	0.445855	0.999681
X4930562F17Rik	0.0
X4930563D23Rik	0.0
X4930563E18Rik	3.01924281929474	5.47422	4.09244	1.33764	0.181013	0.999681
X4930563E22Rik	99.5628850739391	-3.39343	3.0287	-1.12042	0.262534	0.999681
X4930563F08Rik	0.0
X4930563H07Rik	0.0
X4930563I02Rik	0.0
X4930563M21Rik	0.0
X4930564D02Rik	0.0
X4930565D16Rik	0.0
X4930565N06Rik	0.0
X4930566F21Rik	0.192717626763494	1.62138	4.23848	0.382539	0.702062	0.999681
X4930566N20Rik	0.0
X4930567H17Rik	0.0
X4930567K12Rik	0.0
X4930568A12Rik	0.0
X4930568A13Rik	0.0
X4930568D16Rik	0.0
X4930568G15Rik	0.0
X4930569F06Rik	0.0
X4930570D08Rik	0.0
X4930570G19Rik	0.0
X4930570N18Rik	0.0
X4930571K23Rik	0.0
X4930571N24Rik	0.0
X4930572K03Rik	0.0
X4930572O03Rik	0.0
X4930573C15Rik	0.0
X4930573H18Rik	0.0
X4930573I07Rik	0.0
X4930577H14Rik	0.0
X4930577N17Rik	42.8997287218764	-0.302486	1.16737	-0.259118	0.795544	0.999681
X4930578C19Rik	884.614696112717	0.486353	0.690161	0.704694	0.481001	0.999681
X4930578G10Rik	0.187044226487345	-1.35702	4.32797	-0.313547	0.753865	0.999681
X4930578I06Rik	0.0
X4930578I07Rik	0.0
X4930578M01Rik	0.0
X4930579C12Rik	0.0
X4930579D09Rik	0.0
X4930579F01Rik	0.0
X4930579G18Rik	0.568310458118767	-2.68994	4.28636	-0.627558	0.530293	0.999681
X4930579G24Rik	169.026232342844	-1.40704	2.86865	-0.490489	0.623788	0.999681
X4930579H20Rik	0.0
X4930579K19Rik	6.820034099264	0.841426	3.97606	0.211623	0.832401	0.999681
X4930579M01Rik	0.0
X4930579O11Rik	0.0
X4930580E04Rik	14.7446407760725	-1.77763	3.9746	-0.447246
X4930581F22Rik	138.77752824456	-2.01543	1.30112	-1.549	0.121381	0.999681
X4930583I09Rik	0.0
X4930583K01Rik	0.0
X4930583P06Rik	0.0
X4930584F24Rik	0.0
X4930586N03Rik	0.0
X4930587A21Rik	0.0
X4930587E11Rik	0.0
X4930588G17Rik	0.0
X4930588K23Rik	0.0
X4930589L23Rik	0.963588133817469	3.84158	4.11727	0.93304	0.350799	0.999681
X4930589O11Rik	31.9413136118647	-0.0173586	2.55963	-0.00678169	0.994589	0.999681
X4930589P08Rik	0.0
X4930590H14Rik	0.0
X4930590J08Rik	3.40467807282172	5.64672	4.0911	1.38025	0.167511	0.999681
X4930590L14Rik	0.0
X4930590L20Rik	0.0
X4930591A17Rik	0.0
X4930592C13Rik	0.0
X4930593A02Rik	0.0
X4930593C16Rik	0.0
X4930594C11Rik	0.0
X4930594M17Rik	0.0
X4930594M22Rik	188.964189352493	0.148129	1.41257	0.104865	0.916483	0.999681
X4930594O21Rik	0.0
X4930595D18Rik	0.0
X4930595L18Rik	0.0
X4930595M18Rik	0.0
X4930595O18Rik	0.0
X4930596D02Rik	0.0
X4930596I21Rik	0.0
X4930597A21Rik	0.0
X4930597L12Rik	0.642392089211646	3.26703	4.13494	0.790103	0.429468	0.999681
X4930597O21Rik	0.0
X4930598A11Rik	0.0
X4930598F16Rik	0.0
X4930598N05Rik	0.0
X4930599A14Rik	0.0
X4930599N23Rik	44.8127799283967	-0.664912	0.823901	-0.807029	0.41965	0.999681
X4930599N24Rik	0.0
X4931400O07Rik	0.0
X4931403E22Rik	0.328926954131539	0.507949	4.25155	0.119474	0.9049	0.999681
X4931403G20Rik	2.88124940678364	-1.38919	4.0496	-0.343043	0.731566	0.999681
X4931406B18Rik	0.0
X4931406C07Rik	88.3278577100082	-0.707052	2.76494	-0.25572	0.798167	0.999681
X4931406G06Rik	10.4281077524698	-0.159684	3.96929	-0.0402299	0.96791	0.999681
X4931406P16Rik	17202.882886877	-0.0285197	0.136466	-0.208987	0.834458	0.999681
X4931408C20Rik	0.0
X4931409K22Rik	0.0
X4931412I15Rik	0.0
X4931413I07Rik	0.0
X4931413K12Rik	8.71935987833696	-3.86882	2.46995	-1.56636	0.117265	0.999681
X4931414P19Rik	100.178177448524	6.87099	2.74376	2.50422	0.0122721	0.97036
X4931415C17Rik	10.1287552316974	-2.22716	3.99419	-0.557601	0.577117	0.999681
X4931417E11Rik	0.0
X4931419H13Rik	0.0
X4931422A03Rik	5.98437196572685	-2.0932	1.99808	-1.0476	0.294821	0.999681
X4931423N10Rik	0.0
X4931428F04Rik	177.173234147222	0.863675	1.95505	0.441767	0.658658	0.999681
X4931428L18Rik	0.0
X4931429L15Rik	0.0
X4931429P17Rik	0.0
X4931431B13Rik	0.0
X4931431C16Rik	11.5167682503064	-1.46974	2.77896	-0.528883	0.596887	0.999681
X4931440F15Rik	0.922988150271897	2.74852	2.34209	1.17353	0.240582	0.999681
X4931440J10Rik	0.0
X4931440P22Rik	143.405503833665	-1.26474	0.759804	-1.66456	0.0960006	0.999681
X4932411K12Rik	0.0
X4932411N23Rik	0.0
X4932412D23Rik	0.0
X4932413F04Rik	0.0
X4932414J04Rik	0.0
X4932414N04Rik	0.0
X4932415D10Rik	0.0
X4932415M13Rik	0.0
X4932416K20Rik	0.0
X4932422M17Rik	4.90510052047481	-3.83112	2.40615	-1.59222	0.111335	0.999681
X4932429P05Rik	0.0
X4932430I15Rik	0.0
X4932431L22Rik	0.0
X4932431P20Rik	0.0
X4932435O22Rik	0.0
X4932438A13Rik	3978.21792092904	0.180998	0.391963	0.461774	0.644243	0.999681
X4932438H23Rik	0.585883789816197	1.82814	4.16898	0.438511	0.661016	0.999681
X4932441J04Rik	0.128478417842329	1.22929	4.25155	0.289138	0.772476	0.999681
X4932442E05Rik	1.40842340709804	-0.886532	1.93274	-0.458691	0.646456	0.999681
X4932443I19Rik	0.0
X4932443L11Rik	3.16380106897798	1.3959	1.87454	0.74466	0.456477	0.999681
X4932702P03Rik	7.01710087046953	1.5613	3.97703	0.39258	0.69463	0.999681
X4933400A11Rik	0.0
X4933400C23Rik	0.0
X4933400F21Rik	0.256956835684658	1.98648	4.20944	0.471911	0.63699	0.999681
X4933400L20Rik	0.0
X4933401B06Rik	0.222030252415235	1.51965	4.24156	0.358276	0.720137	0.999681
X4933401H06Rik	0.0
X4933401J01Rik	0.0
X4933402C05Rik	0.0
X4933402C06Rik	0.0
X4933402D24Rik	0.0
X4933402E13Rik	0.0
X4933402J07Rik	0.578152880290482	3.11837	4.14073	0.753096	0.451392	0.999681
X4933402J10Rik	0.0
X4933402N03Rik	0.0
X4933402N22Rik	0.0
X4933403L11Rik	0.0
X4933403O08Rik	0.0
X4933404I11Rik	0.0
X4933404K08Rik	0.0
X4933404O12Rik	489.613184178682	-2.21374	2.36992	-0.934101	0.350252	0.999681
X4933405D12Rik	0.0
X4933405E24Rik	0.0
X4933405L10Rik	0.385435253526988	2.54948	4.16898	0.611535	0.540846	0.999681
X4933405O20Rik	0.0
X4933406C10Rik	0.689611097304364	-0.808779	4.21011	-0.192104	0.847661	0.999681
X4933406D12Rik	0.0
X4933406F09Rik	0.0
X4933406G16Rik	0.0
X4933406I18Rik	0.0
X4933406J09Rik	0.0
X4933406J10Rik	0.0
X4933406K04Rik	0.0
X4933406L23Rik	0.0
X4933406M09Rik	0.0
X4933406P04Rik	19.4744894098017	1.65002	3.76711	0.438008	0.661381	0.999681
X4933407E24Rik	0.0
X4933407I08Rik	0.0
X4933407K13Rik	556.77502347136	0.128276	1.34278	0.0955299	0.923894	0.999681
X4933407L21Rik	0.0
X4933408A14Rik	0.0
X4933408B17Rik	0.986780862394617	0.42299	4.12174	0.102624	0.918261	0.999681
X4933408J17Rik	14.4419838918088	-2.94277	2.1339	-1.37906	0.167877	0.999681
X4933408N05Rik	0.0
X4933409D19Rik	0.0
X4933409G03Rik	0.0
X4933411E06Rik	0.0
X4933411G06Rik	0.0
X4933411K16Rik	0.0
X4933411O13Rik	0.0
X4933412A08Rik	5.41803395988314	1.9897	1.37396	1.44814	0.147577	0.999681
X4933412E24Rik	0.0
X4933412L11Rik	0.706631298132811	3.40174	4.13017	0.823633	0.410148	0.999681
X4933413C19Rik	0.0
X4933413G19Rik	0.0
X4933413J09Rik	7.10552264033609	-1.43985	3.99261	-0.360629	0.718377	0.999681
X4933413L06Rik	0.0
X4933414I15Rik	0.0
X4933415A04Rik	69.4773842955522	9.99056	3.32447	3.00516	0.00265445	0.443539
X4933415F23Rik	0.0
X4933415J04Rik	0.0
X4933416C03Rik	0.0
X4933416E03Rik	0.0
X4933416E14Rik	0.0
X4933416I08Rik	0.0
X4933416M07Rik	4.21791925076802	-0.000133574	1.64332	-8.12829e-05	0.999935	0.999938
X4933417A18Rik	0.0
X4933417C20Rik	9.91334400382929	-6.81763	4.21067	-1.61913	0.105419	0.999681
X4933417D19Rik	1.41276227388757	0.494484	4.06998	0.121495	0.903299	0.999681
X4933417E11Rik	0.0
X4933417G07Rik	1.61088226122474	0.44531	3.28452	0.135579	0.892154	0.999681
X4933417O13Rik	0.0
X4933421A08Rik	0.449674462448152	2.76514	4.15701	0.665176	0.505938	0.999681
X4933421D24Rik	0.0
X4933421I07Rik	0.0
X4933421O10Rik	244.722278703072	-0.570939	2.01917	-0.282759	0.777362	0.999681
X4933423L19Rik	0.0
X4933423P22Rik	6.83576873538864	-1.46955	3.40868	-0.431119	0.666382	0.999681
X4933424G06Rik	0.0
X4933424H11Rik	0.0
X4933424L21Rik	0.0
X4933424M12Rik	0.0
X4933424N20Rik	0.0
X4933425D22Rik	0.0
X4933425L06Rik	8.97812287139256	-6.67467	4.21115	-1.585	0.112967	0.999681
X4933425M03Rik	1.54174101410795	4.51149	4.10371	1.09937	0.271607	0.999681
X4933426K07Rik	0.0
X4933427D06Rik	0.0
X4933427D14Rik	742.951599314485	0.516667	1.15444	0.447548	0.654479	0.999681
X4933427E11Rik	1.73445864087144	4.67987	4.10117	1.14111	0.253826	0.999681
X4933427E13Rik	0.0
X4933427G23Rik	3.39668273331823	1.0025	2.18948	0.457871	0.647045	0.999681
X4933427I04Rik	0.128478417842329	1.22929	4.25155	0.289138	0.772476	0.999681
X4933427I22Rik	0.0
X4933427J07Rik	0.166921878719417	-1.35702	4.32797	-0.313547	0.753865	0.999681
X4933428C19Rik	0.0
X4933428G20Rik	69.3687950450687	-0.81215	1.30528	-0.622204	0.533808	0.999681
X4933428M09Rik	0.0
X4933428P19Rik	12.4534259376272	-0.147834	1.13455	-0.130302	0.896327	0.999681
X4933429H19Rik	22.6682711919019	0.530732	0.668033	0.79447	0.426922	0.999681
X4933430A20Rik	0.0
X4933430H06Rik	0.0
X4933430H16Rik	0.0
X4933430I17Rik	0.0
X4933430L12Rik	0.0
X4933430M04Rik	0.0
X4933430N04Rik	0.0
X4933431C10Rik	0.0
X4933431E20Rik	61.3559650245305	-0.0746773	2.11314	-0.0353394	0.971809	0.999681
X4933431G14Rik	0.0
X4933431K14Rik	61.4277727683375	-2.21036	3.8524	-0.573762	0.566129	0.999681
X4933431K23Rik	0.315522644329674	0.507949	4.25155	0.119474	0.9049	0.999681
X4933431M02Rik	0.0
X4933432K03Rik	0.0
X4933433F19Rik	0.0
X4933433G15Rik	13.9122726534571	-3.84088	3.359	-1.14346	0.252848	0.999681
X4933434E20Rik	1754.68284900218	0.130924	0.568576	0.230265	0.817886	0.999681
X4933434M16Rik	0.0
X4933435F18Rik	0.0
X4933435G04Rik	0.0
X4933436E23Rik	0.0
X4933436F18Rik	0.578152880290482	3.11837	4.14073	0.753096	0.451392	0.999681
X4933436H12Rik	0.0
X4933436I01Rik	0.0
X4933436I20Rik	0.0
X4933437G19Rik	74.871771553124	5.13473	1.99888	2.5688	0.0102051	0.905686
X4933438A12Rik	0.0
X4933438B17Rik	0.0
X4933438K21Rik	0.0
X4933439C10Rik	504.757571096959	-0.650403	0.331603	-1.96139	0.0498337	0.999681
X4933439J24Rik	0.0
X4933439K11Rik	11.7215568482907	0.185959	3.96625	0.0468852	0.962605	0.999681
X4933439N06Rik	0.0
X4933439N14Rik	0.0
X4933440J02Rik	0.0
X4933440M02Rik	0.0
X4933440N22Rik	80.7741008680546	0.505514	0.488254	1.03535	0.300504	0.999681
X5031410I06Rik	0.0
X5031415H12Rik	66.0373273904868	0.793907	1.93176	0.410975	0.681091	0.999681
X5031425E22Rik	2473.9061786825	-0.174283	0.46759	-0.372726	0.709353	0.999681
X5031425F14Rik	0.0
X5031434C07Rik	47.9124882032868	-2.98761	3.96518	-0.753461
X5031434O11Rik	144.131521713346	-0.434622	2.02598	-0.214524	0.830139	0.999681
X5031439G07Rik	2662.08482104986	-0.0726399	0.325927	-0.222872	0.823635	0.999681
X5033403F01Rik	0.0
X5033403H07Rik	0.0
X5033404E19Rik	2.95500361037357	5.44335	4.0927	1.33002	0.183513	0.999681
X5033417F24Rik	18.2867890252634	3.70436	3.01282	1.22953	0.218872	0.999681
X5033423K11Rik	0.0
X5033426O07Rik	9.57713754690411	0.148322	3.96978	0.0373627	0.970196	0.999681
X5033428I22Rik	0.0
X5033430I15Rik	78.8473067435435	-0.60052	2.72211	-0.220608	0.825398	0.999681
X5330406M23Rik	569.736323993945	1.65341	2.47278	0.668644	0.503722	0.999681
X5330411J11Rik	0.0
X5330411O13Rik	0.0
X5330413D20Rik	0.0
X5330413P13Rik	0.0
X5330416C01Rik	0.0
X5330417C22Rik	0.0
X5330417H12Rik	0.0
X5330425B07Rik	0.0
X5330426L24Rik	0.0
X5330429C05Rik	0.0
X5330434G04Rik	0.0
X5330437M03Rik	0.0
X5330438D12Rik	50.3726908455141	-0.533076	2.87174	-0.185629	0.852736	0.999681
X5330438I03Rik	4.18184561002019	2.5938	1.74266	1.48841	0.136642	0.999681
X5330439A09Rik	0.0
X5330439B14Rik	0.128478417842329	1.22929	4.25155	0.289138	0.772476	0.999681
X5330439K02Rik	10.6237724233281	-6.91677	4.21036	-1.6428	0.100425	0.999681
X5430400D12Rik	85.1933845184263	5.2536	2.37575	2.21134	0.0270124	0.999681
X5430401F13Rik	0.0
X5430402E10Rik	0.0
X5430402O13Rik	6.6945554617095	1.28134	3.35095	0.382382	0.702178	0.999681
X5430402P08Rik	0.0
X5430403G16Rik	51.2133345284612	1.80541	3.95468	0.456526
X5430403N17Rik	0.0
X5430405H02Rik	234.358432968564	0.815637	1.07471	0.75894	0.447888	0.999681
X5430416N02Rik	218.037785851198	0.337397	0.261564	1.28992	0.197078	0.999681
X5430419D17Rik	0.0
X5430420F09Rik	0.0
X5430421F17Rik	0.0
X5430427M07Rik	0.0
X5430427N15Rik	0.0
X5430427O19Rik	0.0
X5430430B14Rik	0.0
X5430431A17Rik	0.6253718883832	-1.42447	4.23872	-0.336061	0.736825	0.999681
X5430433H01Rik	7.00916231679813	-6.31729	4.21259	-1.49962	0.133713	0.999681
X5430434F05Rik	2.06263443729616	-0.639911	1.24269	-0.514941	0.606594	0.999681
X5430434I15Rik	0.0
X5430435K18Rik	0.0
X5430437J10Rik	0.0
X5530400C23Rik	0.0
X5530400K19Rik	0.0
X5530401A14Rik	0.0
X5530601H04Rik	375.101217593732	-0.552076	2.5759	-0.214324	0.830294	0.999681
X5730403I07Rik	0.0
X5730405O15Rik	11.9803454898589	-0.95717	3.97127	-0.241024	0.809537	0.999681
X5730408A14Rik	0.0
X5730409E04Rik	51.5872502803421	0.905049	2.72966	0.331562	0.74022	0.999681
X5730412P04Rik	0.0
X5730416F02Rik	2.13056171212158	0.622708	2.01799	0.308579	0.757642	0.999681
X5730419F03Rik	0.561132679462035	-2.67374	4.28726	-0.623649	0.532858	0.999681
X5730420D15Rik	0.578152880290482	3.11837	4.14073	0.753096	0.451392	0.999681
X5730422E09Rik	0.0
X5730435O14Rik	0.0
X5730437C11Rik	0.0
X5730455P16Rik	912.947422867463	-0.529806	2.17289	-0.243825	0.807366	0.999681
X5730460C07Rik	0.0
X5730480H06Rik	500.873960347346	-1.42524	1.99035	-0.716076	0.473944	0.999681
X5730488B01Rik	0.0
X5730507A11Rik	46.4904354213813	-1.49216	3.95749	-0.377046
X5730507C01Rik	1.42707960384321	0.334493	1.8806	0.177865	0.858829	0.999681
X5730522E02Rik	0.0
X5730559C18Rik	0.0
X5730585A16Rik	0.0
X5730596B20Rik	0.0
X5830405F06Rik	0.0
X5830408C22Rik	13.0176878272663	0.737632	3.96412	0.186077	0.852384	0.999681
X5830411K02Rik	0.0
X5830411N06Rik	0.0
X5830415G21Rik	0.0
X5830416I19Rik	0.0
X5830417I10Rik	521.328659063365	0.55959	1.28434	0.435704	0.663052	0.999681
X5830418P13Rik	0.0
X5830432E09Rik	0.0
X5830437K03Rik	0.0
X5830444B04Rik	88.3076107130841	-1.58636	3.95453	-0.401149
X5830444F18Rik	0.0
X5830454E08Rik	14.2947888169043	-1.09542	3.96893	-0.275998
X5830462I19Rik	22.3464043088153	0.524424	1.68947	0.310408	0.756251	0.999681
X5830468F06Rik	63.1205508946633	-1.02833	2.66309	-0.386143	0.69939	0.999681
X5830473C10Rik	0.0
X5830487J09Rik	0.0
X5930403N24Rik	0.601345608867629	-2.76218	4.28248	-0.644996	0.51893	0.999681
X5930409G06Rik	0.0
X5930412G12Rik	3.72587411742755	5.77621	4.09019	1.41221	0.157887	0.999681
X5930420M18Rik	58.5261212362313	-1.861	3.89837	-0.477379	0.633092	0.999681
X5930422O12Rik	0.0
X5930430L01Rik	42.9891745542908	0.918222	3.95491	0.232173
X5930435M05Rik	0.0
X6030400A10Rik	9.87653778841699	-2.17842	3.44048	-0.633172	0.526621	0.999681
X6030407O03Rik	0.0
X6030408B16Rik	1.66454603167413	3.72936	4.1047	0.908558	0.363584	0.999681
X6030419C18Rik	0.899348924896305	3.74357	4.11983	0.908671	0.363524	0.999681
X6030442E23Rik	0.0
X6030442K20Rik	4.80859737438818	1.62495	2.13494	0.761123	0.446584	0.999681
X6030443J06Rik	0.689611097304364	-0.808779	4.21011	-0.192104	0.847661	0.999681
X6030445D17Rik	67.8301017902348	-0.553022	2.71057	-0.204024	0.838335	0.999681
X6030452D12Rik	0.0
X6030458C11Rik	623.314850464661	-0.511002	3.19929	-0.159724	0.873099	0.999681
X6030460B20Rik	0.0
X6030468B19Rik	0.0
X6030469F06Rik	0.0
X6030471H07Rik	0.0
X6030498E09Rik	0.0
X6230400D17Rik	83.3642722967843	4.77965	1.49071	3.20629	0.00134459	0.27813
X6330403K07Rik	7.25385633528801	2.90561	3.13788	0.925979	0.354457	0.999681
X6330403L08Rik	77.5961998027315	-0.185932	1.81485	-0.10245	0.918399	0.999681
X6330403N20Rik	0.0
X6330409D20Rik	4.94440929842058	-1.71051	4.01834	-0.425675	0.670345	0.999681
X6330410L21Rik	0.0
X6330411D24Rik	0.0
X6330415B21Rik	0.0
X6330418K02Rik	84.0750201572267	-1.3293	3.95429	-0.336166	0.736746	0.999681
X6330419E04Rik	0.0
X6330420H09Rik	0.0
X6330549D23Rik	30.5263923362991	-0.558456	2.57545	-0.216838	0.828334	0.999681
X6330562C20Rik	4.84647237447477	1.03372	3.98643	0.25931	0.795396	0.999681
X6430500D05Rik	0.0
X6430503K07Rik	0.0
X6430511E19Rik	110.840973028046	1.66423	0.710375	2.34275	0.0191421	0.999681
X6430531B16Rik	0.37408845297469	-2.10615	4.32405	-0.487078	0.626203	0.999681
X6430548M08Rik	949.389529132135	-0.756475	3.26268	-0.231857	0.816649	0.999681
X6430550D23Rik	11.1945822139219	0.775273	2.62852	0.294947	0.768034	0.999681
X6430562O15Rik	138.138730566149	-1.42488	1.99032	-0.715903	0.474052	0.999681
X6430571L13Rik	7.83718348838208	6.84581	4.0851	1.6758	0.0937779	0.999681
X6430573F11Rik	26.3966414663225	7.86411	4.05249	1.94056	0.0523116	0.999681
X6430573P05Rik	186.771635757488	-4.26488	2.27912	-1.87129
X6430584L05Rik	0.0
X6430590A07Rik	26.2205880751363	1.17025	3.95757	0.295699
X6430628N08Rik	0.0
X6430710C18Rik	8.81188541964117	-4.51869	3.52332	-1.28251	0.199665	0.999681
X6430710M23Rik	13.2557921703334	-7.23672	4.2095	-1.71914
X6530401F13Rik	0.0
X6530402F18Rik	1084.62720342755	-0.11208	0.539575	-0.20772	0.835448	0.999681
X6530403H02Rik	0.0
X6530409C15Rik	1.82709542239811	-0.047619	2.8763	-0.0165556	0.986791	0.999681
X6530411M01Rik	0.0
X6530437J22Rik	2.40538243547052	-4.77125	4.22516	-1.12925	0.258794	0.999681
X6720427I07Rik	76.3054025686577	-2.32812	2.15928	-1.07819	0.280949	0.999681
X6720464F23Rik	106.051662387697	2.02685	3.05411	0.663647	0.506916	0.999681
X6720469O03Rik	0.0
X6720475M21Rik	2.69804677468891	5.31282	4.09385	1.29776	0.194371	0.999681
X6720482G16Rik	7.22114861204209	1.20107	3.97509	0.302149	0.762539	0.999681
X6720483E21Rik	91.9705241266875	2.28532	3.28737	0.695183
X6720489N17Rik	198.738738058363	-2.47398	2.84789	-0.868705	0.385008	0.999681
X6820402A03Rik	180.725759120372	4.47984	3.78743	1.18282
X6820408C15Rik	0.0
X6820426E19Rik	0.0
X6820431F20Rik	2428.68763857796	1.47097	0.56442	2.60617	0.00915615	0.881575
X7330404K18Rik	0.0
X7330423F06Rik	1.31498298568756	-1.41719	4.15559	-0.341032	0.733079	0.999681
X7420426K07Rik	0.0
X7420461P10Rik	0.0
X7420700N18Rik	0.0
X7530416G11Rik	0.0
X7530428D23Rik	0.0
X7630403G23Rik	0.0
X8030411F24Rik	0.0
X8030423F21Rik	0.0
X8030423J24Rik	0.0642392089211646	0.613593	4.27989	0.143366	0.886001	0.999681
X8030442B05Rik	0.0
X8030443G20Rik	0.0
X8030445P17Rik	0.0
X8030451A03Rik	0.0
X8030453O22Rik	0.0
X8030462N17Rik	258.750281907638	0.430039	1.96449	0.218907	0.826723	0.999681
X8030474K03Rik	2.76228598361008	5.34658	4.09354	1.3061	0.191518	0.999681
X8030487O14Rik	1.12226535892407	-3.67425	4.24683	-0.865173	0.386944	0.999681
X8430408G22Rik	10347.6114595065	0.488921	0.343394	1.42379	0.154507	0.999681
X8430419K02Rik	0.0
X8430422M14Rik	2.02373482607655	-1.30871	3.1979	-0.409241	0.682363	0.999681
X8430423G03Rik	0.0
X8430429K09Rik	215.996230261665	0.63562	1.98686	0.319913	0.749035	0.999681
X8430432A02Rik	23.3080898637956	-3.15513	3.54936	-0.888929	0.374041	0.999681
X8430436N08Rik	0.0
X8430437L04Rik	0.0
X9030204H09Rik	0.0
X9030407P20Rik	19.0956170913961	0.738016	3.95992	0.186371	0.852154	0.999681
X9030607J07Rik	0.0
X9030612E09Rik	92.6808155027046	6.6013	3.97741	1.6597	0.0969752	0.999681
X9030616G12Rik	0.0
X9030619P08Rik	0.0
X9030622O22Rik	0.0
X9030624G23Rik	5.23742223972483	0.163258	1.7537	0.0930933	0.925829	0.999681
X9030624J02Rik	3037.2865710463	-0.476517	0.816062	-0.583923	0.559272	0.999681
X9130008F23Rik	16.6452823341157	1.03484	3.9613	0.261237	0.79391	0.999681
X9130011E15Rik	262.86283816638	-1.31338	2.96682	-0.442688	0.657992	0.999681
X9130015G15Rik	0.0
X9130015L21Rik	0.0
X9130017K11Rik	102.142764225899	-0.357687	3.03852	-0.117717	0.906292	0.999681
X9130019O22Rik	119.101587713243	0.142156	3.20233	0.0443916	0.964592	0.999681
X9130019P16Rik	10.2724869454076	2.68577	3.30398	0.812889	0.416281	0.999681
X9130023H24Rik	153.65501772551	1.54456	3.95209	0.390822
X9130024F11Rik	0.0
X9130204K15Rik	0.0
X9130204L05Rik	0.0
X9130208D14Rik	15.9851187202163	2.40969	1.56763	1.53716	0.124255	0.999681
X9130213A22Rik	9.78687537449605	0.579072	3.96856	0.145915	0.883989	0.999681
X9130214F15Rik	0.0
X9130221F21Rik	0.0
X9130221H12Rik	164.74654427582	-1.9887	1.27599	-1.55856	0.1191	0.999681
X9130227L01Rik	0.0
X9130230L23Rik	0.0
X9130230N09Rik	33.8158624726604	-0.268066	2.55243	-0.105024	0.916357	0.999681
X9130401M01Rik	631.771200100778	-0.16809	0.578631	-0.290495	0.771437	0.999681
X9130409I23Rik	0.2862694613364	2.02667	4.20604	0.481847	0.629915	0.999681
X9130410C08Rik	0.0
X9130604C24Rik	54.8101457520592	-1.12119	2.6222	-0.427575	0.66896	0.999681
X9230009I02Rik	0.0
X9230019H11Rik	0.0
X9230020A06Rik	0.0
X9230102O04Rik	0.0
X9230104L09Rik	0.0
X9230104M06Rik	7.50678186604541	0.391653	1.15437	0.339278	0.7344	0.999681
X9230105E05Rik	0.0
X9230106D20Rik	0.0
X9230109A22Rik	0.0
X9230110C19Rik	9.85111458341721	0.601017	3.96843	0.15145	0.879621	0.999681
X9230110F15Rik	0.0
X9230111E07Rik	2.85505689791867	-1.37044	4.04986	-0.338391	0.735068	0.999681
X9230112D13Rik	0.128478417842329	1.22929	4.25155	0.289138	0.772476	0.999681
X9230112E08Rik	10.5994694719922	7.28063	4.0839	1.78277	0.0746245	0.999681
X9230113P08Rik	0.0
X9230114J08Rik	0.0
X9230114K14Rik	48.2917880961067	-0.916515	2.6796	-0.342034	0.732325	0.999681
X9230116N13Rik	23.0552553159312	1.43257	3.95872	0.361876	0.717445	0.999681
X9230117E06Rik	0.0
X9330020H09Rik	122.143355425626	0.0881824	2.00604	0.0439584	0.964938	0.999681
X9330102E08Rik	5.84576801182598	6.42385	4.08668	1.5719	0.115974	0.999681
X9330104G04Rik	73.9008419644968	-4.14921	2.60848	-1.59066	0.111686	0.999681
X9330111N05Rik	0.0
X9330118I20Rik	0.0
X9330121J05Rik	0.0
X9330121K16Rik	0.0
X9330132A10Rik	0.0
X9330136K24Rik	6.98393082783307	3.9848	1.93052	2.06411	0.0390072	0.999681
X9330151L19Rik	77.5950405926536	1.32182	2.71123	0.487534	0.62588	0.999681
X9330154J02Rik	13.4222784536663	-1.29912	1.15843	-1.12145	0.262097	0.999681
X9330154K18Rik	0.561132679462035	-2.67374	4.28726	-0.623649	0.532858	0.999681
X9330158H04Rik	1.47750180518679	4.4507	4.1047	1.08429	0.278235	0.999681
X9330159F19Rik	0.192717626763494	1.62138	4.23848	0.382539	0.702062	0.999681
X9330159M07Rik	37.6957018666846	0.196373	2.47611	0.0793068
X9330160F10Rik	47.7360899252306	-0.407612	2.66555	-0.152918	0.878463	0.999681
X9330161L09Rik	5.03690678862266	-0.424267	3.2265	-0.131495	0.895384	0.999681
X9330162012Rik	50.1672275888095	3.60561	2.29646	1.57007	0.116398	0.999681
X9330162B11Rik	0.0
X9330162G02Rik	183.572229234653	-1.10754	1.68855	-0.655912
X9330171B17Rik	0.952241333265171	1.64793	4.13663	0.398375	0.690354	0.999681
X9330175E14Rik	39.6771402995416	-0.815091	2.06264	-0.395169	0.692718	0.999681
X9330175M20Rik	0.0
X9330178D15Rik	0.0
X9330179D12Rik	74.3801345591037	24.433	4.08095	5.98708	2.13639e-09	6.04861e-06
X9330182L06Rik	19.5671629729111	7.43041	4.04621	1.83639	0.0663004	0.999681
X9330182O14Rik	0.0
X9330185C12Rik	0.0
X9330198I05Rik	0.0
X9330198N18Rik	0.0
X9430002A10Rik	0.0
X9430007A20Rik	0.0
X9430007M09Rik	0.770870507053975	3.52492	4.12616	0.854286	0.392947	0.999681
X9430015G10Rik	496.627943294265	1.29289	2.10137	0.615262	0.538382	0.999681
X9430018G01Rik	0.0
X9430021M05Rik	0.0
X9430024E24Rik	0.0
X9430025C20Rik	28.9240185419177	-8.36243	4.20762	-1.98745	0.0468727	0.999681
X9430034N14Rik	18.0660978572815	-1.16759	3.94961	-0.295621
X9430037G07Rik	1.49635381189876	-4.08941	4.23667	-0.965242	0.334424	0.999681
X9430037O13Rik	0.0
X9430038I01Rik	374.558785903754	-0.682982	2.03618	-0.335423	0.737306	0.999681
X9430041J12Rik	0.0
X9430053O09Rik	0.0
X9430060I03Rik	9.33475431576589	-0.377454	2.68661	-0.140494	0.888269	0.999681
X9430062P05Rik	0.0
X9430064I24Rik	111.571209381649	0.476121	0.592937	0.802988	0.421982	0.999681
X9430065F17Rik	7.23615902436144	-4.47267	4.13395	-1.08194	0.279281	0.999681
X9430069I07Rik	0.0
X9430073C21Rik	0.0
X9430083B18Rik	0.0
X9430085M18Rik	0.0
X9430087B13Rik	0.0
X9430087J23Rik	0.0
X9430091E24Rik	15.8553818377242	-1.23675	3.96813	-0.31167
X9430092D12Rik	0.0
X9430093N23Rik	0.0
X9430097D07Rik	0.321196044605823	2.29551	4.18543	0.548453	0.583381	0.999681
X9430098F02Rik	0.0
X9430099M06Rik	0.0
X9530002B09Rik	0.0
X9530003J23Rik	0.0
X9530003O04Rik	0.0
X9530013L04Rik	0.0
X9530018H14Rik	0.0
X9530022L04Rik	0.187044226487345	-1.35702	4.32797	-0.313547	0.753865	0.999681
X9530026F06Rik	0.0
X9530026P05Rik	231.100725222711	-0.343559	1.20698	-0.284643	0.775917	0.999681
X9530027J09Rik	6.04397222302755	1.04904	1.56477	0.670415	0.502593	0.999681
X9530034A14Rik	0.0
X9530034E10Rik	3.70707748758911	2.56445	3.08766	0.83055	0.406228	0.999681
[truncated: 46,138 more rows]

## Sheet: InVitroMsBrEC_K0_v_WT
GeneID	baseMean	log2FoldChange	lfcSE	stat	pvalue	padj
X0610005C13Rik	4.22489008836969	-0.229494	0.908135	-0.252709	0.800493	0.998356
X0610006L08Rik	0.539066057833036	-2.50112	3.20146	-0.781243	0.43466	0.998356
X0610009B22Rik	887.554325556292	-0.00959513	0.232974	-0.0411854	0.967148	0.999321
X0610009E02Rik	40.3224147739978	0.490378	0.887423	0.552587	0.580546	0.998356
X0610009L18Rik	32.8293500191278	-0.0561647	0.344706	-0.162935	0.870569	0.999122
X0610009O20Rik	399.46598867862	-0.183443	0.345457	-0.531015	0.595408	0.998356
X0610010F05Rik	1996.20686543733	0.147552	0.242541	0.60836	0.542948	0.998356
X0610010K14Rik	488.002404609944	-0.207823	0.185464	-1.12056	0.262476	0.998356
X0610012D04Rik	0.0
X0610012G03Rik	1703.95118270911	0.00153771	0.205425	0.00748554	0.994027	0.999908
X0610025J13Rik	0.211556142390446	-1.31417	3.52669	-0.372637	0.709419	0.998356
X0610030E20Rik	356.872890853481	-0.309851	0.177244	-1.74816	0.0804365	0.958494
X0610031O16Rik	0.223689074994865	-1.3429	3.52535	-0.380927	0.703258	0.998356
X0610033M10Rik	0.455902710236015	2.32361	3.47067	0.669499	0.503177	0.998356
X0610037L13Rik	1593.78817095535	-0.0825594	0.213889	-0.385991	0.699503	0.998356
X0610038B21Rik	15.5371271366457	1.19919	0.608479	1.9708	0.048747	0.830594
X0610039K10Rik	5.07507909042398	-1.38084	0.831884	-1.65989	0.0969364	0.998356
X0610040B10Rik	45.1966154706229	-0.44608	0.343547	-1.29846	0.194131	0.998356
X0610040F04Rik	0.257738449669147	-1.3429	3.52535	-0.380927	0.703258	0.998356
X0610040J01Rik	3.69861074959067	-0.268524	1.18352	-0.226885	0.820513	0.998356
X0610043K17Rik	1.43747376858944	-0.274435	1.62035	-0.169367	0.865508	0.999122
X1010001B22Rik	3.92705545838359	0.717191	1.0587	0.677427	0.498135	0.998356
X1010001N08Rik	5.09241126206016	-0.199446	0.840372	-0.237331	0.8124	0.998356
X1110002E22Rik	9.26047453049256	2.03807	0.892953	2.28239	0.0224663	0.618494
X1110002J07Rik	2.88694201937401	0.641477	1.42508	0.450135	0.652613	0.998356
X1110002L01Rik	260.046231507556	0.163607	0.271506	0.602591	0.546781	0.998356
X1110002O04Rik	0.0
X1110003F10Rik	7.4566434995281	0.312341	1.02187	0.305655	0.759867	0.998356
X1110004E09Rik	509.758153996153	0.20302	0.162665	1.24808	0.212001	0.998356
X1110004F10Rik	4246.7936150759	0.101135	0.136985	0.738291	0.460337	0.998356
X1110006O24Rik	29.0641843227528	-0.0167543	0.392339	-0.0427037	0.965938	0.999321
X1110008E08Rik	0.0
X1110008F13Rik	4036.74642591426	0.173863	0.165439	1.05092	0.293296	0.998356
X1110008L16Rik	361.312272588167	-0.0913691	0.205994	-0.443552	0.657366	0.998356
X1110008P14Rik	883.61352384757	0.155247	0.26211	0.592295	0.553653	0.998356
X1110012L19Rik	765.666917259235	-0.324641	0.320125	-1.01411	0.310532	0.998356
X1110015O18Rik	0.0
X1110017D15Rik	1.92117453562024	-0.0920343	1.52166	-0.0604826	0.951771	0.999321
X1110018N20Rik	1.08209901329655	-1.03679	1.91479	-0.541465	0.588187	0.998356
X1110019D14Rik	149.378731167841	-0.00873506	0.272315	-0.0320771	0.974411	0.999321
X1110020A21Rik	6.38039068955192	-0.121722	0.752732	-0.161707	0.871536	0.999122
X1110025L11Rik	0.0
X1110025M09Rik	10.0585823472781	-1.53438	0.591072	-2.59593	0.00943346	0.415964
X1110028F11Rik	0.0
X1110028F18Rik	0.0
X1110032A03Rik	506.55108146379	-0.0865843	0.28626	-0.302468	0.762296	0.998356
X1110032F04Rik	5.0012466355568	-1.66509	1.11929	-1.48763	0.136848	0.998356
X1110034G24Rik	116.042721874136	0.0158202	0.215132	0.0735372	0.941379	0.999321
X1110035H17Rik	6.97729045527054	-0.40522	0.66114	-0.61291	0.539936	0.998356
X1110036E04Rik	0.111857117761899	0.794484	3.53381	0.224823	0.822117	0.998356
X1110038B12Rik	103.896084499123	0.162872	0.241549	0.674278	0.500134	0.998356
X1110038F14Rik	575.987528512874	-0.0238478	0.210524	-0.113278	0.90981	0.999321
X1110046J04Rik	194.119601000344	-0.0609209	0.176796	-0.344582	0.730408	0.998356
X1110051M20Rik	542.242736974064	-0.136202	0.157896	-0.862604	0.388355	0.998356
X1110057P08Rik	0.0
X1110059E24Rik	1133.41784017021	-0.0542475	0.112732	-0.481209	0.630368	0.998356
X1110059G10Rik	449.567509376129	-0.0828373	0.197712	-0.41898	0.675231	0.998356
X1110060G06Rik	0.111675360818908	-0.648189	3.53381	-0.183425	0.854465	0.998356
X1110065P20Rik	466.645174100298	-0.129288	0.206705	-0.625472	0.531661	0.998356
X1190002N15Rik	534.399702182239	0.101292	0.331544	0.305516	0.759974	0.998356
X1190005I06Rik	8.7823961916357	1.08999	0.587787	1.8544	0.0636826	0.901375
X1190007I07Rik	80.8422214129582	-0.13189	0.297573	-0.443218	0.657608	0.998356
X1190028D05Rik	0.0
X1200007C13Rik	9.25015017392735	-0.0234587	0.557424	-0.0420841	0.966432	0.999321
X1300002E11Rik	318.901233464866	-0.0335055	0.240322	-0.139419	0.889119	0.999321
X1300017J02Rik	2.13873056960059	-0.101413	1.00856	-0.100552	0.919906	0.999321
X1500002C15Rik	96.3580579709142	-0.189518	0.269878	-0.702238	0.482531	0.998356
X1500002F19Rik	6.2775090118955	-0.937587	0.707225	-1.32573	0.18493	0.998356
X1500004A13Rik	113.604611395483	0.0568361	0.256224	0.221822	0.824453	0.998356
X1500005C15Rik	1.50605361210794	0.0397449	1.40529	0.0282823	0.977437	0.999321
X1500009C09Rik	0.123808293423328	-0.648189	3.53381	-0.183425	0.854465	0.998356
X1500009L16Rik	36.8493305041187	-0.320457	0.516361	-0.620606	0.534859	0.998356
X1500011B03Rik	552.630586825672	-0.0403971	0.328676	-0.122908	0.90218	0.999321
X1500011K16Rik	392.229083654349	0.0118368	0.282944	0.0418344	0.966631	0.999321
X1500012K07Rik	0.0
X1500015A07Rik	74.2373000381114	0.11813	0.265837	0.444369	0.656776	0.998356
X1500015L24Rik	0.0
X1500015O10Rik	14.4514472245234	-2.11702	2.86334	-0.739353	0.459693	0.998356
X1500026H17Rik	1.96224768086726	0.734971	1.29788	0.566285	0.5712	0.998356
X1500035N22Rik	0.15785766809761	-0.648189	3.53381	-0.183425	0.854465	0.998356
X1520401A03Rik	1.71021008320833	-0.843825	1.1978	-0.70448	0.481134	0.998356
X1600002D24Rik	0.71623447219215	-2.93024	3.02749	-0.967877	0.333106	0.998356
X1600002K03Rik	238.546627168253	0.220311	0.230194	0.957067	0.338533	0.998356
X1600010M07Rik	0.151967570078672	0.794484	3.53381	0.224823	0.822117	0.998356
X1600012H06Rik	2816.7297620574	-0.249559	0.252546	-0.988173	0.323068	0.998356
X1600012P17Rik	0.0
X1600014C10Rik	1529.59518588093	-0.0438465	0.211884	-0.206937	0.836059	0.998356
X1600014C23Rik	0.0
X1600015I10Rik	0.0
X1600017P15Rik	0.0
X1600017P15Rik.1	0.777636502053561	-2.06306	2.05424	-1.00429	0.315238	0.998356
X1600019K03Rik	0.335364435813773	-1.85645	2.89133	-0.642075	0.520825	0.998356
X1600020E01Rik	268.289432833258	-0.49214	0.40845	-1.2049	0.228244	0.998356
X1600023N17Rik	3.42167987152426	0.156265	0.893538	0.174884	0.861171	0.998975
X1600025M17Rik	0.151967570078672	0.794484	3.53381	0.224823	0.822117	0.998356
X1600027J07Rik	0.981192216786464	2.5657	2.3066	1.11233	0.265996	0.998356
X1600029O15Rik	0.816890834495467	3.17632	2.30521	1.37789	0.168238	0.998356
X1700001C02Rik	0.0
X1700001C19Rik	102.814564543002	-0.30448	0.449491	-0.677387	0.49816	0.998356
X1700001D01Rik	0.0
X1700001F09Rik	0.211556142390446	-1.31417	3.52669	-0.372637	0.709419	0.998356
X1700001G01Rik	0.0
X1700001G11Rik	6.93222969250215	0.678038	0.741784	0.914064	0.360683	0.998356
X1700001G17Rik	2.90661195809373	0.444871	1.02952	0.432117	0.665656	0.998356
X1700001J03Rik	0.0998807815715374	-0.648189	3.53381	-0.183425	0.854465	0.998356
X1700001J04Rik	0.0
X1700001J11Rik	3.54607250329248	-0.469957	1.06376	-0.441789	0.658642	0.998356
X1700001K19Rik	0.593176598971669	2.7086	3.16663	0.855358	0.392353	0.998356
X1700001L05Rik	22.505011750285	-0.269226	0.548098	-0.4912	0.623285	0.998356
X1700001L19Rik	3.05260637140118	-0.88879	1.33551	-0.665508	0.505726	0.998356
X1700001N15Rik	0.0
X1700001O22Rik	2.10438778863902	-0.0280912	1.12222	-0.0250319	0.98003	0.999321
X1700001P01Rik	0.42651534754998	2.23704	3.43864	0.65056	0.515331	0.998356
X1700003C15Rik	0.0
X1700003D09Rik	0.0
X1700003E16Rik	25.7434625075828	-0.296764	0.582178	-0.509748	0.610228	0.998356
X1700003E24Rik	0.0
X1700003F12Rik	2.97660433917412	-0.326977	0.990164	-0.330225	0.74123	0.998356
X1700003G13Rik	0.0
X1700003G18Rik	3.56915145164878	1.12092	0.943673	1.18782	0.234904	0.998356
X1700003H04Rik	0.0
X1700003I16Rik	0.0
X1700003I22Rik	0.0
X1700003L19Rik	0.0
X1700003M07Rik	1.74893470078237	-1.01542	1.64181	-0.618476	0.536261	0.998356
X1700003N22Rik	26.9323782297222	0.0614112	0.323373	0.189908	0.849381	0.998356
X1700003P14Rik	0.0
X1700006A11Rik	0.0
X1700006E09Rik	0.0
X1700006F04Rik	0.0
X1700006H21Rik	0.0
X1700006J14Rik	50.907535580801	0.0321637	0.397424	0.0809303	0.935497	0.999321
X1700006P03Rik	0.0
X1700007E05Rik	2.2258063129473	0.219911	1.20296	0.182809	0.854948	0.998356
X1700007F19Rik	0.15785766809761	-0.648189	3.53381	-0.183425	0.854465	0.998356
X1700007G11Rik	0.338138032963946	1.94259	3.49658	0.555569	0.578506	0.998356
X1700007J10Rik	0.894599703565403	-2.35974	1.95551	-1.20672	0.227542	0.998356
X1700007K09Rik	0.151967570078672	0.794484	3.53381	0.224823	0.822117	0.998356
X1700007K13Rik	110.278633463672	-0.865516	1.06431	-0.813221	0.416091	0.998356
X1700007L15Rik	33.4562029506852	0.218205	0.282599	0.772136	0.440034	0.998356
X1700007M16Rik	0.0
X1700007P06Rik	0.0
X1700008A23Rik	0.0
X1700008B11Rik	0.0
X1700008H02Rik	0.0
X1700008J07Rik	87.0971804454046	0.0849403	0.288076	0.294854	0.768106	0.998356
X1700008K24Rik	0.0
X1700008N11Rik	0.0
X1700008O03Rik	5.33242760482685	-1.02998	0.752517	-1.36872	0.171088	0.998356
X1700008P02Rik	0.0
X1700009C05Rik	0.0
X1700009J07Rik	0.0
X1700009N14Rik	7.37706389235988	3.26711	0.956428	3.41595	0.0006356	0.0971544
X1700010B08Rik	0.151967570078672	0.794484	3.53381	0.224823	0.822117	0.998356
X1700010B13Rik	0.381208389735426	-2.009	3.48177	-0.577006	0.563935	0.998356
X1700010D01Rik	0.0
X1700010H22Rik	0.0
X1700010I02Rik	0.0
X1700010I14Rik	30.8043800907231	0.042666	0.418697	0.101902	0.918835	0.999321
X1700010J16Rik	0.0
X1700010K23Rik	0.0
X1700010K24Rik	0.0
X1700010L04Rik	0.26382468784057	1.513	3.52539	0.429173	0.667797	0.998356
X1700010N08Rik	0.0
X1700011B04Rik	0.0
X1700011C11Rik	0.315715336195219	-1.58939	3.51024	-0.452785	0.650703	0.998356
X1700011D18Rik	0.15785766809761	-0.648189	3.53381	-0.183425	0.854465	0.998356
X1700011H14Rik	0.137273888735654	0.794484	3.53381	0.224823	0.822117	0.998356
X1700011I03Rik	0.0
X1700011L03Rik	0.0
X1700011L22Rik	0.111675360818908	-0.648189	3.53381	-0.183425	0.854465	0.998356
X1700011M02Rik	0.0
X1700012A03Rik	0.0
X1700012B07Rik	0.343271392320445	1.96157	3.49512	0.561231	0.57464	0.998356
X1700012B09Rik	78.2969851913376	1.00979	0.752384	1.34211	0.179559	0.998356
X1700012C08Rik	0.0
X1700012C14Rik	0.315715336195219	-1.58939	3.51024	-0.452785	0.650703	0.998356
X1700012D14Rik	25.0866373570401	-0.0945266	0.389419	-0.242737	0.808209	0.998356
X1700012D16Rik	0.0
X1700012E03Rik	0.0
X1700012I11Rik	0.0
X1700012J15Rik	0.0
X1700012J22Rik	0.0
X1700012P22Rik	0.0
X1700013A02Rik	0.371424880269984	-1.98021	3.48372	-0.56842	0.56975	0.998356
X1700013D24Rik	0.0
X1700013F07Rik	1.32598245873895	0.0713284	1.83264	0.0389211	0.968953	0.999321
X1700013G24Rik	0.526245463647111	2.55324	3.24519	0.786778	0.431412	0.998356
X1700013H16Rik	0.343271392320445	1.96157	3.49512	0.561231	0.57464	0.998356
X1700013M08Rik	0.0
X1700013N06Rik	0.0
X1700014D04Rik	0.655513607904683	1.88261	2.14898	0.876047	0.381004	0.998356
X1700014F14Rik	0.0
X1700014L14Rik	1.00165738534671	3.48966	2.13419	1.63512	0.102025	0.998356
X1700015C17Rik	0.0
X1700015F17Rik	0.809144357578525	-0.417989	3.0835	-0.135556	0.892172	0.999321
X1700015G11Rik	0.0
X1700015I17Rik	0.0
X1700015O11Rik	0.0
X1700016A09Rik	0.544562931075516	-0.17564	3.34656	-0.0524837	0.958143	0.999321
X1700016B01Rik	0.0
X1700016B15Rik	0.237154670307192	0.0731453	3.53381	0.0206987	0.983486	0.999321
X1700016C15Rik	0.315715336195219	-1.58939	3.51024	-0.452785	0.650703	0.998356
X1700016D06Rik	0.0
X1700016D08Rik	0.0
X1700016F12Rik	0.114423797440148	0.794484	3.53381	0.224823	0.822117	0.998356
X1700016G14Rik	0.0
X1700016G22Rik	1.6600349623926	3.40894	1.72403	1.97731	0.0480072	0.827581
X1700016H13Rik	0.701818341847121	0.160617	1.88868	0.0850419	0.932228	0.999321
X1700016K19Rik	1.46647075915693	2.25719	1.65984	1.35988	0.173866	0.998356
X1700016L21Rik	0.0
X1700016P03Rik	0.545308892418517	-1.30687	2.2457	-0.581946	0.560603	0.998356
X1700016P04Rik	0.0
X1700017B05Rik	2147.6983340388	0.0380412	0.132943	0.286146	0.774766	0.998356
X1700017D01Rik	0.0
X1700017G19Rik	0.611322056258763	-0.466756	2.21997	-0.210253	0.83347	0.998356
X1700017I07Rik	0.0
X1700017J07Rik	0.0
X1700017L05Rik	0.0
X1700017M07Rik	30.994209117861	1.67013	0.441829	3.78005	0.0001568	0.0378204
X1700017N19Rik	0.0
X1700018A04Rik	5.64115964430956	-0.422307	0.836036	-0.50513	0.613468	0.998356
X1700018A14Rik	0.0
X1700018A23Rik	0.223689074994865	-1.3429	3.52535	-0.380927	0.703258	0.998356
X1700018B08Rik	0.0
X1700018B24Rik	0.0
X1700018F24Rik	0.0
X1700018G05Rik	0.0
X1700018L02Rik	17.8916115025739	-0.146655	0.462113	-0.317357	0.750973	0.998356
X1700018M17Rik	0.0
X1700019A02Rik	0.0
X1700019A23Rik	0.0
X1700019D03Rik	3.94203040484122	-2.12623	1.27561	-1.66684	0.0955456	0.998356
X1700019E08Rik	0.0
X1700019F05Rik	0.0
X1700019G24Rik	0.73646894332965	0.134794	2.12753	0.0633569	0.949482	0.999321
X1700019M22Rik	0.0
X1700019N19Rik	0.0
X1700019P21Rik	0.0
X1700020A23Rik	0.123808293423328	-0.648189	3.53381	-0.183425	0.854465	0.998356
X1700020D05Rik	1.03451883184784	1.68602	1.76497	0.955264	0.339444	0.998356
X1700020G03Rik	0.527624215152208	0.201184	2.73259	0.073624	0.94131	0.999321
X1700020G17Rik	0.0
X1700020I14Rik	6044.54141823156	0.0577159	0.201392	0.286584	0.774431	0.998356
X1700020L24Rik	2.40456398344087	-1.86738	1.32914	-1.40495	0.160036	0.998356
X1700020M21Rik	0.36062461037347	-0.638333	3.52458	-0.181109	0.856282	0.998356
X1700020N01Rik	0.599396041126267	2.75254	3.13414	0.878245	0.379811	0.998356
X1700020N15Rik	0.0
X1700020N18Rik	0.0
X1700021A07Rik	1.56974039657957	-1.07862	1.73891	-0.620283	0.535071	0.998356
X1700021F02Rik	0.0
X1700021F05Rik	535.50030425035	0.0771824	0.214858	0.359225	0.719427	0.998356
X1700021F07Rik	0.0
X1700021F13Rik	0.0
X1700021J08Rik	4.17700485329278	-0.557613	1.06031	-0.525894	0.598962	0.998356
X1700021L23Rik	0.0
X1700021N21Rik	4.31374382666483	1.59378	0.891649	1.78745	0.0738647	0.938607
X1700021P04Rik	0.0
X1700022A21Rik	0.0
X1700022A22Rik	0.0
X1700022E09Rik	0.0
X1700022H16Rik	0.0
X1700022I11Rik	116.482007717884	-0.0834785	0.281306	-0.296753	0.766655	0.998356
X1700022N22Rik	2.82087347854862	0.834972	0.981063	0.851089	0.39472	0.998356
X1700023C21Rik	0.0
X1700023F02Rik	0.0
X1700023F06Rik	0.633056741385635	-1.63073	2.14119	-0.761602	0.446297	0.998356
X1700023G09Rik	0.0
X1700023H06Rik	5.56129882209909	0.597615	0.803012	0.744216	0.456746	0.998356
X1700024B05Rik	0.0
X1700024B18Rik	0.0
X1700024G13Rik	0.0
X1700024J04Rik	0.0998807815715374	-0.648189	3.53381	-0.183425	0.854465	0.998356
X1700024P04Rik	0.0
X1700025A08Rik	0.0
X1700025B11Rik	0.269533028916518	-1.40949	3.52201	-0.400196	0.689012	0.998356
X1700025C18Rik	0.0
X1700025D23Rik	0.0
X1700025F22Rik	0.0
X1700025F24Rik	0.0
X1700025G04Rik	548.9808377954	0.0636046	0.242929	0.261824	0.793457	0.998356
X1700025H01Rik	0.0
X1700025J12Rik	0.0
X1700025K24Rik	0.137273888735654	0.794484	3.53381	0.224823	0.822117	0.998356
X1700025L06Rik	0.0
X1700025M24Rik	0.0
X1700025N21Rik	1.83784209785347	1.61628	1.46364	1.10429	0.269467	0.998356
X1700025N23Rik	0.595119743970654	1.75415	2.59232	0.676672	0.498614	0.998356
X1700025O08Rik	0.0
X1700026D11Rik	0.114423797440148	0.794484	3.53381	0.224823	0.822117	0.998356
X1700026F02Rik	0.0
X1700026J12Rik	0.0
X1700026J14Rik	0.248949249554562	0.0731453	3.53381	0.0206987	0.983486	0.999321
X1700027A07Rik	0.0998807815715374	-0.648189	3.53381	-0.183425	0.854465	0.998356
X1700027A15Rik	0.0
X1700027F06Rik	0.0
X1700027F09Rik	0.0
X1700027H10Rik	0.0
X1700027I24Rik	0.0
X1700027J19Rik	418.611184790648	-0.153944	0.241777	-0.636718	0.524309	0.998356
X1700028B04Rik	0.0
X1700028D13Rik	0.0
X1700028E10Rik	6.11839763980032	1.14272	0.815251	1.40168	0.161012	0.998356
X1700028I16Rik	0.447221553575672	-1.14725	2.31178	-0.496262	0.619709	0.998356
X1700028J19Rik	24.8977984627239	0.485006	0.386959	1.25338	0.210068	0.998356
X1700028K03Rik	7.3019373828437	0.750785	0.825007	0.910035	0.362804	0.998356
X1700028M03Rik	0.0
X1700028N14Rik	2.02107025903377	1.34675	1.75189	0.768738	0.442049	0.998356
X1700028P14Rik	0.0
X1700028P15Rik	0.0
X1700029B22Rik	0.0
X1700029B24Rik	0.0
X1700029E06Rik	0.0
X1700029F12Rik	0.0
X1700029H14Rik	0.251697686175802	1.52606	3.52479	0.43295	0.665051	0.998356
X1700029I15Rik	13.8373770110536	-0.0676218	0.4553	-0.148522	0.881931	0.999321
X1700029J03Rik	0.0
X1700029J07Rik	30.510839782187	-0.640466	0.587178	-1.09075	0.275382	0.998356
X1700029M03Rik	0.0
X1700029M20Rik	0.0
X1700029N11Rik	0.0
X1700029P11Rik	0.0
X1700030A11Rik	0.0
X1700030C10Rik	6.98405551691463	0.304125	0.791496	0.384241	0.7008	0.998356
X1700030C10Rik.1	44.226084877646	-0.116612	0.321988	-0.362162	0.717231	0.998356
X1700030C12Rik	0.435088620971252	-1.09614	2.7551	-0.397857	0.690736	0.998356
X1700030C14Rik	0.226280915202047	1.46642	3.52757	0.415703	0.677627	0.998356
X1700030F04Rik	0.0
X1700030I03Rik	0.0
X1700030J22Rik	31.6852181595338	-0.355913	0.37347	-0.952992	0.340594	0.998356
X1700030K09Rik	249.964727357851	-0.0766696	0.173307	-0.442392	0.658206	0.998356
X1700030L20Rik	0.0
X1700030M09Rik	0.0
X1700030N03Rik	0.710713818998845	0.0664413	1.88839	0.035184	0.971933	0.999321
X1700030N18Rik	0.0
X1700030O20Rik	0.0
X1700031A10Rik	0.67866098866315	1.97252	2.46009	0.801807	0.422665	0.998356
X1700031F05Rik	0.0
X1700031F10Rik	0.0
X1700031L13Rik	0.0
X1700031M16Rik	0.0
X1700031P21Rik	0.0
X1700034B16Rik	0.0
X1700034E13Rik	0.0
X1700034G24Rik	0.0
X1700034H15Rik	3.28257927634614	0.622915	0.901814	0.690735	0.489732	0.998356
X1700034I23Rik	4.53700856668202	0.0229446	0.786989	0.0291549	0.976741	0.999321
X1700034J04Rik	0.0
X1700034J05Rik	7.28029649656378	-0.994626	0.77579	-1.28208	0.199814	0.998356
X1700034K08Rik	0.0
X1700034P13Rik	12.4536964030055	0.119084	0.568086	0.209622	0.833962	0.998356
X1700036A12Rik	5.44705443656325	-0.583459	0.680697	-0.857148	0.391363	0.998356
X1700036G14Rik	0.0
X1700036O09Rik	0.0
X1700037C06Rik	0.0
X1700037C18Rik	58.7062936670337	-0.185946	0.284032	-0.654666	0.512683	0.998356
X1700037F24Rik	0.0
X1700037H04Rik	635.958576297653	0.113418	0.197895	0.573121	0.566563	0.998356
X1700039E22Rik	0.0
X1700039I01Rik	0.0
X1700039M10Rik	0.0
X1700039M15Rik	0.0
X1700040D17Rik	0.635654512532468	0.584687	2.21245	0.264271	0.791571	0.998356
X1700040F15Rik	0.0
X1700040F17Rik	0.0
X1700040K01Rik	0.0
X1700040L08Rik	0.235483654242236	-1.40489	3.52233	-0.398852	0.690002	0.998356
X1700041C23Rik	0.0
X1700041G16Rik	8.01215605700667	-0.208817	0.639611	-0.326476	0.744065	0.998356
X1700041I07Rik	0.0
X1700041M05Rik	0.0
X1700041M19Rik	0.0
X1700042D02Rik	0.0
X1700042G07Rik	0.0
X1700042G15Rik	0.0
X1700042O10Rik	1.59793554334516	-0.851331	1.65289	-0.515057	0.606513	0.998356
X1700044C05Rik	0.0
X1700044K03Rik	0.0
X1700045H11Rik	0.0
X1700045I11Rik	0.0
X1700046C09Rik	0.0
X1700047A11Rik	0.0
X1700047F07Rik	0.0
X1700047G03Rik	0.0
X1700047I17Rik1	5308.99603415411	0.214646	0.237403	0.904144	0.365919	0.998356
X1700047I17Rik2	1557.69261704492	0.250668	0.215734	1.16193	0.245263	0.998356
X1700047K16Rik	0.754511203542288	0.909487	2.15744	0.421558	0.673348	0.998356
X1700047L14Rik	0.0
X1700047M11Rik	0.137273888735654	0.794484	3.53381	0.224823	0.822117	0.998356
X1700047N06Rik	1.27794508442688	-0.586378	1.63967	-0.357618	0.720629	0.998356
X1700047O18Rik	0.0
X1700048F04Rik	0.0
X1700048M11Rik	1.00952746167899	0.786615	2.0364	0.386277	0.699291	0.998356
X1700048O20Rik	16.7380163236429	0.512123	0.60213	0.850519	0.395037	0.998356
X1700049E15Rik	0.114423797440148	0.794484	3.53381	0.224823	0.822117	0.998356
X1700049E17Rik1	0.0
X1700049E17Rik2	1.09649232689487	-0.202829	1.40928	-0.143924	0.885561	0.999321
X1700049E22Rik	0.0
X1700049J03Rik	0.0
X1700049L16Rik	0.0
X1700051A21Rik	0.549095554942617	2.61038	3.45511	0.755513	0.449941	0.998356
X1700051K13Rik	0.375681805602469	2.07232	3.487	0.594299	0.552312	0.998356
X1700051O22Rik	0.627334017100193	-1.70995	2.53916	-0.67343	0.500674	0.998356
X1700052H01Rik	0.0
X1700052I22Rik	0.0
X1700052K11Rik	364.516281292257	-0.191474	0.222605	-0.860155	0.389704	0.998356
X1700054A03Rik	0.315715336195219	-1.58939	3.51024	-0.452785	0.650703	0.998356
X1700054K02Rik	0.0
X1700054K19Rik	0.0
X1700054M17Rik	0.335571353285696	1.93303	3.49731	0.552717	0.580457	0.998356
X1700054O19Rik	0.477796844434859	1.32576	2.70375	0.490343	0.623891	0.998356
X1700055C04Rik	0.0
X1700055D18Rik	28.4710078363812	-0.0583303	0.377852	-0.154373	0.877315	0.999122
X1700056E22Rik	23.4927845707541	0.392495	0.400316	0.980463	0.326858	0.998356
X1700056N10Rik	12.4804579078262	-0.273011	0.660131	-0.413571	0.679188	0.998356
X1700057G04Rik	0.151967570078672	0.794484	3.53381	0.224823	0.822117	0.998356
X1700057H15Rik	0.0
X1700057H21Rik	2.29936183484837	0.639544	1.03813	0.616051	0.537861	0.998356
X1700058P15Rik	0.343271392320445	1.96157	3.49512	0.561231	0.57464	0.998356
X1700060C16Rik	0.0
X1700060C20Rik	0.114423797440148	0.794484	3.53381	0.224823	0.822117	0.998356
X1700060J05Rik	1.41493645540435	-1.52245	1.64021	-0.928208	0.3533	0.998356
X1700060O08Rik	0.0
X1700061E17Rik	0.495238962399116	2.47318	3.28743	0.752315	0.451862	0.998356
X1700061E18Rik	0.0
X1700061F12Rik	0.137273888735654	0.794484	3.53381	0.224823	0.822117	0.998356
X1700061G19Rik	0.868909840453504	-0.410156	1.65052	-0.248502	0.803746	0.998356
X1700061H18Rik	0.742196513994878	-0.0269191	2.12669	-0.0126578	0.989901	0.999741
X1700061I17Rik	8.2100044568041	1.25577	0.803431	1.56301	0.11805	0.998356
X1700061J23Rik	0.0
X1700063A18Rik	0.0
X1700063D05Rik	0.0
X1700063H04Rik	0.0
X1700063H06Rik	0.0
X1700063I16Rik	0.0
X1700063K16Rik	0.0
X1700063O14Rik	0.0
X1700064H15Rik	0.0
X1700064J06Rik	0.0
X1700064M15Rik	0.0
X1700065D16Rik	0.559260428280562	0.531981	2.67468	0.198895	0.842345	0.998356
X1700065I16Rik	0.0
X1700065J11Rik	0.0
X1700065J18Rik	0.0
X1700065L07Rik	0.0
X1700065O20Rik	0.0
X1700066B17Rik	0.535332916428771	0.593795	3.32702	0.178476	0.858349	0.998666
X1700066B19Rik	27.242720270931	-0.112757	0.39413	-0.286092	0.774808	0.998356
X1700066C05Rik	0.0
X1700066J03Rik	0.0
X1700066M21Rik	313.616628664315	0.383388	0.213552	1.79529	0.0726073	0.931528
X1700066N21Rik	0.0
X1700066O22Rik	0.137273888735654	0.794484	3.53381	0.224823	0.822117	0.998356
X1700067G17Rik	0.0998807815715374	-0.648189	3.53381	-0.183425	0.854465	0.998356
X1700067K01Rik	4.90434754712776	0.371431	1.24815	0.297586	0.766019	0.998356
X1700067P10Rik	0.0
X1700069B07Rik	3.72533898181462	-0.817415	0.995968	-0.820724	0.411803	0.998356
X1700069L16Rik	0.0
X1700069P05Rik	0.0
X1700071G01Rik	0.0
X1700071K01Rik	0.111675360818908	-0.648189	3.53381	-0.183425	0.854465	0.998356
X1700071M16Rik	2.47463200152146	-1.57846	1.11061	-1.42126	0.155242	0.998356
X1700072B07Rik	0.0
X1700072G22Rik	0.0
X1700072O05Rik	0.0
X1700073E17Rik	0.226280915202047	1.46642	3.52757	0.415703	0.677627	0.998356
X1700074A21Rik	0.0
X1700074H08Rik	0.235483654242236	-1.40489	3.52233	-0.398852	0.690002	0.998356
X1700074P13Rik	0.0
X1700080E11Rik	0.0
X1700080G11Rik	0.0
X1700080N15Rik	0.0
X1700080O16Rik	0.15785766809761	-0.648189	3.53381	-0.183425	0.854465	0.998356
X1700081B01Rik	0.0
X1700081H04Rik	0.0
X1700082M22Rik	0.151967570078672	0.794484	3.53381	0.224823	0.822117	0.998356
X1700083H02Rik	0.0
X1700084C06Rik	5.73964041478002	0.536972	0.679442	0.790314	0.429344	0.998356
X1700084E18Rik	22.9665687695891	-0.0800801	0.519617	-0.154114	0.87752	0.999122
X1700084F23Rik	0.0998807815715374	-0.648189	3.53381	-0.183425	0.854465	0.998356
X1700084J12Rik	6.63206673075727	-0.228232	0.697669	-0.327136	0.743565	0.998356
X1700084M14Rik	0.0
X1700085C21Rik	0.0
X1700086D15Rik	0.303935140157343	1.65965	3.51789	0.471774	0.637088	0.998356
X1700086L19Rik	46.6748246883847	0.374557	0.521451	0.718297	0.472574	0.998356
X1700086O06Rik	42.7076601296503	-0.0749715	0.298344	-0.251292	0.801588	0.998356
X1700086P04Rik	3.04317926923369	0.836874	1.47431	0.567639	0.57028	0.998356
X1700088E04Rik	61.1249463795179	0.117014	0.350495	0.333853	0.738491	0.998356
X1700091H14Rik	0.0
X1700092C02Rik	0.0
X1700092C10Rik	0.0
X1700092C17Rik	0.0
X1700092E19Rik	0.0
X1700092K14Rik	0.0
X1700092M07Rik	1.50211724731355	-1.45795	1.37301	-1.06187	0.288295	0.998356
X1700093J21Rik	0.281665961520938	-1.48676	3.51679	-0.42276	0.67247	0.998356
X1700093K21Rik	0.114423797440148	0.794484	3.53381	0.224823	0.822117	0.998356
X1700094J05Rik	0.0
X1700094M23Rik	0.0
X1700094M24Rik	0.0
X1700095A13Rik	0.0
X1700095A21Rik	0.0
X1700095B10Rik	0.0
X1700095J03Rik	1.63619437495198	-0.630802	1.4721	-0.428506	0.668283	0.998356
X1700095J07Rik	0.0
X1700095J12Rik	0.737358676003292	-0.889177	2.1207	-0.419284	0.675008	0.998356
X1700095K22Rik	0.0
X1700096J18Rik	0.0
X1700096K18Rik	32.0547482458016	-0.293463	0.374403	-0.783816	0.433148	0.998356
X1700097M23Rik	0.0
X1700097N02Rik	2.72058201070939	1.61573	1.11763	1.44567	0.148271	0.998356
X1700099I09Rik	1.3080795607539	0.33367	1.38296	0.241273	0.809343	0.998356
X1700100L14Rik	0.0
X1700101I11Rik	26.1784782626445	-0.257986	0.346968	-0.743546	0.457151	0.998356
X1700101I19Rik	0.0
X1700101O22Rik	0.0
X1700102F20Rik	0.0
X1700102P08Rik	3.27500956775856	1.04837	1.02121	1.02659	0.304611	0.998356
X1700104B16Rik	0.114423797440148	0.794484	3.53381	0.224823	0.822117	0.998356
X1700105P06Rik	11.3453498222134	-0.0923025	0.649994	-0.142005	0.887076	0.999321
X1700108F19Rik	0.289241458814326	1.63779	3.51935	0.465366	0.641669	0.998356
X1700108J01Rik	0.111857117761899	0.794484	3.53381	0.224823	0.822117	0.998356
X1700108N06Rik	0.0
X1700108N11Rik	0.0
X1700109G14Rik	0.0
X1700109G15Rik	0.0
X1700109H08Rik	38.2349708091934	-0.292334	0.451012	-0.648174	0.516873	0.998356
X1700109I08Rik	0.0
X1700109K24Rik	2.42311174031846	1.01387	1.0438	0.971328	0.331385	0.998356
X1700110C19Rik	0.111675360818908	-0.648189	3.53381	-0.183425	0.854465	0.998356
X1700110I01Rik	0.0
X1700110I07Rik	0.0
X1700110K17Rik	0.0998807815715374	-0.648189	3.53381	-0.183425	0.854465	0.998356
X1700111E14Rik	0.0
X1700111N16Rik	0.111675360818908	-0.648189	3.53381	-0.183425	0.854465	0.998356
X1700112D23Rik	0.926109674167991	-1.43201	2.08311	-0.687438	0.491807	0.998356
X1700112H15Rik	0.559053510808639	-2.59068	2.4786	-1.04522	0.295921	0.998356
X1700112J05Rik	0.0998807815715374	-0.648189	3.53381	-0.183425	0.854465	0.998356
X1700112J16Rik	4.47150855168441	0.245736	0.768504	0.319759	0.749151	0.998356
X1700112K13Rik	0.0
X1700113A16Rik	20.970359275607	-0.084956	0.831409	-0.102183	0.918611	0.999321
X1700113B19Rik	0.0
X1700113H08Rik	0.0
X1700116B05Rik	0.111675360818908	-0.648189	3.53381	-0.183425	0.854465	0.998356
X1700119H24Rik	0.228847594880296	1.47581	3.52713	0.418418	0.675641	0.998356
X1700119I11Rik	0.0
X1700120B22Rik	0.0
X1700120C14Rik	13.8996825417037	0.345129	0.593373	0.581639	0.56081	0.998356
X1700120C18Rik	0.0
X1700120E14Rik	0.0
X1700120G07Rik	0.0
X1700120G11Rik	0.0
X1700120K04Rik	0.0
X1700120O09Rik	0.0
X1700121C08Rik	0.0
X1700121L03Rik	0.0
X1700121L16Rik	0.0
X1700121N20Rik	0.0
X1700122D07Rik	0.0
X1700122E12Rik	0.656984253237425	-1.68589	2.13724	-0.788815	0.43022	0.998356
X1700122H20Rik	0.0
X1700122O11Rik	0.0
X1700123J17Rik	0.228847594880296	1.47581	3.52713	0.418418	0.675641	0.998356
X1700123K08Rik	0.199761563143075	-1.26727	3.52892	-0.359111	0.719512	0.998356
X1700123L14Rik	0.522164364317964	0.102341	3.35763	0.0304803	0.975684	0.999321
X1700123M08Rik	6.71683847462982	-0.760733	0.610966	-1.24513	0.213084	0.998356
X1700123O12Rik	0.0
X1700123O20Rik	1799.90874003214	-0.00629593	0.18176	-0.0346388	0.972368	0.999321
X1700123O21Rik	0.0
X1700124L16Rik	1.21441052229926	0.184705	1.35116	0.136701	0.891267	0.999321
X1700125G02Rik	0.0
X1700125G22Rik	0.0
X1700125H03Rik	0.545308892418517	-1.30687	2.2457	-0.581946	0.560603	0.998356
X1700125H20Rik	2.74052538906329	-0.121086	1.00012	-0.121071	0.903634	0.999321
X1700126A01Rik	0.0
X1700126G02Rik	0.15785766809761	-0.648189	3.53381	-0.183425	0.854465	0.998356
X1700126H18Rik	0.0
X1700128A07Rik	0.89890421865359	3.32713	2.25363	1.47635	0.139851	0.998356
X1700128E19Rik	0.114423797440148	0.794484	3.53381	0.224823	0.822117	0.998356
X1700128F08Rik	0.114423797440148	0.794484	3.53381	0.224823	0.822117	0.998356
X1700129C05Rik	0.0
X1700129L04Rik	0.0
X1810006J02Rik	77.0698464302147	1.5289	0.346155	4.41679	1.00177e-05	0.00598579
X1810007C17Rik	0.0
X1810007D17Rik	0.0
X1810008B01Rik	7.06937410893938	-0.680718	0.676773	-1.00583	0.314498	0.998356
X1810008I18Rik	2.66552506975742	-1.18452	1.76794	-0.670001	0.502857	0.998356
X1810009A15Rik	1116.02346870621	0.227368	0.234685	0.968824	0.332633	0.998356
X1810009J06Rik	0.137273888735654	0.794484	3.53381	0.224823	0.822117	0.998356
X1810010D01Rik	0.610055984615722	-0.59467	2.62225	-0.226779	0.820596	0.998356
X1810010H24Rik	8.96933068927851	0.250897	0.577567	0.434403	0.663996	0.998356
X1810010K12Rik	0.0
X1810011H11Rik	0.0
X1810012K08Rik	0.0
X1810012K16Rik	0.347159015061144	-1.89402	3.48978	-0.542733	0.587314	0.998356
X1810013D15Rik	1.39396984009009	3.94889	2.10625	1.87484	0.0608141	0.888752
X1810013L24Rik	2210.80845807068	0.153967	0.144472	1.06572	0.286548	0.998356
X1810014B01Rik	171.75470544793	0.187095	0.287957	0.64973	0.515866	0.998356
X1810017P11Rik	0.0
X1810018F18Rik	0.0
X1810019D21Rik	4.26677410779922	0.0515654	1.04794	0.0492067	0.960755	0.999321
X1810019N24Rik	2.45349684284291	-0.850742	1.04229	-0.816227	0.41437	0.998356
X1810020O05Rik	0.386404895233207	2.11017	3.48436	0.605612	0.544773	0.998356
X1810021B22Rik	9.68334213127995	-0.0990577	0.574302	-0.172484	0.863057	0.998975
X1810022K09Rik	1392.97510466106	-0.0898713	0.200137	-0.449049	0.653396	0.998356
X1810024B03Rik	38.281012866781	0.256153	0.391936	0.653558	0.513397	0.998356
X1810026B05Rik	511.42017784724	-0.0889243	0.252621	-0.352007	0.724833	0.998356
X1810030O07Rik	1424.04846700393	-0.0380083	0.193813	-0.196108	0.844526	0.998356
X1810032O08Rik	104.164097305887	0.133597	0.230293	0.58012	0.561834	0.998356
X1810034E14Rik	56.0235474823175	0.134853	0.290466	0.464264	0.642459	0.998356
X1810037I17Rik	2746.66720686103	0.228363	0.263691	0.866026	0.386476	0.998356
X1810041H14Rik	1.01400026394799	-0.935213	1.91266	-0.48896	0.62487	0.998356
X1810041L15Rik	0.15785766809761	-0.648189	3.53381	-0.183425	0.854465	0.998356
X1810043G02Rik	450.312234434569	-0.199173	0.199577	-0.997973	0.318293	0.998356
X1810044D09Rik	4.36887420478962	-0.725123	0.792452	-0.915036	0.360172	0.998356
X1810046K07Rik	0.628370721166446	-0.717542	3.21028	-0.223514	0.823136	0.998356
X1810049I09Rik	0.0
X1810049J17Rik	31.2921498243432	-0.179322	0.337385	-0.531505	0.595069	0.998356
X1810053B23Rik	0.0
X1810055G02Rik	1698.98332142845	0.228767	0.122673	1.86485	0.0622022	0.893894
X1810058I24Rik	2015.89292050054	-0.0261784	0.251375	-0.104141	0.917057	0.999321
X1810059C17Rik	0.0
X1810059H22Rik	9.116093358476	-0.53942	0.711841	-0.757782	0.448582	0.998356
X1810062G17Rik	24.1560082300058	0.667824	0.443433	1.50603	0.13206	0.998356
X1810062O18Rik	4.62191760703686	0.236195	0.721192	0.327507	0.743285	0.998356
X1810063I02Rik	0.0
X1810064F22Rik	0.42651534754998	2.23704	3.43864	0.65056	0.515331	0.998356
X1810065E05Rik	0.0
X2010001A14Rik	29.0731181969693	-0.168539	0.426238	-0.39541	0.69254	0.998356
X2010001K21Rik	1.15774621261207	2.83107	1.90933	1.48276	0.138139	0.998356
X2010003K11Rik	0.0
X2010005H15Rik	1.08593176461785	-0.897436	1.69835	-0.528416	0.59721	0.998356
X2010007H06Rik	35.016527890524	0.150404	0.458862	0.327777	0.743081	0.998356
X2010008C14Rik	0.151967570078672	0.794484	3.53381	0.224823	0.822117	0.998356
X2010009K17Rik	0.223350721637816	-1.35967	3.52458	-0.385767	0.699669	0.998356
X2010010A06Rik	0.0
X2010013B24Rik	0.0
X2010015M23Rik	8.68786903617673	-0.129135	0.645377	-0.200092	0.841409	0.998356
X2010016I18Rik	2.17921179658896	0.0585716	1.10734	0.0528939	0.957816	0.999321
X2010103J01Rik	0.251697686175802	1.52606	3.52479	0.43295	0.665051	0.998356
X2010106C02Rik	3.7248639756787	-0.256722	0.915966	-0.280275	0.779267	0.998356
X2010106E10Rik	0.0
X2010107E04Rik	891.518165691827	0.0587659	0.220771	0.266185	0.790097	0.998356
X2010109A12Rik	8.34465851450433	-0.467063	0.666175	-0.701112	0.483233	0.998356
X2010109I03Rik	0.228847594880296	1.47581	3.52713	0.418418	0.675641	0.998356
X2010109P13Rik	0.0
X2010110E17Rik	3.14983173145293	-0.385306	0.856872	-0.449665	0.652952	0.998356
X2010110G14Rik	0.0
X2010110K18Rik	4.43785066877347	3.05681	1.14956	2.65911	0.00783482	0.386709
X2010111I01Rik	1203.60034669215	0.0714411	0.187957	0.380093	0.703876	0.998356
X2010204K13Rik	31.3779490716701	-0.0185652	0.351295	-0.0528479	0.957853	0.999321
X2010300C02Rik	77.7472754728703	-0.32705	0.449724	-0.727224	0.467089	0.998356
X2010300F17Rik	210.221178829414	1.26005	0.303262	4.155	3.25282e-05	0.0132245
X2010308F09Rik	0.734979684207685	-0.00361284	2.17029	-0.00166468	0.998672	0.999908
X2010309G21Rik	0.0
X2010310C07Rik	0.83637488543012	1.37071	1.80632	0.758839	0.447949	0.998356
X2010315B03Rik	366.155295960477	-0.179995	0.245485	-0.733222	0.463423	0.998356
X2010320M18Rik	186.007378891818	-0.154679	0.181249	-0.853402	0.393436	0.998356
X2010320O07Rik	0.900054182092487	-0.507895	2.0392	-0.249065	0.80331	0.998356
X2200002A13Rik	0.0
X2200002D01Rik	1139.76194327548	0.0931237	0.240616	0.387022	0.69874	0.998356
X2200002J24Rik	0.0
X2200007N16Rik	0.0
X2210008F06Rik	6.47387184814457	0.521659	0.835175	0.62461	0.532227	0.998356
X2210010C04Rik	0.281665961520938	-1.48676	3.51679	-0.42276	0.67247	0.998356
X2210011C24Rik	0.960919393394768	-0.203034	2.07901	-0.0976592	0.922203	0.999321
X2210011K15Rik	1.83713108037103	0.764727	1.67826	0.455668	0.648629	0.998356
X2210016F16Rik	1004.51776206177	0.0746078	0.153407	0.486341	0.626726	0.998356
X2210016L21Rik	785.358891711939	-0.0692037	0.207709	-0.333177	0.739001	0.998356
X2210017I01Rik	0.0
X2210406H18Rik	2.96957439115981	0.916675	1.101	0.832583	0.40508	0.998356
X2210406O10Rik	5.8104072218219	1.00301	0.662493	1.51399	0.13003	0.998356
X2210407C18Rik	0.0
X2210408F21Rik	369.07771662504	-0.176281	0.41906	-0.420658	0.674005	0.998356
X2210408I21Rik	117.57469287471	-0.0131081	0.233751	-0.0560774	0.95528	0.999321
X2210409E12Rik	0.607870280314686	2.74487	3.4488	0.795893	0.426094	0.998356
X2210411M09Rik	0.111675360818908	-0.648189	3.53381	-0.183425	0.854465	0.998356
X2210412B16Rik	0.398356070894636	0.909786	3.5198	0.258476	0.796039	0.998356
X2210414B05Rik	0.0
X2210417A02Rik	0.326161696773584	0.747629	2.98572	0.250402	0.802277	0.998356
X2210418O10Rik	183.051667452055	-0.775178	0.318307	-2.43532	0.0148787	0.512683
X2210420H20Rik	0.0
X2300002M23Rik	0.0
X2300003K06Rik	0.0
X2300009A05Rik	226.287710984121	0.042385	0.244335	0.173471	0.862281	0.998975
X2310001H17Rik	158.549846718917	-0.158689	0.364784	-0.435022	0.663547	0.998356
X2310001K20Rik	0.0
X2310001K24Rik	3.81730345602284	1.0259	0.993853	1.03225	0.301957	0.998356
X2310002F09Rik	5.3018998306799	1.55	0.91903	1.68656	0.0916885	0.996902
X2310002L09Rik	0.0
X2310003L06Rik	0.0
X2310005A03Rik	0.0
X2310005E17Rik	0.111675360818908	-0.648189	3.53381	-0.183425	0.854465	0.998356
X2310007B03Rik	1.05428668450195	-3.49358	2.2059	-1.58374	0.113252	0.998356
X2310008N11Rik	3.32134153044752	-0.604918	0.943379	-0.641225	0.521376	0.998356
X2310009A05Rik	238.879102479946	0.015737	0.261065	0.0602801	0.951933	0.999321
X2310009B15Rik	129.644433294649	-0.0438787	0.179368	-0.244629	0.806744	0.998356
X2310010J17Rik	10.8200621986814	0.697806	0.545668	1.27881	0.200964	0.998356
X2310011J03Rik	1345.97016619354	0.0457635	0.162698	0.281279	0.778496	0.998356
X2310014F06Rik	22.3890991799086	0.433387	0.53825	0.805178	0.420717	0.998356
X2310015A10Rik	55.5357189597866	-0.0359702	0.257526	-0.139676	0.888916	0.999321
X2310015D24Rik	0.0
X2310015K22Rik	0.473897502048703	-0.049791	2.78218	-0.0178964	0.985721	0.999346
X2310016D03Rik	0.0
X2310016D23Rik	0.0
X2310016G11Rik	0.137273888735654	0.794484	3.53381	0.224823	0.822117	0.998356
X2310020H05Rik	0.0
X2310022A10Rik	818.736116874241	-0.0842796	0.17995	-0.468351	0.639534	0.998356
X2310022B05Rik	3030.04432050383	-0.150907	0.289528	-0.521217	0.602216	0.998356
X2310026I22Rik	0.0
X2310026L22Rik	0.750078309972616	0.980222	2.15567	0.454717	0.649313	0.998356
X2310030A07Rik	0.0
X2310030G06Rik	59.8434330225103	0.388408	0.293826	1.3219	0.186203	0.998356
X2310031A07Rik	17.8319759564909	-0.360143	0.498616	-0.722285	0.470119	0.998356
X2310033P09Rik	352.468256240221	0.107858	0.178223	0.605189	0.545053	0.998356
X2310034C09Rik	0.0
X2310034G01Rik	15.324779664495	-0.580365	0.699102	-0.830158	0.40645	0.998356
X2310034O05Rik	0.0
X2310035C23Rik	1177.60623192437	0.100712	0.181574	0.554657	0.579129	0.998356
X2310039H08Rik	227.535858678677	0.0447291	0.195675	0.228588	0.819189	0.998356
X2310039L15Rik	0.15785766809761	-0.648189	3.53381	-0.183425	0.854465	0.998356
X2310040G07Rik	0.447099126911935	0.898756	2.77546	0.323822	0.746073	0.998356
X2310040G24Rik	9.81658179850168	0.635556	0.54011	1.17672	0.239309	0.998356
X2310043L19Rik	0.0
X2310043M15Rik	3.67869003088913	-0.634056	1.20233	-0.527355	0.597947	0.998356
X2310043O21Rik	0.0
X2310043P16Rik	26.6083076910415	-0.408708	0.409751	-0.997454	0.318544	0.998356
X2310044K18Rik	0.235483654242236	-1.40489	3.52233	-0.398852	0.690002	0.998356
X2310046K23Rik	0.0
X2310047D07Rik	1.14852571606241	-1.10064	1.62223	-0.678473	0.497472	0.998356
X2310050C09Rik	0.0
X2310057J18Rik	0.0
X2310057M21Rik	705.144888450046	0.212095	0.154784	1.37026	0.170605	0.998356
X2310057N15Rik	0.0
X2310058D17Rik	27.6549967847149	0.510945	0.554147	0.92204	0.356508	0.998356
X2310061I04Rik	562.49806217485	0.181976	0.191667	0.949439	0.342397	0.998356
X2310061N02Rik	0.0
X2310065F04Rik	0.137273888735654	0.794484	3.53381	0.224823	0.822117	0.998356
X2310068J16Rik	6.92895817254255	0.393007	0.644682	0.609614	0.542118	0.998356
X2310069B03Rik	0.522993066352428	-2.49674	3.18039	-0.785043	0.432428	0.998356
X2310074N15Rik	1.88348009750731	0.172198	1.34863	0.127683	0.8984	0.999321
X2310075C17Rik	0.0
X2310079G19Rik	0.0
X2310081O03Rik	0.925182919086113	-2.29891	2.34574	-0.980036	0.327068	0.998356
X2400006E01Rik	0.0
X2410002F23Rik	1233.77105627025	0.29741	0.220366	1.34962	0.177137	0.998356
X2410003L11Rik	0.375681805602469	2.07232	3.487	0.594299	0.552312	0.998356
X2410004B18Rik	679.459310541278	0.0972036	0.20075	0.484203	0.628242	0.998356
X2410004I01Rik	0.137273888735654	0.794484	3.53381	0.224823	0.822117	0.998356
X2410004P03Rik	18.9534749489359	0.383712	0.400644	0.957738	0.338195	0.998356
X2410006H16Rik	238.826566255123	-0.671864	0.374987	-1.7917	0.0731811	0.93489
X2410012E07Rik	0.0
X2410015M20Rik	1234.41772940845	0.00108338	0.262943	0.00412022	0.996713	0.999908
X2410017I17Rik	0.0
X2410018L13Rik	106.21443665349	0.289216	0.332699	0.869302	0.384682	0.998356
X2410021H03Rik	0.533175959814097	-1.28004	2.65012	-0.483012	0.629088	0.998356
X2410022M11Rik	66.4900578397338	0.103619	0.274451	0.377551	0.705764	0.998356
X2410024N13Rik	0.0
X2410080I02Rik	1.39795709030466	-0.984449	1.5794	-0.623307	0.533083	0.998356
X2410089E03Rik	650.613635933644	0.184497	0.192631	0.957775	0.338176	0.998356
X2410124H12Rik	0.36062461037347	-0.638333	3.52458	-0.181109	0.856282	0.998356
X2410131K14Rik	571.45489800546	-0.0649466	0.182985	-0.354928	0.722644	0.998356
X2410137M14Rik	0.261082182158982	0.0731453	3.53381	0.0206987	0.983486	0.999321
X2410141K09Rik	0.0
X2410152P15Rik	0.0
X2500002B13Rik	47.7265208385481	0.230716	0.404592	0.570244	0.568512	0.998356
X2500004C02Rik	86.731316454077	0.0326781	0.329296	0.0992363	0.920951	0.999321
X2510002D24Rik	302.457711570508	0.148644	0.193819	0.766918	0.44313	0.998356
X2510009E07Rik	1118.33607306275	-0.301851	0.177638	-1.69925	0.0892727	0.986993
X2510016D11Rik	28.3858555766291	0.441809	0.313139	1.4109	0.158273	0.998356
X2510017J16Rik	15.6115386167156	-0.0189631	0.513661	-0.0369175	0.970551	0.999321
X2510039O18Rik	4077.26904561715	-0.0346814	0.172773	-0.200734	0.840907	0.998356
X2510046G10Rik	30.064460271286	-0.211837	0.380112	-0.557301	0.577322	0.998356
X2600006K01Rik	5.39644518878908	-0.822008	0.860855	-0.954873	0.339642	0.998356
X2600014E21Rik	0.522993066352428	-2.49674	3.18039	-0.785043	0.432428	0.998356
X2610001A08Rik	0.0
X2610001J05Rik	2803.180833231	-0.114977	0.173656	-0.662095	0.50791	0.998356
X2610002M06Rik	712.464849353941	-0.0897764	0.1613	-0.556582	0.577813	0.998356
X2610005L07Rik	934.748163825376	-0.323721	0.154049	-2.10141	0.0356052	0.742123
X2610008E11Rik	3565.93985318653	0.113459	0.192513	0.589357	0.555621	0.998356
X2610011E03Rik	4.57912006562307	-0.999211	1.36584	-0.731571	0.464431	0.998356
X2610012C04Rik	8.03443095539493	0.671105	0.99753	0.672767	0.501096	0.998356
X2610016A17Rik	0.0
X2610017A05Rik	17.1019516422855	0.0707359	0.454731	0.155555	0.876384	0.999122
X2610020C07Rik	44.7210875219603	0.507947	0.339351	1.49682	0.13444	0.998356
X2610020F03Rik	0.223714235523798	1.45697	3.52802	0.412971	0.679628	0.998356
X2610021A01Rik	345.870805922814	-0.216056	0.306072	-0.7059	0.480251	0.998356
X2610024D14Rik	0.226280915202047	1.46642	3.52757	0.415703	0.677627	0.998356
X2610027F03Rik	0.0
X2610027K06Rik	0.544562931075516	-0.17564	3.34656	-0.0524837	0.958143	0.999321
X2610028E06Rik	0.0
X2610028H24Rik	0.111857117761899	0.794484	3.53381	0.224823	0.822117	0.998356
X2610034O05Rik	0.0
X2610035D17Rik	155.666221487311	-0.18661	0.307854	-0.606165	0.544405	0.998356
X2610035F20Rik	13.1264172188533	0.0552034	0.444223	0.12427	0.901102	0.999321
X2610037D02Rik	24.8975270563663	0.342993	0.530815	0.646164	0.518173	0.998356
X2610042L04Rik	0.386705262977906	0.754475	3.52713	0.213906	0.83062	0.998356
X2610044O15Rik8	369.624944546823	-0.207452	0.218092	-0.951212	0.341497	0.998356
X2610105M22Rik	0.0
X2610203C20Rik	1618.45178476195	-0.0256964	0.35393	-0.0726032	0.942122	0.999321
X2610203C22Rik	237.361037629244	-0.0898638	0.245803	-0.365593	0.714669	0.998356
X2610204G07Rik	2.33040635799819	1.58133	1.12595	1.40444	0.160186	0.998356
X2610206C17Rik	5.91438759687705	-0.587153	0.961162	-0.610879	0.54128	0.998356
X2610300A13Rik	0.0
X2610300M13Rik	0.0998807815715374	-0.648189	3.53381	-0.183425	0.854465	0.998356
X2610301B20Rik	362.643498718154	-0.195668	0.145432	-1.34543	0.178486	0.998356
X2610303G11Rik	0.0
X2610306M01Rik	110.826340465037	-0.114839	0.279442	-0.410958	0.681103	0.998356
X2610306O10Rik	1.3231047013102	0.68675	1.67582	0.409799	0.681954	0.998356
X2610307P16Rik	21.8268848870405	-0.26551	0.61266	-0.433373	0.664744	0.998356
X2610316D01Rik	0.570848090056009	-2.61662	2.47168	-1.05864	0.289764	0.998356
X2610318N02Rik	45.869032873241	0.475305	0.443534	1.07163	0.283886	0.998356
X2610507B11Rik	9083.22992892076	-0.16142	0.225537	-0.715712	0.474169	0.998356
X2610507I01Rik	107.572147657273	-0.280434	0.267093	-1.04995	0.293741	0.998356
X2610509F24Rik	0.0
X2610524H06Rik	361.500419668236	-0.190445	0.27904	-0.682499	0.494923	0.998356
X2610528A11Rik	1.75673434973414	0.236723	1.37572	0.172071	0.863381	0.998975
X2610528J11Rik	0.0
X2700012I20Rik	6.59541963011524	-0.288843	0.838422	-0.344509	0.730464	0.998356
X2700016F22Rik	25.7083076316113	-0.161958	0.538184	-0.300935	0.763464	0.998356
X2700029L08Rik	8.99364293790295	0.22103	0.721403	0.306389	0.759309	0.998356
X2700033N17Rik	1.85722127180735	-0.336188	1.9909	-0.168863	0.865905	0.999122
X2700038G22Rik	54.3047681643808	0.657393	0.320669	2.05007	0.0403579	0.776756
X2700046A07Rik	5.41977344681977	-0.272366	0.879121	-0.309817	0.756701	0.998356
X2700046G09Rik	36.7826950652058	0.216685	0.376699	0.575219	0.565143	0.998356
X2700049A03Rik	370.606519139502	0.0650948	0.217052	0.299904	0.764251	0.998356
X2700062C07Rik	241.394073195696	0.205703	0.165868	1.24016	0.214916	0.998356
X2700068H02Rik	0.289241458814326	1.63779	3.51935	0.465366	0.641669	0.998356
X2700069I18Rik	8.78015492656257	-0.321809	0.701953	-0.458448	0.646631	0.998356
X2700078F05Rik	1.6731643403036	0.573106	1.52229	0.376476	0.706563	0.998356
X2700080J24Rik	0.765503569449141	-2.03213	1.83436	-1.10781	0.267942	0.998356
X2700081O15Rik	311.944414563908	-0.242043	0.262711	-0.921328	0.356879	0.998356
X2700089I24Rik	0.199761563143075	-1.26727	3.52892	-0.359111	0.719512	0.998356
X2700097O09Rik	262.794292401921	0.0331627	0.283335	0.117044	0.906825	0.999321
X2700099C18Rik	47.3572086849971	0.841264	0.449518	1.87148	0.0612785	0.889121
X2810001G20Rik	59.1609282723641	-0.145881	0.304262	-0.47946	0.631612	0.998356
X2810002D19Rik	258.884122062071	-0.113653	0.306857	-0.370377	0.711102	0.998356
X2810004N23Rik	878.211729098473	0.359499	0.192727	1.86533	0.0621355	0.893657
X2810006K23Rik	474.584676973831	0.202805	0.172428	1.17617	0.239527	0.998356
X2810013P06Rik	230.021185876279	-0.49437	0.338897	-1.45876	0.144631	0.998356
X2810021J22Rik	85.9861316480821	-0.293483	0.394564	-0.743816	0.456988	0.998356
X2810025M15Rik	935.297781497141	0.0984105	0.194968	0.504752	0.613733	0.998356
X2810029C07Rik	52.2271958852842	-0.226225	0.461114	-0.490605	0.623706	0.998356
X2810030D12Rik	0.0
X2810032G03Rik	2.16471637047605	0.902812	1.49648	0.603289	0.546316	0.998356
X2810039B14Rik	22.720625967008	0.0743717	0.386517	0.192415	0.847417	0.998356
X2810047C21Rik1	5.52863383096584	0.744624	0.701393	1.06163	0.288402	0.998356
X2810049E08Rik	0.0
X2810402E24Rik	224.039811743842	0.0844991	0.14643	0.577061	0.563898	0.998356
X2810403A07Rik	3042.57958128806	0.0467142	0.178644	0.261492	0.793713	0.998356
X2810403D21Rik	36.5290373235432	-0.149474	0.316733	-0.471924	0.636981	0.998356
X2810404F17Rik	0.261082182158982	0.0731453	3.53381	0.0206987	0.983486	0.999321
X2810404M03Rik	0.111675360818908	-0.648189	3.53381	-0.183425	0.854465	0.998356
X2810405F15Rik	0.0
X2810405F17Rik	19.1873006689043	-0.562905	0.470694	-1.19591	0.231733	0.998356
X2810407A14Rik	7.70591694793481	0.759191	0.636264	1.1932	0.232791	0.998356
X2810408A11Rik	20.0896319306005	-0.215716	0.429262	-0.502528	0.615296	0.998356
X2810408I11Rik	222.224499951746	0.740655	0.353996	2.09227	0.0364142	0.747943
X2810410L24Rik	25.9212585209832	-0.694652	0.53863	-1.28966	0.197168	0.998356
X2810414N06Rik	49.5873333688397	0.201614	0.2703	0.745891	0.455733	0.998356
X2810425M01Rik	2.14185879011481	-0.112442	1.1501	-0.0977677	0.922117	0.999321
X2810428J06Rik	9.8909725860806	0.0743157	0.550193	0.135072	0.892555	0.999321
X2810429I04Rik	7.1906109440428	-0.474251	0.751035	-0.631463	0.527738	0.998356
X2810430I11Rik	9.44935919017549	-0.384097	0.953548	-0.402808	0.687089	0.998356
X2810432F15Rik	0.0
X2810433D01Rik	2.06583336503239	-0.615123	1.62045	-0.379601	0.704242	0.998356
X2810442N19Rik	2.53870315178262	1.01716	1.23386	0.824373	0.409728	0.998356
X2810454H06Rik	21.7883169943706	-0.381929	0.416125	-0.917822	0.358712	0.998356
X2810455O05Rik	17.5931967878518	0.737496	0.537136	1.37302	0.169747	0.998356
X2810459M11Rik	1.02605971036843	-2.48748	2.32731	-1.06882	0.28515	0.998356
X2810468N07Rik	7.09522772219451	-0.664484	0.805277	-0.825162	0.40928	0.998356
X2810471M01Rik	0.323569856566403	-1.80396	3.4965	-0.515934	0.605901	0.998356
X2810474O19Rik	3935.84911790964	-0.300334	0.304827	-0.985261	0.324496	0.998356
X2900002M20Rik	0.0
X2900005J15Rik	36.0192701299194	-0.0753908	0.41074	-0.183549	0.854367	0.998356
X2900009J06Rik	4.33451513294295	0.603631	0.957328	0.630538	0.528343	0.998356
X2900011O08Rik	5.25730191512211	0.520836	0.754039	0.690728	0.489737	0.998356
X2900018N21Rik	0.454946753139353	1.24104	3.42841	0.361987	0.717362	0.998356
X2900022M07Rik	0.226099158259056	0.0731453	3.53381	0.0206987	0.983486	0.999321
X2900026A02Rik	4668.25625203747	-0.231273	0.257233	-0.899078	0.368611	0.998356
X2900027M19Rik	0.0
X2900035J10Rik	13.1173237796341	0.108004	1.08412	0.0996238	0.920643	0.999321
X2900037B21Rik	0.0
X2900041M22Rik	43.5094163159409	0.0502989	0.460704	0.109178	0.913061	0.999321
X2900042K21Rik	0.378248485280719	2.08147	2.81167	0.740297	0.45912	0.998356
X2900052L18Rik	59.1363052970779	-0.475788	0.474829	-1.00202	0.316335	0.998356
X2900052N01Rik	0.0
X2900055J20Rik	0.0
X2900060B14Rik	2.60223715527774	0.0521598	1.08534	0.0480587	0.961669	0.999321
X2900064F13Rik	7.06136360440426	-0.496541	0.743187	-0.668123	0.504055	0.998356
X2900064K03Rik	0.0
X2900069G24Rik	0.0
X2900072N19Rik	0.0998807815715374	-0.648189	3.53381	-0.183425	0.854465	0.998356
X2900076A07Rik	67.3003654210924	-0.268841	0.3761	-0.714812	0.474725	0.998356
X2900076G11Rik	0.0
X2900079G21Rik	0.0
X2900089D17Rik	25.8215280714015	0.0211623	0.559396	0.0378305	0.969823	0.999321
X2900092C05Rik	0.0998807815715374	-0.648189	3.53381	-0.183425	0.854465	0.998356
X2900092N22Rik	28.4927436538208	-0.303647	0.86889	-0.349465	0.72674	0.998356
X2900092O11Rik	1.15446921342095	-0.277135	1.41323	-0.1961	0.844532	0.998356
X2900093K20Rik	39.1518275686724	-0.41204	0.577991	-0.712882	0.475919	0.998356
X2900097C17Rik	564.994067259828	-0.0317765	0.237459	-0.133819	0.893546	0.999321
X3000002C10Rik	34.7632871207063	0.230241	0.36534	0.630211	0.528556	0.998356
X3010001F23Rik	4.11716843685794	-1.41292	1.00273	-1.40907	0.158813	0.998356
X3010003L21Rik	33.7473398406681	0.156076	0.424075	0.368039	0.712844	0.998356
X3100002H09Rik	0.472299971192379	-1.12899	3.39756	-0.332295	0.739667	0.998356
X3100003L05Rik	0.0
X3110001I22Rik	102.550263307492	0.13732	0.211178	0.650254	0.515528	0.998356
X3110002H16Rik	2052.99666879729	0.124069	0.127355	0.974195	0.32996	0.998356
X3110004A20Rik	0.0
X3110009E18Rik	27.2928080945102	0.14976	0.407415	0.367585	0.713183	0.998356
X3110009M11Rik	0.114423797440148	0.794484	3.53381	0.224823	0.822117	0.998356
X3110018I06Rik	0.0
X3110021N24Rik	16.3341687967588	0.0539495	0.65876	0.0818956	0.93473	0.999321
X3110031N09Rik	0.757052722691605	-0.953899	1.8899	-0.504735	0.613745	0.998356
X3110035E14Rik	4.24911608019333	0.20946	0.875612	0.239216	0.810938	0.998356
X3110039M20Rik	49.2507025957088	-0.299171	0.708546	-0.422233	0.672855	0.998356
X3110040N11Rik	354.616511896482	0.11587	0.228588	0.506895	0.612229	0.998356
X3110043O21Rik	1129.45811004955	-0.115891	0.199302	-0.581483	0.560915	0.998356
X3110045C21Rik	65.101823016555	0.521547	0.293719	1.77567	0.075788	0.943015
X3110053B16Rik	32.6779195725805	-0.139991	0.366519	-0.381947	0.702501	0.998356
X3110056K07Rik	67.9683214644162	-0.0190587	0.389794	-0.0488943	0.961004	0.999321
X3110062G12Rik	1.78867957197091	2.18345	1.84434	1.18386	0.236468	0.998356
X3110062M04Rik	250.835648891471	0.0834332	0.307023	0.271749	0.785815	0.998356
X3110067C02Rik	3.28583821772424	-0.268384	1.1197	-0.239693	0.810568	0.998356
X3110070M22Rik	23.3781452985528	-0.111395	0.443382	-0.251239	0.801629	0.998356
X3110079O15Rik	0.0
X3110080E11Rik	1.66459894178705	-2.49771	1.80593	-1.38306	0.166647	0.998356
X3110080O07Rik	11.4933468921222	-0.277009	0.949929	-0.29161	0.770585	0.998356
X3110082I17Rik	273.531627120744	0.256535	0.266598	0.962252	0.335923	0.998356
X3110082J24Rik	0.0
X3110083C13Rik	12.3547780909249	0.079402	0.600942	0.132129	0.894882	0.999321
X3110099E03Rik	0.0
X3222401L13Rik	250.59535495514	-0.418696	0.516869	-0.810062	0.417905	0.998356
X3300002A11Rik	0.0
X3300002I08Rik	25.8663200486438	-0.245281	0.394262	-0.622129	0.533857	0.998356
X3300002P13Rik	0.226099158259056	0.0731453	3.53381	0.0206987	0.983486	0.999321
X3300005D01Rik	69.4692336151854	0.43159	0.395226	1.09201	0.274829	0.998356
X3425401B19Rik	29.8559430830935	-2.11149	0.3839	-5.5001	3.79568e-08	9.07203e-05
X3632451O06Rik	77.4760595765883	0.58068	0.353295	1.64361	0.100257	0.998356
X3632454L22Rik	0.15785766809761	-0.648189	3.53381	-0.183425	0.854465	0.998356
X3830403N18Rik	100.539069785578	-0.125625	0.307553	-0.408466	0.682932	0.998356
X3830406C13Rik	944.872090117689	-0.17277	0.215722	-0.80089	0.423195	0.998356
X3830408C21Rik	6.89773318600623	-0.315282	0.665987	-0.473405	0.635924	0.998356
X3830417A13Rik	0.858927933524106	0.869012	3.01848	0.287897	0.773426	0.998356
X3830422I06Rik	0.0
X3830432H09Rik	0.946015716298091	-1.4516	2.04764	-0.708913	0.478378	0.998356
X3930402G23Rik	3.88510796796777	-0.193073	0.802862	-0.240481	0.809958	0.998356
X4430402I18Rik	33.4002248995745	-0.1425	0.359291	-0.396613	0.691652	0.998356
X4631405J19Rik	1.78323030936223	0.580119	1.22646	0.473003	0.636211	0.998356
X4631405K08Rik	0.151967570078672	0.794484	3.53381	0.224823	0.822117	0.998356
X4632404H12Rik	61.0251879464063	-0.152277	0.266631	-0.571118	0.56792	0.998356
X4632404M16Rik	2.08369113742436	0.0753346	1.25416	0.0600677	0.952102	0.999321
X4632411P08Rik	2.10849496194441	-1.30856	1.31018	-0.998767	0.317908	0.998356
X4632415L05Rik	259.505631311738	-0.319715	0.185719	-1.7215	0.0851598	0.970076
X4632427E13Rik	1652.96350998427	-0.0398935	0.319824	-0.124736	0.900732	0.999321
X4632428C04Rik	29.261097265824	-0.589747	0.419013	-1.40747	0.15929	0.998356
X4632432E15Rik	0.137273888735654	0.794484	3.53381	0.224823	0.822117	0.998356
X4633401B06Rik	19.2465544598044	0.241468	0.653598	0.369445	0.711796	0.998356
X4731419I09Rik	75.5956601217221	0.138697	0.29663	0.467576	0.640088	0.998356
X4732414G09Rik	2.90828570503637	0.198614	1.26366	0.157174	0.875108	0.999122
X4732416N19Rik	22.5040976250005	-0.25042	0.435198	-0.575416	0.56501	0.998356
X4732419C18Rik	0.817772114899266	-0.109761	1.87991	-0.0583861	0.953441	0.999321
X4732440D04Rik	151.186262023367	-0.55189	0.34715	-1.58977	0.111886	0.998356
X4732463B04Rik	0.446883200218623	-1.12844	3.4538	-0.326723	0.743877	0.998356
X4732465J04Rik	3.06503953325089	-1.18438	1.18739	-0.997466	0.318538	0.998356
X4732471J01Rik	4.54887228017789	-0.0450826	0.88567	-0.0509023	0.959403	0.999321
X4732487G21Rik	66.6338034474369	-0.338325	0.269096	-1.25727	0.208657	0.998356
X4732490B19Rik	0.335026082456724	-1.8494	3.49306	-0.529449	0.596494	0.998356
X4732491K20Rik	116.013872426718	-0.176381	0.280833	-0.628062	0.529963	0.998356
X4732496C06Rik	277.700669500026	-0.078776	0.314612	-0.250391	0.802285	0.998356
X4831440D22Rik	20.2212642020834	0.146277	0.457025	0.320063	0.74892	0.998356
X4831440E17Rik	4.06124349369818	-0.811725	0.903408	-0.898515	0.368911	0.998356
X4833403J16Rik	57.1113903815753	0.443212	0.445013	0.995953	0.319273	0.998356
X4833404L02Rik	5.9068328238462	-1.20418	0.761107	-1.58214	0.113617	0.998356
X4833407H14Rik	29.0980037622103	1.36361	0.489349	2.78659	0.00532659	0.320461
X4833411C07Rik	0.411821666206963	2.19283	3.47882	0.630335	0.528475	0.998356
X4833412C05Rik	63.705346210468	1.91816	0.543585	3.52871	0.000417588	0.0750261
X4833412K13Rik	20.0436840577526	0.156137	0.599907	0.260268	0.794657	0.998356
X4833413E03Rik	0.0
X4833413G10Rik	10.4591928027072	0.433233	0.600637	0.721289	0.470732	0.998356
X4833417C18Rik	3.61932901040472	-0.364153	0.960661	-0.379066	0.704639	0.998356
X4833418N02Rik	49.8873170817808	-0.0823676	0.419723	-0.196243	0.84442	0.998356
X4833418N17Rik	0.0
X4833420G17Rik	698.258981737872	-0.268576	0.18474	-1.4538	0.146001	0.998356
X4833421G17Rik	2.25335468801615	-0.76611	1.28046	-0.598308	0.549634	0.998356
X4833421K07Rik	0.0
X4833422C13Rik	61.5158435966047	-1.2938	0.722588	-1.7905	0.0733731	0.935525
X4833422M21Rik	0.111857117761899	0.794484	3.53381	0.224823	0.822117	0.998356
X4833423E24Rik	0.0
X4833427F10Rik	0.565883046759025	0.697624	2.65079	0.263176	0.792415	0.998356
X4833427G06Rik	3.27703939258821	0.593903	1.206	0.492457	0.622396	0.998356
X4833428L15Rik	0.111857117761899	0.794484	3.53381	0.224823	0.822117	0.998356
X4833439L19Rik	8182.58056671616	-0.00496764	0.18362	-0.0270539	0.978417	0.999321
X4833445I07Rik	18.316716812034	-0.00145403	0.445949	-0.00326052	0.997398	0.999908
X4921501E09Rik	0.0
X4921504A21Rik	17.0445520097022	-0.430465	0.443194	-0.97128	0.331409	0.998356
X4921504E06Rik	0.0
X4921507G05Rik	3.25879875634058	-0.600756	1.00086	-0.600238	0.548348	0.998356
X4921507P07Rik	9.87124657067952	-0.740486	0.547587	-1.35227	0.176289	0.998356
X4921508D12Rik	0.932004530374976	1.68945	2.382	0.709257	0.478165	0.998356
X4921508M14Rik	0.247616586846656	-1.45523	3.51889	-0.413547	0.679206	0.998356
X4921509A06Rik	1.18607433508072	-1.26444	1.87298	-0.675094	0.499616	0.998356
X4921509C19Rik	0.351729133221746	-0.545939	3.52892	-0.154704	0.877055	0.999122
X4921511C10Rik	6.19526352765389	0.801256	0.663347	1.2079	0.227086	0.998356
X4921511C20Rik	0.0
X4921511E07Rik	0.0
X4921511M17Rik	0.0
X4921513H07Rik	0.0
X4921513I03Rik	5.58667657694274	0.58337	0.926673	0.629532	0.529001	0.998356
X4921513I08Rik	0.0
X4921514A10Rik	8.27307441602364	-0.237061	0.587833	-0.40328	0.686742	0.998356
X4921515E04Rik	0.0
X4921517D22Rik	0.0
X4921518K17Rik	0.0
X4921521D15Rik	0.0
X4921522P10Rik	1.08987182349403	-0.832626	1.7787	-0.468109	0.639707	0.998356
X4921523L03Rik	0.123808293423328	-0.648189	3.53381	-0.183425	0.854465	0.998356
X4921524J17Rik	1994.2162376461	0.070354	0.174645	0.402841	0.687065	0.998356
X4921524L21Rik	0.0
X4921527H02Rik	0.0
X4921527H02Rik.1	0.0
X4921528I07Rik	0.0
X4921529L05Rik	0.0
X4921530L21Rik	0.0
X4921531C22Rik	122.804115954308	0.325241	0.351621	0.924977	0.354978	0.998356
X4921534H16Rik	0.123808293423328	-0.648189	3.53381	-0.183425	0.854465	0.998356
X4921536K21Rik	13.8548193853447	0.797661	0.494153	1.6142	0.106484	0.998356
X4921539E11Rik	0.0
X4921539H07Rik	2.09710188177089	-1.14399	1.3084	-0.874346	0.38193	0.998356
X4922502D21Rik	0.0
X4922502N22Rik	0.427390697014127	-2.15614	3.45042	-0.624892	0.532042	0.998356
X4930401G09Rik	0.0
X4930401O10Rik	0.0
X4930401O12Rik	0.0
X4930402C01Rik	0.0
X4930402F06Rik	0.0
X4930402F11Rik	0.111675360818908	-0.648189	3.53381	-0.183425	0.854465	0.998356
X4930402H05Rik	0.151967570078672	0.794484	3.53381	0.224823	0.822117	0.998356
X4930402H24Rik	9680.35772227166	-0.239693	0.194212	-1.23418	0.217135	0.998356
X4930402K13Rik	0.0
X4930403D09Rik	0.0
X4930403P22Rik	2.13211829018948	-1.16821	1.18849	-0.982931	0.325641	0.998356
X4930404A12Rik	12.3981019081516	-0.622455	0.562457	-1.10667	0.268436	0.998356
X4930404H24Rik	0.0
X4930404I05Rik	19.8882692681136	-0.176746	0.569535	-0.310334	0.756307	0.998356
X4930404I20Rik	0.0
X4930404N11Rik	7.81919693217988	-0.0838604	0.572039	-0.146599	0.883448	0.999321
X4930405A21Rik	3.78423669248292	-0.682017	0.984031	-0.693084	0.488257	0.998356
X4930405D11Rik	0.0
X4930405G09Rik	1.77927395694465	0.927456	2.20161	0.421262	0.673564	0.998356
X4930405H06Rik	0.0
X4930405L22Rik	0.0
X4930405N21Rik	0.0
X4930405O22Rik	0.761624541212131	-0.943597	2.57181	-0.366901	0.713693	0.998356
X4930406D18Rik	0.0
X4930407G08Rik	0.0
X4930407I10Rik	0.0
X4930408K08Rik	0.0
X4930408O17Rik	0.0
X4930412B13Rik	0.0
X4930412C18Rik	29.246452113167	0.0792122	0.345353	0.229366	0.818585	0.998356
X4930412E21Rik	0.0
X4930412F09Rik	0.0
X4930412F12Rik	3.51248432503763	0.457612	0.90579	0.505207	0.613413	0.998356
X4930412L05Rik	0.499314273022458	0.00471455	2.74836	0.00171541	0.998631	0.999908
X4930412M03Rik	5.91852400536124	-0.222138	0.68787	-0.322935	0.746744	0.998356
X4930412O13Rik	0.0
X4930413E15Rik	0.0
X4930413G21Rik	2.49896891665501	0.391318	1.08638	0.360205	0.718694	0.998356
X4930415H17Rik	0.0
X4930415L06Rik	0.0
X4930415O20Rik	0.463586250983645	0.164187	2.7873	0.0589053	0.953028	0.999321
X4930417H01Rik	4.97915774220806	-0.555269	0.865277	-0.641724	0.521052	0.998356
X4930417O13Rik	0.362040384286804	-0.733894	3.51889	-0.208558	0.834793	0.998356
X4930417O22Rik	0.0
X4930419G24Rik	0.0
X4930420N18Rik	0.0
X4930421C12Rik	0.0
X4930421P07Rik	0.0
X4930422M22Rik	0.0
X4930423C22Rik	0.0
X4930423M02Rik	0.0
X4930425K10Rik	0.0
X4930425L21Rik	0.0
X4930425O10Rik	0.15785766809761	-0.648189	3.53381	-0.183425	0.854465	0.998356
X4930426D05Rik	0.111857117761899	0.794484	3.53381	0.224823	0.822117	0.998356
X4930426I24Rik	1.19809077196105	-0.389448	1.55595	-0.250297	0.802358	0.998356
X4930426L09Rik	8.38870957203824	0.685	0.636747	1.07578	0.282025	0.998356
X4930428D20Rik	0.0
X4930428N03Rik	0.0
X4930428O21Rik	0.0
X4930429D17Rik	0.111857117761899	0.794484	3.53381	0.224823	0.822117	0.998356
X4930429F24Rik	7.24664492953785	0.0384867	0.879626	0.0437535	0.965101	0.999321
X4930429H19Rik	0.15785766809761	-0.648189	3.53381	-0.183425	0.854465	0.998356
X4930429P21Rik	0.0
X4930430A15Rik	0.0
X4930430E12Rik	0.764426148892856	-1.99598	2.04383	-0.976588	0.328773	0.998356
X4930430F08Rik	447.795372818445	-0.0137242	0.174466	-0.0786642	0.9373	0.999321
X4930430O22Rik	0.0
X4930431F12Rik	0.199761563143075	-1.26727	3.52892	-0.359111	0.719512	0.998356
X4930431L21Rik	0.0
X4930431P03Rik	0.381390146678417	-0.682894	2.88145	-0.236997	0.812659	0.998356
X4930431P19Rik	65.1952447705046	-0.313244	0.348435	-0.899004	0.368651	0.998356
X4930432B10Rik	0.0
X4930432E11Rik	1.14465153420518	-0.578167	1.66484	-0.347281	0.72838	0.998356
X4930432H08Rik	0.0
X4930432K21Rik	13.1747245878246	0.637271	0.47322	1.34667	0.178087	0.998356
X4930432L08Rik	0.0
X4930432M17Rik	0.0
X4930433B08Rik	0.0
X4930433I11Rik	0.0
X4930433J02Rik	0.0
X4930433N12Rik	0.629163329939131	-2.73262	2.48662	-1.09893	0.2718	0.998356
X4930434B07Rik	0.0
X4930434O05Rik	0.0
X4930435C17Rik	0.0
X4930435E12Rik	0.0
X4930435N07Rik	0.247616586846656	-1.45523	3.51889	-0.413547	0.679206	0.998356
X4930437M23Rik	0.0
X4930438A08Rik	1.23854495162298	2.03654	1.55583	1.30897	0.190543	0.998356
X4930438E09Rik	0.0
X4930439A04Rik	0.748075834694378	-0.788284	2.16774	-0.363643	0.716124	0.998356
X4930439D14Rik	0.755238965813766	-2.97755	3.01871	-0.986366	0.323954	0.998356
X4930440C22Rik	0.0
X4930440I19Rik	0.228847594880296	1.47581	3.52713	0.418418	0.675641	0.998356
X4930441H08Rik	0.0
X4930441J16Rik	0.0
X4930442H23Rik	2.69543583002186	-2.6127	1.24228	-2.10314	0.0354535	0.742123
X4930442J19Rik	0.0
X4930442L01Rik	0.0
X4930442P19Rik	0.0
X4930443G03Rik	0.0
X4930443O20Rik	1.36382812095878	0.250179	1.42445	0.175632	0.860583	0.998975
X4930444A19Rik	1.61414130321315	0.38108	1.80025	0.211682	0.832355	0.998356
X4930444E06Rik	0.0
X4930444G20Rik	0.0
X4930444M15Rik	0.137273888735654	0.794484	3.53381	0.224823	0.822117	0.998356
X4930444P10Rik	0.435270377914243	0.0701728	2.82547	0.0248358	0.980186	0.999321
X4930445B16Rik	0.0
X4930445N08Rik	0.0
X4930445N18Rik	1.17737996581701	1.13937	1.73562	0.656462	0.511527	0.998356
X4930447A16Rik	0.0
X4930447C04Rik	14.6478421708605	0.159385	0.455683	0.349772	0.72651	0.998356
X4930447C11Rik	0.0
X4930447F04Rik	0.111857117761899	0.794484	3.53381	0.224823	0.822117	0.998356
X4930447F24Rik	10.0955786069697	1.05564	0.810684	1.30216	0.192861	0.998356
X4930447M23Rik	0.137273888735654	0.794484	3.53381	0.224823	0.822117	0.998356
X4930447N08Rik	0.0
X4930448A20Rik	0.0
X4930448D08Rik	0.137273888735654	0.794484	3.53381	0.224823	0.822117	0.998356
X4930448E22Rik	3.76867938034587	0.460444	0.924324	0.498141	0.618384	0.998356
X4930448H16Rik	0.0
X4930448I06Rik	0.0
X4930448I18Rik	0.0
X4930448K20Rik	0.0
X4930449A18Rik	0.0
X4930449E01Rik	0.0
X4930449I04Rik	0.504623458382296	1.36836	2.67454	0.511622	0.608916	0.998356
X4930449I24Rik	0.0
X4930451E10Rik	1.30765078564902	-2.14401	1.96468	-1.09128	0.275149	0.998356
X4930451G09Rik	10.1139071983708	-0.951557	0.673729	-1.41237	0.15784	0.998356
X4930451I11Rik	0.0
X4930452B06Rik	152.485525022338	-0.155325	0.574349	-0.270437	0.786824	0.998356
X4930452N14Rik	0.0
X4930453H23Rik	0.0
X4930453L07Rik	0.390199660942148	0.803161	2.85132	0.28168	0.778189	0.998356
X4930453N24Rik	1198.86014451032	0.141782	0.126052	1.12479	0.26068	0.998356
X4930453O03Rik	0.0
X4930455B14Rik	0.0
X4930455D15Rik	0.0
X4930455G09Rik	0.72708444734647	1.07736	2.11957	0.50829	0.61125	0.998356
X4930455H04Rik	0.0
X4930456G14Rik	0.0
X4930456L15Rik	0.0
X4930458A03Rik	0.0
X4930458B22Rik	0.0
X4930458D05Rik	19.1586370584983	-0.26629	0.421614	-0.631597	0.52765	0.998356
X4930459L07Rik	0.0
X4930461C15Rik	1.85053174579217	-0.260045	1.33319	-0.195055	0.84535	0.998356
X4930461G14Rik	0.0
X4930463O16Rik	0.541996251397266	-0.131419	2.741	-0.0479456	0.96176	0.999321
X4930465I24Rik	0.0
X4930465K10Rik	0.387451224320908	-0.680232	2.85667	-0.238121	0.811787	0.998356
X4930465M20Rik	0.0
X4930466I24Rik	16.2676637688692	-0.277878	0.682031	-0.407426	0.683695	0.998356
X4930467D21Rik	0.393523079282836	-0.751148	2.86964	-0.261757	0.793509	0.998356
X4930467E23Rik	0.0
X4930467K11Rik	0.0
X4930469B13Rik	0.0
X4930469K13Rik	0.0
X4930470B04Rik	0.0
X4930470G03Rik	0.522993066352428	-2.49674	3.18039	-0.785043	0.432428	0.998356
X4930470O06Rik	0.0
X4930470P17Rik	0.0
X4930471C04Rik	0.0
X4930471C06Rik	0.0
X4930471D02Rik	0.0
X4930471M09Rik	0.646463006418707	-2.79733	3.01852	-0.92672	0.354072	0.998356
X4930473A02Rik	0.0
X4930473D10Rik	0.0
X4930474B08Rik	0.0
X4930474H06Rik	0.111675360818908	-0.648189	3.53381	-0.183425	0.854465	0.998356
X4930474N05Rik	0.0
X4930477E14Rik	0.0
X4930477O15Rik	0.226099158259056	0.0731453	3.53381	0.0206987	0.983486	0.999321
X4930478K11Rik	1.02084324078185	-0.303905	1.69545	-0.179248	0.857743	0.998583
X4930478M09Rik	0.340522955699205	0.754475	3.52713	0.213906	0.83062	0.998356
X4930478P22Rik	0.0
X4930479D17Rik	0.0
X4930479H17Rik	0.0
X4930480C01Rik	0.111857117761899	0.794484	3.53381	0.224823	0.822117	0.998356
X4930480E11Rik	0.0
X4930480G23Rik	0.0
X4930480K02Rik	0.701511079958656	2.02797	2.0493	0.989591	0.322374	0.998356
X4930480K15Rik	0.0
X4930480K23Rik	13.0629007488728	0.091723	0.443928	0.206617	0.836309	0.998356
X4930481A15Rik	64.7507810918942	0.0150961	0.518328	0.0291246	0.976765	0.999321
X4930481B07Rik	7.88664637052019	-0.205104	0.575156	-0.356606	0.721387	0.998356
X4930483J18Rik	3.35191450682767	1.7921	1.27343	1.4073	0.15934	0.998356
X4930483K19Rik	3.37396595848405	0.501987	0.885476	0.566912	0.570774	0.998356
X4930483O08Rik	0.0
X4930486I03Rik	0.0
X4930486L24Rik	554.682097237665	0.360745	0.241373	1.49455	0.135031	0.998356
X4930486N12Rik	0.0
X4930487D11Rik	0.0
X4930488B22Rik	0.0
X4930488L21Rik	4.16742653163615	-3.29613	1.22085	-2.69987	0.00693658	0.363286
X4930488N24Rik	0.0
X4930500F04Rik	0.0
X4930500F10Rik	3.79832529389085	-1.52991	1.19611	-1.27908	0.20087	0.998356
X4930500L23Rik	0.0
X4930500M09Rik	8.03629342280276	0.520172	0.57389	0.906397	0.364726	0.998356
X4930502C17Rik	0.0
X4930502E09Rik	0.214304579011686	0.0731453	3.53381	0.0206987	0.983486	0.999321
X4930502E18Rik	13.7168021412837	-0.624439	0.642197	-0.972347	0.330878	0.998356
X4930503B20Rik	23.2637883348908	0.270291	0.640418	0.422054	0.672986	0.998356
X4930503E14Rik	0.0
X4930503H13Rik	0.0
X4930503L19Rik	827.490601983567	-0.0682749	0.157977	-0.432183	0.665609	0.998356
X4930503O07Rik	0.0
X4930504D19Rik	0.0
X4930504O13Rik	0.0
X4930505A04Rik	1.49105211024396	-0.0626044	1.27886	-0.0489532	0.960957	0.999321
X4930505G20Rik	0.0
X4930505K13Rik	0.0
X4930505K14Rik	0.0
X4930505M18Rik	0.114423797440148	0.794484	3.53381	0.224823	0.822117	0.998356
X4930505N22Rik	3.46245506175146	-0.517123	1.07954	-0.479021	0.631923	0.998356
X4930505O20Rik	0.0
X4930506C21Rik	8.60824917503466	-0.877638	0.660908	-1.32793	0.184202	0.998356
X4930507D05Rik	8.58610720817805	0.0245841	0.74965	0.0327941	0.973839	0.999321
X4930507D10Rik	0.0
X4930509E16Rik	24.9669443809504	0.435566	0.441182	0.987269	0.323511	0.998356
X4930509G22Rik	6.10320785181049	0.250503	0.690138	0.362975	0.716623	0.998356
X4930509H03Rik	9.24447308196521	0.456835	0.687038	0.664934	0.506093	0.998356
X4930509J09Rik	0.0
X4930509K18Rik	0.0
X4930510E17Rik	0.748075834694378	-0.788284	2.16774	-0.363643	0.716124	0.998356
X4930511A02Rik	0.315715336195219	-1.58939	3.51024	-0.452785	0.650703	0.998356
X4930511E03Rik	0.26382468784057	1.513	3.52539	0.429173	0.667797	0.998356
X4930511M06Rik	40.22878418425	0.990265	0.35998	2.75088	0.00594346	0.336802
X4930511M18Rik	0.0
X4930511O05Rik	0.0
X4930512B01Rik	5.38020816256084	0.0116375	0.69012	0.0168631	0.986546	0.999646
X4930512H18Rik	7.46794238002153	-0.336625	0.785963	-0.428296	0.668436	0.998356
X4930512J16Rik	0.0
X4930512M02Rik	0.0
X4930512P04Rik	0.114423797440148	0.794484	3.53381	0.224823	0.822117	0.998356
X4930513D17Rik	0.272281465537758	0.0731453	3.53381	0.0206987	0.983486	0.999321
X4930513N10Rik	42.6369919692079	-0.184315	0.318523	-0.578656	0.562821	0.998356
X4930513N20Rik	7.05137133655407	0.324682	0.712892	0.455443	0.64879	0.998356
X4930513O06Rik	0.0
X4930515B02Rik	0.0
X4930515G01Rik	58.8829100171394	-0.338385	0.329053	-1.02836	0.303781	0.998356
X4930515G13Rik	0.0
X4930515G16Rik	0.111857117761899	0.794484	3.53381	0.224823	0.822117	0.998356
X4930515L19Rik	0.0
X4930516B21Rik	0.612804421236962	0.501401	2.64277	0.189726	0.849524	0.998356
X4930516K23Rik	0.0
X4930517E11Rik	0.0
X4930517G19Rik	2.12562649347703	0.288453	1.42808	0.201986	0.839927	0.998356
X4930517J16Rik	0.0
X4930517L18Rik	0.0
X4930517O19Rik	0.0
X4930518C09Rik	0.35157846774734	0.803397	2.92874	0.274315	0.783842	0.998356
X4930518I15Rik	27.9439506433917	-0.0140187	0.545662	-0.0256912	0.979504	0.999321
X4930518I17Rik	0.137273888735654	0.794484	3.53381	0.224823	0.822117	0.998356
X4930518J20Rik	0.426042478345122	0.122247	2.84496	0.0429698	0.965726	0.999321
X4930518J21Rik	0.0
X4930519A11Rik	0.0
X4930519D14Rik	0.0
X4930519E07Rik	0.0
X4930519F09Rik	1.46996589204517	-0.43182	1.82614	-0.236466	0.813071	0.998356
X4930519F16Rik	0.609573859928033	-0.296632	3.2393	-0.0915729	0.927037	0.999321
X4930519F24Rik	0.0
X4930519G04Rik	0.0
X4930519H02Rik	0.0
X4930519L02Rik	0.223714235523798	1.45697	3.52802	0.412971	0.679628	0.998356
X4930519P11Rik	0.870837799030006	0.560377	2.07912	0.269526	0.787525	0.998356
X4930520M14Rik	0.223714235523798	1.45697	3.52802	0.412971	0.679628	0.998356
X4930520O04Rik	4.24335824648784	0.500812	1.17674	0.425594	0.670404	0.998356
X4930521E06Rik	0.137273888735654	0.794484	3.53381	0.224823	0.822117	0.998356
X4930522H14Rik	0.0
X4930522L14Rik	89.4859416405236	-0.0755519	0.297955	-0.253568	0.799829	0.998356
X4930522N08Rik	0.0
X4930522O17Rik	0.0
X4930523C07Rik	2425.58648834693	-0.0154806	0.159037	-0.0973393	0.922457	0.999321
X4930524B15Rik	0.498380623796814	0.00311062	2.75134	0.00113058	0.999098	0.999908
X4930524B17Rik	0.0
X4930524J08Rik	2.85465111278416	0.1101	1.05025	0.104832	0.916509	0.999321
X4930524N10Rik	0.0
X4930524O07Rik	14.784163235569	-0.715752	0.449168	-1.59351	0.111046	0.998356
X4930524O08Rik	0.0
X4930525G20Rik	12.3577627554958	0.0540985	0.627966	0.0861488	0.931348	0.999321
X4930526A20Rik	63.8106449204874	0.0914173	0.299292	0.305445	0.760027	0.998356
X4930526F13Rik	0.226280915202047	1.46642	3.52757	0.415703	0.677627	0.998356
X4930526L06Rik	0.0
X4930526M16Rik	0.0
X4930527A07Rik	0.0
X4930527B05Rik	0.0
X4930527E20Rik	0.0
X4930527J03Rik	0.0
X4930528D03Rik	0.0
X4930528G23Rik	0.0
X4930528H21Rik	0.0
X4930528J11Rik	2.82751679869617	-0.013144	1.19078	-0.0110381	0.991193	0.99986
X4930528P14Rik	0.0
X4930529C04Rik	0.275775863501999	0.0731453	3.53381	0.0206987	0.983486	0.999321
X4930529I22Rik	0.0
X4930532G15Rik	7.42726447806369	-0.518927	0.888959	-0.583746	0.559391	0.998356
X4930532M18Rik	0.0
X4930533B01Rik	0.0
X4930533D04Rik	0.0
X4930533I22Rik	0.0
X4930533K18Rik	0.0
X4930533L02Rik	0.0
X4930533N22Rik	0.0
X4930533P14Rik	0.0
X4930534D22Rik	1.86236111058992	-0.621648	1.31239	-0.473675	0.635732	0.998356
X4930535E02Rik	0.0
X4930535G08Rik	0.0
X4930535I16Rik	5.49723110018002	0.330541	0.802544	0.411866	0.680437	0.998356
X4930535L15Rik	0.0
X4930535O05Rik	0.0
X4930537H20Rik	1.65669104080889	0.898066	1.45218	0.618426	0.536295	0.998356
X4930538E20Rik	0.0
X4930539C22Rik	0.0
X4930539E08Rik	7.64434415224665	-0.471248	0.72297	-0.651822	0.514516	0.998356
X4930539J05Rik	3.20803180545793	-0.433723	1.06296	-0.408031	0.683251	0.998356
X4930539M17Rik	0.0
X4930540E01Rik	0.0
X4930540M05Rik	7.70006729126576	-0.287249	0.599714	-0.478977	0.631955	0.998356
X4930542C12Rik	0.0
X4930542C16Rik	0.0
X4930543E12Rik	0.26364293089758	0.0731453	3.53381	0.0206987	0.983486	0.999321
X4930543N07Rik	0.114423797440148	0.794484	3.53381	0.224823	0.822117	0.998356
X4930544D05Rik	0.0
X4930544G11Rik	0.0
X4930544I03Rik	0.0
X4930544L04Rik	0.309825238176281	0.0731453	3.53381	0.0206987	0.983486	0.999321
X4930544M13Rik	0.0
X4930545L23Rik	0.432405445568918	0.909221	3.46647	0.26229	0.793098	0.998356
X4930546C10Rik	0.0
X4930547E08Rik	0.0
X4930547M16Rik	4.18305340018915	-0.272459	0.747728	-0.364383	0.715572	0.998356
X4930548G14Rik	0.0
X4930548H24Rik	1.29094640503803	-2.04759	1.70229	-1.20284	0.229037	0.998356
X4930548K13Rik	0.0
X4930550C14Rik	37.3663175269066	-0.0675365	0.318501	-0.212045	0.832072	0.998356
X4930550C17Rik	0.0
X4930550L24Rik	9.88636406153172	0.161893	0.65952	0.245471	0.806092	0.998356
X4930551L18Rik	0.0
X4930551O13Rik	0.768252006070381	-1.06506	2.13243	-0.499459	0.617456	0.998356
X4930552P12Rik	0.694656383479337	-2.89593	2.36349	-1.22528	0.220471	0.998356
X4930553I04Rik	0.0
X4930553J12Rik	0.0
X4930553M12Rik	0.0
X4930553P18Rik	2.24520743119985	-0.719071	1.33295	-0.539457	0.589571	0.998356
X4930554C24Rik	0.0
X4930554G22Rik	0.0
X4930554G24Rik	0.0
X4930554H23Rik	0.0
X4930555A03Rik	137.148681571326	0.00335833	0.25169	0.0133431	0.989354	0.999741
X4930555B11Rik	0.0
X4930555B12Rik	0.0
X4930555F03Rik	0.0
X4930555G01Rik	0.0
X4930555K19Rik	0.0
X4930555M17Rik	0.0
X4930555O08Rik	0.0
X4930556G01Rik	0.0
X4930556G22Rik	0.0
X4930556I23Rik	0.0
X4930556J24Rik	4.03822593493567	0.832033	0.99589	0.835466	0.403455	0.998356
X4930556L07Rik	0.0
X4930556M19Rik	171.957247998798	0.153718	0.197605	0.777902	0.436627	0.998356
X4930556N13Rik	0.0
X4930557B06Rik	0.0
X4930557F10Rik	0.0
X4930557J02Rik	0.0
X4930557K07Rik	0.114423797440148	0.794484	3.53381	0.224823	0.822117	0.998356
X4930558C23Rik	0.0
X4930558F17Rik	0.0
X4930558G05Rik	0.0
X4930558J18Rik	10.4544789908084	2.07503	0.798601	2.59833	0.00936775	0.415325
X4930558J22Rik	0.151967570078672	0.794484	3.53381	0.224823	0.822117	0.998356
X4930558K02Rik	0.0
X4930558N11Rik	0.0
X4930560O18Rik	1.88473348630078	-1.0639	1.34917	-0.788557	0.430371	0.998356
X4930562A09Rik	0.0
X4930562C15Rik	0.478129266852256	1.36063	2.28994	0.594179	0.552392	0.998356
X4930562D21Rik	1.68322424846904	0.975977	1.67234	0.583599	0.55949	0.998356
X4930562F07Rik	54.188411156225	0.439631	0.480368	0.915197	0.360088	0.998356
X4930562F17Rik	0.274547777471308	1.63113	3.5198	0.463414	0.643068	0.998356
X4930563D23Rik	0.72173134543463	-0.976452	2.54294	-0.383986	0.700989	0.998356
X4930563E18Rik	1.11393348165502	0.758265	2.42672	0.312465	0.754687	0.998356
X4930563E22Rik	27.2865979764164	-0.788294	0.47845	-1.6476	0.099435	0.998356
X4930563F08Rik	1.12235372826282	0.498242	2.0204	0.246606	0.805214	0.998356
X4930563H07Rik	0.0
X4930563I02Rik	0.0
X4930563M21Rik	0.0
X4930564D02Rik	0.251848351650209	0.0731453	3.53381	0.0206987	0.983486	0.999321
X4930565D16Rik	0.0
X4930565N06Rik	2.17329653804109	-0.185365	1.04873	-0.176751	0.859704	0.998975
X4930566F21Rik	0.499490099025797	1.35205	2.67826	0.504824	0.613683	0.998356
X4930566N20Rik	0.0
X4930567H17Rik	0.0
X4930567K12Rik	0.0
X4930568A12Rik	0.0
X4930568A13Rik	0.0
X4930568D16Rik	0.238232090863476	0.0731453	3.53381	0.0206987	0.983486	0.999321
X4930568G15Rik	0.0
X4930569F06Rik	0.0
X4930570D08Rik	1.21232264276552	1.21085	1.97318	0.613654	0.539444	0.998356
X4930570G19Rik	0.223714235523798	1.45697	3.52802	0.412971	0.679628	0.998356
X4930570N18Rik	0.0
X4930571K23Rik	0.0
X4930571N24Rik	0.0
X4930572K03Rik	0.0
X4930572O03Rik	0.0
X4930573C15Rik	0.151967570078672	0.794484	3.53381	0.224823	0.822117	0.998356
X4930573H18Rik	0.499126585139816	-1.17924	2.67399	-0.441005	0.65921	0.998356
X4930573I07Rik	0.0
X4930577H14Rik	0.0
X4930577N17Rik	38.723129211889	0.146763	0.323034	0.454328	0.649593	0.998356
X4930578C19Rik	91.1326515410064	-0.837125	0.534174	-1.56714	0.117082	0.998356
X4930578G10Rik	0.0
X4930578I06Rik	0.0
X4930578I07Rik	0.0
X4930578M01Rik	0.337035451878729	-0.545939	3.52892	-0.154704	0.877055	0.999122
X4930579C12Rik	0.0
X4930579D09Rik	0.0
X4930579F01Rik	0.111857117761899	0.794484	3.53381	0.224823	0.822117	0.998356
X4930579G18Rik	0.686542784640889	2.95208	3.44013	0.858131	0.39082	0.998356
X4930579G24Rik	381.300425149508	0.989312	0.404601	2.44516	0.014479	0.509466
X4930579H20Rik	0.223350721637816	-1.35967	3.52458	-0.385767	0.699669	0.998356
X4930579K19Rik	26.0044724651898	-0.0129491	0.403575	-0.0320861	0.974403	0.999321
X4930579M01Rik	0.0998807815715374	-0.648189	3.53381	-0.183425	0.854465	0.998356
X4930579O11Rik	0.0
X4930580E04Rik	0.440403737270742	0.0875852	2.81772	0.0310837	0.975203	0.999321
X4930581F22Rik	47.4810658558695	0.242605	0.421831	0.575123	0.565208	0.998356
X4930583I09Rik	0.0
X4930583K01Rik	0.269714785859508	0.0731453	3.53381	0.0206987	0.983486	0.999321
X4930583P06Rik	0.0
X4930584F24Rik	0.0
X4930586N03Rik	0.0
X4930587A21Rik	0.0
X4930587E11Rik	0.0
X4930588G17Rik	0.0
X4930588K23Rik	0.0
X4930589L23Rik	0.447099126911935	0.898756	2.77546	0.323822	0.746073	0.998356
X4930589O11Rik	25.8635804291212	-0.150946	0.462383	-0.326453	0.744082	0.998356
X4930589P08Rik	0.0
X4930590H14Rik	0.0
X4930590J08Rik	3.37971487810149	-0.470163	1.21857	-0.385831	0.699622	0.998356
X4930590L14Rik	0.0
X4930590L20Rik	0.111675360818908	-0.648189	3.53381	-0.183425	0.854465	0.998356
X4930591A17Rik	0.0
X4930592C13Rik	1.73068212503425	1.45714	1.59189	0.915354	0.360006	0.998356
X4930593A02Rik	0.0
X4930593C16Rik	0.0
X4930594C11Rik	6.50120619175615	-0.829179	0.825088	-1.00496	0.314917	0.998356
X4930594M17Rik	0.0
X4930594M22Rik	16.8760737475283	0.122476	0.481906	0.25415	0.79938	0.998356
X4930594O21Rik	0.0
X4930595D18Rik	0.0
X4930595L18Rik	0.137273888735654	0.794484	3.53381	0.224823	0.822117	0.998356
X4930595M18Rik	0.0
X4930595O18Rik	0.0
X4930596D02Rik	0.0
X4930596I21Rik	0.0998807815715374	-0.648189	3.53381	-0.183425	0.854465	0.998356
X4930597A21Rik	0.0
X4930597L12Rik	1.46658936995864	0.800837	2.02584	0.395311	0.692613	0.998356
X4930597O21Rik	2.02941768141208	0.944485	1.17208	0.805821	0.420346	0.998356
X4930598A11Rik	0.111675360818908	-0.648189	3.53381	-0.183425	0.854465	0.998356
X4930598F16Rik	0.0
X4930598N05Rik	0.546979908483473	0.176254	2.30697	0.0764008	0.9391	0.999321
X4930599A14Rik	0.0
X4930599N23Rik	15.4877728896768	0.070793	0.542937	0.130389	0.896259	0.999321
X4930599N24Rik	1.69250773447882	0.0935387	1.3898	0.0673038	0.94634	0.999321
X4931400O07Rik	0.223350721637816	-1.35967	3.52458	-0.385767	0.699669	0.998356
X4931403E22Rik	0.151967570078672	0.794484	3.53381	0.224823	0.822117	0.998356
X4931403G20Rik	8.44850171854613	0.169833	0.659197	0.257637	0.796687	0.998356
X4931406B18Rik	5.94222635133726	-1.5572	0.778354	-2.00064	0.0454316	0.809668
X4931406C07Rik	363.925341198453	-0.151911	0.15523	-0.978618	0.327769	0.998356
X4931406G06Rik	3.65333000057545	-0.813515	1.03186	-0.788393	0.430467	0.998356
X4931406P16Rik	7659.44096824059	-0.265633	0.216339	-1.22786	0.219501	0.998356
X4931408C20Rik	0.0
X4931409K22Rik	0.137273888735654	0.794484	3.53381	0.224823	0.822117	0.998356
X4931412I15Rik	0.0
X4931413I07Rik	0.493222103911383	-2.38019	2.2034	-1.08024	0.280037	0.998356
X4931413K12Rik	2.74130529453279	0.469112	1.13349	0.413866	0.678972	0.998356
X4931414P19Rik	87.2735127987633	-0.666182	0.251169	-2.65233	0.00799395	0.389252
X4931415C17Rik	4.50818563377934	0.417782	1.11885	0.373402	0.708849	0.998356
X4931417E11Rik	0.0
X4931419H13Rik	0.0
X4931422A03Rik	4.52671266203057	0.321371	0.758189	0.423866	0.671664	0.998356
X4931423N10Rik	0.111857117761899	0.794484	3.53381	0.224823	0.822117	0.998356
X4931428F04Rik	136.26808359464	0.207114	0.410745	0.504239	0.614093	0.998356
X4931428L18Rik	0.15785766809761	-0.648189	3.53381	-0.183425	0.854465	0.998356
X4931429L15Rik	0.0
X4931429P17Rik	0.0
X4931431B13Rik	0.0
X4931431C16Rik	2.46221362087977	0.657458	1.45398	0.452179	0.65114	0.998356
X4931440F15Rik	7.26637821049031	0.207408	0.685123	0.302731	0.762095	0.998356
X4931440J10Rik	0.0
X4931440P22Rik	20.6803723259368	0.174724	0.399633	0.437212	0.661958	0.998356
X4932411K12Rik	0.0
X4932411N23Rik	0.0
X4932412D23Rik	0.725617496095523	1.91714	2.50599	0.765021	0.444259	0.998356
X4932413F04Rik	0.274547777471308	1.63113	3.5198	0.463414	0.643068	0.998356
X4932414J04Rik	0.0
X4932414N04Rik	0.0
X4932415D10Rik	0.337774519077964	-0.638333	3.52458	-0.181109	0.856282	0.998356
X4932415M13Rik	0.0
X4932416K20Rik	0.0
X4932422M17Rik	8.41177004828365	0.107099	0.758369	0.141223	0.887694	0.999321
X4932429P05Rik	0.0
X4932430I15Rik	0.0
X4932431L22Rik	0.0
X4932431P20Rik	0.452989224930874	-0.864977	3.46341	-0.249747	0.802783	0.998356
X4932435O22Rik	0.0
X4932438A13Rik	2117.69966314725	-0.202842	0.273088	-0.742772	0.45762	0.998356
X4932438H23Rik	2.1480058306453	-0.475884	1.34499	-0.353819	0.723475	0.998356
X4932441J04Rik	56.6429052500738	-0.803094	0.541514	-1.48305	0.138061	0.998356
X4932442E05Rik	2.97352055726716	-0.719292	1.09074	-0.659451	0.509606	0.998356
X4932443I19Rik	0.223350721637816	-1.35967	3.52458	-0.385767	0.699669	0.998356
X4932443L11Rik	1.8537678223477	-0.640852	1.38875	-0.461459	0.644469	0.998356
X4932702P03Rik	3.606675052372	-0.184973	0.843049	-0.21941	0.826331	0.998356
X4933400A11Rik	0.151967570078672	0.794484	3.53381	0.224823	0.822117	0.998356
X4933400C23Rik	0.0
X4933400F21Rik	28.7955296018209	0.551086	0.843185	0.653576	0.513385	0.998356
X4933400L20Rik	0.0
X4933401B06Rik	0.0
X4933401H06Rik	0.111857117761899	0.794484	3.53381	0.224823	0.822117	0.998356
X4933401J01Rik	0.0
X4933402C05Rik	0.0
X4933402C06Rik	0.0
X4933402D24Rik	1.02624146731142	-1.5634	2.0416	-0.765773	0.443811	0.998356
X4933402E13Rik	0.0
X4933402J07Rik	0.249131006497553	1.513	3.52539	0.429173	0.667797	0.998356
X4933402J10Rik	0.0
X4933402N03Rik	0.0998807815715374	-0.648189	3.53381	-0.183425	0.854465	0.998356
X4933402N22Rik	0.111675360818908	-0.648189	3.53381	-0.183425	0.854465	0.998356
X4933403L11Rik	1.36570731660349	0.485285	1.90291	0.255022	0.798706	0.998356
X4933403O08Rik	0.0
X4933404I11Rik	0.0
X4933404K08Rik	0.0
X4933404O12Rik	71.1160164496649	0.227758	0.476892	0.477588	0.632944	0.998356
X4933405D12Rik	0.653489855273184	-1.76794	2.52705	-0.699607	0.484173	0.998356
X4933405E24Rik	0.0
X4933405L10Rik	0.257738449669147	-1.3429	3.52535	-0.380927	0.703258	0.998356
X4933405O20Rik	0.0
X4933406C10Rik	0.4754119216996	2.42825	2.61772	0.927621	0.353604	0.998356
X4933406D12Rik	0.0
X4933406F09Rik	0.611583229350038	0.848949	3.25099	0.261136	0.793988	0.998356
X4933406G16Rik	0.0
X4933406I18Rik	0.335026082456724	-1.8494	3.49306	-0.529449	0.596494	0.998356
X4933406J09Rik	0.0
X4933406J10Rik	0.15785766809761	-0.648189	3.53381	-0.183425	0.854465	0.998356
X4933406K04Rik	0.0
X4933406L23Rik	0.15785766809761	-0.648189	3.53381	-0.183425	0.854465	0.998356
X4933406M09Rik	1.07612139594449	2.74025	1.84603	1.4844	0.137703	0.998356
X4933406P04Rik	21.1203991991021	-0.0862988	0.34762	-0.248256	0.803936	0.998356
X4933407E24Rik	0.0
X4933407I08Rik	0.0
X4933407K13Rik	75.8569800556284	-0.15944	0.266095	-0.599184	0.54905	0.998356
X4933407L21Rik	11.5119121828869	-2.41867	0.853492	-2.83385	0.00459907	0.304725
X4933408A14Rik	0.0
X4933408B17Rik	3.88904207502621	0.755042	0.905812	0.833553	0.404533	0.998356
X4933408J17Rik	8.71095844925272	0.653886	0.552455	1.1836	0.236572	0.998356
X4933408N05Rik	0.443152173891982	1.24071	3.45548	0.359055	0.719554	0.998356
X4933409D19Rik	0.0
X4933409G03Rik	0.0
X4933411E06Rik	0.0
X4933411G06Rik	0.0
X4933411K16Rik	1.30087814469396	1.14017	1.68374	0.677165	0.498302	0.998356
X4933411O13Rik	0.0
X4933412A08Rik	1.62649245556095	0.157146	1.52027	0.103367	0.917672	0.999321
X4933412E24Rik	0.0
X4933412L11Rik	1.5097228728714	0.906992	1.47063	0.616735	0.537409	0.998356
X4933413C19Rik	2.42317203380183	1.69625	1.12843	1.5032	0.132789	0.998356
X4933413G19Rik	0.873264031920794	-0.641426	1.77105	-0.362172	0.717223	0.998356
X4933413J09Rik	3.20396242577424	-0.0145715	1.28713	-0.0113209	0.990967	0.99986
X4933413L06Rik	0.0
X4933414I15Rik	0.0
X4933415A04Rik	1.6875437966198	-0.587104	1.5781	-0.372032	0.709869	0.998356
X4933415F23Rik	0.0
X4933415J04Rik	0.0
X4933416C03Rik	0.0
X4933416E03Rik	0.0
X4933416E14Rik	0.0
X4933416I08Rik	0.0
X4933416M07Rik	0.838510354719561	3.2364	2.91552	1.11006	0.266974	0.998356
X4933417A18Rik	0.0
X4933417C20Rik	16.9685155322008	-0.584846	0.597083	-0.979505	0.32733	0.998356
X4933417D19Rik	4.88747029743942	-0.0303605	0.964654	-0.031473	0.974892	0.999321
X4933417E11Rik	17.3323219037142	0.262559	0.57984	0.452814	0.650683	0.998356
X4933417G07Rik	1.22067969016528	-1.12405	1.96447	-0.57219	0.567194	0.998356
X4933417O13Rik	1.06278130557764	-0.150609	1.54287	-0.0976165	0.922237	0.999321
X4933421A08Rik	2.27343244138384	0.223996	1.61741	0.138491	0.889853	0.999321
X4933421D24Rik	0.111675360818908	-0.648189	3.53381	-0.183425	0.854465	0.998356
X4933421I07Rik	0.0
X4933421O10Rik	161.31028524913	0.164948	0.185805	0.887749	0.374676	0.998356
X4933423L19Rik	0.114423797440148	0.794484	3.53381	0.224823	0.822117	0.998356
X4933423P22Rik	4.00731785337693	1.24531	0.868251	1.43427	0.151496	0.998356
X4933424G06Rik	1.11149612278427	-0.516157	1.62011	-0.318593	0.750035	0.998356
X4933424H11Rik	0.0
X4933424L21Rik	0.0
X4933424M12Rik	9.24970739063927	0.212236	0.681847	0.311266	0.755598	0.998356
X4933424N20Rik	0.716779743021122	-0.121077	2.54198	-0.047631	0.96201	0.999321
X4933425D22Rik	1.05411223810137	0.114151	2.05861	0.0554504	0.95578	0.999321
X4933425L06Rik	0.303935140157343	1.65965	3.51789	0.471774	0.637088	0.998356
X4933425M03Rik	3.54940493253551	0.15299	0.912858	0.167594	0.866902	0.999122
X4933426K07Rik	0.123808293423328	-0.648189	3.53381	-0.183425	0.854465	0.998356
X4933427D06Rik	0.347522528947126	0.735631	3.52802	0.208511	0.83483	0.998356
X4933427D14Rik	323.261331448742	-0.0411196	0.190481	-0.215872	0.829087	0.998356
X4933427E11Rik	1.11662507303772	0.405955	1.69901	0.238935	0.811156	0.998356
X4933427E13Rik	0.0
X4933427G23Rik	3.69492469717814	-0.805323	0.861892	-0.934367	0.350115	0.998356
X4933427I04Rik	0.572118987200741	2.69106	3.45126	0.779734	0.435547	0.998356
X4933427I22Rik	0.0
X4933427J07Rik	0.0
X4933428C19Rik	0.0
X4933428G20Rik	17.5444742394306	0.580723	0.678056	0.856452	0.391748	0.998356
X4933428M09Rik	0.0
X4933428P19Rik	6.29061593541632	-0.427609	0.775777	-0.551201	0.581496	0.998356
X4933429H19Rik	1.65351753471047	0.34513	1.38076	0.249956	0.802622	0.998356
X4933430A20Rik	0.0
X4933430H06Rik	0.0
X4933430H16Rik	0.0
X4933430I17Rik	1.69385976900986	-0.349166	1.14648	-0.304555	0.760705	0.998356
X4933430L12Rik	0.0
X4933430M04Rik	0.0
X4933430N04Rik	0.0
X4933431C10Rik	1.8516032354088	-0.286054	1.28163	-0.223195	0.823384	0.998356
X4933431E20Rik	152.331033125427	-0.254209	0.230465	-1.10303	0.270015	0.998356
X4933431G14Rik	2.91541624228415	0.229173	1.10906	0.206637	0.836293	0.998356
X4933431K14Rik	20.3989014504242	-0.172787	0.417492	-0.413869	0.67897	0.998356
X4933431K23Rik	1.86519888770909	-1.45332	1.68152	-0.864287	0.38743	0.998356
X4933431M02Rik	0.111857117761899	0.794484	3.53381	0.224823	0.822117	0.998356
X4933432K03Rik	0.0
X4933433F19Rik	0.0
X4933433G15Rik	3.45361204161332	-0.910728	0.933811	-0.975281	0.329421	0.998356
X4933434E20Rik	2526.46450222174	0.0224271	0.152933	0.146646	0.883411	0.999321
X4933434M16Rik	0.151967570078672	0.794484	3.53381	0.224823	0.822117	0.998356
X4933435F18Rik	0.0
X4933435G04Rik	0.228847594880296	1.47581	3.52713	0.418418	0.675641	0.998356
X4933436E23Rik	0.0
X4933436F18Rik	0.0
X4933436H12Rik	0.0
X4933436I01Rik	0.0
X4933436I20Rik	0.0
X4933437G19Rik	2.70484431378236	-0.457566	1.07627	-0.425142	0.670733	0.998356
X4933438A12Rik	0.137273888735654	0.794484	3.53381	0.224823	0.822117	0.998356
X4933438B17Rik	0.0
X4933438K21Rik	0.15785766809761	-0.648189	3.53381	-0.183425	0.854465	0.998356
X4933439C10Rik	227.638776628096	-0.121998	0.258199	-0.472496	0.636573	0.998356
X4933439J24Rik	0.564846342692772	-0.0869418	2.71381	-0.0320368	0.974443	0.999321
X4933439K11Rik	10.5723899513515	-0.662638	0.601983	-1.10076	0.271002	0.998356
X4933439N06Rik	0.0
X4933439N14Rik	0.251697686175802	1.52606	3.52479	0.43295	0.665051	0.998356
X4933440J02Rik	0.0
X4933440M02Rik	1.50532203397443	1.64799	1.50214	1.09709	0.272601	0.998356
X4933440N22Rik	23.7289449155551	0.105613	0.491091	0.215058	0.829722	0.998356
X5031410I06Rik	10.0875195997876	-1.63082	0.780841	-2.08854	0.0367492	0.749668
X5031415H12Rik	30.0126891535021	-0.385366	0.612314	-0.62936	0.529113	0.998356
X5031425E22Rik	413.221242985032	-0.147467	0.223959	-0.658453	0.510247	0.998356
X5031425F14Rik	0.0998807815715374	-0.648189	3.53381	-0.183425	0.854465	0.998356
X5031434C07Rik	2.26055199056681	0.496867	1.46302	0.339618	0.734144	0.998356
X5031434O11Rik	26.5523547371051	0.0845559	0.399546	0.21163	0.832396	0.998356
X5031439G07Rik	3630.70971098513	0.181815	0.244767	0.742808	0.457598	0.998356
X5033403F01Rik	6.2519176169732	0.0150151	0.750733	0.0200006	0.984043	0.999321
X5033403H07Rik	0.0
X5033404E19Rik	0.0
X5033417F24Rik	7.64007076090768	-0.840855	0.646218	-1.30119	0.193192	0.998356
X5033423K11Rik	4.02612262940727	-0.788168	0.934683	-0.843246	0.399091	0.998356
X5033426O07Rik	2.78085266106708	0.28123	1.25489	0.224107	0.822674	0.998356
X5033428I22Rik	0.114423797440148	0.794484	3.53381	0.224823	0.822117	0.998356
X5033430I15Rik	22.7402778707887	0.371139	0.543453	0.682928	0.494652	0.998356
X5330406M23Rik	167.391709268431	0.428756	0.67285	0.637224	0.523979	0.998356
X5330411J11Rik	0.0
X5330411O13Rik	1.11267696771978	-0.790938	1.97716	-0.400038	0.689129	0.998356
X5330413D20Rik	0.15785766809761	-0.648189	3.53381	-0.183425	0.854465	0.998356
X5330413P13Rik	4.06979731987096	1.89637	1.28361	1.47737	0.139576	0.998356
X5330416C01Rik	2.10385593655896	-1.13563	1.42364	-0.797696	0.425047	0.998356
X5330417C22Rik	1.12000629982106	0.298253	1.65871	0.17981	0.857302	0.998583
X5330417H12Rik	0.0
X5330425B07Rik	2.03790081112243	3.69583	1.47019	2.51384	0.0119425	0.469328
X5330426L24Rik	0.15785766809761	-0.648189	3.53381	-0.183425	0.854465	0.998356
X5330429C05Rik	0.0
X5330434G04Rik	0.114423797440148	0.794484	3.53381	0.224823	0.822117	0.998356
X5330437M03Rik	0.0
X5330438D12Rik	32.2305505984648	-0.0274102	0.501301	-0.0546781	0.956395	0.999321
X5330438I03Rik	3.97145080235967	0.574712	0.861439	0.667154	0.504674	0.998356
X5330439A09Rik	0.223350721637816	-1.35967	3.52458	-0.385767	0.699669	0.998356
X5330439B14Rik	0.0
X5330439K02Rik	1.36936908830123	-0.159005	1.25679	-0.126517	0.899323	0.999321
X5430400D12Rik	13.2858124835549	0.454816	0.662588	0.686424	0.492446	0.998356
X5430401F13Rik	0.0
X5430402E10Rik	0.0
X5430402O13Rik	6.40647276136984	1.07703	0.688105	1.56522	0.117532	0.998356
X5430402P08Rik	0.0
X5430403G16Rik	51.2664926394274	-0.385713	0.305709	-1.2617	0.207056	0.998356
X5430403N17Rik	0.734730965685865	-2.03991	2.42765	-0.840281	0.400751	0.998356
X5430405H02Rik	73.2904941073868	-0.00223676	0.377641	-0.00592299	0.995274	0.999908
X5430416N02Rik	89.2402172069665	0.224436	0.323866	0.692991	0.488315	0.998356
X5430419D17Rik	0.0998807815715374	-0.648189	3.53381	-0.183425	0.854465	0.998356
X5430420F09Rik	2.49508372919823	-0.552264	0.981785	-0.56251	0.573768	0.998356
X5430421F17Rik	4.82242936475896	1.22081	0.85336	1.43059	0.152548	0.998356
X5430427M07Rik	0.0
X5430427N15Rik	0.725617496095523	1.91714	2.50599	0.765021	0.444259	0.998356
X5430427O19Rik	2.68400159818699	0.225597	1.09378	0.206254	0.836592	0.998356
X5430430B14Rik	16.961491984167	-0.0270028	0.472132	-0.0571934	0.954391	0.999321
X5430431A17Rik	0.984601039382653	-0.909956	1.97352	-0.461082	0.64474	0.998356
X5430433H01Rik	0.311436923961983	-1.75713	3.50016	-0.502016	0.615657	0.998356
X5430434F05Rik	16.2760622393988	0.314887	0.683153	0.460932	0.644848	0.998356
X5430434I15Rik	1.07145653129833	1.90861	2.42395	0.787395	0.431051	0.998356
X5430435K18Rik	0.114423797440148	0.794484	3.53381	0.224823	0.822117	0.998356
X5430437J10Rik	0.223714235523798	1.45697	3.52802	0.412971	0.679628	0.998356
X5530400C23Rik	0.151967570078672	0.794484	3.53381	0.224823	0.822117	0.998356
X5530400K19Rik	0.228847594880296	1.47581	3.52713	0.418418	0.675641	0.998356
X5530401A14Rik	0.199761563143075	-1.26727	3.52892	-0.359111	0.719512	0.998356
X5530601H04Rik	336.856090937544	-0.0779096	0.252485	-0.308571	0.757648	0.998356
X5730403I07Rik	0.0
X5730405O15Rik	36.502852530416	0.0880826	0.454571	0.193771	0.846355	0.998356
X5730408A14Rik	0.272281465537758	0.0731453	3.53381	0.0206987	0.983486	0.999321
X5730409E04Rik	140.329873265607	0.134687	0.475196	0.283434	0.776844	0.998356
X5730412P04Rik	0.0
X5730416F02Rik	1.83919245247819	-1.50115	1.56531	-0.959009	0.337554	0.998356
X5730419F03Rik	0.4754119216996	2.42825	2.61772	0.927621	0.353604	0.998356
X5730420D15Rik	0.5472840920902	-0.429927	2.65725	-0.161794	0.871468	0.999122
X5730422E09Rik	3.71187973286525	-0.121656	1.18712	-0.10248	0.918376	0.999321
X5730435O14Rik	0.137273888735654	0.794484	3.53381	0.224823	0.822117	0.998356
X5730437C11Rik	0.0
X5730455P16Rik	766.604820172588	-0.254382	0.140728	-1.80762	0.0706659	0.925305
X5730460C07Rik	0.0
X5730480H06Rik	430.169660141851	0.00758126	0.159353	0.0475752	0.962055	0.999321
X5730488B01Rik	0.0
X5730507A11Rik	19.055170394817	0.211394	0.784162	0.26958	0.787483	0.998356
X5730507C01Rik	30.3277640113374	-0.277415	0.469893	-0.590379	0.554937	0.998356
X5730522E02Rik	0.0
X5730559C18Rik	35.0392481811235	-1.30909	0.376757	-3.47463	0.000511555	0.0856643
X5730585A16Rik	0.0
X5730596B20Rik	0.0
X5830405F06Rik	0.0
X5830408C22Rik	34.6810543368552	0.0876275	0.4294	0.20407	0.838299	0.998356
X5830411K02Rik	0.0
X5830411N06Rik	0.0
X5830415G21Rik	0.0
X5830416I19Rik	0.0998807815715374	-0.648189	3.53381	-0.183425	0.854465	0.998356
X5830417I10Rik	991.598517152947	-0.146847	0.217353	-0.675615	0.499285	0.998356
X5830418P13Rik	2.58305435092658	-0.758562	1.29154	-0.587332	0.556981	0.998356
X5830432E09Rik	15.7078617899488	0.264952	0.463786	0.571281	0.567809	0.998356
X5830437K03Rik	0.0
X5830444B04Rik	26.8073440793889	-0.161073	0.558033	-0.288645	0.772853	0.998356
X5830444F18Rik	3.4984706463543	-2.29238	1.24511	-1.8411	0.0656063	0.908055
X5830454E08Rik	11.0166140699759	0.692194	0.609209	1.13622	0.255865	0.998356
X5830462I19Rik	30.8531813877121	-0.0471423	0.359992	-0.130954	0.895812	0.999321
X5830468F06Rik	0.428609158023371	0.135373	3.51846	0.0384751	0.969309	0.999321
X5830473C10Rik	0.3488300311261	-0.595898	2.92906	-0.203443	0.838789	0.998356
X5830487J09Rik	0.335389596342706	0.735631	3.52802	0.208511	0.83483	0.998356
X5930403N24Rik	21.9883377866342	0.0477129	0.560988	0.0850515	0.93222	0.999321
X5930409G06Rik	0.0
X5930412G12Rik	0.688825615739653	0.744322	2.57953	0.28855	0.772926	0.998356
X5930420M18Rik	22.6420554411872	0.188799	0.515992	0.365895	0.714444	0.998356
X5930422O12Rik	2.26328964986861	1.00312	1.13325	0.885171	0.376064	0.998356
X5930430L01Rik	60.1937764894893	-0.247259	0.358037	-0.690598	0.489818	0.998356
X5930435M05Rik	0.0
X6030400A10Rik	41.0560510586705	-0.252364	0.760821	-0.331699	0.740116	0.998356
X6030407O03Rik	0.0
X6030408B16Rik	1.48545914361828	-2.22613	1.57536	-1.41309	0.15763	0.998356
X6030419C18Rik	33.1015511015531	-0.225858	0.470455	-0.480085	0.631167	0.998356
X6030442E23Rik	0.0
X6030442K20Rik	13.3892258918047	-0.353818	0.649637	-0.544639	0.586002	0.998356
X6030443J06Rik	23.4917827724893	-0.396315	0.361714	-1.09566	0.273228	0.998356
X6030445D17Rik	17.615319083814	0.513699	0.551691	0.931135	0.351784	0.998356
X6030452D12Rik	0.0
X6030458C11Rik	884.48254498408	-0.0346143	0.274437	-0.126128	0.89963	0.999321
X6030460B20Rik	16.7362602788426	0.146555	0.517008	0.283468	0.776818	0.998356
X6030468B19Rik	0.0
X6030469F06Rik	0.0
X6030471H07Rik	0.0
X6030498E09Rik	0.0
X6230400D17Rik	28.1286184007494	0.341202	0.445209	0.766387	0.443446	0.998356
X6330403K07Rik	15.2267192288996	-1.04524	0.809072	-1.2919	0.196392	0.998356
X6330403L08Rik	88.2825349512226	-0.253047	0.309793	-0.816824	0.414029	0.998356
X6330403N20Rik	0.223714235523798	1.45697	3.52802	0.412971	0.679628	0.998356
X6330409D20Rik	6.44483770736638	0.00778152	0.700476	0.0111089	0.991137	0.99986
X6330410L21Rik	0.686369443678271	2.93387	3.44084	0.852661	0.393848	0.998356
X6330411D24Rik	0.0
X6330415B21Rik	0.114423797440148	0.794484	3.53381	0.224823	0.822117	0.998356
X6330418K02Rik	53.3760410132378	-0.193036	0.358899	-0.537857	0.590676	0.998356
X6330419E04Rik	0.0
X6330420H09Rik	0.0
X6330549D23Rik	58.6837803366233	0.300434	0.393395	0.763695	0.445049	0.998356
X6330562C20Rik	13.6639868742624	-0.0128888	0.523065	-0.0246409	0.980341	0.999321
X6430500D05Rik	0.0
X6430503K07Rik	0.0
X6430511E19Rik	134.683188739293	-0.346952	0.37239	-0.931688	0.351498	0.998356
X6430531B16Rik	2.43220967440132	-1.57187	1.23638	-1.27135	0.203604	0.998356
X6430548M08Rik	699.350472509254	-0.0664582	0.204955	-0.324258	0.745743	0.998356
X6430550D23Rik	22.9148755574508	-0.244984	0.701839	-0.349059	0.727045	0.998356
X6430562O15Rik	407.693034497983	-0.15149	0.280422	-0.540221	0.589045	0.998356
X6430571L13Rik	5.40694077677374	0.504603	0.953966	0.528953	0.596838	0.998356
X6430573F11Rik	6.26423211742673	-0.209354	0.758884	-0.27587	0.782648	0.998356
X6430573P05Rik	21.7033957543733	-0.00770227	0.362122	-0.0212698	0.98303	0.999321
X6430584L05Rik	0.0
X6430590A07Rik	58.4900856377602	0.0206476	0.400102	0.0516059	0.958843	0.999321
X6430628N08Rik	0.211556142390446	-1.31417	3.52669	-0.372637	0.709419	0.998356
X6430710C18Rik	15.3281963840251	-0.0343506	0.578332	-0.059396	0.952637	0.999321
X6430710M23Rik	2.3098313595775	0.0281025	1.04044	0.0270102	0.978452	0.999321
X6530401F13Rik	0.269533028916518	-1.40949	3.52201	-0.400196	0.689012	0.998356
X6530402F18Rik	129.927085974292	0.150146	0.299646	0.501076	0.616318	0.998356
X6530403H02Rik	0.0
X6530409C15Rik	6.68884540021283	-0.136679	0.776107	-0.176109	0.860209	0.998975
X6530411M01Rik	0.0
X6530437J22Rik	2.28299362090657	-0.0832293	1.2498	-0.0665938	0.946905	0.999321
X6720427I07Rik	38.1342634565003	-0.604164	0.54197	-1.11475	0.264956	0.998356
X6720464F23Rik	36.4064547033449	-0.0683091	0.66878	-0.10214	0.918646	0.999321
X6720469O03Rik	5.00940626001857	0.878314	0.809756	1.08466	0.27807	0.998356
X6720475M21Rik	8.59679720505747	1.12415	0.826542	1.36007	0.173808	0.998356
X6720482G16Rik	13.7362012921069	-0.214893	0.585663	-0.366922	0.713677	0.998356
X6720483E21Rik	3.25596333958512	-0.747869	1.20929	-0.618438	0.536286	0.998356
X6720489N17Rik	100.820624132343	0.424041	0.37943	1.11758	0.263748	0.998356
X6820402A03Rik	42.6010190972112	-0.17942	0.589134	-0.304549	0.76071	0.998356
X6820408C15Rik	0.713274567737443	0.137188	2.17253	0.0631466	0.94965	0.999321
X6820426E19Rik	0.0
X6820431F20Rik	1317.7295615757	-0.318429	0.187282	-1.70026	0.0890823	0.985438
X7330404K18Rik	0.0
X7330423F06Rik	4.72847280022454	-0.0842595	0.791227	-0.106492	0.915192	0.999321
X7420426K07Rik	0.0
X7420461P10Rik	0.111675360818908	-0.648189	3.53381	-0.183425	0.854465	0.998356
X7420700N18Rik	0.901881794571501	-0.386917	2.03751	-0.189897	0.84939	0.998356
X7530416G11Rik	0.0
X7530428D23Rik	0.0
X7630403G23Rik	0.0
X8030411F24Rik	0.0
X8030423F21Rik	0.499403907857687	-2.43277	3.45705	-0.703712	0.481612	0.998356
X8030423J24Rik	0.0
X8030442B05Rik	5.5136393248934	-0.606575	0.754878	-0.80354	0.421662	0.998356
X8030443G20Rik	0.0
X8030445P17Rik	0.686542784640889	2.95208	3.44013	0.858131	0.39082	0.998356
X8030451A03Rik	46.4640247070834	1.48455	0.464218	3.19797	0.001384	0.153531
X8030453O22Rik	1.30900038489613	0.77457	1.63111	0.474873	0.634877	0.998356
X8030462N17Rik	169.468182105865	0.104896	0.22004	0.476715	0.633565	0.998356
X8030474K03Rik	2.84225280753291	-1.07029	1.7935	-0.59676	0.550668	0.998356
X8030487O14Rik	1.91152889756996	-1.074	1.72603	-0.622238	0.533785	0.998356
X8430408G22Rik	10596.1142091087	-0.47197	0.395012	-1.19482	0.232156	0.998356
X8430419K02Rik	0.274547777471308	1.63113	3.5198	0.463414	0.643068	0.998356
X8430422M14Rik	1.23046913057038	-1.14314	1.61705	-0.70693	0.47961	0.998356
X8430423G03Rik	6.24751439730357	-0.321188	0.710816	-0.451858	0.651371	0.998356
X8430429K09Rik	136.353834319176	-0.0282582	0.191248	-0.147757	0.882535	0.999321
X8430432A02Rik	6.87393695462616	-0.414327	0.806693	-0.513612	0.607524	0.998356
X8430436N08Rik	0.281665961520938	-1.48676	3.51679	-0.42276	0.67247	0.998356
X8430437L04Rik	0.0
X9030204H09Rik	0.381208389735426	-2.009	3.48177	-0.577006	0.563935	0.998356
X9030407P20Rik	37.1166564374527	0.23251	0.331726	0.700908	0.483361	0.998356
X9030607J07Rik	7.13969377846423	0.33554	0.726224	0.462034	0.644057	0.998356
X9030612E09Rik	0.427390697014127	-2.15614	3.45042	-0.624892	0.532042	0.998356
X9030616G12Rik	0.0
X9030619P08Rik	0.0
X9030622O22Rik	0.0
X9030624G23Rik	3.20817821821805	-0.436342	1.19032	-0.366576	0.713935	0.998356
X9030624J02Rik	4570.18298786602	-0.193002	0.152153	-1.26848	0.204628	0.998356
X9130008F23Rik	300.588314657611	-0.257619	0.37175	-0.692989	0.488317	0.998356
X9130011E15Rik	420.243865538396	-0.406663	0.381399	-1.06624	0.286314	0.998356
X9130015G15Rik	0.247616586846656	-1.45523	3.51889	-0.413547	0.679206	0.998356
X9130015L21Rik	0.0
X9130017K11Rik	21.9298360286313	0.00252657	0.512153	0.00493324	0.996064	0.999908
X9130019O22Rik	332.299612644635	-0.164498	0.201314	-0.817122	0.413859	0.998356
X9130019P16Rik	0.0
X9130023H24Rik	432.986334252107	-0.0914713	0.152868	-0.598367	0.549595	0.998356
X9130024F11Rik	4.52371263815327	-0.677592	0.753037	-0.899812	0.36822	0.998356
X9130204K15Rik	1.54096089348776	2.53825	1.59638	1.59001	0.111833	0.998356
X9130204L05Rik	0.0
X9130208D14Rik	66.996725033894	-0.194133	0.38236	-0.507723	0.611647	0.998356
X9130213A22Rik	37.9715229155635	0.13509	0.415075	0.32546	0.744833	0.998356
X9130214F15Rik	0.0
X9130221F21Rik	0.0
X9130221H12Rik	105.141953723651	0.0649577	0.23844	0.272428	0.785293	0.998356
X9130227L01Rik	0.114423797440148	0.794484	3.53381	0.224823	0.822117	0.998356
X9130230L23Rik	0.909615588638872	-0.229388	2.08042	-0.11026	0.912203	0.999321
X9130230N09Rik	9.45009359515603	0.081435	0.60593	0.134397	0.893089	0.999321
X9130401M01Rik	855.163951740251	0.122872	0.243609	0.50438	0.613994	0.998356
X9130409I23Rik	0.460868905830989	1.30885	2.72595	0.480144	0.631125	0.998356
X9130410C08Rik	0.529282548367593	-2.48019	3.25627	-0.761665	0.44626	0.998356
X9130604C24Rik	9.44326512866916	0.42068	0.517032	0.813644	0.415849	0.998356
X9230009I02Rik	0.0
X9230019H11Rik	0.651104932537925	-0.744232	2.60735	-0.285437	0.77531	0.998356
X9230020A06Rik	0.0
X9230102O04Rik	0.0
X9230104L09Rik	0.238232090863476	0.0731453	3.53381	0.0206987	0.983486	0.999321
X9230104M06Rik	4.30154120332488	-1.19687	0.794864	-1.50576	0.13213	0.998356
X9230105E05Rik	17.9925984615074	0.215132	0.814875	0.264005	0.791776	0.998356
X9230106D20Rik	0.0
X9230109A22Rik	0.0
X9230110C19Rik	77.7752815538932	-0.0789706	0.314952	-0.250739	0.802016	0.998356
X9230110F15Rik	0.0
X9230111E07Rik	0.111675360818908	-0.648189	3.53381	-0.183425	0.854465	0.998356
X9230112D13Rik	0.0
X9230112E08Rik	123.769289904279	-0.293613	0.226209	-1.29797	0.194298	0.998356
X9230113P08Rik	0.0
X9230114J08Rik	0.0
X9230114K14Rik	485.158651755638	0.0297411	0.512715	0.0580072	0.953743	0.999321
X9230116N13Rik	13.4167002644031	0.220738	0.444874	0.49618	0.619767	0.998356
X9230117E06Rik	0.0
X9330020H09Rik	45.2797090287797	0.0439227	0.268795	0.163406	0.870199	0.999122
X9330102E08Rik	15.45291889145	0.541763	0.529057	1.02402	0.305827	0.998356
X9330104G04Rik	23.3429353723823	-0.367655	0.448271	-0.820164	0.412123	0.998356
X9330111N05Rik	0.54046627578527	0.617871	2.66603	0.231757	0.816727	0.998356
X9330118I20Rik	0.238232090863476	0.0731453	3.53381	0.0206987	0.983486	0.999321
X9330121J05Rik	3.50172083273242	-0.99949	1.5676	-0.637592	0.523739	0.998356
X9330121K16Rik	0.0
X9330132A10Rik	11.207679061756	0.280794	0.633742	0.443072	0.657713	0.998356
X9330136K24Rik	10.732046281917	0.141919	0.61367	0.231263	0.81711	0.998356
X9330151L19Rik	50.5596680345134	-0.48994	0.425452	-1.15157	0.249496	0.998356
X9330154J02Rik	46.3888691202233	-0.222878	0.343848	-0.648188	0.516863	0.998356
X9330154K18Rik	0.137273888735654	0.794484	3.53381	0.224823	0.822117	0.998356
X9330158H04Rik	0.0
X9330159F19Rik	10.4477584946748	-0.460706	0.702249	-0.656043	0.511796	0.998356
X9330159M07Rik	87.4498009124613	-0.200824	0.278007	-0.722369	0.470068	0.998356
X9330160F10Rik	27.4451609678133	-0.45318	0.400134	-1.13257	0.257395	0.998356
X9330161L09Rik	3.42818921521871	-0.100495	1.16686	-0.0861246	0.931367	0.999321
X9330162012Rik	6.78326378149253	-0.229007	0.78945	-0.290084	0.771752	0.998356
X9330162B11Rik	0.223350721637816	-1.35967	3.52458	-0.385767	0.699669	0.998356
X9330162G02Rik	94.983735332591	0.0753351	0.402732	0.18706	0.851613	0.998356
X9330171B17Rik	0.770609653199084	-3.05591	2.23478	-1.36743	0.17149	0.998356
X9330175E14Rik	29.3718952229176	-0.854782	0.732771	-1.16651	0.243409	0.998356
X9330175M20Rik	0.381571903621407	0.735631	3.52802	0.208511	0.83483	0.998356
X9330178D15Rik	0.0
X9330179D12Rik	4.15088577323283	-0.453535	0.818153	-0.55434	0.579346	0.998356
X9330182L06Rik	145.452305085104	-0.0859767	0.328895	-0.261411	0.793776	0.998356
X9330182O14Rik	0.0
X9330185C12Rik	0.0
X9330198I05Rik	0.958492790965364	1.66721	1.8277	0.912188	0.36167	0.998356
X9330198N18Rik	1.10681150262145	-1.66745	1.83362	-0.909377	0.363151	0.998356
X9430002A10Rik	1.44552560186471	-1.41484	1.47865	-0.956847	0.338644	0.998356
X9430007A20Rik	0.0
X9430007M09Rik	3.01061299735837	-0.122879	0.891203	-0.13788	0.890335	0.999321
X9430015G10Rik	392.566828180198	0.241819	0.240904	1.0038	0.315476	0.998356
X9430018G01Rik	1.02641244693497	-0.390828	2.43108	-0.160763	0.87228	0.999122
X9430021M05Rik	0.0
X9430024E24Rik	0.0
X9430025C20Rik	9.69182925733307	0.0652811	0.759169	0.0859902	0.931474	0.999321
X9430034N14Rik	59.2447071247122	-0.694707	0.404524	-1.71734	0.0859163	0.973296
X9430037G07Rik	25.8077862220989	-0.0331406	0.393664	-0.0841851	0.932909	0.999321
X9430037O13Rik	1.18476198652195	-0.506335	1.48262	-0.341515	0.732716	0.998356
X9430038I01Rik	203.288927210033	-0.0871927	0.156314	-0.557805	0.576977	0.998356
X9430041J12Rik	0.0
X9430053O09Rik	3.37051616349548	-1.25677	1.25444	-1.00185	0.316416	0.998356
X9430060I03Rik	30.6148212759979	-0.134119	0.537231	-0.249648	0.802859	0.998356
X9430062P05Rik	21.3180798049826	-0.15059	0.381733	-0.394491	0.693219	0.998356
X9430064I24Rik	57.9492424420245	0.127433	0.281896	0.452057	0.651228	0.998356
X9430065F17Rik	4.03873087637007	0.00530389	0.847897	0.00625535	0.995009	0.999908
X9430069I07Rik	0.0
X9430073C21Rik	0.0
X9430083B18Rik	0.0
X9430085M18Rik	3.0793152675406	-0.314886	0.879962	-0.35784	0.720463	0.998356
X9430087B13Rik	0.0
X9430087J23Rik	1.75495102044897	0.270537	1.90984	0.141654	0.887353	0.999321
X9430091E24Rik	13.6111580798118	0.595773	0.507933	1.17294	0.240821	0.998356
X9430092D12Rik	0.111675360818908	-0.648189	3.53381	-0.183425	0.854465	0.998356
X9430093N23Rik	0.0
X9430097D07Rik	0.601780963861525	1.74538	2.15591	0.809579	0.418182	0.998356
X9430098F02Rik	0.15785766809761	-0.648189	3.53381	-0.183425	0.854465	0.998356
X9430099M06Rik	0.916257436706616	1.49226	2.03114	0.73469	0.462528	0.998356
X9530002B09Rik	0.247616586846656	-1.45523	3.51889	-0.413547	0.679206	0.998356
X9530003J23Rik	0.0
X9530003O04Rik	1.84579624761994	-0.839168	1.23578	-0.679061	0.497099	0.998356
X9530013L04Rik	8.14415671266688	0.326034	0.924184	0.35278	0.724253	0.998356
X9530018H14Rik	0.0
X9530022L04Rik	0.0
X9530026F06Rik	0.594969078496247	2.74423	3.13904	0.874226	0.381995	0.998356
X9530026P05Rik	14.9844440119515	0.0358315	0.501985	0.0713798	0.943096	0.999321
X9530027J09Rik	7.00928519464659	0.388402	0.656668	0.591474	0.554203	0.998356
X9530034A14Rik	0.0
X9530034E10Rik	1.16342631487735	0.658916	1.47697	0.446128	0.655504	0.998356
[truncated: 46,138 more rows]

## Sheet: InVitroMsBrEC_KI_v_WT
GeneID	baseMean	log2FoldChange	lfcSE	stat	pvalue	padj
X0610005C13Rik	3.17915088234917	0.813513	0.596352	1.36415	0.172521	0.999194
X0610006L08Rik	0.317444864064335	0.774325	2.14788	0.360506	0.718468	0.999194
X0610009B22Rik	921.291126132779	-0.0385298	0.166296	-0.231694	0.816776	0.999194
X0610009E02Rik	34.7866517761839	-0.590343	0.770232	-0.766448	0.44341	0.999194
X0610009L18Rik	41.3535467033804	-0.241785	0.340506	-0.710076	0.477657	0.999194
X0610009O20Rik	424.084899852836	-0.0204246	0.101654	-0.200924	0.840758	0.999194
X0610010F05Rik	2019.89465480961	0.0950083	0.103036	0.922093	0.35648	0.999194
X0610010K14Rik	475.962138763378	-0.0772298	0.0820384	-0.941386	0.346507	0.999194
X0610012D04Rik	0.0
X0610012G03Rik	1715.72977134584	0.0360144	0.114062	0.315745	0.752196	0.999194
X0610025J13Rik	0.566026273806029	-0.929709	1.35725	-0.684994	0.493348	0.999194
X0610030E20Rik	313.65915626086	-0.164534	0.163539	-1.00609	0.314375	0.999194
X0610031O16Rik	0.128957942306387	0.100997	3.06038	0.0330015	0.973673	0.999194
X0610033M10Rik	0.0676783361877473	-0.259671	3.06038	-0.0848493	0.932381	0.999194
X0610037L13Rik	1556.27029172053	0.0692247	0.123141	0.56216	0.574007	0.999194
X0610038B21Rik	6.33961475227145	-0.04136	0.431399	-0.0958742	0.923621	0.999194
X0610039K10Rik	5.56242128136782	0.257829	0.478448	0.538887	0.589965	0.999194
X0610040B10Rik	36.2645794033934	-0.110465	0.250367	-0.441214	0.659058	0.999194
X0610040F04Rik	0.769011077035041	0.326541	1.08019	0.302299	0.762424	0.999194
X0610040J01Rik	3.27030710172282	-0.928579	0.846563	-1.09688	0.272693	0.999194
X0610043K17Rik	0.834254008284866	1.27193	1.45951	0.871477	0.383494	0.999194
X1010001B22Rik	5.37091673980645	0.0436425	0.478362	0.0912333	0.927307	0.999194
X1010001N08Rik	4.9595542429194	0.847404	0.572706	1.47965	0.138967	0.999194
X1110002E22Rik	16.6280152275422	-0.0720305	0.499572	-0.144184	0.885355	0.999194
X1110002J07Rik	2.74153779281089	-0.286776	0.68679	-0.41756	0.676269	0.999194
X1110002L01Rik	194.939798456894	0.0213543	0.162035	0.131788	0.895152	0.999194
X1110002O04Rik	0.0423394148373843	0.461668	3.06038	0.150853	0.880092	0.999194
X1110003F10Rik	4.62418005509777	0.665338	0.823808	0.807638	0.419299	0.999194
X1110004E09Rik	576.896121376519	0.136947	0.143479	0.954477	0.339842	0.999194
X1110004F10Rik	4421.14810990415	0.0505347	0.0887732	0.569257	0.569182	0.999194
X1110006O24Rik	26.0225624466871	0.12861	0.375258	0.342724	0.731806	0.999194
X1110008E08Rik	0.0
X1110008F13Rik	4049.73131855648	0.00660791	0.135828	0.0486491	0.961199	0.999194
X1110008L16Rik	365.517996453411	0.0399976	0.106924	0.374074	0.708349	0.999194
X1110008P14Rik	854.561354545434	0.0407211	0.167363	0.24331	0.807766	0.999194
X1110012L19Rik	755.763368653232	-0.0869882	0.114995	-0.756453	0.449377	0.999194
X1110015O18Rik	0.0
X1110017D15Rik	2.40997037670573	-0.457939	0.90049	-0.508544	0.611072	0.999194
X1110018N20Rik	1.50821401488223	-0.499073	1.07917	-0.462461	0.643751	0.999194
X1110019D14Rik	177.250334953261	-0.134312	0.204489	-0.656817	0.511298	0.999194
X1110020A21Rik	7.53783077369573	0.318851	0.461966	0.690205	0.490065	0.999194
X1110025L11Rik	0.0
X1110025M09Rik	7.28297565521151	-0.0499852	0.515213	-0.0970185	0.922712	0.999194
X1110028F11Rik	0.0
X1110028F18Rik	0.0938282980052395	-0.259671	3.06038	-0.0848493	0.932381	0.999194
X1110032A03Rik	672.429478744695	-0.0763296	0.146477	-0.521104	0.602294	0.999194
X1110032F04Rik	6.56164783257667	0.131199	1.08564	0.120849	0.90381	0.999194
X1110034G24Rik	148.036611416693	0.0405866	0.109586	0.370363	0.711112	0.999194
X1110035H17Rik	6.03398430265317	0.650789	0.500753	1.29962	0.193731	0.999194
X1110036E04Rik	0.0
X1110038B12Rik	59.2200271712748	-0.356262	0.29942	-1.18984	0.234109	0.999194
X1110038F14Rik	650.441449595582	0.0360565	0.0919964	0.391933	0.695107	0.999194
X1110046J04Rik	185.399616696618	-0.0297792	0.120576	-0.246973	0.804929	0.999194
X1110051M20Rik	563.669215661415	0.00163324	0.0975233	0.0167472	0.986638	0.999616
X1110057P08Rik	0.0
X1110059E24Rik	1180.2615725177	-0.0222966	0.0668788	-0.333388	0.738841	0.999194
X1110059G10Rik	504.311574920104	-0.0559773	0.113153	-0.494704	0.620809	0.999194
X1110060G06Rik	0.0
X1110065P20Rik	431.481539781171	-0.0710799	0.103538	-0.686509	0.492392	0.999194
X1190002N15Rik	529.629551650708	0.192426	0.127225	1.51248	0.130412	0.999194
X1190005I06Rik	25.9908718988336	-0.0975887	0.500519	-0.194975	0.845413	0.999194
X1190007I07Rik	88.8980957457957	-0.0572981	0.210823	-0.271783	0.785789	0.999194
X1190028D05Rik	0.0
X1200007C13Rik	3.30723009026499	-1.25819	0.751228	-1.67484	0.0939655	0.999194
X1300002E11Rik	326.006494966596	-0.00160427	0.13237	-0.0121196	0.99033	0.99971
X1300017J02Rik	1.82535161782117	-0.266045	0.847502	-0.313916	0.753585	0.999194
X1500002C15Rik	71.1136902007349	0.0384921	0.137971	0.278986	0.780256	0.999194
X1500002F19Rik	8.2054583308396	0.12742	0.406071	0.313787	0.753683	0.999194
X1500004A13Rik	95.4314609849117	0.00766813	0.136059	0.0563587	0.955056	0.999194
X1500005C15Rik	0.954883668107605	-0.0569762	1.40357	-0.0405938	0.96762	0.999194
X1500009C09Rik	0.150915175662374	0.822336	3.06038	0.268704	0.788158	0.999194
X1500009L16Rik	40.7296043861117	-0.0308546	0.229019	-0.134725	0.892829	0.999194
X1500011B03Rik	566.741538341523	0.0565621	0.120689	0.468661	0.639312	0.999194
X1500011K16Rik	474.098014475427	0.0378679	0.212927	0.177845	0.858845	0.999194
X1500012K07Rik	0.0528030397745927	-0.259671	3.06038	-0.0848493	0.932381	0.999194
X1500015A07Rik	48.0918715580161	0.0149879	0.295783	0.0506719	0.959587	0.999194
X1500015L24Rik	0.0676783361877473	-0.259671	3.06038	-0.0848493	0.932381	0.999194
X1500015O10Rik	4.59444520663257	-0.904146	0.860616	-1.05058	0.293451	0.999194
X1500026H17Rik	4.56652325702109	-0.225758	0.783589	-0.288108	0.773264	0.999194
X1500035N22Rik	0.308444968545595	1.25612	2.5337	0.495764	0.620061	0.999194
X1520401A03Rik	4.83627402354508	0.672507	0.843416	0.79736	0.425242	0.999194
X1600002D24Rik	0.356694235675916	0.487586	2.0505	0.237789	0.812045	0.999194
X1600002K03Rik	215.00130654228	-0.109171	0.240943	-0.453101	0.650476	0.999194
X1600010M07Rik	0.954674833524618	-1.17793	1.7429	-0.675846	0.499139	0.999194
X1600012H06Rik	2472.72452098695	-0.0238481	0.066564	-0.358273	0.720139	0.999194
X1600012P17Rik	0.0
X1600014C10Rik	1863.96127162809	0.0140831	0.0683655	0.205998	0.836793	0.999194
X1600014C23Rik	0.0
X1600015I10Rik	0.0
X1600017P15Rik	0.0
X1600017P15Rik.1	1.8219245177932	-0.455771	1.11829	-0.40756	0.683597	0.999194
X1600019K03Rik	0.240452292279177	1.21396	3.0585	0.396913	0.691431	0.999194
X1600020E01Rik	224.444526269086	-0.0831697	0.21395	-0.388734	0.697473	0.999194
X1600023N17Rik	2.14633841897268	-0.357212	1.04987	-0.340242	0.733674	0.999194
X1600025M17Rik	0.0
X1600027J07Rik	0.328969682611776	-1.17066	2.53088	-0.462548	0.643688	0.999194
X1600029O15Rik	0.490300268860836	0.573035	2.42112	0.236682	0.812904	0.999194
X1700001C02Rik	0.124454087621482	0.822336	3.06038	0.268704	0.788158	0.999194
X1700001C19Rik	165.181107358451	-0.0950423	0.132629	-0.716602	0.47362	0.999194
X1700001D01Rik	0.0
X1700001F09Rik	0.0
X1700001G01Rik	0.0
X1700001G11Rik	7.596820941171	0.0397936	0.57818	0.0688255	0.945128	0.999194
X1700001G17Rik	2.45302489246046	0.252334	0.853558	0.295626	0.767516	0.999194
X1700001J03Rik	0.585855665828061	1.68551	1.71692	0.981707	0.326244	0.999194
X1700001J04Rik	0.0754575878311868	0.461668	3.06038	0.150853	0.880092	0.999194
X1700001J11Rik	5.18361278619986	0.10464	0.491431	0.212929	0.831382	0.999194
X1700001K19Rik	0.155722396105515	-0.259673	3.06038	-0.0848499	0.932381	0.999194
X1700001L05Rik	14.7931336868872	0.436937	0.451348	0.968072	0.333008	0.999194
X1700001L19Rik	3.35676295327981	-0.146413	0.674668	-0.217014	0.828197	0.999194
X1700001N15Rik	0.0
X1700001O22Rik	2.1258806915062	-0.460673	0.813174	-0.566512	0.571046	0.999194
X1700001P01Rik	0.179152408740671	0.461665	2.81557	0.163969	0.869756	0.999194
X1700003C15Rik	0.0
X1700003D09Rik	0.0683847429653376	0.461668	3.06038	0.150853	0.880092	0.999194
X1700003E16Rik	22.6737700408165	-0.0634542	0.303948	-0.208766	0.834631	0.999194
X1700003E24Rik	0.0938282980052395	-0.259671	3.06038	-0.0848493	0.932381	0.999194
X1700003F12Rik	2.56952383923451	-0.00950673	0.820099	-0.0115922	0.990751	0.99971
X1700003G13Rik	0.0
X1700003G18Rik	3.0957733677775	1.64726	0.985837	1.67093	0.094736	0.999194
X1700003H04Rik	0.0
X1700003I16Rik	0.129664349083977	0.822336	3.06038	0.268704	0.788158	0.999194
X1700003I22Rik	0.0
X1700003L19Rik	0.0
X1700003M07Rik	2.04586257325194	-0.585345	1.11222	-0.526284	0.598691	0.999194
X1700003N22Rik	26.1299540951967	0.227352	0.225001	1.01045	0.312282	0.999194
X1700003P14Rik	0.0
X1700006A11Rik	0.0612796061186399	0.461668	3.06038	0.150853	0.880092	0.999194
X1700006E09Rik	0.0754575878311868	0.461668	3.06038	0.150853	0.880092	0.999194
X1700006F04Rik	0.0
X1700006H21Rik	0.124454087621482	0.822336	3.06038	0.268704	0.788158	0.999194
X1700006J14Rik	17.3081810801423	-0.258833	0.427919	-0.604865	0.545269	0.999194
X1700006P03Rik	0.0
X1700007E05Rik	2.13630120405843	-0.689454	1.22682	-0.561986	0.574126	0.999194
X1700007F19Rik	0.0515726749467879	-0.259671	3.06038	-0.0848493	0.932381	0.999194
X1700007G11Rik	0.23415074231572	-1.3724	2.66023	-0.515897	0.605927	0.999194
X1700007J10Rik	0.440178364290766	1.20922	1.56652	0.771916	0.440164	0.999194
X1700007K09Rik	0.0622270438107412	0.461668	3.06038	0.150853	0.880092	0.999194
X1700007K13Rik	150.297429834068	0.063858	0.373588	0.170932	0.864277	0.999194
X1700007L15Rik	38.0529097210493	0.0421487	0.284178	0.148318	0.882092	0.999194
X1700007M16Rik	0.0
X1700007P06Rik	0.0
X1700008A23Rik	0.0
X1700008B11Rik	0.0
X1700008H02Rik	0.0659712819045643	0.461668	3.06038	0.150853	0.880092	0.999194
X1700008J07Rik	80.9473867177113	-0.115317	0.230589	-0.500096	0.617008	0.999194
X1700008K24Rik	0.0
X1700008N11Rik	0.0
X1700008O03Rik	8.01812094828128	0.849822	0.457814	1.85626	0.0634163	0.999194
X1700008P02Rik	0.0
X1700009C05Rik	0.0
X1700009J07Rik	0.0
X1700009N14Rik	8.96413389814901	0.740294	0.496408	1.4913	0.135882	0.999194
X1700010B08Rik	0.0938282980052395	-0.259671	3.06038	-0.0848493	0.932381	0.999194
X1700010B13Rik	0.44939819611315	1.80417	2.00083	0.901708	0.367212	0.999194
X1700010D01Rik	0.0
X1700010H22Rik	0.0
X1700010I02Rik	0.0
X1700010I14Rik	38.8999933975209	0.433233	0.206018	2.10289	0.0354752	0.999194
X1700010J16Rik	0.0
X1700010K23Rik	0.0
X1700010K24Rik	0.0
X1700010L04Rik	0.406324108141196	-1.51141	2.02431	-0.74663	0.455287	0.999194
X1700010N08Rik	0.0
X1700011B04Rik	0.0
X1700011C11Rik	0.0
X1700011D18Rik	0.186929347322283	-0.991949	3.05968	-0.3242	0.745786	0.999194
X1700011H14Rik	0.470206228490956	0.185076	1.58547	0.116733	0.907072	0.999194
X1700011I03Rik	0.0622270438107412	0.461668	3.06038	0.150853	0.880092	0.999194
X1700011L03Rik	0.0
X1700011L22Rik	0.0825943110263489	-0.259671	3.06038	-0.0848493	0.932381	0.999194
X1700011M02Rik	0.0
X1700012A03Rik	0.0
X1700012B07Rik	0.0571326853625533	-0.259671	3.06038	-0.0848493	0.932381	0.999194
X1700012B09Rik	13.081874916377	0.300878	0.45529	0.660849	0.508709	0.999194
X1700012C08Rik	0.0440452358775938	-0.259671	3.06038	-0.0848493	0.932381	0.999194
X1700012C14Rik	0.250829236666926	-1.51833	2.61035	-0.581658	0.560797	0.999194
X1700012D14Rik	22.9115699850484	0.154656	0.409253	0.377897	0.705507	0.999194
X1700012D16Rik	0.0846788296747687	0.822336	3.06038	0.268704	0.788158	0.999194
X1700012E03Rik	0.0
X1700012I11Rik	0.0683847429653376	0.461668	3.06038	0.150853	0.880092	0.999194
X1700012J15Rik	0.0
X1700012J22Rik	0.0
X1700012P22Rik	0.0
X1700013A02Rik	0.0
X1700013D24Rik	0.0
X1700013F07Rik	1.51592220390793	0.176275	0.874881	0.201485	0.840319	0.999194
X1700013G24Rik	0.869704307301056	2.34572	1.4885	1.5759	0.11505	0.999194
X1700013H16Rik	0.39252189581831	-1.99258	1.53282	-1.29995	0.193619	0.999194
X1700013M08Rik	0.0622270438107412	0.461668	3.06038	0.150853	0.880092	0.999194
X1700013N06Rik	0.0
X1700014D04Rik	0.401329555221283	-1.48485	1.99864	-0.742932	0.457523	0.999194
X1700014F14Rik	0.0
X1700014L14Rik	1.19238569228974	-0.220976	1.10756	-0.199515	0.84186	0.999194
X1700015C17Rik	0.0
X1700015F17Rik	0.802362423066633	0.17212	1.36684	0.125925	0.899791	0.999194
X1700015G11Rik	0.0
X1700015I17Rik	0.0
X1700015O11Rik	0.0440452358775938	-0.259671	3.06038	-0.0848493	0.932381	0.999194
X1700016A09Rik	0.783506485277022	-1.18899	1.2729	-0.934081	0.350262	0.999194
X1700016B01Rik	0.0
X1700016B15Rik	0.545266548512949	1.07132	1.74498	0.613942	0.539254	0.999194
X1700016C15Rik	0.0472213949934376	-0.259671	3.06038	-0.0848493	0.932381	0.999194
X1700016D06Rik	0.0754575878311868	0.461668	3.06038	0.150853	0.880092	0.999194
X1700016D08Rik	0.313978344050797	1.85277	2.49364	0.742998	0.457483	0.999194
X1700016F12Rik	0.0423394148373843	0.461668	3.06038	0.150853	0.880092	0.999194
X1700016G14Rik	0.104566458648125	0.822336	3.06038	0.268704	0.788158	0.999194
X1700016G22Rik	2.74367901064314	-0.393151	1.10981	-0.35425	0.723152	0.999194
X1700016H13Rik	0.473712367013424	0.784274	1.42772	0.54932	0.582786	0.999194
X1700016K19Rik	2.19925263606423	-0.461855	0.702862	-0.657107	0.511112	0.999194
X1700016L21Rik	0.0
X1700016P03Rik	0.693182266485886	-1.14541	1.20812	-0.948093	0.343082	0.999194
X1700016P04Rik	0.0
X1700017B05Rik	2443.60150453459	0.098962	0.0587067	1.6857	0.0918532	0.999194
X1700017D01Rik	0.124454087621482	0.822336	3.06038	0.268704	0.788158	0.999194
X1700017G19Rik	0.0880904717551875	-0.620342	3.06038	-0.202701	0.839369	0.999194
X1700017I07Rik	0.0
X1700017J07Rik	0.0
X1700017L05Rik	0.0
X1700017M07Rik	51.3549981170508	0.218194	0.405287	0.538369	0.590323	0.999194
X1700017N19Rik	0.0
X1700018A04Rik	14.1832105225356	0.572207	0.39902	1.43403	0.151564	0.999194
X1700018A14Rik	0.22147305276485	-0.630858	2.70053	-0.233606	0.815291	0.999194
X1700018A23Rik	0.320828143782879	-0.508396	3.05522	-0.166403	0.86784	0.999194
X1700018B08Rik	0.0612796061186399	0.461668	3.06038	0.150853	0.880092	0.999194
X1700018B24Rik	0.0
X1700018F24Rik	0.0
X1700018G05Rik	0.0
X1700018L02Rik	18.615994681881	-0.0805479	0.237807	-0.338711	0.734828	0.999194
X1700018M17Rik	0.0
X1700019A02Rik	0.0
X1700019A23Rik	0.0
X1700019D03Rik	4.86973283338615	0.489138	0.839643	0.582555	0.560193	0.999194
X1700019E08Rik	0.131942563809129	0.822336	3.06038	0.268704	0.788158	0.999194
X1700019F05Rik	0.0
X1700019G24Rik	1.25199650927592	0.738849	1.03115	0.71653	0.473664	0.999194
X1700019M22Rik	0.0
X1700019N19Rik	0.0
X1700019P21Rik	0.0
X1700020A23Rik	0.111723572065341	-0.620342	3.06038	-0.202701	0.839369	0.999194
X1700020D05Rik	1.10876651000136	-1.09144	1.12225	-0.972551	0.330777	0.999194
X1700020G03Rik	0.0571326853625533	-0.259671	3.06038	-0.0848493	0.932381	0.999194
X1700020G17Rik	0.0938282980052395	-0.259671	3.06038	-0.0848493	0.932381	0.999194
X1700020I14Rik	7162.93254349287	0.0440702	0.0972453	0.453186	0.650415	0.999194
X1700020L24Rik	2.79545883985909	0.581119	0.698174	0.832341	0.405217	0.999194
X1700020M21Rik	0.157921859582141	0.822336	3.06038	0.268704	0.788158	0.999194
X1700020N01Rik	0.248578477637049	-0.630746	2.62445	-0.240334	0.810071	0.999194
X1700020N15Rik	0.0
X1700020N18Rik	0.0
X1700021A07Rik	1.11646875874236	0.102934	1.10643	0.0930326	0.925878	0.999194
X1700021F02Rik	0.0
X1700021F05Rik	626.600842955197	0.00908364	0.132804	0.0683987	0.945468	0.999194
X1700021F07Rik	0.0
X1700021F13Rik	0.0
X1700021J08Rik	4.90432561063991	-0.246009	0.624413	-0.393984	0.693593	0.999194
X1700021L23Rik	0.0
X1700021N21Rik	6.21286292115515	0.208694	0.464809	0.44899	0.653439	0.999194
X1700021P04Rik	0.0
X1700022A21Rik	0.0
X1700022A22Rik	0.0
X1700022E09Rik	0.0
X1700022H16Rik	0.0
X1700022I11Rik	97.9325343486759	-0.00148797	0.237584	-0.00626293	0.995003	0.99971
X1700022N22Rik	3.89584553426158	-0.564155	0.608801	-0.926665	0.3541	0.999194
X1700023C21Rik	0.0
X1700023F02Rik	0.0
X1700023F06Rik	0.629244278037492	1.20018	1.52849	0.785208	0.432332	0.999194
X1700023G09Rik	0.0
X1700023H06Rik	5.59809678619622	0.118407	0.540437	0.219094	0.826576	0.999194
X1700024B05Rik	0.0
X1700024B18Rik	0.0
X1700024G13Rik	0.0
X1700024J04Rik	0.0895371166168038	0.461668	3.06038	0.150853	0.880092	0.999194
X1700024P04Rik	0.0
X1700025A08Rik	0.0
X1700025B11Rik	0.429823474067315	-0.401361	2.0762	-0.193315	0.846712	0.999194
X1700025C18Rik	0.0
X1700025D23Rik	0.0
X1700025F22Rik	0.0
X1700025F24Rik	0.0
X1700025G04Rik	389.451436805481	-0.15021	0.118468	-1.26794	0.20482	0.999194
X1700025H01Rik	0.0
X1700025J12Rik	0.0
X1700025K24Rik	0.0
X1700025L06Rik	0.0
X1700025M24Rik	0.351555795867286	-1.24878	1.76535	-0.70738	0.47933	0.999194
X1700025N21Rik	1.23633363438063	-0.0269623	1.04593	-0.0257783	0.979434	0.999295
X1700025N23Rik	0.947590453154035	-1.87431	1.30946	-1.43137	0.152325	0.999194
X1700025O08Rik	0.0
X1700026D11Rik	0.0
X1700026F02Rik	0.0
X1700026J12Rik	0.0
X1700026J14Rik	0.592188272609885	1.32305	2.00678	0.659291	0.509709	0.999194
X1700027A07Rik	0.0622270438107412	0.461668	3.06038	0.150853	0.880092	0.999194
X1700027A15Rik	0.0
X1700027F06Rik	0.0
X1700027F09Rik	0.0
X1700027H10Rik	0.0
X1700027I24Rik	0.0
X1700027J19Rik	381.150758879507	-0.073484	0.191915	-0.382899	0.701794	0.999194
X1700028B04Rik	0.156055341815981	0.100997	3.06038	0.0330015	0.973673	0.999194
X1700028D13Rik	0.261668544259957	0.461666	3.06038	0.150852	0.880092	0.999194
X1700028E10Rik	3.32898990859257	1.08336	0.535185	2.02427	0.0429423	0.999194
X1700028I16Rik	1.53816010315111	-0.463002	0.856662	-0.540472	0.588872	0.999194
X1700028J19Rik	21.8933917580654	-0.175699	0.295518	-0.594545	0.552147	0.999194
X1700028K03Rik	5.79617119445127	-0.044596	0.456958	-0.0975932	0.922255	0.999194
X1700028M03Rik	0.0
X1700028N14Rik	0.777994754212803	1.76585	1.33386	1.32387	0.185548	0.999194
X1700028P14Rik	0.114265370725107	-0.620342	3.06038	-0.202701	0.839369	0.999194
X1700028P15Rik	0.0
X1700029B22Rik	0.0
X1700029B24Rik	0.0
X1700029E06Rik	0.0
X1700029F12Rik	0.0
X1700029H14Rik	0.536296784544026	0.220247	1.59481	0.138102	0.89016	0.999194
X1700029I15Rik	15.7635025899644	0.292821	0.316158	0.926185	0.35435	0.999194
X1700029J03Rik	0.0
X1700029J07Rik	26.7415556977221	0.390842	0.317025	1.23284	0.217634	0.999194
X1700029M03Rik	0.0
X1700029M20Rik	0.560503317703217	2.14495	2.33896	0.917051	0.359116	0.999194
X1700029N11Rik	0.0
X1700029P11Rik	0.0
X1700030A11Rik	0.0
X1700030C10Rik	5.35019744590849	1.04824	0.664062	1.57853	0.114445	0.999194
X1700030C10Rik.1	39.3216310055515	0.732475	0.205373	3.56656	0.000361702	0.222551
X1700030C12Rik	0.543692368353579	2.12135	1.64437	1.29007	0.197028	0.999194
X1700030C14Rik	0.0571326853625533	-0.259671	3.06038	-0.0848493	0.932381	0.999194
X1700030F04Rik	0.0
X1700030I03Rik	0.0
X1700030J22Rik	29.8693612017515	0.165977	0.286108	0.580121	0.561833	0.999194
X1700030K09Rik	251.423960336378	-0.0403707	0.110728	-0.364594	0.715414	0.999194
X1700030L20Rik	0.0
X1700030M09Rik	0.0
X1700030N03Rik	0.787942333238713	-0.40997	1.53837	-0.266496	0.789857	0.999194
X1700030N18Rik	0.0
X1700030O20Rik	0.0
X1700031A10Rik	0.0676783361877473	-0.259671	3.06038	-0.0848493	0.932381	0.999194
X1700031F05Rik	0.0676783361877473	-0.259671	3.06038	-0.0848493	0.932381	0.999194
X1700031F10Rik	0.0
X1700031L13Rik	0.0
X1700031M16Rik	0.0
X1700031P21Rik	0.0
X1700034B16Rik	0.0
X1700034E13Rik	0.131942563809129	0.822336	3.06038	0.268704	0.788158	0.999194
X1700034G24Rik	0.0
X1700034H15Rik	3.79588204098117	0.563473	0.724258	0.778001	0.436569	0.999194
X1700034I23Rik	2.73084102668832	1.14591	0.845845	1.35476	0.175495	0.999194
X1700034J04Rik	0.0
X1700034J05Rik	5.03482356132412	0.160456	0.603171	0.26602	0.790223	0.999194
X1700034K08Rik	0.0
X1700034P13Rik	11.9543665889329	-0.238919	0.413138	-0.578302	0.56306	0.999194
X1700036A12Rik	4.32797068368749	-0.335173	0.732204	-0.457759	0.647125	0.999194
X1700036G14Rik	0.0
X1700036O09Rik	0.0528030397745927	-0.259671	3.06038	-0.0848493	0.932381	0.999194
X1700037C06Rik	0.0
X1700037C18Rik	55.9939857168473	-0.0348151	0.227643	-0.152937	0.878448	0.999194
X1700037F24Rik	0.0938282980052395	-0.259671	3.06038	-0.0848493	0.932381	0.999194
X1700037H04Rik	570.532191361914	-0.0960779	0.13363	-0.718985	0.47215	0.999194
X1700039E22Rik	0.0
X1700039I01Rik	0.0
X1700039M10Rik	0.12255921223728	0.822336	3.06038	0.268704	0.788158	0.999194
X1700039M15Rik	0.0
X1700040D17Rik	0.114899731181185	-0.620342	3.06038	-0.202701	0.839369	0.999194
X1700040F15Rik	0.0
X1700040F17Rik	0.0895371166168038	0.461668	3.06038	0.150853	0.880092	0.999194
X1700040K01Rik	0.0
X1700040L08Rik	0.246165595393313	-0.270141	2.66758	-0.101268	0.919337	0.999194
X1700041C23Rik	0.0
X1700041G16Rik	8.66256807302141	0.0734538	0.402484	0.182501	0.855189	0.999194
X1700041I07Rik	0.0
X1700041M05Rik	0.0
X1700041M19Rik	0.0
X1700042D02Rik	0.0
X1700042G07Rik	0.0
X1700042G15Rik	0.0
X1700042O10Rik	2.16444925347766	0.738184	0.7179	1.02826	0.30383	0.999194
X1700044C05Rik	0.0
X1700044K03Rik	0.0
X1700045H11Rik	0.0
X1700045I11Rik	0.0440452358775938	-0.259671	3.06038	-0.0848493	0.932381	0.999194
X1700046C09Rik	0.0
X1700047A11Rik	0.0
X1700047F07Rik	0.0
X1700047G03Rik	0.309830561602687	-1.12389	2.55224	-0.440356	0.659679	0.999194
X1700047I17Rik1	6908.85994435235	0.065565	0.0778608	0.842079	0.399744	0.999194
X1700047I17Rik2	2129.18278112829	0.139978	0.107276	1.30484	0.191948	0.999194
X1700047K16Rik	1.01319322009364	-1.05577	1.10564	-0.954897	0.33963	0.999194
X1700047L14Rik	0.0
X1700047M11Rik	0.16911663179814	-0.259673	3.06038	-0.0848499	0.932381	0.999194
X1700047N06Rik	0.729962804237281	1.3686	1.68862	0.810484	0.417662	0.999194
X1700047O18Rik	0.0
X1700048F04Rik	0.0
X1700048M11Rik	0.208896845790098	0.461665	2.70271	0.170816	0.864369	0.999194
X1700048O20Rik	13.2564156587696	0.461383	0.367436	1.25568	0.209231	0.999194
X1700049E15Rik	0.0
X1700049E17Rik1	0.0
X1700049E17Rik2	0.306548832369801	-1.14542	2.10018	-0.545391	0.585485	0.999194
X1700049E22Rik	0.0
X1700049J03Rik	0.0
X1700049L16Rik	0.0
X1700051A21Rik	0.10002443476803	-0.620342	3.06038	-0.202701	0.839369	0.999194
X1700051K13Rik	0.095142454611977	0.100997	3.06038	0.0330015	0.973673	0.999194
X1700051O22Rik	0.761525121407425	-0.793799	1.5386	-0.515924	0.605908	0.999194
X1700052H01Rik	0.0
X1700052I22Rik	0.0
X1700052K11Rik	370.813051836596	-0.00188229	0.0952563	-0.0197603	0.984235	0.999616
X1700054A03Rik	0.26213871926341	1.5955	3.0536	0.522496	0.601325	0.999194
X1700054K02Rik	0.0
X1700054K19Rik	0.0
X1700054M17Rik	0.0
X1700054O19Rik	0.291440956904565	-0.239124	2.55829	-0.0934704	0.92553	0.999194
X1700055C04Rik	0.0
X1700055D18Rik	26.8757496698535	-0.0765537	0.396986	-0.192838	0.847086	0.999194
X1700056E22Rik	22.5062723796482	-0.0648815	0.22579	-0.287353	0.773842	0.999194
X1700056N10Rik	12.837410320894	0.338747	0.415611	0.815057	0.41504	0.999194
X1700057G04Rik	0.0612796061186399	0.461668	3.06038	0.150853	0.880092	0.999194
X1700057H15Rik	0.0
X1700057H21Rik	1.21263048790748	-0.101878	1.06606	-0.0955651	0.923866	0.999194
X1700058P15Rik	0.201260688682145	-0.259676	2.72952	-0.0951358	0.924207	0.999194
X1700060C16Rik	0.0
X1700060C20Rik	0.156139133594913	0.461666	2.92182	0.158006	0.874452	0.999194
X1700060J05Rik	1.35245177695041	-0.39888	1.16004	-0.34385	0.730959	0.999194
X1700060O08Rik	0.0
X1700061E17Rik	0.187824179568344	0.100996	3.06038	0.033001	0.973674	0.999194
X1700061E18Rik	0.0659712819045643	0.461668	3.06038	0.150853	0.880092	0.999194
X1700061F12Rik	0.0
X1700061G19Rik	0.566230946912118	0.910598	1.54811	0.588201	0.556397	0.999194
X1700061H18Rik	1.02284615019341	0.345887	1.13681	0.304262	0.760928	0.999194
X1700061I17Rik	10.3419356003165	-0.0274618	0.670622	-0.0409497	0.967336	0.999194
X1700061J23Rik	0.0
X1700063A18Rik	0.0
X1700063D05Rik	0.0
X1700063H04Rik	0.0
X1700063H06Rik	0.0
X1700063I16Rik	0.0
X1700063K16Rik	0.0
X1700063O14Rik	0.0
X1700064H15Rik	0.0
X1700064J06Rik	0.0
X1700064M15Rik	0.218593511850121	0.461666	3.06038	0.150852	0.880092	0.999194
X1700065D16Rik	1.05711506438892	0.406189	1.04999	0.38685	0.698867	0.999194
X1700065I16Rik	0.0
X1700065J11Rik	0.0
X1700065J18Rik	0.0440452358775938	-0.259671	3.06038	-0.0848493	0.932381	0.999194
X1700065L07Rik	0.0
X1700065O20Rik	0.0
X1700066B17Rik	0.0
X1700066B19Rik	19.0395890879632	-0.16087	0.236696	-0.679646	0.496729	0.999194
X1700066C05Rik	0.0
X1700066J03Rik	0.0
X1700066M21Rik	292.558458979034	-0.16817	0.0953712	-1.76332	0.0778468	0.999194
X1700066N21Rik	0.0
X1700066O22Rik	0.0
X1700067G17Rik	0.0
X1700067K01Rik	4.21383218487639	-1.43311	0.790181	-1.81365	0.0697312	0.999194
X1700067P10Rik	0.0
X1700069B07Rik	2.36869878375949	-0.795023	0.697332	-1.14009	0.254247	0.999194
X1700069L16Rik	0.0
X1700069P05Rik	0.0
X1700071G01Rik	0.0
X1700071K01Rik	0.60074738406486	0.241365	1.42372	0.169531	0.865379	0.999194
X1700071M16Rik	0.0440452358775938	-0.259671	3.06038	-0.0848493	0.932381	0.999194
X1700072B07Rik	0.0
X1700072G22Rik	0.0659712819045643	0.461668	3.06038	0.150853	0.880092	0.999194
X1700072O05Rik	0.0
X1700073E17Rik	0.0
X1700074A21Rik	0.0
X1700074H08Rik	0.0
X1700074P13Rik	0.0
X1700080E11Rik	0.0
X1700080G11Rik	0.0
X1700080N15Rik	0.0
X1700080O16Rik	0.0
X1700081B01Rik	0.0
X1700081H04Rik	0.0
X1700082M22Rik	0.736645524381894	-0.350074	1.39839	-0.25034	0.802324	0.999194
X1700083H02Rik	0.0
X1700084C06Rik	3.32333827162805	-0.558343	0.688034	-0.811505	0.417076	0.999194
X1700084E18Rik	27.6828754333022	-0.0714207	0.266322	-0.268174	0.788566	0.999194
X1700084F23Rik	0.0
X1700084J12Rik	8.06055213116548	0.307155	0.386115	0.795502	0.426322	0.999194
X1700084M14Rik	0.0
X1700085C21Rik	0.0
X1700086D15Rik	0.622048482158357	-0.556346	2.06371	-0.269586	0.787479	0.999194
X1700086L19Rik	10.7088547130489	-0.521857	0.582593	-0.895748	0.370388	0.999194
X1700086O06Rik	35.1938825019061	-0.162444	0.252669	-0.642911	0.520282	0.999194
X1700086P04Rik	4.39329089095077	-0.292493	0.686454	-0.426092	0.670041	0.999194
X1700088E04Rik	70.8311325210163	0.268611	0.234045	1.14769	0.251096	0.999194
X1700091H14Rik	0.0
X1700092C02Rik	0.0
X1700092C10Rik	0.0
X1700092C17Rik	0.0
X1700092E19Rik	0.0571326853625533	-0.259671	3.06038	-0.0848493	0.932381	0.999194
X1700092K14Rik	0.0
X1700092M07Rik	1.18048024271468	0.0685085	0.974395	0.0703087	0.943948	0.999194
X1700093J21Rik	0.401640990610635	0.130281	1.76531	0.0738007	0.941169	0.999194
X1700093K21Rik	0.0659712819045643	0.461668	3.06038	0.150853	0.880092	0.999194
X1700094J05Rik	0.135356672375495	-0.620342	3.06038	-0.202701	0.839369	0.999194
X1700094M23Rik	0.0676783361877473	-0.259671	3.06038	-0.0848493	0.932381	0.999194
X1700094M24Rik	0.0
X1700095A13Rik	0.0
X1700095A21Rik	0.0
X1700095B10Rik	0.0
X1700095J03Rik	1.49628286457106	0.808163	1.09549	0.73772	0.460685	0.999194
X1700095J07Rik	0.112429978842931	0.100997	3.06038	0.0330015	0.973673	0.999194
X1700095J12Rik	0.724829979163799	-2.34884	2.32623	-1.00972	0.312631	0.999194
X1700095K22Rik	0.0895371166168038	0.461668	3.06038	0.150853	0.880092	0.999194
X1700096J18Rik	0.0528030397745927	-0.259671	3.06038	-0.0848493	0.932381	0.999194
X1700096K18Rik	29.1439089352242	0.0457425	0.256714	0.178185	0.858578	0.999194
X1700097M23Rik	0.42811623179555	-2.13029	2.96407	-0.718707	0.472322	0.999194
X1700097N02Rik	3.38438324508549	1.00317	0.585892	1.71221	0.0868586	0.999194
X1700099I09Rik	2.855292800654	0.559837	0.686256	0.815785	0.414623	0.999194
X1700100L14Rik	0.0
X1700101I11Rik	21.8003809850032	-0.49067	0.230929	-2.12477	0.033606	0.999194
X1700101I19Rik	0.0
X1700101O22Rik	0.0
X1700102F20Rik	0.0
X1700102P08Rik	5.36624216707607	0.84876	0.604305	1.40452	0.160164	0.999194
X1700104B16Rik	0.198062718703442	1.21297	2.74571	0.44177	0.658655	0.999194
X1700105P06Rik	9.42114689773913	0.124848	0.446792	0.279432	0.779913	0.999194
X1700108F19Rik	0.564623565870102	-1.45277	1.94691	-0.746194	0.455551	0.999194
X1700108J01Rik	0.0
X1700108N06Rik	0.0
X1700108N11Rik	0.0
X1700109G14Rik	0.141109791563592	0.100997	3.06038	0.0330015	0.973673	0.999194
X1700109G15Rik	0.0
X1700109H08Rik	32.8683078123522	0.128857	0.3014	0.427528	0.668995	0.999194
X1700109I08Rik	0.0
X1700109K24Rik	1.89297839361339	0.548202	0.80845	0.67809	0.497715	0.999194
X1700110C19Rik	0.0
X1700110I01Rik	0.110724157802722	0.822336	3.06038	0.268704	0.788158	0.999194
X1700110I07Rik	0.0
X1700110K17Rik	0.0
X1700111E14Rik	0.0
X1700111N16Rik	0.245135240707131	0.853289	3.0585	0.278989	0.780253	0.999194
X1700112D23Rik	0.176422609031588	-0.620342	3.06038	-0.202701	0.839369	0.999194
X1700112H15Rik	0.157215452804551	0.100997	3.06038	0.0330015	0.973673	0.999194
X1700112J05Rik	0.131942563809129	0.822336	3.06038	0.268704	0.788158	0.999194
X1700112J16Rik	5.26004307388046	-0.406552	0.498679	-0.815258	0.414925	0.999194
X1700112K13Rik	0.0
X1700113A16Rik	22.8592455764923	-0.346375	0.477628	-0.725197	0.468331	0.999194
X1700113B19Rik	0.0
X1700113H08Rik	0.0
X1700116B05Rik	0.0754575878311868	0.461668	3.06038	0.150853	0.880092	0.999194
X1700119H24Rik	0.0676783361877473	-0.259671	3.06038	-0.0848493	0.932381	0.999194
X1700119I11Rik	0.0
X1700120B22Rik	0.0
X1700120C14Rik	13.4617600717729	0.383219	0.371214	1.03234	0.301914	0.999194
X1700120C18Rik	0.0
X1700120E14Rik	0.0603780870615145	0.461668	3.06038	0.150853	0.880092	0.999194
X1700120G07Rik	0.0
X1700120G11Rik	0.0
X1700120K04Rik	0.0
X1700120O09Rik	0.180236652629671	-0.259673	3.06038	-0.0848499	0.932381	0.999194
X1700121C08Rik	0.0
X1700121L03Rik	0.0
X1700121L16Rik	0.0
X1700121N20Rik	0.0
X1700122D07Rik	0.0
X1700122E12Rik	0.435104882433838	-0.421847	1.78277	-0.236625	0.812948	0.999194
X1700122H20Rik	0.0
X1700122O11Rik	0.12255921223728	0.822336	3.06038	0.268704	0.788158	0.999194
X1700123J17Rik	0.0
X1700123K08Rik	0.0
X1700123L14Rik	0.0571326853625533	-0.259671	3.06038	-0.0848493	0.932381	0.999194
X1700123M08Rik	5.18975765419367	-0.258261	0.54177	-0.476699	0.633577	0.999194
X1700123O12Rik	0.0
X1700123O20Rik	1716.67487351742	0.0106943	0.0944665	0.113207	0.909867	0.999194
X1700123O21Rik	0.0
X1700124L16Rik	0.28661824950857	-0.568137	2.62473	-0.216455	0.828633	0.999194
X1700125G02Rik	0.0
X1700125G22Rik	0.0
X1700125H03Rik	0.214439840721266	0.100994	2.72391	0.0370769	0.970424	0.999194
X1700125H20Rik	2.87018199266285	0.367873	0.768088	0.478947	0.631976	0.999194
X1700126A01Rik	0.0
X1700126G02Rik	0.0
X1700126H18Rik	0.0
X1700128A07Rik	0.839220127563349	-0.057916	1.52492	-0.0379797	0.969704	0.999194
X1700128E19Rik	0.0
X1700128F08Rik	0.0
X1700129C05Rik	0.0
X1700129L04Rik	0.0
X1810006J02Rik	141.006889796972	0.153708	0.286093	0.537265	0.591085	0.999194
X1810007C17Rik	0.0571326853625533	-0.259671	3.06038	-0.0848493	0.932381	0.999194
X1810007D17Rik	0.165188622052698	-0.620342	3.06038	-0.202701	0.839369	0.999194
X1810008B01Rik	6.40410395719641	-0.362956	0.475017	-0.764091	0.444813	0.999194
X1810008I18Rik	0.615264081468534	-1.10687	1.39299	-0.7946	0.426846	0.999194
X1810009A15Rik	1193.62456505954	-0.0196162	0.186244	-0.105325	0.916118	0.999194
X1810009J06Rik	0.0571326853625533	-0.259671	3.06038	-0.0848493	0.932381	0.999194
X1810010D01Rik	0.606814744690114	0.778287	2.00233	0.388691	0.697505	0.999194
X1810010H24Rik	7.34852260949476	0.173234	0.377609	0.458765	0.646403	0.999194
X1810010K12Rik	0.0
X1810011H11Rik	0.151575475349429	-0.991949	3.05968	-0.3242	0.745786	0.999194
X1810012K08Rik	0.0423394148373843	0.461668	3.06038	0.150853	0.880092	0.999194
X1810012K16Rik	1.01252569517463	-0.348975	1.20252	-0.290203	0.771661	0.999194
X1810013D15Rik	0.408112139851537	-0.161268	1.57982	-0.10208	0.918693	0.999194
X1810013L24Rik	2004.36282071286	-0.0222159	0.0861145	-0.257981	0.796422	0.999194
X1810014B01Rik	125.682826323282	-0.0454006	0.123426	-0.367836	0.712995	0.999194
X1810017P11Rik	0.253627877915043	-0.259673	3.06038	-0.0848499	0.932381	0.999194
X1810018F18Rik	0.0
X1810019D21Rik	6.81295184658328	1.53609	0.78261	1.96278	0.0496718	0.999194
X1810019N24Rik	3.26930599453196	-0.73337	0.591628	-1.23958	0.215131	0.999194
X1810020O05Rik	0.0
X1810021B22Rik	9.9793058321927	0.43147	0.406686	1.06094	0.288716	0.999194
X1810022K09Rik	1140.86990036959	-0.00872453	0.204776	-0.0426052	0.966016	0.999194
X1810024B03Rik	32.3760251903711	-0.256461	0.194384	-1.31936	0.18705	0.999194
X1810026B05Rik	473.433765396468	0.0540325	0.135518	0.398712	0.690105	0.999194
X1810030O07Rik	1409.08819210412	0.0537864	0.0654111	0.822283	0.410916	0.999194
X1810032O08Rik	89.5995388707482	0.0834816	0.172125	0.485006	0.627672	0.999194
X1810034E14Rik	63.5402164518074	0.0784624	0.195535	0.40127	0.688221	0.999194
X1810037I17Rik	3405.71933402374	-0.0273414	0.219889	-0.124342	0.901045	0.999194
X1810041H14Rik	2.40176023789467	-0.500563	1.13204	-0.442176	0.658362	0.999194
X1810041L15Rik	0.529156763644697	-0.875249	1.35771	-0.64465	0.519154	0.999194
X1810043G02Rik	460.56447955238	0.0553612	0.0725646	0.762923	0.445509	0.999194
X1810044D09Rik	3.64536411512316	-0.489958	0.679861	-0.720673	0.47111	0.999194
X1810046K07Rik	2.31954156056752	-1.99697	0.845115	-2.36296	0.0181298	0.999194
X1810049I09Rik	0.0
X1810049J17Rik	23.1550207612986	0.0350745	0.325706	0.107688	0.914243	0.999194
X1810053B23Rik	0.358148466467215	1.79862	3.04606	0.590475	0.554872	0.999194
X1810055G02Rik	1464.53329211887	0.0603649	0.0686826	0.878896	0.379458	0.999194
X1810058I24Rik	2191.7315972375	-0.0174883	0.141146	-0.123902	0.901393	0.999194
X1810059C17Rik	0.167551885806975	0.461665	2.86666	0.161046	0.872057	0.999194
X1810059H22Rik	4.71427664203105	0.0747322	0.488501	0.152983	0.878412	0.999194
X1810062G17Rik	30.8978177763886	0.126834	0.231851	0.547052	0.584343	0.999194
X1810062O18Rik	5.42936488067864	0.342147	0.434431	0.787574	0.430946	0.999194
X1810063I02Rik	0.0
X1810064F22Rik	0.0659712819045643	0.461668	3.06038	0.150853	0.880092	0.999194
X1810065E05Rik	0.0
X2010001A14Rik	27.4258998541211	-0.0832915	0.246489	-0.337912	0.73543	0.999194
X2010001K21Rik	0.605705572373397	2.24446	1.38325	1.6226	0.104676	0.999194
X2010003K11Rik	0.0
X2010005H15Rik	1.81413810912414	0.640187	0.99587	0.642842	0.520327	0.999194
X2010007H06Rik	24.5495333417785	0.162855	0.445208	0.365796	0.714517	0.999194
X2010008C14Rik	0.170684782781536	-0.959616	3.05991	-0.313609	0.753818	0.999194
X2010009K17Rik	0.0
X2010010A06Rik	0.0528030397745927	-0.259671	3.06038	-0.0848493	0.932381	0.999194
X2010013B24Rik	0.0
X2010015M23Rik	4.52221567249767	0.455862	0.536163	0.850231	0.395197	0.999194
X2010016I18Rik	1.8428496045898	0.650339	0.726062	0.895707	0.370409	0.999194
X2010103J01Rik	0.241301277044349	1.21396	3.0585	0.396913	0.691431	0.999194
X2010106C02Rik	2.99747859068178	0.614251	0.667103	0.920773	0.357169	0.999194
X2010106E10Rik	0.0423394148373843	0.461668	3.06038	0.150853	0.880092	0.999194
X2010107E04Rik	935.14638950677	-0.169793	0.212535	-0.798896	0.424351	0.999194
X2010109A12Rik	8.3399479444276	0.79482	0.529434	1.50127	0.133287	0.999194
X2010109I03Rik	0.718360835690439	-1.3814	1.54602	-0.893523	0.371577	0.999194
X2010109P13Rik	0.268611349850411	1.21396	3.0585	0.396913	0.691431	0.999194
X2010110E17Rik	1.81107170679203	0.299149	0.852745	0.350807	0.725734	0.999194
X2010110G14Rik	0.0612796061186399	0.461668	3.06038	0.150853	0.880092	0.999194
X2010110K18Rik	3.57900765968528	-0.340478	0.55179	-0.617043	0.537207	0.999194
X2010111I01Rik	1682.23145131421	0.165314	0.128747	1.28402	0.199136	0.999194
X2010204K13Rik	13.0279975803079	-0.724063	0.480802	-1.50595	0.132081	0.999194
X2010300C02Rik	48.3070082387784	0.56421	0.401809	1.40417	0.160267	0.999194
X2010300F17Rik	167.712324441456	0.276217	0.208751	1.32319	0.185772	0.999194
X2010308F09Rik	0.205154228896013	1.21396	3.0585	0.396913	0.691431	0.999194
X2010309G21Rik	0.0
X2010310C07Rik	0.885939314719297	0.180437	1.273	0.141741	0.887285	0.999194
X2010315B03Rik	355.917614009573	0.034011	0.104224	0.326327	0.744177	0.999194
X2010320M18Rik	161.582481195202	0.00774777	0.119015	0.0650991	0.948095	0.999194
X2010320O07Rik	0.630364064113935	0.0368599	1.76687	0.0208617	0.983356	0.999616
X2200002A13Rik	0.0603780870615145	0.461668	3.06038	0.150853	0.880092	0.999194
X2200002D01Rik	1212.95400485995	-0.0336029	0.162864	-0.206325	0.836537	0.999194
X2200002J24Rik	0.0
X2200007N16Rik	0.0
X2210008F06Rik	3.94484123490252	0.441058	0.651876	0.676598	0.498661	0.999194
X2210010C04Rik	0.627783099393132	-1.10838	1.38916	-0.797876	0.424942	0.999194
X2210011C24Rik	2.5097624435591	0.00116453	0.898087	0.00129667	0.998965	0.999898
X2210011K15Rik	1.82147077421262	0.689646	0.92167	0.748257	0.454305	0.999194
X2210016F16Rik	813.505374005391	-0.0885161	0.115102	-0.769026	0.441878	0.999194
X2210016L21Rik	984.76623960722	0.0380192	0.0924994	0.411021	0.681057	0.999194
X2210017I01Rik	0.0
X2210406H18Rik	2.54507554098294	-0.979865	0.961778	-1.01881	0.308295	0.999194
X2210406O10Rik	4.74955183436222	-0.0551983	0.471982	-0.11695	0.9069	0.999194
X2210407C18Rik	0.0
X2210408F21Rik	422.934261762366	-0.0127571	0.213204	-0.0598353	0.952287	0.999194
X2210408I21Rik	120.853579982333	-0.00569001	0.270677	-0.0210214	0.983229	0.999616
X2210409E12Rik	0.851813712956721	-0.573182	1.35042	-0.424448	0.671239	0.999194
X2210411M09Rik	0.0
X2210412B16Rik	0.4716870368391	0.11765	2.02433	0.0581179	0.953655	0.999194
X2210414B05Rik	0.0
X2210417A02Rik	0.804285068712137	0.86449	1.41359	0.611555	0.540832	0.999194
X2210418O10Rik	120.609339710453	0.0388469	0.201569	0.192722	0.847176	0.999194
X2210420H20Rik	0.0
X2300002M23Rik	0.0
X2300003K06Rik	0.0
X2300009A05Rik	190.817016938515	-0.104111	0.187505	-0.555243	0.578729	0.999194
X2310001H17Rik	144.135572231637	0.187258	0.162348	1.15344	0.248731	0.999194
X2310001K20Rik	0.0
X2310001K24Rik	2.60295647889347	0.926318	0.665805	1.39128	0.164142	0.999194
X2310002F09Rik	2.35922044394974	-0.633705	1.05713	-0.599459	0.548867	0.999194
X2310002L09Rik	0.0
X2310003L06Rik	0.0
X2310005A03Rik	0.0
X2310005E17Rik	0.0
X2310007B03Rik	2.36640228465987	-0.957917	0.928275	-1.03193	0.302104	0.999194
X2310008N11Rik	1.93258822031134	1.36682	0.860073	1.58919	0.112018	0.999194
X2310009A05Rik	247.514527759861	-0.00719799	0.200005	-0.035989	0.971291	0.999194
X2310009B15Rik	122.754506735388	-0.0499381	0.169059	-0.295389	0.767697	0.999194
X2310010J17Rik	12.3221200949166	-0.0781126	0.393027	-0.198746	0.842461	0.999194
X2310011J03Rik	1360.70839556938	0.030512	0.0937846	0.325341	0.744923	0.999194
X2310014F06Rik	18.740287177137	0.136739	0.369502	0.370064	0.711335	0.999194
X2310015A10Rik	47.3895697633459	-0.0807439	0.253558	-0.318443	0.750149	0.999194
X2310015D24Rik	0.456670441748432	-1.07547	2.02329	-0.531546	0.59504	0.999194
X2310015K22Rik	0.102717501898899	0.822336	3.06038	0.268704	0.788158	0.999194
X2310016D03Rik	0.0
X2310016D23Rik	0.0
X2310016G11Rik	0.0
X2310020H05Rik	0.105606079549185	-0.620342	3.06038	-0.202701	0.839369	0.999194
X2310022A10Rik	813.870731778791	-0.0309571	0.0992798	-0.311817	0.75518	0.999194
X2310022B05Rik	2966.21778964456	-0.124161	0.155759	-0.797134	0.425373	0.999194
X2310026I22Rik	0.0
X2310026L22Rik	0.83845225669189	0.228086	1.24054	0.18386	0.854123	0.999194
X2310030A07Rik	0.0603780870615145	0.461668	3.06038	0.150853	0.880092	0.999194
X2310030G06Rik	53.9734943121288	0.199278	0.241371	0.825609	0.409026	0.999194
X2310031A07Rik	14.6692902832771	0.692358	0.307712	2.25002	0.0244479	0.999194
X2310033P09Rik	380.596027917416	0.109885	0.145218	0.756693	0.449234	0.999194
X2310034C09Rik	0.0
X2310034G01Rik	12.1391844235638	-0.229874	0.438741	-0.52394	0.600321	0.999194
X2310034O05Rik	0.0
X2310035C23Rik	1116.90512879441	0.0712323	0.0819969	0.868719	0.385001	0.999194
X2310039H08Rik	205.790797966769	-0.0954893	0.136095	-0.701636	0.482906	0.999194
X2310039L15Rik	0.192656930403313	0.100994	2.80069	0.0360606	0.971234	0.999194
X2310040G07Rik	0.379478427545835	-1.98278	2.01713	-0.982975	0.32562	0.999194
X2310040G24Rik	9.80510030654998	-0.000279449	0.45586	-0.000613015	0.999511	0.999898
X2310043L19Rik	0.0895371166168038	0.461668	3.06038	0.150853	0.880092	0.999194
X2310043M15Rik	3.73483288712774	0.0334994	0.762768	0.0439182	0.96497	0.999194
X2310043O21Rik	0.0
X2310043P16Rik	29.9568090434131	-0.305378	0.263731	-1.15792	0.246898	0.999194
X2310044K18Rik	0.0
X2310046K23Rik	0.0612796061186399	0.461668	3.06038	0.150853	0.880092	0.999194
X2310047D07Rik	0.934998488179838	1.22086	1.55025	0.787525	0.430975	0.999194
X2310050C09Rik	0.128957942306387	0.100997	3.06038	0.0330015	0.973673	0.999194
X2310057J18Rik	0.567084643233568	0.402241	2.05902	0.195355	0.845115	0.999194
X2310057M21Rik	603.399868913251	0.106998	0.0744872	1.43646	0.150872	0.999194
X2310057N15Rik	0.0
X2310058D17Rik	27.6100800124069	-0.172099	0.381327	-0.451317	0.651761	0.999194
X2310061I04Rik	617.385672345588	-0.0495683	0.149393	-0.331798	0.740042	0.999194
X2310061N02Rik	0.0676783361877473	-0.259671	3.06038	-0.0848493	0.932381	0.999194
X2310065F04Rik	0.0
X2310068J16Rik	6.46882320944128	-0.145967	0.388389	-0.375827	0.707045	0.999194
X2310069B03Rik	0.231869415445938	-0.251554	2.70805	-0.0928912	0.92599	0.999194
X2310074N15Rik	1.63098192341082	-2.46585	1.02519	-2.40526	0.016161	0.999194
X2310075C17Rik	0.0
X2310079G19Rik	0.0
X2310081O03Rik	0.169285885836426	0.100997	3.06038	0.0330015	0.973673	0.999194
X2400006E01Rik	0.0
X2410002F23Rik	884.478202449299	0.0275101	0.165596	0.166128	0.868056	0.999194
X2410003L11Rik	0.152355932619542	0.461666	2.94133	0.156958	0.875278	0.999194
X2410004B18Rik	680.55147136905	0.0645489	0.135636	0.475898	0.634147	0.999194
X2410004I01Rik	0.0
X2410004P03Rik	25.5037591085204	0.095911	0.260159	0.368662	0.712379	0.999194
X2410006H16Rik	156.960801076063	-0.16751	0.221018	-0.7579	0.448511	0.999194
X2410012E07Rik	0.0
X2410015M20Rik	1291.07442898134	-0.0731813	0.153905	-0.475496	0.634433	0.999194
X2410017I17Rik	0.0
X2410018L13Rik	69.4939547547094	-0.138649	0.193264	-0.717409	0.473122	0.999194
X2410021H03Rik	0.104354080355991	-0.620342	3.06038	-0.202701	0.839369	0.999194
X2410022M11Rik	58.2202817830483	0.205923	0.18597	1.10729	0.268168	0.999194
X2410024N13Rik	0.0
X2410080I02Rik	2.55207839881047	-0.9054	0.770765	-1.17468	0.240124	0.999194
X2410089E03Rik	597.216471872244	0.0571792	0.1231	0.464494	0.642294	0.999194
X2410124H12Rik	0.345147085172717	1.32811	2.50931	0.529274	0.596615	0.999194
X2410131K14Rik	544.018346977618	0.0932222	0.0962702	0.968339	0.332875	0.999194
X2410137M14Rik	0.146762737776493	0.461666	2.9714	0.15537	0.87653	0.999194
X2410141K09Rik	0.0
X2410152P15Rik	0.129905379998488	0.100997	3.06038	0.0330015	0.973673	0.999194
X2500002B13Rik	34.4864910666735	0.434114	0.33743	1.28653	0.198259	0.999194
X2500004C02Rik	66.5516438800562	-0.161064	0.249644	-0.645173	0.518815	0.999194
X2510002D24Rik	372.983281880614	0.086006	0.156764	0.548632	0.583258	0.999194
X2510009E07Rik	1258.90171147099	-0.0150223	0.187491	-0.0801225	0.93614	0.999194
X2510016D11Rik	13.9466740276055	-0.196304	0.375389	-0.522936	0.601019	0.999194
X2510017J16Rik	13.9908089777957	0.574229	0.399351	1.4379	0.150461	0.999194
X2510039O18Rik	4414.81217679014	0.0814845	0.0734042	1.11008	0.266964	0.999194
X2510046G10Rik	31.4836402055309	0.359571	0.194401	1.84963	0.0643663	0.999194
X2600006K01Rik	7.47971626525183	-0.714856	0.482427	-1.48179	0.138396	0.999194
X2600014E21Rik	0.590937655986546	-1.53647	2.32827	-0.659918	0.509306	0.999194
X2610001A08Rik	0.0
X2610001J05Rik	2955.52026856415	-0.0787628	0.096372	-0.817279	0.413769	0.999194
X2610002M06Rik	721.260204905098	-0.070408	0.121665	-0.578705	0.562788	0.999194
X2610005L07Rik	717.456507285546	0.183308	0.102264	1.79251	0.0730518	0.999194
X2610008E11Rik	5327.9477259211	0.12103	0.133189	0.908706	0.363505	0.999194
X2610011E03Rik	2.835448045825	0.298275	0.844008	0.353403	0.723786	0.999194
X2610012C04Rik	5.0186633957001	-0.353617	0.795453	-0.444548	0.656646	0.999194
X2610016A17Rik	0.375313192020958	-1.73187	3.03955	-0.569778	0.568828	0.999194
X2610017A05Rik	9.9400365965345	0.322821	0.53457	0.603888	0.545918	0.999194
X2610020C07Rik	38.661284565555	-0.00300699	0.175836	-0.0171011	0.986356	0.999616
X2610020F03Rik	0.175277818242699	-0.259675	2.83212	-0.0916891	0.926945	0.999194
X2610021A01Rik	266.101885328379	0.104893	0.160284	0.654417	0.512843	0.999194
X2610024D14Rik	0.300734301967365	1.80227	2.08376	0.864913	0.387087	0.999194
X2610027F03Rik	0.0
X2610027K06Rik	2.29979094699773	0.544341	0.832266	0.654047	0.513082	0.999194
X2610028E06Rik	0.0
X2610028H24Rik	0.225704829459428	0.461665	2.64805	0.174342	0.861597	0.999194
X2610034O05Rik	0.0
X2610035D17Rik	149.688368339816	0.460694	0.238163	1.93436	0.0530687	0.999194
X2610035F20Rik	14.9352015856983	-0.322248	0.349992	-0.920728	0.357193	0.999194
X2610037D02Rik	17.2753677607092	0.123102	0.542433	0.226945	0.820467	0.999194
X2610042L04Rik	0.400084398994509	-1.5392	1.73713	-0.88606	0.375585	0.999194
X2610044O15Rik8	333.470172370382	-0.0421649	0.112003	-0.376461	0.706575	0.999194
X2610105M22Rik	0.0
X2610203C20Rik	664.963471020418	-0.193029	0.215765	-0.894626	0.370987	0.999194
X2610203C22Rik	232.198854874486	0.236139	0.162801	1.45048	0.146925	0.999194
X2610204G07Rik	4.16564673173328	-0.142985	0.645155	-0.22163	0.824602	0.999194
X2610206C17Rik	2.91807591645399	0.51508	0.636842	0.808804	0.418628	0.999194
X2610300A13Rik	0.0
X2610300M13Rik	0.347384871654567	-0.548288	1.79494	-0.305463	0.760014	0.999194
X2610301B20Rik	479.821165296394	0.00894666	0.106226	0.0842232	0.932879	0.999194
X2610303G11Rik	0.0
X2610306M01Rik	133.985075765177	-0.10975	0.122002	-0.899575	0.368346	0.999194
X2610306O10Rik	1.21610731832999	-0.20478	0.943678	-0.217002	0.828207	0.999194
X2610307P16Rik	5.7985601980982	-1.07469	0.558145	-1.92548	0.0541699	0.999194
X2610316D01Rik	0.163548059586374	-0.259673	3.06038	-0.0848499	0.932381	0.999194
X2610318N02Rik	34.6801995633455	-0.183375	0.215301	-0.851714	0.394373	0.999194
X2610507B11Rik	7240.17364498093	0.0933216	0.192358	0.485144	0.627574	0.999194
X2610507I01Rik	108.833451152418	0.125746	0.171816	0.731865	0.464251	0.999194
X2610509F24Rik	0.0
X2610524H06Rik	302.347803213424	-0.0754091	0.074721	-1.00921	0.312875	0.999194
X2610528A11Rik	1.01112312662126	-0.0369085	1.21969	-0.0302605	0.975859	0.999194
X2610528J11Rik	0.0528030397745927	-0.259671	3.06038	-0.0848493	0.932381	0.999194
X2700012I20Rik	7.15385513375764	0.146776	0.4757	0.308547	0.757666	0.999194
X2700016F22Rik	18.6311010075406	0.114774	0.48725	0.235554	0.813779	0.999194
X2700029L08Rik	4.8170302478357	0.403562	0.811661	0.497205	0.619044	0.999194
X2700033N17Rik	0.819930422203503	-1.10713	1.37365	-0.805974	0.420258	0.999194
X2700038G22Rik	37.7727395829737	0.179648	0.306749	0.585653	0.558109	0.999194
X2700046A07Rik	6.53868468403706	-0.0102118	0.517957	-0.0197156	0.98427	0.999616
X2700046G09Rik	40.8478174878022	-0.0398478	0.287845	-0.138435	0.889897	0.999194
X2700049A03Rik	406.341031993584	0.126107	0.141839	0.889081	0.373959	0.999194
X2700062C07Rik	257.949113454252	0.0722801	0.125124	0.577667	0.563489	0.999194
X2700068H02Rik	1.15462982232793	-0.514183	1.27325	-0.403833	0.686335	0.999194
X2700069I18Rik	1.61085853326662	-0.781748	0.873109	-0.895362	0.370594	0.999194
X2700078F05Rik	1.37321031104106	0.53928	1.0934	0.493214	0.621861	0.999194
X2700080J24Rik	0.59812658257293	-2.01712	2.0004	-1.00836	0.313284	0.999194
X2700081O15Rik	117.653500382462	-0.637105	0.244707	-2.60355	0.00922644	0.999194
X2700089I24Rik	0.796276178344295	-0.137041	2.02897	-0.0675422	0.94615	0.999194
X2700097O09Rik	251.363258986011	0.0952932	0.185609	0.513409	0.607665	0.999194
X2700099C18Rik	48.2091886508447	-0.432185	0.311072	-1.38934	0.164729	0.999194
X2810001G20Rik	44.1566855593966	-0.0752335	0.227266	-0.331037	0.740616	0.999194
X2810002D19Rik	259.156501877083	-0.0451898	0.12297	-0.367485	0.713257	0.999194
X2810004N23Rik	756.361181108152	0.17641	0.12051	1.46386	0.143233	0.999194
X2810006K23Rik	528.035784946729	-0.0266904	0.10649	-0.250637	0.802095	0.999194
X2810013P06Rik	186.82230029623	-0.228646	0.22033	-1.03775	0.299388	0.999194
X2810021J22Rik	47.8288133061715	-0.494668	0.219495	-2.25367	0.0242171	0.999194
X2810025M15Rik	908.299394141125	-0.152745	0.0997394	-1.53144	0.12566	0.999194
X2810029C07Rik	68.7186072176397	0.342752	0.356751	0.960758	0.336674	0.999194
X2810030D12Rik	0.0
X2810032G03Rik	3.00691871902933	0.595163	0.823205	0.722983	0.46969	0.999194
X2810039B14Rik	20.662764409512	-0.126084	0.379495	-0.33224	0.739708	0.999194
X2810047C21Rik1	10.96200551077	0.147869	0.319179	0.463279	0.643165	0.999194
X2810049E08Rik	0.0
X2810402E24Rik	199.596506797622	0.0470394	0.123171	0.381904	0.702532	0.999194
X2810403A07Rik	2714.06625060197	0.1235	0.0985435	1.25326	0.210112	0.999194
X2810403D21Rik	35.8138456957699	0.184946	0.244171	0.757442	0.448785	0.999194
X2810404F17Rik	0.131876531454188	0.822336	3.06038	0.268704	0.788158	0.999194
X2810404M03Rik	0.190042436145492	1.21308	2.77428	0.437259	0.661923	0.999194
X2810405F15Rik	0.0
X2810405F17Rik	12.5895750659123	0.337918	0.53902	0.626911	0.530717	0.999194
X2810407A14Rik	7.95197817328698	-0.198886	0.515502	-0.38581	0.699637	0.999194
X2810408A11Rik	15.2137858903603	-0.133361	0.445168	-0.299575	0.764501	0.999194
X2810408I11Rik	156.237824498135	-0.0244674	0.311	-0.0786733	0.937292	0.999194
X2810410L24Rik	18.7665578299382	-0.220574	0.344131	-0.64096	0.521549	0.999194
X2810414N06Rik	63.3757013066615	-0.141413	0.19134	-0.739067	0.459866	0.999194
X2810425M01Rik	1.38664565875752	0.300836	1.2527	0.24015	0.810214	0.999194
X2810428J06Rik	6.02799364225755	1.26949	0.640456	1.98216	0.047461	0.999194
X2810429I04Rik	2.4891382423397	-1.09627	0.65596	-1.67124	0.0946737	0.999194
X2810430I11Rik	6.92076206503124	0.183935	0.577106	0.31872	0.749939	0.999194
X2810432F15Rik	0.0
X2810433D01Rik	1.76313089823835	1.15668	1.16254	0.994956	0.319758	0.999194
X2810442N19Rik	2.93789170686902	0.213223	0.620278	0.343754	0.731031	0.999194
X2810454H06Rik	18.867433437274	0.212778	0.339411	0.626903	0.530723	0.999194
X2810455O05Rik	15.860126217857	-0.104187	0.258328	-0.403313	0.686718	0.999194
X2810459M11Rik	0.767495407706831	0.908504	1.54055	0.589728	0.555373	0.999194
X2810468N07Rik	8.34595576389804	-0.779	0.429711	-1.81284	0.0698558	0.999194
X2810471M01Rik	0.0
X2810474O19Rik	3944.59014710299	0.03348	0.148674	0.22519	0.821831	0.999194
X2900002M20Rik	0.0
X2900005J15Rik	36.4501538069709	0.730243	0.326581	2.23602	0.0253504	0.999194
X2900009J06Rik	3.68557138579394	0.0102502	0.656375	0.0156164	0.98754	0.99971
X2900011O08Rik	5.64399036395594	0.502252	0.71517	0.702283	0.482502	0.999194
X2900018N21Rik	0.382084118909714	2.13676	2.38423	0.896205	0.370143	0.999194
X2900022M07Rik	0.0754575878311868	0.461668	3.06038	0.150853	0.880092	0.999194
X2900026A02Rik	5087.3635980922	-0.0530241	0.17984	-0.29484	0.768116	0.999194
X2900027M19Rik	0.199708913260103	0.76528	2.77315	0.275961	0.782578	0.999194
X2900035J10Rik	11.6289012476457	-0.101769	0.667491	-0.152465	0.87882	0.999194
X2900037B21Rik	0.0
X2900041M22Rik	58.5958315128567	-0.109522	0.390793	-0.280256	0.779281	0.999194
X2900042K21Rik	0.408331223344523	-0.654471	1.75584	-0.37274	0.709342	0.999194
X2900052L18Rik	68.9684734632935	0.0516827	0.235593	0.219373	0.82636	0.999194
X2900052N01Rik	0.0
X2900055J20Rik	0.249336696526608	0.461665	2.57976	0.178956	0.857972	0.999194
X2900060B14Rik	4.3925509592593	-1.13936	0.679738	-1.67618	0.0937027	0.999194
X2900064F13Rik	9.02412208935392	-0.261969	0.370458	-0.70715	0.479473	0.999194
X2900064K03Rik	0.0
X2900069G24Rik	0.0
X2900072N19Rik	0.399547093506592	-0.269749	2.43513	-0.110774	0.911796	0.999194
X2900076A07Rik	64.080949674016	0.00979452	0.264728	0.0369984	0.970486	0.999194
X2900076G11Rik	0.247059218493738	1.57169	3.05434	0.514577	0.606849	0.999194
X2900079G21Rik	0.0440452358775938	-0.259671	3.06038	-0.0848493	0.932381	0.999194
X2900089D17Rik	18.8678321629089	0.362055	0.346611	1.04456	0.296228	0.999194
X2900092C05Rik	0.0423394148373843	0.461668	3.06038	0.150853	0.880092	0.999194
X2900092N22Rik	5.99691710765537	-0.647978	0.998957	-0.648654	0.516562	0.999194
X2900092O11Rik	0.735666917712278	-0.671282	1.35957	-0.493745	0.621487	0.999194
X2900093K20Rik	25.1410436850086	-0.575043	0.462871	-1.24234	0.214111	0.999194
X2900097C17Rik	476.748583787202	0.0462006	0.239061	0.193259	0.846756	0.999194
X3000002C10Rik	37.954896033249	-0.048497	0.24924	-0.19458	0.845722	0.999194
X3010001F23Rik	1.49418100957758	0.939242	1.19676	0.784817	0.432561	0.999194
X3010003L21Rik	19.4328906951427	0.195845	0.33866	0.578295	0.563065	0.999194
X3100002H09Rik	0.0528030397745927	-0.259671	3.06038	-0.0848493	0.932381	0.999194
X3100003L05Rik	0.0
X3110001I22Rik	112.647887872491	-0.0322788	0.144481	-0.223412	0.823215	0.999194
X3110002H16Rik	2107.91075401915	0.0547069	0.0948241	0.57693	0.563987	0.999194
X3110004A20Rik	0.0754575878311868	0.461668	3.06038	0.150853	0.880092	0.999194
X3110009E18Rik	24.461096994434	-0.202172	0.259486	-0.779125	0.435906	0.999194
X3110009M11Rik	0.0
X3110018I06Rik	0.0
X3110021N24Rik	10.3969056766288	0.0986476	0.497859	0.198144	0.842933	0.999194
X3110031N09Rik	0.124454087621482	0.822336	3.06038	0.268704	0.788158	0.999194
X3110035E14Rik	1.75895774804501	-0.0325214	0.799928	-0.0406554	0.967571	0.999194
X3110039M20Rik	35.3421822952893	-0.975379	0.350669	-2.78148	0.00541114	0.999194
X3110040N11Rik	379.598296998689	0.0556444	0.171616	0.324237	0.745758	0.999194
X3110043O21Rik	1105.14238593112	0.0979008	0.126632	0.773111	0.439457	0.999194
X3110045C21Rik	84.3862321428043	0.00350684	0.269774	0.0129992	0.989628	0.99971
X3110053B16Rik	27.1820606745789	-0.243394	0.203535	-1.19583	0.231762	0.999194
X3110056K07Rik	67.6948685101792	0.175435	0.322831	0.543427	0.586836	0.999194
X3110062G12Rik	1.53703595071795	0.28404	0.879727	0.322873	0.746791	0.999194
X3110062M04Rik	261.915111288276	-0.0516833	0.187634	-0.275447	0.782973	0.999194
X3110067C02Rik	2.06761700528788	-0.9715	0.756357	-1.28445	0.198986	0.999194
X3110070M22Rik	26.3886890285961	-0.00325656	0.282484	-0.0115283	0.990802	0.99971
X3110079O15Rik	0.0
X3110080E11Rik	0.604385615430979	-1.29648	1.53025	-0.847229	0.396867	0.999194
X3110080O07Rik	4.33598499471271	0.499863	0.899963	0.555426	0.578603	0.999194
X3110082I17Rik	259.076449284274	0.114294	0.128609	0.88869	0.37417	0.999194
X3110082J24Rik	0.13259027319374	0.100997	3.06038	0.0330015	0.973673	0.999194
X3110083C13Rik	12.7600019539661	-0.148774	0.372004	-0.399926	0.689211	0.999194
X3110099E03Rik	0.492082187195112	-0.532013	1.72067	-0.309189	0.757177	0.999194
X3222401L13Rik	206.820003618284	0.000708616	0.182935	0.00387359	0.996909	0.99971
X3300002A11Rik	0.0
X3300002I08Rik	20.5620393689845	-0.491692	0.239749	-2.05086	0.0402805	0.999194
X3300002P13Rik	0.229264113005706	-0.259676	2.63717	-0.0984679	0.921561	0.999194
X3300005D01Rik	35.993431452732	0.0212906	0.214594	0.0992133	0.920969	0.999194
X3425401B19Rik	31.6215871557589	-0.539011	0.518608	-1.03934	0.298646	0.999194
X3632451O06Rik	83.2632242767365	0.416485	0.212916	1.9561	0.0504529	0.999194
X3632454L22Rik	0.289180476584724	0.491003	2.58989	0.189584	0.849635	0.999194
X3830403N18Rik	121.108686966568	0.838707	0.177289	4.73072	2.2372e-06	0.0088491
X3830406C13Rik	1042.31952145156	-0.0079058	0.117414	-0.0673327	0.946317	0.999194
X3830408C21Rik	5.50209469560076	0.5285	0.710903	0.74342	0.457227	0.999194
X3830417A13Rik	0.366629993702793	-1.39484	2.0441	-0.682375	0.495002	0.999194
X3830422I06Rik	0.0
X3830432H09Rik	1.14345349946477	-0.229725	1.02129	-0.224936	0.822029	0.999194
X3930402G23Rik	2.16795359124839	1.92143	0.88007	2.18327	0.0290161	0.999194
X4430402I18Rik	63.7352625809113	-0.133283	0.196046	-0.679854	0.496597	0.999194
X4631405J19Rik	3.83350231426002	0.613293	0.62228	0.985558	0.32435	0.999194
X4631405K08Rik	0.0
X4632404H12Rik	45.9662215520258	-0.317096	0.218433	-1.45169	0.146589	0.999194
X4632404M16Rik	1.24389277055084	0.414938	1.2162	0.341175	0.732972	0.999194
X4632411P08Rik	2.28494781035224	-0.0890167	0.682163	-0.130492	0.896177	0.999194
X4632415L05Rik	222.784375428587	-0.0729715	0.138927	-0.525252	0.599408	0.999194
X4632427E13Rik	1724.88641396294	0.379578	0.213214	1.78027	0.0750324	0.999194
X4632428C04Rik	30.5292727712633	-0.122127	0.334812	-0.364764	0.715287	0.999194
X4632432E15Rik	0.48021472639893	-0.467852	1.75668	-0.266327	0.789987	0.999194
X4633401B06Rik	15.277130715098	0.764757	0.48414	1.57962	0.114194	0.999194
X4731419I09Rik	97.2250281402217	-0.137849	0.173713	-0.793544	0.427461	0.999194
X4732414G09Rik	2.34389968283511	0.392227	0.839638	0.467139	0.640401	0.999194
X4732416N19Rik	17.6440057872597	-0.0660363	0.345953	-0.190882	0.848618	0.999194
X4732419C18Rik	0.857603945662264	-1.34833	1.37916	-0.977648	0.328248	0.999194
X4732440D04Rik	82.7343279049668	0.192297	0.28166	0.682728	0.494778	0.999194
X4732463B04Rik	0.101177921240147	-0.620342	3.06038	-0.202701	0.839369	0.999194
X4732465J04Rik	2.28775418976273	-0.386973	0.918579	-0.421274	0.673555	0.999194
X4732471J01Rik	5.0113639110964	0.34379	0.52762	0.651587	0.514668	0.999194
X4732487G21Rik	56.3803021007897	-0.0612539	0.208632	-0.293598	0.769065	0.999194
X4732490B19Rik	0.663738393165752	0.99255	2.41057	0.411748	0.680524	0.999194
X4732491K20Rik	174.730881216525	0.0920954	0.102699	0.896753	0.369851	0.999194
X4732496C06Rik	272.784641497526	0.20389	0.229279	0.889266	0.37386	0.999194
X4831440D22Rik	18.6231388469739	0.557769	0.344633	1.61844	0.105567	0.999194
X4831440E17Rik	5.66787475510288	0.213326	0.727259	0.293329	0.769271	0.999194
X4833403J16Rik	70.0465560235077	0.0829903	0.2165	0.383326	0.701478	0.999194
X4833404L02Rik	4.1768273438842	0.0241655	0.819674	0.0294819	0.97648	0.999194
X4833407H14Rik	44.3764208097392	0.36883	0.446246	0.826517	0.408511	0.999194
X4833411C07Rik	1.33153882907684	0.619447	1.26511	0.489639	0.62439	0.999194
X4833412C05Rik	96.959828174054	0.172953	0.206795	0.836349	0.402959	0.999194
X4833412K13Rik	17.5080410174956	0.316047	0.54328	0.58174	0.560742	0.999194
X4833413E03Rik	0.0
X4833413G10Rik	9.75183109855351	0.134761	0.471767	0.285653	0.775144	0.999194
X4833417C18Rik	3.61758331147547	-0.392334	0.580628	-0.675706	0.499227	0.999194
X4833418N02Rik	45.6810479010349	-0.0797584	0.298644	-0.267068	0.789417	0.999194
X4833418N17Rik	0.0
X4833420G17Rik	615.558982022611	-0.0364433	0.10275	-0.35468	0.722829	0.999194
X4833421G17Rik	1.18582796303775	-0.778005	0.976872	-0.796425	0.425785	0.999194
X4833421K07Rik	0.0
X4833422C13Rik	58.5447170995498	0.567321	0.325701	1.74185	0.0815351	0.999194
X4833422M21Rik	1.00721653932507	0.291341	1.29818	0.224422	0.822429	0.999194
X4833423E24Rik	0.0
X4833427F10Rik	1.20371110498468	1.18048	1.28086	0.921635	0.356719	0.999194
X4833427G06Rik	2.59222803385574	-1.53329	0.749469	-2.04584	0.0407722	0.999194
X4833428L15Rik	0.0
X4833439L19Rik	8758.43668180151	0.0524343	0.109559	0.478595	0.632227	0.999194
X4833445I07Rik	20.8778264874982	0.353401	0.305161	1.15808	0.246831	0.999194
X4921501E09Rik	0.0
X4921504A21Rik	16.3941908351656	-0.223705	0.274297	-0.815558	0.414753	0.999194
X4921504E06Rik	0.684790977859959	0.569742	1.57771	0.361119	0.71801	0.999194
X4921507G05Rik	3.84069409174281	0.02603	0.737202	0.0353091	0.971833	0.999194
X4921507P07Rik	12.9130756407944	0.17191	0.407897	0.421456	0.673422	0.999194
X4921508D12Rik	0.302392514789847	0.488208	2.12368	0.229888	0.818179	0.999194
X4921508M14Rik	0.0
X4921509A06Rik	0.503114398575524	0.537373	2.41336	0.222666	0.823795	0.999194
X4921509C19Rik	0.86938407853362	0.94687	1.35804	0.697234	0.485656	0.999194
X4921511C10Rik	8.29971768046388	-0.223203	0.475413	-0.469493	0.638717	0.999194
X4921511C20Rik	0.0
X4921511E07Rik	0.0
X4921511M17Rik	0.0
X4921513H07Rik	0.0
X4921513I03Rik	6.41211615583259	0.382666	0.469283	0.815427	0.414828	0.999194
X4921513I08Rik	0.0
X4921514A10Rik	7.75879040472229	-0.909335	0.420543	-2.16229	0.0305958	0.999194
X4921515E04Rik	0.0
X4921517D22Rik	0.0
X4921518K17Rik	0.0
X4921521D15Rik	0.0
X4921522P10Rik	0.562015540384822	-0.828586	1.52671	-0.542727	0.587318	0.999194
X4921523L03Rik	0.367506119680029	0.920026	2.08769	0.440691	0.659437	0.999194
X4921524J17Rik	2161.86644381579	0.000110611	0.147814	0.000748312	0.999403	0.999898
X4921524L21Rik	0.0
X4921527H02Rik	0.0
X4921527H02Rik.1	0.0
X4921528I07Rik	0.0
X4921529L05Rik	0.0754575878311868	0.461668	3.06038	0.150853	0.880092	0.999194
X4921530L21Rik	0.0
X4921531C22Rik	112.018457498032	0.0929701	0.234837	0.395892	0.692185	0.999194
X4921534H16Rik	0.22979946236237	-1.34478	3.05176	-0.440658	0.65946	0.999194
X4921536K21Rik	9.47891570359536	-0.0789343	0.347305	-0.227276	0.820209	0.999194
X4921539E11Rik	0.0
X4921539H07Rik	3.97395216943697	-1.04058	0.858384	-1.21226	0.225413	0.999194
X4922502D21Rik	0.0
X4922502N22Rik	0.477989983534808	-0.582038	1.4192	-0.410118	0.681719	0.999194
X4930401G09Rik	0.0515726749467879	-0.259671	3.06038	-0.0848493	0.932381	0.999194
X4930401O10Rik	0.0
X4930401O12Rik	0.0
X4930402C01Rik	0.0
X4930402F06Rik	0.103145349893576	-0.620342	3.06038	-0.202701	0.839369	0.999194
X4930402F11Rik	0.0754575878311868	0.461668	3.06038	0.150853	0.880092	0.999194
X4930402H05Rik	0.0
X4930402H24Rik	9192.76237009441	0.0596454	0.140622	0.424155	0.671453	0.999194
X4930402K13Rik	0.0
X4930403D09Rik	0.0571326853625533	-0.259671	3.06038	-0.0848493	0.932381	0.999194
X4930403P22Rik	1.11924822306989	0.14645	1.06776	0.137157	0.890907	0.999194
X4930404A12Rik	14.7213225468975	-0.211719	0.416397	-0.508454	0.611135	0.999194
X4930404H24Rik	0.0
X4930404I05Rik	16.0619712008914	0.136241	0.373768	0.364507	0.71548	0.999194
X4930404I20Rik	0.0
X4930404N11Rik	6.38103059215492	0.294811	0.42058	0.700964	0.483326	0.999194
X4930405A21Rik	4.14000433173954	-0.07679	0.566807	-0.135478	0.892234	0.999194
X4930405D11Rik	0.0
X4930405G09Rik	1.66537387390921	-0.865007	1.20493	-0.717891	0.472825	0.999194
X4930405H06Rik	0.0
X4930405L22Rik	0.0
X4930405N21Rik	0.0
X4930405O22Rik	1.11711102318173	0.241099	1.12574	0.21417	0.830414	0.999194
X4930406D18Rik	0.0
X4930407G08Rik	0.0
X4930407I10Rik	0.0
X4930408K08Rik	0.0
X4930408O17Rik	0.0
X4930412B13Rik	0.150915175662374	0.822336	3.06038	0.268704	0.788158	0.999194
X4930412C18Rik	37.3494962834509	-0.22736	0.281907	-0.806507	0.419951	0.999194
X4930412E21Rik	0.0
X4930412F09Rik	0.612783541603805	1.84529	1.69908	1.08605	0.277456	0.999194
X4930412F12Rik	2.3574316479718	0.124554	0.822275	0.151475	0.879601	0.999194
X4930412L05Rik	0.175921767331782	0.461665	2.82934	0.163171	0.870384	0.999194
X4930412M03Rik	6.63374937648601	-0.405774	0.581217	-0.698145	0.485086	0.999194
X4930412O13Rik	0.0
X4930413E15Rik	0.0
X4930413G21Rik	1.62909887797694	-0.649441	0.77147	-0.841823	0.399887	0.999194
X4930415H17Rik	0.0
X4930415L06Rik	0.0
X4930415O20Rik	0.210744831948528	-0.630907	2.73539	-0.230646	0.81759	0.999194
X4930417H01Rik	5.23818691532546	-0.558794	0.465918	-1.19934	0.230396	0.999194
X4930417O13Rik	0.0
X4930417O22Rik	0.0
X4930419G24Rik	0.0
X4930420N18Rik	0.0
X4930421C12Rik	0.0676783361877473	-0.259671	3.06038	-0.0848493	0.932381	0.999194
X4930421P07Rik	0.0
X4930422M22Rik	0.255670536551404	0.100992	2.15983	0.0467593	0.962705	0.999194
X4930423C22Rik	0.0
X4930423M02Rik	0.0
X4930425K10Rik	0.0
X4930425L21Rik	0.0
X4930425O10Rik	0.849546053093467	-1.14861	1.6131	-0.712052	0.476433	0.999194
X4930426D05Rik	0.0
X4930426I24Rik	0.917363792630048	0.799857	1.11742	0.715809	0.47411	0.999194
X4930426L09Rik	6.59883636642205	-0.70402	0.423208	-1.66353	0.0962059	0.999194
X4930428D20Rik	0.0
X4930428N03Rik	0.0
X4930428O21Rik	0.0
X4930429D17Rik	0.0
X4930429F24Rik	6.19347411321455	0.12715	0.667186	0.190577	0.848857	0.999194
X4930429H19Rik	0.0
X4930429P21Rik	0.0
X4930430A15Rik	0.0440452358775938	-0.259671	3.06038	-0.0848493	0.932381	0.999194
X4930430E12Rik	1.24660867160638	-0.297259	1.06618	-0.278806	0.780394	0.999194
X4930430F08Rik	494.799488323791	-0.0325177	0.106595	-0.305057	0.760322	0.999194
X4930430O22Rik	0.0
X4930431F12Rik	0.131942563809129	0.822336	3.06038	0.268704	0.788158	0.999194
X4930431L21Rik	0.0
X4930431P03Rik	0.129664349083977	0.822336	3.06038	0.268704	0.788158	0.999194
X4930431P19Rik	44.8680683383031	0.0762247	0.41139	0.185285	0.853005	0.999194
X4930432B10Rik	1.19246761644987	1.6063	1.28437	1.25065	0.211062	0.999194
X4930432E11Rik	2.4900635003919	0.314069	0.777406	0.403996	0.686215	0.999194
X4930432H08Rik	0.0
X4930432K21Rik	16.6391443124144	-0.309947	0.349127	-0.887776	0.374661	0.999194
X4930432L08Rik	0.330377244105395	-1.73187	3.03955	-0.569778	0.568828	0.999194
X4930432M17Rik	0.0
X4930433B08Rik	0.0
X4930433I11Rik	0.0
X4930433J02Rik	0.247782933079047	-0.991949	3.05968	-0.3242	0.745786	0.999194
X4930433N12Rik	0.760009335513357	2.15534	1.12636	1.91355	0.0556783	0.999194
X4930434B07Rik	0.0
X4930434O05Rik	0.0
X4930435C17Rik	0.0
X4930435E12Rik	0.0938282980052395	-0.259671	3.06038	-0.0848493	0.932381	0.999194
X4930435N07Rik	0.0
X4930437M23Rik	0.0
X4930438A08Rik	1.84000907246106	-0.696868	1.13969	-0.611452	0.5409	0.999194
X4930438E09Rik	0.0
X4930439A04Rik	1.10232669420989	0.516266	1.23793	0.41704	0.676649	0.999194
X4930439D14Rik	0.428846600459419	-1.51297	2.41631	-0.626151	0.531216	0.999194
X4930440C22Rik	0.0
X4930440I19Rik	0.153063572640106	1.12488	3.05907	0.36772	0.713082	0.999194
X4930441H08Rik	0.0
X4930441J16Rik	0.0
X4930442H23Rik	2.79269877801924	-0.46016	0.691872	-0.665095	0.50599	0.999194
X4930442J19Rik	0.0
X4930442L01Rik	0.114265370725107	-0.620342	3.06038	-0.202701	0.839369	0.999194
X4930442P19Rik	0.0
X4930443G03Rik	0.0
X4930443O20Rik	2.28412389678314	0.173461	1.00554	0.172505	0.86304	0.999194
X4930444A19Rik	0.268393405862957	-0.902734	2.15501	-0.4189	0.675289	0.999194
X4930444E06Rik	0.0
X4930444G20Rik	0.0
X4930444M15Rik	0.0
X4930444P10Rik	0.471516611082775	-1.66963	2.04873	-0.814958	0.415096	0.999194
X4930445B16Rik	0.0
X4930445N08Rik	0.0
X4930445N18Rik	0.39062714974811	0.90207	2.0402	0.442148	0.658382	0.999194
X4930447A16Rik	0.0659712819045643	0.461668	3.06038	0.150853	0.880092	0.999194
X4930447C04Rik	5.0091738260194	0.280619	0.49404	0.568008	0.570029	0.999194
X4930447C11Rik	0.0
X4930447F04Rik	0.0622270438107412	0.461668	3.06038	0.150853	0.880092	0.999194
X4930447F24Rik	3.17229025005733	-1.23164	0.581671	-2.11742	0.0342245	0.999194
X4930447M23Rik	0.230079802626796	0.100994	2.67496	0.0377553	0.969883	0.999194
X4930447N08Rik	0.0
X4930448A20Rik	0.0
X4930448D08Rik	0.643826905305996	-1.08495	2.00818	-0.540264	0.589015	0.999194
X4930448E22Rik	5.78998470405353	0.238138	0.537101	0.443376	0.657494	0.999194
X4930448H16Rik	0.0
X4930448I06Rik	0.0
X4930448I18Rik	0.0
X4930448K20Rik	0.0
X4930449A18Rik	0.119251011134535	-0.620342	3.06038	-0.202701	0.839369	0.999194
X4930449E01Rik	0.0
X4930449I04Rik	0.33899096245696	1.24299	2.47613	0.50199	0.615674	0.999194
X4930449I24Rik	0.0
X4930451E10Rik	0.690150636030715	-0.64224	1.26411	-0.508056	0.611414	0.999194
X4930451G09Rik	6.62364082771562	-0.0803069	0.501007	-0.160291	0.872652	0.999194
X4930451I11Rik	0.0
X4930452B06Rik	102.054272651045	-0.0675632	0.17443	-0.387337	0.698507	0.999194
X4930452N14Rik	0.0
X4930453H23Rik	0.312656585728005	0.853289	3.0585	0.278989	0.780253	0.999194
X4930453L07Rik	0.170728044922819	0.461665	2.85221	0.161863	0.871414	0.999194
X4930453N24Rik	1174.57730451921	-0.0367741	0.0810374	-0.453792	0.649979	0.999194
X4930453O03Rik	0.0
X4930455B14Rik	0.0
X4930455D15Rik	0.0895371166168038	0.461668	3.06038	0.150853	0.880092	0.999194
X4930455G09Rik	0.690394856595736	2.42747	1.46617	1.65565	0.0977926	0.999194
X4930455H04Rik	0.165188622052698	-0.620342	3.06038	-0.202701	0.839369	0.999194
X4930456G14Rik	0.0
X4930456L15Rik	0.0
X4930458A03Rik	0.0
X4930458B22Rik	0.0
X4930458D05Rik	18.967572542297	-0.185167	0.295723	-0.626151	0.531216	0.999194
X4930459L07Rik	0.0
X4930461C15Rik	1.14086312882005	0.415885	0.973628	0.427149	0.669271	0.999194
X4930461G14Rik	0.0
X4930463O16Rik	0.29167584403542	0.490871	2.56051	0.191708	0.847971	0.999194
X4930465I24Rik	0.0
X4930465K10Rik	0.860311973738102	-0.38245	1.78034	-0.214819	0.829909	0.999194
X4930465M20Rik	0.0
X4930466I24Rik	15.7729194469363	0.305033	0.475658	0.641286	0.521337	0.999194
X4930467D21Rik	0.43517418942824	1.16371	2.04133	0.570076	0.568626	0.999194
X4930467E23Rik	0.155508398521368	0.822336	3.06038	0.268704	0.788158	0.999194
X4930467K11Rik	0.137684631641928	0.822336	3.06038	0.268704	0.788158	0.999194
X4930469B13Rik	0.0
X4930469K13Rik	0.175362252011872	0.461666	3.06038	0.150852	0.880092	0.999194
X4930470B04Rik	0.0
X4930470G03Rik	0.59161077499304	-0.922661	1.40221	-0.658007	0.510534	0.999194
X4930470O06Rik	0.0
X4930470P17Rik	0.0
X4930471C04Rik	0.0
X4930471C06Rik	0.0
X4930471D02Rik	0.0
X4930471M09Rik	0.941989513532285	1.04976	1.22489	0.857023	0.391432	0.999194
X4930473A02Rik	0.371786326748031	-0.580852	2.04971	-0.283383	0.776883	0.999194
X4930473D10Rik	0.0
X4930474B08Rik	0.0
X4930474H06Rik	0.0515726749467879	-0.259671	3.06038	-0.0848493	0.932381	0.999194
X4930474N05Rik	0.0
X4930477E14Rik	0.0472213949934376	-0.259671	3.06038	-0.0848493	0.932381	0.999194
X4930477O15Rik	0.493156123236699	-1.76548	2.00267	-0.88156	0.378015	0.999194
X4930478K11Rik	0.492132888425434	-1.73963	1.74389	-0.997555	0.318495	0.999194
X4930478M09Rik	0.218520358347759	-0.810452	3.05678	-0.265132	0.790908	0.999194
X4930478P22Rik	0.0
X4930479D17Rik	0.104423322939108	0.100997	3.06038	0.0330015	0.973673	0.999194
X4930479H17Rik	0.0
X4930480C01Rik	0.0
X4930480E11Rik	0.0
X4930480G23Rik	0.0528030397745927	-0.259671	3.06038	-0.0848493	0.932381	0.999194
X4930480K02Rik	0.15794555279616	0.461666	2.91274	0.158499	0.874064	0.999194
X4930480K15Rik	0.0
X4930480K23Rik	11.3264849104056	0.482111	0.399449	1.20694	0.227456	0.999194
X4930481A15Rik	74.3110738037706	0.197444	0.235823	0.837258	0.402447	0.999194
X4930481B07Rik	7.82803592986791	0.0778805	0.414416	0.187928	0.850933	0.999194
X4930483J18Rik	1.2795666931361	1.4188	0.967756	1.46607	0.14263	0.999194
X4930483K19Rik	2.08264384771355	-0.79471	0.701312	-1.13318	0.25714	0.999194
X4930483O08Rik	0.0
X4930486I03Rik	0.0
X4930486L24Rik	606.166175833787	0.0352962	0.247204	0.142782	0.886462	0.999194
X4930486N12Rik	0.0
X4930487D11Rik	0.0
X4930488B22Rik	0.0
X4930488L21Rik	1.59436828235098	-0.80409	1.18276	-0.679844	0.496603	0.999194
X4930488N24Rik	0.0
X4930500F04Rik	0.0
X4930500F10Rik	1.62749496596786	-0.0508074	0.874879	-0.0580737	0.95369	0.999194
X4930500L23Rik	0.0
X4930500M09Rik	7.21515631131661	0.274824	0.42144	0.652107	0.514332	0.999194
X4930502C17Rik	0.0
X4930502E09Rik	0.397356618860329	1.25442	2.39915	0.52286	0.601072	0.999194
X4930502E18Rik	6.04135882028289	-0.465342	0.518248	-0.897915	0.369231	0.999194
X4930503B20Rik	13.8415864178285	-0.450868	0.469584	-0.960144	0.336983	0.999194
X4930503E14Rik	0.0440452358775938	-0.259671	3.06038	-0.0848493	0.932381	0.999194
X4930503H13Rik	0.0
X4930503L19Rik	750.176244638857	0.152259	0.095531	1.59381	0.110978	0.999194
X4930503O07Rik	0.0
X4930504D19Rik	0.0
X4930504O13Rik	0.0
X4930505A04Rik	2.71985008605959	1.47317	0.633208	2.32652	0.0199907	0.999194
X4930505G20Rik	0.0
X4930505K13Rik	0.0
X4930505K14Rik	0.0
X4930505M18Rik	0.453481211372513	-1.62371	2.43875	-0.665796	0.505542	0.999194
X4930505N22Rik	1.85108468579511	1.41196	0.85847	1.64474	0.100023	0.999194
X4930505O20Rik	0.0
X4930506C21Rik	10.4975281409229	-0.169992	0.472971	-0.359413	0.719286	0.999194
X4930507D05Rik	5.18889216047556	-0.156513	0.456942	-0.342523	0.731957	0.999194
X4930507D10Rik	0.0
X4930509E16Rik	28.5497466627273	0.0395468	0.219361	0.180282	0.856931	0.999194
X4930509G22Rik	9.0916090927835	0.371704	0.467419	0.795225	0.426482	0.999194
X4930509H03Rik	8.53523077623923	-0.157434	0.425929	-0.369624	0.711662	0.999194
X4930509J09Rik	0.0
X4930509K18Rik	0.0528030397745927	-0.259671	3.06038	-0.0848493	0.932381	0.999194
X4930510E17Rik	0.0
X4930511A02Rik	0.0944427899868752	-0.620342	3.06038	-0.202701	0.839369	0.999194
X4930511E03Rik	0.0
X4930511M06Rik	8.67552476109111	-1.23682	0.448978	-2.75475	0.00587369	0.999194
X4930511M18Rik	0.0
X4930511O05Rik	0.0
X4930512B01Rik	4.04489087915649	-1.29362	0.544229	-2.37697	0.0174555	0.999194
X4930512H18Rik	6.71133487313614	0.762193	0.489971	1.55559	0.119806	0.999194
X4930512J16Rik	0.0
X4930512M02Rik	0.0
X4930512P04Rik	0.0
X4930513D17Rik	0.136063079153085	0.100997	3.06038	0.0330015	0.973673	0.999194
X4930513N10Rik	27.571175391053	-0.174109	0.279684	-0.62252	0.5336	0.999194
X4930513N20Rik	4.77907242357469	0.316547	0.885159	0.357616	0.720631	0.999194
X4930513O06Rik	0.0
X4930515B02Rik	0.0
X4930515G01Rik	67.2253806561933	-0.169494	0.170315	-0.99518	0.319649	0.999194
X4930515G13Rik	0.0
X4930515G16Rik	0.0
X4930515L19Rik	0.0
X4930516B21Rik	2.49438087704991	0.261332	0.698634	0.374061	0.708359	0.999194
X4930516K23Rik	0.0
X4930517E11Rik	0.0
X4930517G19Rik	0.509308762251849	-0.639206	2.0515	-0.31158	0.75536	0.999194
X4930517J16Rik	0.0
X4930517L18Rik	0.293928875698814	-0.612396	2.52416	-0.242614	0.808305	0.999194
X4930517O19Rik	0.0676783361877473	-0.259671	3.06038	-0.0848493	0.932381	0.999194
X4930518C09Rik	0.117543956851352	0.100997	3.06038	0.0330015	0.973673	0.999194
X4930518I15Rik	23.0297010728698	0.0278028	0.441314	0.063	0.949766	0.999194
X4930518I17Rik	0.0
X4930518J20Rik	0.109935725137146	-0.620342	3.06038	-0.202701	0.839369	0.999194
X4930518J21Rik	0.0
X4930519A11Rik	0.0528030397745927	-0.259671	3.06038	-0.0848493	0.932381	0.999194
X4930519D14Rik	0.0
X4930519E07Rik	0.0
X4930519F09Rik	1.3953038115457	0.188346	0.883419	0.213201	0.83117	0.999194
X4930519F16Rik	0.289585986152864	-0.920473	2.55444	-0.360342	0.718591	0.999194
X4930519F24Rik	0.0
X4930519G04Rik	0.0423394148373843	0.461668	3.06038	0.150853	0.880092	0.999194
X4930519H02Rik	0.0
X4930519L02Rik	0.0
X4930519P11Rik	1.80520141074533	1.63994	0.836086	1.96145	0.0498271	0.999194
X4930520M14Rik	0.271122919010042	-0.270044	2.60417	-0.103697	0.91741	0.999194
X4930520O04Rik	1.92380535609647	0.259038	0.798931	0.32423	0.745764	0.999194
X4930521E06Rik	0.149915203678318	0.822336	3.06038	0.268704	0.788158	0.999194
X4930522H14Rik	0.0472213949934376	-0.259671	3.06038	-0.0848493	0.932381	0.999194
X4930522L14Rik	113.821373225987	-0.0129783	0.157284	-0.0825148	0.934237	0.999194
X4930522N08Rik	0.0
X4930522O17Rik	0.0
X4930523C07Rik	2469.40845162807	0.219947	0.113402	1.93954	0.0524355	0.999194
X4930524B15Rik	0.650437539210801	-2.71643	1.93494	-1.40388	0.160354	0.999194
X4930524B17Rik	0.0
X4930524J08Rik	2.08587802504842	-0.403038	0.988034	-0.407919	0.683333	0.999194
X4930524N10Rik	0.0676783361877473	-0.259671	3.06038	-0.0848493	0.932381	0.999194
X4930524O07Rik	11.5000464607899	0.373882	0.372154	1.00464	0.315068	0.999194
X4930524O08Rik	0.0
X4930525G20Rik	9.6308045688314	0.0420901	0.32155	0.130897	0.895856	0.999194
X4930526A20Rik	69.1685527459526	-0.116783	0.119273	-0.979126	0.327518	0.999194
X4930526F13Rik	0.0528030397745927	-0.259671	3.06038	-0.0848493	0.932381	0.999194
X4930526L06Rik	0.0
X4930526M16Rik	0.0
X4930527A07Rik	0.0
X4930527B05Rik	0.0
X4930527E20Rik	0.0
X4930527J03Rik	0.0
X4930528D03Rik	0.0
X4930528G23Rik	0.0
X4930528H21Rik	0.0
X4930528J11Rik	3.58822827138675	-0.802007	0.687982	-1.16574	0.24372	0.999194
X4930528P14Rik	0.0
X4930529C04Rik	0.120756174123029	0.822336	3.06038	0.268704	0.788158	0.999194
X4930529I22Rik	0.0
X4930532G15Rik	7.33419525833634	0.770444	0.62644	1.22988	0.218743	0.999194
X4930532M18Rik	0.0
X4930533B01Rik	0.175419720708743	0.461665	2.83151	0.163046	0.870482	0.999194
X4930533D04Rik	0.0
X4930533I22Rik	0.101177921240147	-0.620342	3.06038	-0.202701	0.839369	0.999194
X4930533K18Rik	0.0603780870615145	0.461668	3.06038	0.150853	0.880092	0.999194
X4930533L02Rik	0.0
X4930533N22Rik	0.0
X4930533P14Rik	0.0
X4930534D22Rik	1.708562299028	-0.161306	1.13091	-0.142634	0.886579	0.999194
X4930535E02Rik	0.0
X4930535G08Rik	0.0
X4930535I16Rik	6.23358935868771	-0.178616	0.393004	-0.454489	0.649477	0.999194
X4930535L15Rik	0.0895371166168038	0.461668	3.06038	0.150853	0.880092	0.999194
X4930535O05Rik	0.0
X4930537H20Rik	0.618053410778687	-1.63052	1.45152	-1.12332	0.261302	0.999194
X4930538E20Rik	0.0
X4930539C22Rik	0.0
X4930539E08Rik	9.12091308945342	1.08383	0.498579	2.17384	0.029717	0.999194
X4930539J05Rik	2.00117523323024	0.300355	0.926932	0.324031	0.745914	0.999194
X4930539M17Rik	0.0
X4930540E01Rik	0.0
X4930540M05Rik	5.99408621707375	0.113102	0.457791	0.247062	0.804861	0.999194
X4930542C12Rik	0.105606079549185	-0.620342	3.06038	-0.202701	0.839369	0.999194
X4930542C16Rik	0.0
X4930543E12Rik	0.425761671042702	-0.37884	1.75878	-0.215399	0.829456	0.999194
X4930543N07Rik	0.0
X4930544D05Rik	0.0440452358775938	-0.259671	3.06038	-0.0848493	0.932381	0.999194
X4930544G11Rik	0.0
X4930544I03Rik	0.0
X4930544L04Rik	0.31399303405013	-0.530454	2.56604	-0.206721	0.836228	0.999194
X4930544M13Rik	0.17139805608766	-0.991949	3.05968	-0.3242	0.745786	0.999194
X4930545L23Rik	1.1384435492328	1.71004	1.50526	1.13604	0.255938	0.999194
X4930546C10Rik	0.0
X4930547E08Rik	0.0
X4930547M16Rik	2.24613531945981	-1.01175	1.07931	-0.937402	0.348552	0.999194
X4930548G14Rik	0.0
X4930548H24Rik	0.742184971115987	0.608778	1.10937	0.54876	0.58317	0.999194
X4930548K13Rik	0.0612796061186399	0.461668	3.06038	0.150853	0.880092	0.999194
X4930550C14Rik	55.6809443481356	-0.097554	0.230305	-0.423586	0.671868	0.999194
X4930550C17Rik	0.0
X4930550L24Rik	12.8597021907956	0.0404087	0.42222	0.0957052	0.923755	0.999194
X4930551L18Rik	0.0423394148373843	0.461668	3.06038	0.150853	0.880092	0.999194
X4930551O13Rik	0.572080048265258	-2.06234	1.64804	-1.25139	0.210794	0.999194
X4930552P12Rik	2.1485109696136	-0.72223	0.702695	-1.0278	0.304044	0.999194
X4930553I04Rik	0.0
X4930553J12Rik	0.0
X4930553M12Rik	0.0
X4930553P18Rik	1.37465331091309	-0.464654	1.13719	-0.408599	0.682834	0.999194
X4930554C24Rik	0.0
X4930554G22Rik	0.0
X4930554G24Rik	0.0
X4930554H23Rik	0.0
X4930555A03Rik	181.361987673957	0.01069	0.141239	0.0756876	0.939668	0.999194
X4930555B11Rik	0.0423394148373843	0.461668	3.06038	0.150853	0.880092	0.999194
X4930555B12Rik	0.0
X4930555F03Rik	0.0
X4930555G01Rik	0.0
X4930555K19Rik	0.0
X4930555M17Rik	0.0
X4930555O08Rik	0.0472213949934376	-0.259671	3.06038	-0.0848493	0.932381	0.999194
X4930556G01Rik	0.0
X4930556G22Rik	0.285663426812766	-1.65369	3.04201	-0.54362	0.586703	0.999194
X4930556I23Rik	0.0622270438107412	0.461668	3.06038	0.150853	0.880092	0.999194
X4930556J24Rik	3.11243378672865	-0.0275494	0.54369	-0.0506711	0.959588	0.999194
X4930556L07Rik	0.0
X4930556M19Rik	224.320064567647	0.0495162	0.15827	0.312859	0.754388	0.999194
X4930556N13Rik	0.106272279688335	0.100997	3.06038	0.0330015	0.973673	0.999194
X4930557B06Rik	0.0
X4930557F10Rik	0.0
X4930557J02Rik	0.0
X4930557K07Rik	0.194467224754906	-1.25424	3.05458	-0.410609	0.681359	0.999194
X4930558C23Rik	0.0
X4930558F17Rik	0.0
X4930558G05Rik	0.0
X4930558J18Rik	3.96764245789263	0.467951	0.683381	0.684758	0.493496	0.999194
X4930558J22Rik	0.601891968150773	2.11511	2.34098	0.903515	0.366253	0.999194
X4930558K02Rik	0.0
X4930558N11Rik	0.0
X4930560O18Rik	4.32237406404499	-0.266663	0.464107	-0.574573	0.56558	0.999194
X4930562A09Rik	0.0
X4930562C15Rik	0.502243127478233	-0.135292	1.31368	-0.102987	0.917973	0.999194
X4930562D21Rik	1.93836692326391	0.142554	0.833907	0.170948	0.864265	0.999194
X4930562F07Rik	52.8317164761065	-0.076658	0.241319	-0.317663	0.750741	0.999194
X4930562F17Rik	0.0
X4930563D23Rik	0.888623479766596	-1.27026	1.69757	-0.748281	0.45429	0.999194
X4930563E18Rik	0.392737822261375	-0.877952	1.79103	-0.490195	0.623996	0.999194
X4930563E22Rik	15.2660210888626	-0.11465	0.408111	-0.280929	0.778765	0.999194
X4930563F08Rik	0.356317758888182	2.03218	2.00549	1.01331	0.310913	0.999194
X4930563H07Rik	0.0
X4930563I02Rik	0.0
X4930563M21Rik	0.0
X4930564D02Rik	0.0
X4930565D16Rik	0.0
X4930565N06Rik	1.47445727589047	0.895843	1.104	0.81145	0.417107	0.999194
X4930566F21Rik	0.569927746832873	-1.56021	2.04503	-0.762926	0.445507	0.999194
X4930566N20Rik	0.0
X4930567H17Rik	0.0
X4930567K12Rik	0.0
X4930568A12Rik	0.381520730872717	-1.00943	2.03638	-0.495698	0.620108	0.999194
X4930568A13Rik	0.0
X4930568D16Rik	0.0
X4930568G15Rik	0.0
X4930569F06Rik	0.0
X4930570D08Rik	0.294779449882038	0.488291	2.13405	0.228809	0.819017	0.999194
X4930570G19Rik	0.0
X4930570N18Rik	0.0472213949934376	-0.259671	3.06038	-0.0848493	0.932381	0.999194
X4930571K23Rik	0.0
X4930571N24Rik	0.0
X4930572K03Rik	0.0
X4930572O03Rik	0.0
X4930573C15Rik	0.0
X4930573H18Rik	0.0
X4930573I07Rik	0.0
X4930577H14Rik	0.0
X4930577N17Rik	31.0554284644984	0.0289664	0.21741	0.133234	0.894008	0.999194
X4930578C19Rik	95.173951941871	-0.156059	0.431467	-0.361694	0.71758	0.999194
X4930578G10Rik	0.0440452358775938	-0.259671	3.06038	-0.0848493	0.932381	0.999194
X4930578I06Rik	0.0
X4930578I07Rik	0.0
X4930578M01Rik	0.936703203425527	-0.626917	1.37891	-0.454645	0.649364	0.999194
X4930579C12Rik	0.0
X4930579D09Rik	0.0
X4930579F01Rik	0.60560744266616	2.74727	2.78733	0.985627	0.324316	0.999194
X4930579G18Rik	0.715850048539635	-0.0658511	1.27443	-0.0516711	0.958791	0.999194
X4930579G24Rik	328.958154833115	0.0657904	0.145412	0.452441	0.650951	0.999194
X4930579H20Rik	0.493116358303303	0.10864	1.5981	0.0679806	0.945801	0.999194
X4930579K19Rik	22.8379715837504	0.152571	0.358324	0.42579	0.670261	0.999194
X4930579M01Rik	0.196213761954216	1.21396	3.0585	0.396913	0.691431	0.999194
X4930579O11Rik	0.0
X4930580E04Rik	0.951337821485906	-0.759598	1.35267	-0.561556	0.574418	0.999194
X4930581F22Rik	52.0164617839905	0.01475	0.381958	0.0386169	0.969196	0.999194
X4930583I09Rik	0.0
X4930583K01Rik	0.435587414634538	-0.995146	1.78137	-0.558642	0.576406	0.999194
X4930583P06Rik	0.0
X4930584F24Rik	0.105606079549185	-0.620342	3.06038	-0.202701	0.839369	0.999194
X4930586N03Rik	0.0
X4930587A21Rik	0.0
X4930587E11Rik	0.0
X4930588G17Rik	0.103145349893576	-0.620342	3.06038	-0.202701	0.839369	0.999194
X4930588K23Rik	0.0
X4930589L23Rik	0.0571326853625533	-0.259671	3.06038	-0.0848493	0.932381	0.999194
X4930589O11Rik	24.0436366289623	-0.0158011	0.323578	-0.0488324	0.961053	0.999194
X4930589P08Rik	0.0
X4930590H14Rik	0.0
X4930590J08Rik	2.00360850011848	0.292052	0.932193	0.313296	0.754056	0.999194
X4930590L14Rik	0.0
X4930590L20Rik	0.0
X4930591A17Rik	0.0
X4930592C13Rik	3.24570061747693	-1.04202	0.776259	-1.34236	0.17948	0.999194
X4930593A02Rik	0.0
X4930593C16Rik	0.0683847429653376	0.461668	3.06038	0.150853	0.880092	0.999194
X4930594C11Rik	4.45181433121208	1.1676	0.604568	1.9313	0.0534455	0.999194
X4930594M17Rik	0.0
X4930594M22Rik	19.0766575553888	0.0646686	0.253431	0.255172	0.79859	0.999194
X4930594O21Rik	0.0
X4930595D18Rik	0.0683847429653376	0.461668	3.06038	0.150853	0.880092	0.999194
X4930595L18Rik	0.0
X4930595M18Rik	0.198561555098304	0.461665	2.73933	0.168532	0.866165	0.999194
X4930595O18Rik	0.0
X4930596D02Rik	0.0
X4930596I21Rik	0.667809427750993	-1.73601	2.0426	-0.849903	0.395379	0.999194
X4930597A21Rik	0.0
X4930597L12Rik	0.664658626895999	-0.312514	1.18202	-0.26439	0.791479	0.999194
X4930597O21Rik	3.68914683326689	-0.0339116	0.58897	-0.0575778	0.954085	0.999194
X4930598A11Rik	0.124454087621482	0.822336	3.06038	0.268704	0.788158	0.999194
X4930598F16Rik	0.0
X4930598N05Rik	0.633709190085288	1.31719	2.04051	0.64552	0.51859	0.999194
X4930599A14Rik	0.0
X4930599N23Rik	20.4187589133235	0.332593	0.252063	1.31949	0.187007	0.999194
X4930599N24Rik	1.24068292398029	0.222729	0.924855	0.240826	0.80969	0.999194
X4931400O07Rik	0.0528030397745927	-0.259671	3.06038	-0.0848493	0.932381	0.999194
X4931403E22Rik	0.0603780870615145	0.461668	3.06038	0.150853	0.880092	0.999194
X4931403G20Rik	5.38681568168307	-0.344339	0.665162	-0.517677	0.604683	0.999194
X4931406B18Rik	3.26791268051816	0.610053	0.573589	1.06357	0.287523	0.999194
X4931406C07Rik	345.904729856116	-0.134014	0.10465	-1.28059	0.200337	0.999194
X4931406G06Rik	2.26481234791218	-0.779002	1.01404	-0.768219	0.442357	0.999194
X4931406P16Rik	8737.76987586688	0.0519235	0.166882	0.311139	0.755695	0.999194
X4931408C20Rik	0.0
X4931409K22Rik	0.0
X4931412I15Rik	0.203035008563242	-0.991949	3.05968	-0.3242	0.745786	0.999194
X4931413I07Rik	0.0676783361877473	-0.259671	3.06038	-0.0848493	0.932381	0.999194
X4931413K12Rik	3.18067977101139	0.603711	0.787987	0.766144	0.44359	0.999194
X4931414P19Rik	78.9442857024291	-0.283311	0.202884	-1.39642	0.162588	0.999194
X4931415C17Rik	5.59245671028545	0.876598	0.574896	1.52479	0.127311	0.999194
X4931417E11Rik	0.0
X4931419H13Rik	0.0
X4931422A03Rik	4.42225521544139	0.751249	0.50507	1.48742	0.136905	0.999194
X4931423N10Rik	0.0944427899868752	-0.620342	3.06038	-0.202701	0.839369	0.999194
X4931428F04Rik	88.8753624224872	-0.328997	0.276439	-1.19013	0.233997	0.999194
X4931428L18Rik	0.517805659130628	-1.31416	1.74676	-0.752342	0.451845	0.999194
X4931429L15Rik	0.0659712819045643	0.461668	3.06038	0.150853	0.880092	0.999194
X4931429P17Rik	0.0
X4931431B13Rik	0.0
X4931431C16Rik	2.12684285325872	-0.856264	0.920272	-0.930447	0.35214	0.999194
X4931440F15Rik	6.78659217351628	0.531003	0.524979	1.01148	0.311789	0.999194
X4931440J10Rik	0.0676783361877473	-0.259671	3.06038	-0.0848493	0.932381	0.999194
X4931440P22Rik	14.3384123150138	-0.130381	0.278517	-0.468127	0.639694	0.999194
X4932411K12Rik	0.207910943898472	-0.259676	2.70609	-0.0959596	0.923553	0.999194
X4932411N23Rik	0.0
X4932412D23Rik	0.547625709582891	1.08615	1.74385	0.622847	0.533385	0.999194
X4932413F04Rik	0.0
X4932414J04Rik	0.644673387019817	-2.72434	2.28578	-1.19187	0.233313	0.999194
[truncated: 46,604 more rows]

## Sheet: InVitroHuBrEC_SI_v_WT
GeneID	baseMean	log2FoldChange	lfcSE	stat	pvalue	padj
[truncated: 58,299 more rows]

[truncated: 4 more sheets: InVitroHuBrEC_Inner_siTDP43vWT, InVitroHuBrEC_SI_v_WT_outer, InVitroHuBrEC_TNF_siTDP43vWT, InVitroHuHUVEC_SI_v_WT]
