# Supplementary material for: Amyotrophic lateral sclerosis and frontotemporal dementia mutation reduces endothelial TDP-43 and causes blood-brain barrier defects
Source: Sci Adv. 2025 Apr 16;11(16):eads0505. doi: 10.1126/sciadv.ads0505 (PMC12002129; doi:10.1126/sciadv.ads0505)
Supplement: Supplementary file 2 — Tables S1 to S7 [file sciadv.ads0505_tables_s1_to_s7.zip › ads0505_table_s4.xlsx]

## Sheet: GSEA_2023_mouse_custom
	Term	NES_InVitroHuBrEC_SI_v_WT	NOM p-val_InVitroHuBrEC_SI_v_WT	FDR q-val_InVitroHuBrEC_SI_v_WT	FWER p-val_InVitroHuBrEC_SI_v_WT	Lead_genes_InVitroHuBrEC_SI_v_WT	NES_InVitroHuBrEC_InnerFlow_SI_v_WT	NOM p-val_InVitroHuBrEC_InnerFlow_SI_v_WT	FDR q-val_InVitroHuBrEC_InnerFlow_SI_v_WT	FWER p-val_InVitroHuBrEC_InnerFlow_SI_v_WT	Lead_genes_InVitroHuBrEC_InnerFlow_SI_v_WT	NES_InVitroHuBrEC_TNF_SI_v_WT	NOM p-val_InVitroHuBrEC_TNF_SI_v_WT	FDR q-val_InVitroHuBrEC_TNF_SI_v_WT	FWER p-val_InVitroHuBrEC_TNF_SI_v_WT	Lead_genes_InVitroHuBrEC_TNF_SI_v_WT	NES_InVitroHuBrEC_OuterFlow_SI_v_WT	NOM p-val_InVitroHuBrEC_OuterFlow_SI_v_WT	FDR q-val_InVitroHuBrEC_OuterFlow_SI_v_WT	FWER p-val_InVitroHuBrEC_OuterFlow_SI_v_WT	Lead_genes_InVitroHuBrEC_OuterFlow_SI_v_WT	NES_InVitroHuHUVEC_SI_v_WT	NOM p-val_InVitroHuHUVEC_SI_v_WT	FDR q-val_InVitroHuHUVEC_SI_v_WT	FWER p-val_InVitroHuHUVEC_SI_v_WT	Lead_genes_InVitroHuHUVEC_SI_v_WT	NES_InVitroMsBrEC_KI_v_WT	NOM p-val_InVitroMsBrEC_KI_v_WT	FDR q-val_InVitroMsBrEC_KI_v_WT	FWER p-val_InVitroMsBrEC_KI_v_WT	Lead_genes_InVitroMsBrEC_KI_v_WT	NES_InVitroMsBrEC_K0_v_WT	NOM p-val_InVitroMsBrEC_K0_v_WT	FDR q-val_InVitroMsBrEC_K0_v_WT	FWER p-val_InVitroMsBrEC_K0_v_WT	Lead_genes_InVitroMsBrEC_K0_v_WT	NES_InVivoMsBrEC_KI_v_WT	NOM p-val_InVivoMsBrEC_KI_v_WT	FDR q-val_InVivoMsBrEC_KI_v_WT	FWER p-val_InVivoMsBrEC_KI_v_WT	Lead_genes_InVivoMsBrEC_KI_v_WT	NES_InVivoMsBrEC_K0_v_WT	NOM p-val_InVivoMsBrEC_K0_v_WT	FDR q-val_InVivoMsBrEC_K0_v_WT	FWER p-val_InVivoMsBrEC_K0_v_WT	Lead_genes_InVivoMsBrEC_K0_v_WT
0	PMID28239661_KLF2KLF4_deletion_Up	2.48756	0	0	0	Ptchd1;Ccin;Tnfrsf9;Cxcl5;Il1a;Sh2d5;Nipal1;Clic6;Frem1;Pgf;Gal;Slc7a5;Ckap2l;Mmp14;Etv4;Fam167a;Kif18b;Plk1;Aurka;Aunip;Kif2c;Glipr2;Itgb3;Birc5;Cdca8;Ttk;Cdca5;Aurkb;Lgals1;Asf1b;Kif11;Cenpe;Ska3;Tubb2b;Kif14;Pbk;Dlgap5;Tpx2;Shcbp1;Hmga2;Prr11;Nek2;Spag5;Anln;Parpbp;Troap;Cenpw;Cks1b;Ncapg;Cdc25c;Ccnb1;Bub1;Ube2c;Clspn;Tubb6;Suv39h2;Depdc1a;Ccna2;Knstrn;Ccnb2;Prc1;Cenpi;Ect2;Kif15;Lif;Serpine1;…	3.04693	0	0	0	Ptchd1;Ccin;Cxcl5;Tnc;Nipal1;Sh2d5;Il1a;Asf1b;Birc5;Pbk;Gal;Aurka;Cenpw;Aurkb;Glipr2;Aunip;Ccnb1;Plk1;Ube2c;Cdca8;Ska3;Hmga2;Etv4;Pgf;Ccnb2;Cdk1;Knstrn;Dlgap5;Cdca5;Nuf2;Clspn;Cdc25c;Ckap2l;Lgals1;Prc1;Kif2c;Kif18b;Cenpe;Cdkn3;Neil3;Nek2;Tnfrsf9;Fam167a;Hmmr;Ttk;Mgarp;Parpbp;Depdc1a;Cks1b;Kif20a;Tpx2;Cep55;Kif11;Ccna2;Prr11;Apln;Bub1;Tubb2b;Anln;Shcbp1;Spag5;Ptx3;Ereg;Tubb6;Spc25;Mastl;Serpine1;K…	2.3768	0	0	0	Mest;Ptchd1;Angptl4;Frem1;Il1a;Gal;Aurkb;Clic6;Plk1;Ckap2l;Birc5;Cdca8;Aurka;Kif2c;Nek2;Kif18b;Troap;Mgarp;Ska3;Pbk;Ttk;Cenpw;Ccnb1;Shcbp1;Ube2c;Aunip;Ccnb2;Asf1b;Cks1b;Cdca5;Dlgap5;Kif15;Cdc25c;Cenpe;Ccna2;Cdk1;Parpbp;Spag5;Kif11;Nuf2;Kif20a;Tpx2;Timp1;Anln;Ncapg;Pgf;Prc1;Depdc1a;Knstrn;Bub1;Clspn;Hmga2;Dbn1;Top2a;Ect2;Slc7a5;Kif22;Mki67;Tubb6;Hmmr;Nipal1;Cenpf;Tnc;Lgals1;Cdkn3;Cep55;Mmp14;Prr11…	1.84086	0	0.00123229	0.001	Frem1;Cxcl5;Sh2d5;Ptchd1;Tnc;Mmp14;Lif;Nipal1;Itgb3;Vdr;Il1a;Slc7a5;Ticrr;Etv4;Ccin;Tnfrsf9;Kif18b;Fam167a;Kif14;Ckap2l;Apln;Prr11;Col12a1;Kif11;Tubb2b;Pgf;Csf2;Cenpi;Sh3pxd2b;Ereg;Stil;Gas2l3;Kcnmb4;Serpine1;Ect2;Kif2c;Lgals1;Mki67;Troap;Kntc1;Slc26a9;Spag5;Disp2;Cdca5;Ncapg;Glipr2;Aunip	2.43076	0	0	0	Cxcl5;Mgarp;Tnc;Csf2;Fam167a;Aunip;Hmga2;Mest;Clic6;Cenpe;Ptx3;Depdc1a;Sh2d5;Gal;Clspn;Slc7a5;Ckap2l;Kif11;Ska3;Ccin;Nipal1;Mki67;Aurka;Ticrr;Anln;Cenpf;Ccna2;Ptchd1;Cdca8;Neil3;Plk1;Nuf2;Ttk;Ect2;Kif2c;AA467197;Shcbp1;Ube2c;Tpx2;Pbk;Ccnb1;Troap;Parpbp;Hmmr;Dlgap5;Kif14;Sdk1;Nek2;Tnfrsf9;Vdr;Stil;Ncapg;Asf1b;Cdca5;Top2a;Steap1;Aurkb;Kif15;Bub1;Cdk1;Birc5;Suv39h2;Cenpi;Kif18b;Prr11;Cenpw;Tubb2b;Kn…	-1.50571	0.00661157	0.0549547	0.0452716	Mmp3;Cxcl11;Inhbb;Celf4;Col28a1;Gap43;Efcab11;Spp1;Etv4;Cxcl3;Ptprn;Rab15;Hmga2;Kif15;Tnni1;Timp1;Shcbp1;Pif1;Bub1;Ccnb2;Hist1h2ag;Gm15784;Dgkk;Mt2;Sh3pxd2b;Steap1;Cdc25c;Hist1h1b;Plk1;Kifc1;Vdr;Nuf2;Vsig8;Mmp14;Birc5;Hmmr;Ccnb1;Dlgap5;Ckap2l;Gas2l3;Igf1;Disp2;Ube2c;Gm28800;Kif2c;Tmem252;Ska1;Kif20a;C330027C09Rik;Ska3;Melk;Cenpw;Ccna2;Sdk1;Fam167b;Kif11;Nipal1;Depdc1a;Nek2;Cks1b;Casp3;Ccnf;Cenpi;…	2.54306	0	0	0	Lrr1;Ticrr;Hist1h2ag;Neil3;Aunip;Kif15;Pbk;Ckap2l;Cxcl3;Troap;Kntc1;Shcbp1;Prr11;Ube2c;Mki67;Ttk;Birc5;Ptx3;Depdc1a;Kif11;Ncapg;Ccna2;Stil;Kif18b;Nek2;Asf1b;Cdkn3;Plk1;Pif1;Cep55;Bub1;Ect2;Spag5;Ska1;Ccnb2;Nuf2;Knstrn;Ccnb1;Cdc25c;Parpbp;Dlgap5;Clspn;Kif2c;Aurka;Cenpi;Kif20a;Cenpe;Anln;Top2a;Kif14;Prc1;Cdca8;Cenpf;Ska3;Aurkb;Melk;Hmmr;Tpx2;C330027C09Rik;Cdk1;Kif22;Ccnf;Mastl;Cxcl5;Cdca5;Cpa2;Gas2…	-1.51201	0.0151324	0.025046	0.049	Asf1b;Gabra1;Lif;Cenpi;Col28a1;Aurkb;Ncapg;Arg1;Plk1;Vdr;Disp2;Top2a;Cdkn3;Gap43;Steap1;Kif22;Rhbdl2;Aunip;Serpina1d;Kif20a	2.58303	0	0	0	Shcbp1;Cdca5;Cep55;Parpbp;Troap;Hmmr;Kntc1;Tpx2;Melk;Disp2;Dlgap5;Neil3;Ska1;Anln;Vsig8;Kif18b;Cdca8;Aurkb;Kif11;Cdk1;Cenpf;Plk1;Ube2c;AA467197;Bub1;Nuf2;Apln;Vdr;Kif2c;Ckap2l;Efcab11;Tnfrsf9;Birc5;Mki67;Ccnf;Spag5;Cdkn3;Rhbdl2;Ttk;Cenpw;Prc1;Dbn1;Kif15;Gas2l3;Ccnb1;Pbk;Ccna2;Kif20a;Ccnb2;Pgf;Mgarp;Mastl;Ncapg;Slc16a6;Pif1;Top2a;Serpine1;Prr11;Kif22;C330027C09Rik;Sh2d5;Aurka;Fam167a;Depdc1a
1	PMID34755601_bCatenin_BrainECms_Up	-1.8833	0	0	0	Neurl1b;Postn;Sparcl1;Enpp2;Clu;Kcnn3;Mn1;Mgp;Amt;Glt8d2;Nostrin;Naalad2;Vash1;Gipc3;Gfod1;Rapgef4;Doc2b;Camk2b;Filip1;C3;Tmod1;Mmrn2;Pcdh17;Bco2;Spock2;Cgnl1;Itpr2;Snn;Eml6;Plcb2;Mmp24;Slc15a3;Itga11;Plxnd1;Papln;Bmx;Ccdc88c;Synm;Kbtbd11;Msi2;Antxr1;Abcc6;Parp14;Arrb1;Lama3;Fam193b	-1.86166	0	0.00372439	0.00600601	Neurl1b;Clu;Enpp2;Postn;Sparcl1;Nostrin;Amt;Kcnn3;Mn1;Mgp;Vash1;Glt8d2;Syt15;Naalad2;Gfod1;Rapgef4;Gipc3;Camk2b;Mmp24;Plxnd1;Doc2b;Papln;Itpr2;Mmrn2;Tub;Fam193b;Eml6;Filip1;Spock2;Pcdh17;Ccdc88c;Slc15a3;Cgnl1;Abcc6;Bco2;Lama3;Plcb2;Synm;Cacna1a;Poln;Tmod1;Itga11;Akap13;Lama5;Cpm;Disc1;Antxr1;C3;Dchs1;Bmx;Msi2;Arrb1;Parp14;Tiam2;Mia3;Cfb;Ces2c;Snn;Ddx60	-1.63012	0.0012987	0.013366	0.02002	Enpp2;Sparcl1;Papln;Gipc3;Cfb;Doc2b;Clu;Itga11;Naalad2;Tnf;Glt8d2;Snn;Kbtbd11;Plxnd1;Filip1;Cgnl1;Mgp;Mn1;Vash1;Parp14;Nod2;Robo1;Bco2;Sema6d;C3;Pcdh17;Arrb1;Ddx60;Amt;Lama5;Adamts9;Disc1;Ntn1;Fbp1;Gpr160;C130074G19Rik;Synm;Nfkbiz;Nr5a2;Tmod1;Slc15a3;Slfn5;Mia3;Mctp1	-1.83479	0	0.00182774	0.002	Neurl1b;Sparcl1;Enpp2;Cadm3;Clu;Postn;Nostrin;Spock2;Kcnn3;Glt8d2;Mn1;Amt;Tmod1;Mgp;Gfod1;Slc15a3;Pcdh17;Mmp24;Rapgef4;Naalad2;Cabp1;Antxr1;Mmrn2;Plcb2;Camk2b	-1.37479	0.0310345	0.0701189	0.2	Enpp2;Postn;Filip1;Sema3g;Mgp;Clu;Kcnn3;Itga11;Rapgef4;Vash1;Glt8d2;Naalad2;Abcc6;Nostrin;Cgnl1;Arrb1;Bmx;Dchs1;Cadm3;Cxcr4;Plxnd1;Pgm2l1;Axin2;Mmrn2;Snn;Cfb;Gpr160;Mn1;C130074G19Rik;Mctp1;Pde7b;Plcb2;Gipc3;Cpm;Uaca	-1.20983	0.0917108	0.168762	0.358149	Susd4;Itga11;Inhbb;Cdkn2a;Gpr160;Mctp1;Unc5b;Slco1c1;Cecr6;Spock2;Poln;Cadm3;Gsta3;Alpl;Tnf;Kif15;Pde7b;Sparcl1;Tnni1;Cacna1b;Kcnn3;Cpm;Fbp1;Wnk2;Hist1h2ag;Mitf;Eml6;Robo1;Cxcr4;Kifc1;Mgp;Snn;Ly6i;Antxr1;Col6a3;Tmod1;Dchs1;Ifi203;Csf2rb;Bco2;Slfn9;Vash1	-1.62811	0.00188324	0.00699523	0.0112474	Mgp;Postn;Spock2;Cecr6;Sparcl1;Cfb;Col6a3;Syt15;Ank3;Fam167a;Cxcr4;Itga11;Mctp1;Sema3g;Dchs1;Doc2b;Grin2a;Inhbb;Cdkn2a;Naalad2;Papln;Nr5a2;Cpm;Kbtbd11;Oas1g;Plxnd1;Gm14207;Esm1;Lrrc9;Slfn5;Wnk2;Trpc3;Chst3;Itih5;Sema6d;Pde7b;Lhx8;Fam19a3;Vash1;Unc5b;Plat;Antxr1;Arrb1;Filip1;Ifi203;Tnni1;Ecm2;Bmx;Snn;Trim14;Cacna1b;Ntn1;Gda;C1qtnf9;Ccdc141;Mitf;Enpp2;Pcdh17;Tub;Tmod1;Clec9a	-0.92079	0.628604	0.61971	0.984	Col6a3;Fam19a3;Slc35f1;C3;Gm16998;Top2a;Adamts9;Ly6i;Gsta3;Tub;Robo1;Vash1;Lyl1;Iqgap2;Nod2;Msi2;Slc15a3;Neurl1b	1.08038	0.279476	0.291651	0.553	Gm4841;Ces2c;Col6a3;Lgi4;Fam19a3;Esr1;Cenpf;Slc15a3;Kif20b;Mki67;Cxcr4;Slfn9;Doc2b;Bhlhe41;Kif15;Aspm;Top2a;Gda;Postn;Nr5a2;Fam167a
2	PMID29293084_LowFlowResponse_Up	1.67856	0	0.00201342	0.001	Tgfbi;Nckap1l;Mmp9;Samsn1;Sh2d5;Coro1a;Adamts4;Irf5;Clec7a;Fcgr2b;Ccne1;Psd4;Kif18b;Plk1;Aurka;Kit;Bub1b;Kif2c;Itga2;Ctss;Birc5;Rgs16;Cdca8;Cdca5;Aurkb;Cenpe;Pbk;Shcbp1;Trip13;Angpt2;Tubb3;Exo1;Ncapg;Ccnb1;Bub1;Ube2c;Rrm2;Tubb6;Cdca2;Ccnb2;Arg2;Prc1;Tuba1c;Serpine1;Cdk1;Tk1;Hcls1	2.43774	0	0	0	Il1b;Adam8;Clec7a;Tgfbi;Sh2d5;Mmp9;Coro1a;Birc5;Pbk;Aurka;Ankrd1;Samsn1;Aurkb;Ccnb1;Plk1;Exo1;Trip13;Rrm2;Ube2c;Cdca8;Kit;Bub1b;Ccnb2;Cdk1;Cdca5;Prc1;Kif2c;Kif18b;Ccne1;Cenpe;Cdca2;Angpt2;Cep55;Tuba1c;Apln;Bub1;Shcbp1;Tk1;Ctss;Tubb6;Serpine1;Adamts4;Ncapg;Arg2;Relt;Tubb3;B4galnt1;Hcls1;Itga2	-1.21498	0.159061	0.234573	0.508509	Prnd;Irf8;Hck;Ptpn6;Il10ra;Fcgr2b;Ptafr;Itgax;Mmp9;Fgr;Plac8;Sell;Ankrd1;0610040J01Rik;Ctss;Napsa;Selplg;Fam167b;Ncf2;B4galnt1;Adam8;Lcp1;Kmo	-0.951439	0.526027	0.540096	0.938	Fgr;Il10ra;Fcer1g;Selplg;Ptpn6;Fam167b;Napsa;Pld4;Igfbp3;Kmo;Laptm5;Ptafr;Marcksl1;B4galnt1;Lcp1;Asprv1;Plac8	1.48349	0.00518135	0.0216972	0.015	Adam8;Il1b;Tgfbi;Mmp9;Cenpe;Sh2d5;Irf5;Mki67;Aurka;Exo1;Bub1b;Batf3;Cdca8;Plk1;Kif2c;Shcbp1;Ube2c;Pbk;Ccnb1;Tuba1c;Samsn1;Rgs16;Rrm2;Itga2;Trip13;Ncapg;Cdca5;Top2a;Aurkb;Ccne1;Fgr;Bub1;Ankrd1;Cdk1;Birc5;Kif18b;Kmo;Cdca2;Ccnb2;Prc1;Lcp1	0.98509	0.477169	0.468786	0.718	Nckap1l;Napsa;Ptpn6;Gm6377;Sh2d5;Cd68;Irf5;Crym;Csf1r;Flt3;Sla;Tubb6;Itgb2;Gpr183;Adam8;Ankrd1;Serpine1;Ms4a6d;Spint1;Ngf;Rhbdl2;Ms4a4c;Rrm2;Lyz2;Dctd;Prnd;Slfn2;Gcnt2	2.31687	0	0	0	Trem1;Adam8;Coro1a;Pbk;Cxcl3;Shcbp1;Ube2c;Mki67;Exo1;Rrm2;Birc5;Ncapg;Kif18b;Plk1;Cep55;Bub1;Ccnb2;Tk1;Ccnb1;Cdca2;Kif2c;Aurka;Trip13;Cenpe;Top2a;Prc1;Cdca8;Aurkb;Ptpn6;Cdk1;Kif22;Ccnf;Bub1b;Ccne1;Cdca5;Fgd3;Csf1r	-1.76056	0	0.00102229	0.001	Cd53;S100a9;Cd300lb;S100a8;Sell;Cd300lf;Exo1;A530064D06Rik;Clec4d;Aurkb;Ncapg;Il1b;Slpi;Plk1;Cd52;Mmp9;Dctd;F10;Arg2;Relt;Top2a;Selplg;Kit;Tyrobp;Gm6377;Kif22;Adam8;Tk1;Rhbdl2;Ccne1;Rrm2;Hdc;Gpr183;Hcls1;Fcer1g;Trip13;B4galnt1	-1.46255	0.016158	0.0472828	0.0748988	Trem1;Il1rn;Hck;Cd177;Slfn1;Mmp9;Cxcr2;Fgr;Cd300lf;Cd33;S100a9;S100a8;Clec7a;Cyp4f18;Ccr1;Ncf4;Csf3r;Slpi;Pilra;Gpr183;Cd53;Ptpn6;Il1b;Arg2;F630028O10Rik;Ptprc;Tlr13;Fcgr3;Sell;Tubb3;Ngf
3	PMID29293084_LowFlowResponse_Down	-1.58428	0.00819672	0.0094196	0.032	Gpihbp1;Gpx3;Tspan11;St6galnac2;Bcam;Lyve1;Adhfe1;Igf2;Syt7;Klf2;Fgfr3;Calml4;Clstn3;Selenbp1;Amigo2;Chrd;Lims2;Arl4d;Kctd12;Icam4;Ptgs1;Spock2;Vipr1;Cyp3a13;Igfbp5;Sema3d;Slc25a29;Cox7a1;Bche	-1.40094	0.0535032	0.0451066	0.192192	Cmklr1;Gpx3;Gpihbp1;Syt7;Igf2;Bcam;Tspan11;Adhfe1;St6galnac2;Arl4d;Lyve1;Klf2;Clstn3;Fgfr3;Calml4;Amigo2;Selenbp1;Kctd12;Spock2;Obscn;Ptgs1;Vipr1;Lims2;Poln;Slc25a29;Klf4;Nr3c2;Cyp3a13;Sema3d;Stmn3;Chrd	-1.04728	0.391667	0.388951	0.85986	Tspan11;St6galnac2;Clstn3;Cyp3a13;Adhfe1;Vipr1;Sema3d;Lims2;Cox7a1;Syt7;Klf2;Lyve1;Klk10;Selenbp1;Bcam;Ebf1;Arhgef16;Gpx3;Kctd12;Fgfr4;Igfbp5;Fabp3;Pthlh;Perp;Dpyd;Bche;Pnpla3;Calml4	-1.58691	0.00702247	0.0196482	0.042	Cmklr1;Gpx3;Bcam;St6galnac2;Spock2;Tspan11;Arl4d;Lyve1;Adhfe1;Igf2;Syt7;Fgfr3;Calml4;Klf4;C1qtnf2;Klf2;Ptgs1;Amigo2;Cabp1;Bche;Pthlh;Selenbp1;Hr;Lims2;Kctd12;Stmn3;Icam4;Cox7a1;Slc25a29	-1.31033	0.089697	0.0803949	0.319	Gpihbp1;Lyve1;Tspan11;Clstn3;Adhfe1;Gpx3;Klk10;Cytl1;Chrd;Selenbp1;Igf2;Bcam;Amigo2;Cacna2d4;Slc25a29;Kctd12;Calml4;Lims2;Cox7a1	-1.08895	0.272884	0.27945	0.625755	Tspan11;Ppp2r2b;Igfbp5;Stmn2;Adra2a;Mrap;Spock2;Poln;Fam20a;Col4a4;Klk10;Thrsp;Bche;Kctd12;Slc4a4;Ppp1r1a;Ptprr;Nrg4;Thpo;C1qtnf2;Atp1b1;Tusc1;S100b;Plekha6;Gpd1;Gpihbp1;Otop1	-1.21548	0.120388	0.119237	0.307771	Dpyd;Ppp1r1a;Spock2;S100b;Gpihbp1;Ppp2r2b;Fabp3;Aspg;Sycp3;Adcy5;Chrd;Chchd10;Perp;Amy1;Mrap;Syt7;Dll1;Pthlh;Id4;Mfap5;Mdga2;Ubxn10;Hspa12a;Sema3d;Igfbp5;Adra2a;Igf2;Fam20a;Fndc1;Gstt1;Gpx3;Cacna2d4;Cox7a1;Tusc1;Fgf18	1.32708	0.05	0.0550045	0.06	Pnpla3;Col4a4;Ubxn10;Tspan11;Zfp354b;S100b;Scd1;Plin5;Plekha6;Mme;Serpina1b;Atp2b2;Igfbp5;Slc4a4;Obscn;Lao1;Igf2;Calml4;Thrsp;Adra2c;Serpina1e;Upp2;Tppp;Kctd1	-1.7439	0.00381679	0.00982499	0.00809717	Aspg;Serpina1e;Plin5;Adra2a;Dnaic1;Adcy5;C1qtnf2;Ppp1r1a;Fam47e;Sema3d;Ptgs1;Tppp;Cyp2e1;Thpo;Arhgef16;Tcf23;Kctd1;Hr;Obscn;Cytl1;Ppp2r2b;Gpx3;Igf2;Cd19;Stmn2;Adhfe1;Prrt4;Atp2b2;Plekha6;Sycp3;Cabp1;St6galnac2;Igfbp5;Rbp7;Chrd;Pparg;Stra6;Syt7;Mustn1;Gpd1;Hspa12a;Mgll;Serpina1b;Ip6k3;Fam107a;Id4;Atp1a2;Amigo2;Myrip;Apoc1;Fgf18;Mettl7a1;Spon1;Ptprj;Fgfr3;Cryab;Pthlh;Icam4;Sult1a1
4	PMID34755601_bCatenin_BrainECms_Down	1.44677	0	0.0174497	0.013	Gja3;Slc6a15;Npw;Inhba;Dlx2;Krt7;B3galt1;Arhgdig;Dhrs9;Msx2;Six2;Fosl1;Ncs1;Prrx2;Eif5a;Ppif;Phgdh;Tgfb1i1;Axl;Zyx;Bmp2;Srm;Grwd1;Nr2c2ap;Prps1;Slc29a2;Gprc5a;Pom121;Slc19a1;Clip4;Prmt1	1.64331	0	0.00342759	0.004	Npw;Dhrs9;Slc6a15;B3galt1;Krt7;Msx2;Dlx2;Inhba;Fosl1;Prrx2;Six2;Serpinb2;Ppif;Zyx;Ncs1;Phgdh;Atp1b1;Eif5a;Syn1;Slc29a2;Slc19a1;Arhgdig;Tgfb1i1;Fabp5;Cldn1;Clip4;Grwd1;Relt;Psmd11;Nr2c2ap;Srm;Aimp2;Prmt1;Axl;Timm50;Arf4;Rpl26;Cdkn1a;Myadm;Bmp2;Dyrk3;Mrps10	1.85216	0	0	0	Gja3;Npw;Six2;Inhba;Prrx2;Dlx2;B3galt1;Dhrs9;Krt7;Arhgdig;Mest;Dlk2;Slc6a15;Pard6g;Msx2;Gprc5a;Nr2c2ap;Eif5a;Bmp2;Rpl26;Igf2;Adra1b;Pom121;Srm;Fosl1;Ppif;Rpl30;Axl;Rps27;Timm50;Grwd1;Ncs1;Adat2;Aimp2;Prmt7;Prps1;Tgfb1i1;Prmt1;Rab6b;Slc35c1;Zfp580;Phgdh;Slc19a1;Psmd11;Siva1;Cyc1	1.05834	0.29771	0.330869	0.434	Gja3;Slc6a15;Dlx2;Ncs1;Arhgdig;B3galt1;Dtx4;Krt7;Eif5a;Zyx;Rps6ka6;Prps1;Npw;Pom121;Clip4;Ppif;Tgfb1i1;Cherp;Msx2;Rab6b;Fosl1;Sp2;Scamp4;Foxg1;Serinc2;Ust;Fabp5;Bmp2;Adra1b;Cldn1;Inhba;Phgdh	1.27255	0.0656934	0.0771456	0.077	Lhx1;Six2;Arhgdig;Slc6a15;Dhrs9;Mest;Prrx2;Msx2;Gprc5a;Fosl1;Slc29a2;Dlx2;Ccdc3;Krt7;Dlk2;Inhba;Cldn1;Npw;Gja3;Axl;Rps6ka6;Ppif;B3gnt5	-1.27107	0.0634921	0.16311	0.241449	Alx1;Six2;Foxg1;Rps6ka6;Ccdc3;B3galt1;Dlx2;Serpinb2;Msx2;Btbd11;Dtx4;Gap43;Hspb2;Cd79a;Osr1;Gjb3;P4ha3;Ncs1;Il11;Cxcl3;Snai2;Serinc2;Slco2a1;Lars2;Gjb4;Ptgds;Fabp5;Dpp4;Atp1b1;Rab6b;Coro6	1.45577	0.0127932	0.0177466	0.038	Arhgap36;Krt7;Cxcl3;Serpinb9b;BC018473;Clip4;Slc6a15;Dlk2;Krt19;Fhl1;Klk8;Slc5a5;Slc2a4;Tfap2b;Gabra2;Palld;Gprc5a;Xlr4b;Vsig2;Grwd1;Rps6ka6;C3ar1;Alx1;Sema3e;Slc29a2;Gjb3;Pax1;Fabp5;Prps1;Slc19a1;Prmt1;Gypc;Fam19a2;Aimp2;Gap43;Il11;Usp43;Gjb5;Cxadr;Srm;Fosl1;Akr1b3;Gjb4;Arhgdig;Coro6;Dyrk3;Btbd11;Map2k3;Alg8;Msln;Timm50;Ncs1;Eif5a	-1.14409	0.257913	0.313842	0.722	Acpp;P4ha3;Coro6;Sema3e;Dtx4;Relt;B3galt1;Tagap;Shisa2;Il11;Xlr3b;Clec1b;Gap43;Ptgds;Fabp5;Serinc2;Cd79a;Ppif;Usp43;Btbd11;Ece2	-0.781415	0.91042	0.885784	0.98583	B3galt1;Shisa2;Gap43;Tram1l1;Tfap2b;Arhgdig;Tox2;Fabp5;Sema3e;Ptgds;Igf2;Xlr4b;Palld;Usp43;Cldn1;Fhl1;Six2;Ncs1;Vsig2;Mrps27;Xlr3b;Snai2;Tmem178;Slc6a15;Gypc;C3ar1;Cd63;Cryab;Gprc5a;Slc19a1;Clip4;Pard6g;Atp1b1;Mest;Slc5a5;Tgfb1i1
5	PMID28239661_KLF2KLF4_deletion_Down	-1.43114	0.0630517	0.0342531	0.167	Cyp1a1;Rtn4r;Prickle4;Syt7;Ablim2;Myo5c;Spink5;Syt3;Fgfr3;Sgpp2;D430019H16Rik;Coro6;Ttll6;Sbspon;Pbld1;Pltp;Rhpn1;Mylk4;Gnb3;Sall4;Ano5	-1.44607	0.0635359	0.049969	0.144144	Cyp1a1;Syt7;Prickle4;Rtn4r;Myo5c;Ablim2;Coro6;Gnb3;Spink5;Fgfr3;D430019H16Rik;Syt3;Ano5;Pbld1;Trpv1;Pltp;Sbspon;Fn3k;Sall4;Rhpn1	1.16024	0.198142	0.155526	0.21	Rtn4r;Zfp385c;Lrrc15;Sowaha;Fgfr3;D430019H16Rik;Ptprr;Clmn;Nog;Adra2c;Igfbp6;Klhl33;Ryr3	-1.48655	0.0442748	0.0316808	0.1	Rtn4r;Cyp1a1;Syt7;Fgfr3;Myo5c;Prickle4;Spink5;Ablim2;Mylk4;Sbspon;Tmie;Pltp;D430019H16Rik;Coro6;Syt3;Rhpn1;Pbld1	-1.44261	0.0430556	0.0749547	0.112	Spink5;Klk10;Myo5c;Cytl1;Ano5;Sall4;D430019H16Rik;Fn3k;Pbld1;Rab17;Prickle4;Cyp1a1;Prg4;Sidt1;Rhpn1	1.24755	0.145969	0.197751	0.224	Anxa8;Clmn;Msln;Extl1;Tmie;Prg4;D630036H23Rik;Rhpn1;Ces2e;Gm15328;Sstr4;Ces2g;Chil5	1.14546	0.244635	0.195447	0.422	Prrt4;Ces2e;Trim17;Gpr1;Ptprr;Cyp1a1;Pm20d1;Gm17344;Ryr3;Klhdc7a;Tmie;Ces2g;Sstr4;Coro6	-1.19544	0.216438	0.316227	0.614	Glrb;Coro6;Klk7;Fzd10;B230312C02Rik;Kcnd3os;Ces2b;Gm17344;Cacna2d2;Gm16166;Fn3k;Rnf207;Tcf23;Prickle4;Zfp385c;Ccl27a;Rhpn1;Syt7	-1.12705	0.260952	0.3144	0.560729	Serpina1e;Mlxipl;Stk32b;Nog;Mylk4;Cfap61;Lmntd1;Myadml2os;Tcf23;Cytl1;Gucy2d;Sbspon;Clmn;Alpl;Prrt4;Prickle4;Ces2g;Sstr4;Stra6;Syt7;Rhpn1;Gm16166;Pkd2l2;Wnk2;Myh7b
6	HuAEC_TNF_Down	-2.14043	0	0	0	Postn;Bgn;Clu;Gpr146;Sult1e1;Ace;Rnase1;Vwf;Crot;Mgp;Itga10;Aif1l;Tspan18;Emcn;Cd34;Gchfr;Nid1;Vash1;Gimap7;Gsn;Wsb1;Fndc5;Magi1;Myh10;Igfbp4;Pald1;Ldb2;Dll4;Mmrn1;Ablim1;Filip1;Vwa1;Hmcn1;Olfml3;Schip1;Adamts18;Lpar6;Calcrl;Creb3l1;Lrp5;Btg2;Clec14a;Lmcd1;Lmo2;Mid2;Cpne5;Tns2;Pecam1;Sox18;Depp1;Kctd12;Klhdc8b;Ano2;Thsd7a;Cd109;Ldlrad2;Mgst2;Cgnl1;Naxe;Fnbp1l;Arhgef17;Spry1;Dnajb4;Marcksl1;Efnb2;…	-2.07598	0	0	0	Clu;Bgn;Sult1e1;Vwf;Postn;Gpr146;Ace;Rnase1;Crot;Aif1l;Itga10;Tspan18;Mgp;Wsb1;Vash1;Pald1;Nid1;Cd34;Lrp5;Myh10;Magi1;Creb3l1;Lmo2;Tns2;Gsn;Gimap7;Emcn;Ablim1;Igfbp4;Dll4;Gchfr;Mmrn1;Arhgef17;Adamts18;Ldb2;Plxnd1;Thsd7a;Mid2;Ppp1r16b;Pecam1;Cd109;Vwa1;Lmcd1;Lpar6;Cpne5;Wscd1;Btg2;Filip1;Kctd12;Calcrl;Clec14a;Hmcn1;Ano2;Efnb2;2900026A02Rik;Hspg2;Sema6c;Agfg2;Cgnl1;Schip1;Ldlrad2;Depp1;Klhdc8b;Id1;…	-2.00022	0	0	0	Tspan18;Ace;Vwf;Fndc5;Clu;Vwa1;Chrna1;Gpr146;Dll4;Pald1;Olfml3;Nid1;Sox18;Nid2;Ablim1;Cd34;Plxnd1;Hmcn1;Mid2;Gchfr;Filip1;Emcn;Itga10;Cgnl1;Schip1;Mgp;Tspan15;Vash1;Adgrl2;Cpne5;Adgrf5;Calcrl;Klhdc8b;Gimap7;Lpar6;Cd109;Pecam1;Rassf2;Sparc;Gsn;Myh10;Kdr;Ldb2;Trp53i11;Rnase1;Efnb2;Igfbp4;Fnbp1l;Tns2;Mmrn1;Spry1;Mansc1;Pcdh12;Efcab14;Depp1;Bgn;Kctd12;Lrp5;Lpcat2;Sulf2;Wsb1;Rnf19a;Dnajb4;Maged1;Lmo2;…	-1.98544	0	0	0	Sult1e1;Bgn;Clu;Gpr146;Postn;Rnase1;Crot;Gchfr;Itga10;Mgp;Ace;Vwf;Aif1l;Cd34;Emcn;Gimap7;Gsn;Creb3l1;Cd200;Olfml3;Lmcd1;Dll4;Igfbp4;Clec14a;Tspan18;Ldb2;Schip1;Btg2;Mgst2;Wsb1;Adamts18;Pecam1;Lpar6;Ano2;Pald1;Nid1;Calcrl;Ldlrad2;Laptm4b;Magi1;Mpzl2;Naxe;Cpne5;Kctd12;Sox18;Marcksl1;Wscd1;Klhdc8b;Mansc1;Myh10;Mmrn1;Id1;Grk5;Tspan6;Trappc6a;Lmo2;Filip1;Vash1;Hmcn1;Bmx;Dnajb4;Mid2;Vwa1;Cd109;2900026A…	-2.70166	0	0	0	Postn;Filip1;Fabp4;Mgp;Cpne5;Cpa3;Gchfr;Clu;Cd200;Bgn;Ace;Sox18;Gpr146;Dll4;Depp1;Rnase1;Gimap7;Olfml3;Cd34;Thsd7a;Vash1;Sema6c;Ablim1;Nid1;Tspan18;Vwf;Mmrn1;Ppp1r16b;Creb3l1;Lmo2;Magi1;Schip1;Klhdc8b;Gimap4;Fam124b;Kit;Igfbp4;Marcksl1;Ntn4;Fnbp1l;Ldb2;Tspan15;Aif1l;Gsn;Chrna1;Myh10;Fabp5;Chst1;Itga10;Clec14a;Gimap6;Arhgef17;Pim3;Sulf2;Mmp2;Pecam1;Btg2;Mgst2;Eva1a;Trp53i11;Lpar6;Ldlrad2;Ano2;Cgnl…	-1.00638	0.427621	0.513716	0.825301	Mmrn1;Igfbp4;Mctp1;Chrna1;Sema6c;Rnase1;Cd109;Tspan18;Kctd12;Mmp2;Id3;Fabp5;Tmem163;Hspg2;Calcrl;Cxcr4;Hmcn1;Arhgef17;Clec14a;Mgp;Bgn;Fam89a;Sox18;Pdcd4;Ccnb1;Id1;Dchs1;Ppp1r16b	-1.97216	0	0	0	Mgp;Postn;Itga10;Nid2;Kit;Vwf;Cxcr4;Mmp2;Trp53i11;Fam124b;Mctp1;Wscd1;Dchs1;Nox4;Ldb2;Rnase1;Creb3l1;Tspan18;Spry1;Cd200;Dll4;Cd109;Mmrn1;Clec14a;Sox18;Bgn;Mdfi;Pcdh10;Plxnd1;Angpt2;Eva1a;Tmem163;Sema6c;Sulf2;Chst1;Mpzl2;Prex1;Mgst2;Vash1;Itgae;Hspg2;Fabp4;Pdcd4;Filip1;Bmx;Ablim1;Id3;Gimap6;Rgs3;Calcrl;Lmo2;Pald1;Adgrl2;Arhgap18;Sema6b;Tbx1;Gsn;Lpar6;Lpcat2;Tspan6;Cd93	-0.922321	0.635213	0.64318	0.989	Gimap7;Chst1;Rassf2;Kit;Vash1;Mmp2;Fabp5	1.6162	0	0.00229008	0.003	Rnase1;Nox4;Kit;Pcdh12;Cxcr4;Cd109;Angpt2;Ccnb1;Nid1;Pgf;Eva1a;Creb3l1;Chst1;Mmrn1;Trp53i11;Arhgap18;Pcdh10;Postn;Marcksl1;Nrgn;Tmem163;Nid2;Lxn;Rassf2;Fam124b;Sparc;Fam89a;Rarb;Samsn1;Vash1;Mid2;Tspan6;Hspg2;Tyms;Mansc1
7	HuAEC_TNF_Up	1.75307	0	0	0	Lamc2;Slc7a2;Rspo3;Inhba;Lypd1;Adtrp;Tnfrsf9;Cldn14;Fst;Esm1;Tgfb2;Tfpi2;Pmaip1;Slc7a5;Trib1;Atf3;Abi3bp;Lpxn;Alox5ap;Sgk1;Ptgs2;Trib3;Il1rl1;Lamb3;Phgdh;Eif4ebp1;Ctss;Cd44;Rtp4;Trim14;Mthfd2;Bmp2;Tnfsf15;Hmga2;Chac1;Helz2;Shmt2;Asns;Cx3cl1	2.419	0	0	0	Rspo3;Fst;Adtrp;Slc7a2;Lamc2;Abi3bp;Cldn14;Traf1;Esm1;Inhba;Ano9;Pmaip1;Lypd1;Sgk1;Tgfb2;Cd44;Atf3;Il1rl1;Tfpi2;Cx3cl1;Nrg1;Epsti1;Trib1;Hmga2;Serpinb2;G0s2;Trib3;Trim14;Tnfrsf9;Usp18;Mthfd2;Lpxn;Phgdh;Atp1b1;Gdf15;Ccl20;Eif4ebp1;Isg15;Ptx3;Vegfc;Ctss;Asns;Oasl1;Irak2;Serpinb8;Slc7a5;Chac1;Ifi44;Shmt2;Tnfsf15;Psat1;Tnfsf18;Noct;Helz2;Pck2;Ddit3;Ifi44l;Eif2ak2;Nav3;Bmp2;Cebpg;Rtp4;Mylk;Larp6;Tymp;…	-1.73898	0	0.000329121	0.001	C1ra;Cd74;Ano9;Cx3cl1;Cfb;C1qtnf1;Ebi3;Ifi30;Il18bp;Ccl5;Gch1;Gbp3;Mylk;Tlr3;Sod2;AA467197;Dhx58;Parp14;Lamb3;Sema3d;Ctss;Icam1;Il4i1;Samd9l;Tymp;Noct;Tnfrsf9;Birc3;Bst2;Tnfsf15;Rtp4;Ddx60;Ifih1;Tnfaip3;Ccl20;Cmpk2;Apol6;Ube2l6;Ly6e;Ifit2;Oas3;Tnip3;Tap2;Samhd1;Tap1;Il6;Nfkbiz;Slc15a3;Csf2;Ifi35;Slc7a11;Oas2;Vegfc;Isg20;Ifi44l;Dtx3l;Casp1;Rsad2	1.99782	0	0	0	Slc7a2;Lamc2;Traf1;Tnfsf15;Cx3cl1;Rspo3;Sod2;Oas3;Abi3bp;Fst;Cldn14;Atf3;Slc7a5;Adtrp;Tap2;Tnfrsf9;Trib1;Lypd1;Esm1;Tfpi2;Trim14;Nav3;Helz2;Tgfb2;Irak2;Sgk1;Apol6;Dtx3l;Ctss;Dcbld2;Ano9;Eif2ak2;Epsti1;Csf2;Cd44;Nfkbiz;Ccl20;Nrg1;Pmaip1;Ptgs2;Evc;Parp14;G0s2;Sesn2;C1qtnf1;Oas2;Npc1;Alox5ap;Ifi44l;Ifi44;Tnfaip3;Mthfd2;Noct;Il1rl1;Samhd1;Ddx60;Bmp2;Stat1;Oasl1;Inhba;Vegfc;Usp18;Phgdh;Xaf1;Mylk;Icam1	2.28275	0	0	0	Slc7a2;Lamc2;Il1rl1;Lamb3;Rspo3;Ccl20;Csf2;Adtrp;G0s2;Hmga2;Nrg1;Cd44;Tfpi2;Abi3bp;Sgk1;Errfi1;Ptx3;Ptgs1;Il6;Sema3d;Nav3;Slc7a5;Lpxn;Fst;Trib1;Traf1;Asns;Dcbld2;Tnfaip3;Inhba;Nfkbiz;Stc2;Lypd1;Psat1;Serpine2;Csgalnact2;Mthfd2;AA467197;Ptgs2;Cldn14;Trim14;Vegfc;Alox5ap;Hpse;Pck2;Esm1;Vegfa;Tnfrsf9;Atf3;Slc7a11;Sod2;Tnfsf18;Serpinb8;Chac1;Npc1;Shmt2;Tap2;Eif4ebp1;Atp1b1;Cbs;Tgfb2;Trib3;Slc3a2;Larp…	-0.973087	0.501767	0.520089	0.894578	Fst;Il1rl1;Serpinb2;Mx1;Rspo3;Ccl5;Tnfsf15;Rsad2;Cd44;Tnfsf18;Lpxn;Ccl20;Hmga2;Il6;Vegfa;Cbs;Abi3bp;Atp1b1;Cmpk2;Serpinb8	-1.51068	0.00603622	0.00342649	0.00818833	C1qtnf1;Cfb;Il6;Rspo3;G0s2;Slc7a2;Tnip3;Bmp2;C1ra;Ccl5;Irf7;Oas1g;Esm1;Nupr1;Stard10;Tap1;Lamc2;Ifit2;Isg20;Trib3;Stc2;Slc7a11;Tnfrsf9;Epsti1;Abi3bp;Larp6;Il18bp;Batf2;Inhba;Tap2;Sema3d;Serpinb8;Cx3cl1;Oas3;Trim14;Ifi44;Gbp3;Casp1;Dhx58;Oasl1;Mx1;Gtpbp2;Stat1;Rsad2;Fst;Lrrc49;Ifit3b;Ifih1;Irak2;Hpse;Pck2;Herc6;Traf1;Parp14;Dtx3l;Cmpk2;Trex1;Antxr2	1.06109	0.331081	0.871387	0.183	Mx1;Slc41a2;Nav3;Ptx3;Serpinb8;Ctss;Psat1;Rspo3;Antxr2;Abi3bp;Npc1;Slc7a11;Phf11c;Il4i1;Casp1;Dhx58;Tlr3	0.967637	0.505447	0.639389	0.786	Stc2;Il4i1;AA467197;Slc15a3;Ccl5;Phf11c;Tnfrsf9;Mx1;Antxr2;Cd74;Ifit2;Lacc1;Asns;Evc;Abi3bp;Lamc2;Serpine2;Psat1;Tfpi2;Chac1;Gdf15;Mthfd2;Serpinb8;Ifih1;Dhx58;Cfb;Trib1;Tnfaip3;Csgalnact2;Inhba;Casp1;Slc7a11;Ctss;Phgdh;Gtpbp2
8	p3_iPSC_EC_CHIRvDMSO_PMID34755601_Up	-1.66708	0.00106496	0.00104022	0.003	Mmp28;Abcg3;Col3a1;Cyp1a1;Apcdd1;Ace;Dpep1;Vwf;Insr;Sesn3;A2m;Txnip;Tcn2;Emcn;Cd34;Ppm1h;Tmem37;Nhsl2;Pllp;Hes1;Asah1;Samd12;Lpar6;Spta1;Cavin2;Galnt18;Pcdh19;BC028528;Ddit4;Mfng;Shisa2;Npc2;Efnb1;Itga11;Ntn4;Nid2;Socs2;Car8;Homer3;Evl;Tmem140;Mknk2;Tlr4;Crmp1;Nudt14;Csrp2;Bst1;Mylk2;Ankrd12;Man1a;Nfkbia;Rragb;Klf12;Icam1;Rell1;Ppm1l;Rragd;Nrep;Cntnap3;Slc12a2;Ap1s2;Chrna7;Lmbr1;Igfbp3;Abca1;Myo1…	-1.52453	0.00691244	0.00556586	0.03	Mmp28;Abcg3;Cyp1a1;Vwf;Insr;Dpep1;Ace;Col3a1;A2m;Txnip;Sesn3;Apcdd1;Tcn2;Ppm1h;Cd34;Samd12;Nhsl2;Emcn;Pcdh19;Tmem37;Hes1;Shisa2;Asah1;Cavin2;Pllp;Lpar6;Mfng;Socs2;Mknk2;Efnb1;Abca1;Shroom1;Ddit4;Evl;Itga11;BC028528;Crmp1;Spta1;Tlr4;Ntn4	-1.7885	0	0	0	Insr;A2m;Col3a1;Ace;Vwf;Pllp;Car8;Galnt18;Itga11;Ppm1h;Tcn2;Shisa2;Spta1;Nid2;Cd34;Emcn;Nhsl2;BC028528;Slc12a2;Cyp1a1;Crmp1;Cited4;Asah1;Cyb5a;Icam1;Gramd2b;Myo1b;Lpar6;Npc2;Rell1;Bst1;Samd12;Sesn3;Tcim;Cavin2;Qpct;Mylk2;Ebf1;Rragd;Tmem140;Homer3;Efnb1;Lmbr1	-1.74774	0	0	0	Mmp28;Abcg3;Dpep1;Cyp1a1;Col3a1;Rbp1;Insr;Txnip;A2m;Tcn2;Ace;Vwf;Cd34;Emcn;Ddit4;Sesn3;Hes1;Pcdh19;Asah1;Tmem37;Nhsl2;Mylk2;Cavin2;Lpar6;Pllp;Samd12;Igfbp3;Mfng;Slc2a1;BC028528;Nfkbia;Grk5;Efnb1;Lsr;Npc2;Slc3a2;Socs2;Evl;Csrp2;Ppm1h;Bst1;Rpp25;Gramd2b;Ankrd12;Nudt14;Homer3;Car8	-2.09261	0	0	0	Mmp28;Sesn3;Tmem37;Col3a1;Ccdc178;Dpep1;Ace;A2m;Cd34;Itga11;Abcg3;Vwf;Insr;Rnase6;Fam124b;Pcdh19;Spta1;Apcdd1;Tcn2;Ntn4;Cavin2;Hes1;Fabp5;Nhsl2;Homer3;Msmp;Lpar6;Rgcc;Emcn;Rragb;Shroom1;Asah1;BC028528;Tspan13;Abca1;Nrep;Nudt14;Sat1;Pllp;Cyp1a1;Cables1;Grk5;Cntnap3;Sox4;Socs2;Evl;Nox4;Chrna7;Jag2;Chd3;Samd12;Mfng;Znrf1;Cyb5a;Itm2a;Tdrp;Lmbr1;Ppm1l;Npc2	-1.05317	0.322034	0.465919	0.707831	Mylk2;Car8;Itga11;Lpl;Ank;Ddit4;Nrep;Mmd;Bri3;Col3a1;Id3;Fabp5;Msmp;Nt5dc2;Efnb1;Evl;Chd3;Ociad2;Itm2a;Sox4;Abca1;Csk;Pcdh19;Il17rd;Tspan13;Gng2;Txnip;Celf2;Ccni;Abcg3;Cdh2;Rpl23;Tcf3;Fat1;Klf12;Abtb2;Bpgm;Rpl13a;Sesn3;Irf2bp2;Vwf;Cubn;Insr;Tmem140;Fhl4;Cited4;Csrp2;Mknk2;Col15a1;BC028528;Ace	-1.2625	0.0508806	0.0427241	0.125896	Dpep1;Col15a1;Hp;Nid2;Rbp1;Vwf;Itga11;Fam124b;Sox11;Nox4;Ank;Abca1;Man1a;Gng2;Pllp;Tspan13;Col3a1;Chrna7;Mmp28;Kif1a;Nrep;Myo1d;Gpr143;Tcim;Apcdd1;Inhba;Id3;Mfng;Slc12a2;Rragd;Hes1;Lpar6;Ddit4;Npc2;Efnb1;Grap	0.797135	0.931973	0.946532	0.508	Kif1a;Col15a1;Dpep1;Dkk2;Mmp28;Ppm1l;Rgs10;Fhl4;Rragb;Chd3;Tmem37;Gng2;Fam124b;Tead1;Ppm1h;Car8;Agap3;Npc2;Cited4;Ttl;Asah1;Lpar6;Abca1;Mlf1	0.80098	0.912162	0.920229	0.939	Nox4;Msmp;Crmp1;Gtf2ird2;Tlr4;Fhl4;Bst1;Sox4;Gpr143;Abcb9;Nid2;Fam124b;Rell1;Slc12a2;Gng2;Cdh2;Sesn3;Gdf15;Pcdh19;Abca1
9	PMID38168276_Dementia_BrainEC_Down	-1.5871	0	0.00161812	0.007	Pknox2;Jph4;Clec3b;Ace;Dpep2;Rp1;Rassf9;Zfp467;Tspan18;Gng7;Klhl3;Syt17;Cracr2b;Rgs7bp;Vill;Gnrh1;Lfng;Cpxm2;Prrg2;Gstm7;Colq;Pcdhgb7;Slc7a8;Kif26a;Pcdhga6;Dbp;Hmcn1;C1qtnf4;Ephx2;Scart1;Pcdhb2;Tet1;Hesx1;Rhod;Gpc5;Ppp1r9a;Trappc3l;Pcdhga7;Pdk2;Lrrtm2;Amot;Lrrc75b;Lrrc66;Sec16b;Zfp879;Iffo1;Ctso;Snn;Impa2;Tm7sf2;Spock3;Gpr85;Them6;Sptb;Lrp4;Syngr1;Glmp;Nid2;Nptxr;Dgki;Tesc;Ankrd45;Lrrc2;Clybl;Sal…	-1.68665	0	0.000556586	0.002	Clec3b;Pknox2;Dpep2;Jph4;Ace;Kif26a;Tspan18;Zfp467;Vill;Lfng;Rassf9;Gnrh1;Colq;Klhl3;Prrg2;Cracr2b;Gng7;Pcdhga6;Lrrtm2;Nptxr;Amot;Syt15;Sbk1;Rgs7bp;Hesx1;Pcdhgb7;Syt17;Sec16b;Lrp4;Ppp1r9a;Pcdhb2;Tet1;Cpxm2;Stag3;Slc7a8;Pcdhga7;Pde8b;Dbp;Reep1;BC034090;Ovgp1;Lrrc75b;Lrrc66;Gstm7;Hmcn1;Iffo1;Kdm5d;Pdk2;Trim45;Ankdd1b;Kifc2;Ephx2;Sh3tc2;Acox2;Clybl;Zfp879;Spef2;Lrrc37;Rhod;Syngr1;Gpcpd1;Sall4;Lrrc2;…	-1.38505	0.017585	0.0259182	0.101	Tspan18;Ace;Rgs7bp;Cpxm2;Zfp467;Pcdhga7;Greb1;Vill;Tet1;Trappc3l;Nid2;Lfng;Klhl3;Rassf9;Snn;Lbh;Pcdhga6;Hmcn1;Pcdhgb7;Lrrtm2;Dgki;Prrg2;Rhod;Tcfl5;Nod2;Syt17;Gpr63;Wnk3;6430571L13Rik;Ctso;Adamts16;Tmigd3;Dbp;Slc7a8;Gstm7;C1qtnf4;Gatm;Sec16b;Glmp;Spata21;Zfp879;Fmo4;Pdk2;Rtp4;Gpc5;Id2;Spock3;Them6;Amot;Aldoc;Sall4;Pomc;Mark1;Iffo1;Sbk1;Apba1;Nkd2;C130074G19Rik;Tmc1;Skap1;Kdm5d;Prrt3;Pcdhb2;Syngr1;…	-1.67395	0	0	0	Clec3b;Slc14a1;Jph4;Pknox2;Scart1;Rbp1;Rp1;Rassf9;Cracr2b;Ace;Zfp467;Syt17;Gng7;Pcdhb2;Ephx2;Lfng;Klhl3;Sptb;Gnrh1;Gstm7;Tspan18;C1qtnf4;Dpep2;Vill;Cpxm2;Gdpd1;Ppp1r9a;Gpr85;Rgs7bp;Kif26a;Impa2;Spock3;Rhod;Syn1;Prrg2;Fmo4;Pcdhgb7;Crtc1;Ppil6;Dbp;Lrrc75b;Bambi;Them6;Colq;Lrrc2;Gpcpd1;Acox2;Lipt1;Neurl1a;Creb3l4;Glmp;Pdk2;Fggy;Clybl;Tm7sf2;Iffo1;Nptxr;Pcdhga6;4931414P19Rik;Arv1;Zfp879;Bfsp1;Tet1;Hm…	-1.76599	0	0	0	Spock3;Reep1;Sptb;Creg2;Ace;Dpep2;Cracr2b;Sbk1;Il16;Tspan18;Pcdhgb7;Gng7;Pcdhb2;Rassf9;Pcdhga6;Dhrs3;Zfp467;Sec16b;Rab3c;Purg;Tm7sf2;Syt17;Syngr1;Cpxm2;Klhl3;Dbp;Xpnpep2;Sall4;Gstm7;Pcdhga7;Rhod;Vill;Hesx1;Lrrtm2;Chst7;Pdk2;Rtp4;Tlr6;Cd72;Zfp821;Slc44a5;Spns3;C1qtnf4;Scart1;Prrg2;Gpr85;Calhm5;Hmcn1;Fank1;Lrrc75b;Kif26a;Sh3tc2;Tet1;Fggy;Abhd8;Alkbh7;Snn;Thbs3;Apba1;Ctso;Srrm3;Mpnd;Aldoc;Rogdi;Acox…	-1.09743	0.207516	0.45719	0.591365	Slc17a8;Cpxm2;Kcnn2;Cyp7b1;Grem2;Sox12;Greb1;Gpr63;Car4;Hcn2;Slc5a9;Pcdhb3;Gng7;Nlrc3;Maf;Crlf1;Cyp46a1;Colq;Id2;Slco1a4;Creb3l4;Clec2l;Sdk2;Ephx2;Slc7a8;Tspan18;Ephb6;Neurl1a;Lrp4;Tubb4a;Impa2;Ovgp1;Sirpa;Tcfl5;Prss12;Hmcn1;Gpr85;Il16;Pcdhgb7;Snn;Wdr90;Zfp821;Zfp467;Maml3;Igf1;Hhipl2;Lrfn4	-1.55588	0	0.00321234	0.00511771	Chodl;Nrsn1;Acox2;Diras2;Eya2;Syt15;Nid2;Cpxm2;Rbp1;Dpep2;Rab38;Sec16b;Lrp4;Jph4;Il16;Thbs3;Hhipl2;Vill;Tspan18;Pde8b;Greb1;Sptbn2;Dpysl4;Prrt2;Spock3;Prss12;Zfp879;Syt13;Cnih2;Pcdhga7;Cyp7b1;Igf1;Stag3;Kif26a;Atp1b2;Pcdhb3;Cyp46a1;Chst7;Fbxl16;Aldoc;Ephb6;Slc1a7;Trpc6;Synpr;Pcdhgb7;Gsap;Slc5a9;Cfap69;Ephx2;Pcdhb2;Ctso;Anxa9;Slco1a4;Snn;Dhrs3;Cplx2;Tlr6;Syngr1;Kcnip1;Kdm5d;Maf;Pcdhga6;Chd5;Rhobtb…	1.06107	0.259259	0.435694	0.183	BC034090;Nrsn1;Diras2;Lrrc75b;Kcnq2;Neurl1a;Sptb;Nlrc3;Fam78b;Atp1a3;Ddn;Gsap;Fbxo41;Ppil6;Aldoc;Syn1;Sox12;Slc4a8;Lrrtm2;Vill;Atp2b2;Samd5;Trpc6;Creb3l4;Il16;Nptxr;Hykk;Pcdhga7;Ildr2;Trim17;Crtc1;Gnrh1;Upp2;Dbp;Spata1;C1qtnf4;Prrg2;Timm10;Map10;Lgi4;Tesc;Cpxm2;Ppp1r9a;Chst7;Tll1;Pecr;Cyp7b1;Homez;Arv1;Kcnn2;Astn1	0.987417	0.492925	0.727672	0.756	Adgrd1;Zfp879;Slc5a9;Xpnpep2;Lgi4;Sec16b;Il16;Fank1;Klhl3;Sptbn2;Crlf1;Gtf2ird2;Cplx2;Maml3;Phf24;Sirpa;Nlrc3;Lipt1;Slc4a8;Dbp;Nrgn;Tll1;Ncam1;Tef;Nid2;Rab38;Gspt2;Htr2a;Impa2;Pip5k1b;Tlr6;Mars2;Rnasel;Nptxr;Dach2;Purg;Pcyox1l;Lrrtm2;Tmem185a;Ovgp1;Ajuba;Rgs7bp
10	p3_iPSC_EC_CHIRvDMSO_PMID34755601_Down	-1.41308	0.010395	0.0145631	0.082	Postn;Thy1;Clu;Col1a2;Npr1;Fxyd6;Timp3;Col1a1;Nynrin;Lyve1;Pcsk6;Slc30a3;Lum;1700025G04Rik;Slc27a3;Col6a1;Thbd;Exoc3l2;Fbn1;Kcnk6;Deptor;Clstn3;Ehd2;Creb3l1;Ackr3;Tmod1;Tmcc3;Tek;Nos3;P4htm;Igfbp5;Nptx2;Plcb2	1.49292	0	0	0	Id4;Dkk1;Sirpa;Plau;Gins2;Asf1b;Cd44;Uhrf1;Mybl2;Aurkb;Ccnb1;Slit2;Plk1;E2f1;Trip13;Rrm2;Ube2c;Cdca8;Kit;Bub1b;Cdc20;Cdc6;Ccnb2;Cdk1;Dlgap5;Prc1;Mcm10;Itga4;Hmga1;Racgap1;Arsj;Kif23;Mcm4;Hmmr;Kif20a;Tpx2;Cep55;Nusap1;Kif11;Ccna2;Bub1;Csrp1;Shcbp1;Spag5;Tk1;Nek7;Ndc80;Hhip;Foxm1;Kif4;Arhgap11a;Msc;Pitpnm1;Dhfr;Mme;Ncapg;Slc7a5;Mcm6;Hjurp;Melk	-1.20402	0.120919	0.116114	0.46	Thy1;Npr1;Pcsk6;Fxyd6;Nynrin;Timp3;Lum;Clstn3;Clu;Nptx2;Slc2a10;Col1a2;Ackr3;Slc27a3;Lox;P2rx4;Nemp1;Ehd2;Fbn1;Col5a1;Slco3a1;Col6a1;Bst2;Lyve1;Thsd4;Kcnk6;Cmpk2;P3h3;Slc43a3;Col1a1;Crybg1;Itpr3;Oaf;Tmod1;Igfbp5;P4htm;Asph;Lgr4;Cacna2d1;Nnmt;1700025G04Rik	-1.52753	0.00510856	0.00371901	0.018	Thy1;Clu;Postn;Col1a2;Timp3;Lum;Lyve1;Npr1;Fxyd6;Tmod1;Thbd;Slc27a3;Angptl4;Slc30a3;Col6a1;Deptor;Creb3l1;1700025G04Rik;Ackr3;Kcnk6;Exoc3l2;Nynrin;Antxr1;Plcb2;Msc;Ehd2;Fbn1;P4htm;Llgl2;Tmcc3;Col1a1;Eva1c;Tek	-1.24156	0.108672	0.0903342	0.399	Postn;Lyve1;Timp3;Col1a2;Npr1;Clu;Nynrin;Exoc3l2;Col1a1;Clstn3;Creb3l1;Kit;Slc2a10;Colec12;Loxl1;Ak5;1700025G04Rik;Pcdh10;Slc27a3;Klhl13;Myl9;Efemp1;Ehd2;P3h3;Ackr3;Meis1;Kdelr3;Cercam;P4htm	-1.22665	0.0816667	0.482128	0.252008	Adam23;Igfbp5;Thy1;Deptor;Col6a1;Col1a1;Arsj;Col1a2;Scarf2;Cd44;Loxl1;Cacna2d1;Slc27a3;Ak5;Shcbp1;Col5a1;Fxyd6;Bub1;Ccnb2;Sirpa;Steap1;Plk1;Fbn1;Cercam;Cmpk2;Ndc80;Nusap1;Hmmr;Ccnb1;Dlgap5;Antxr1;Tmod1;Racgap1;Foxm1;Ube2c;Csf2rb;Hmgb2;Kif20a;Bub1b;Melk;Trip13;Ccna2;C1qtnf6;Kif11;Colec12;Tk1;Cdc20;Npr1;Ccnf;Phf19;Pcsk6;Top2a;Slit2;Lgr4;Arhgap11a;Dtl;Cdk1;Ncapg;Tmcc3;Prc1	2.1367	0	0	0	Tagln;Nptx2;Myl9;Mybl2;Cdc6;Mcm10;Rad51;Kif4;Shcbp1;Ube2c;Mki67;Rrm2;Kif11;Ncapg;Ccna2;Fanci;Asf1b;Plk1;Cdc20;Cep55;Bub1;Spag5;Ccnb2;Tk1;Ccnb1;Mcm5;Kif23;Dlgap5;Kif20a;Ndc80;Trip13;Top2a;Dtl;Ncapg2;Prc1;Cdca8;Aurkb;Nusap1;Melk;Hmmr;Tpx2;Racgap1;Cdk1;Ccnf;Lmnb1;Tcf19;Foxm1;Bub1b;Arhgap11a;Tpm2;Ncapd2;Uhrf1;Itga4;Phf19;Mcm4;Krt8;Mcm7;Hmgb2;Ak5;Lyve1;Dhfr;Sorbs1;Arsj;Gins2;Tinagl1;Plaur	-1.17695	0.218787	0.531839	0.633	Asf1b;Aurkb;Nptx2;Plau;Col6a1;Ncapg;Plk1;Cercam;Nusap1;Top2a;Kif23;Kit;Itga4;Pcdh9;Col5a1;Steap1;Tk1;Ndc80;Ncapg2;Kif20a;Dhfr;Rad51;Rrm2	1.84083	0	0	0	Shcbp1;Bub1b;Cep55;Hmmr;Pcsk6;Tpx2;Melk;Dlgap5;Cdca8;Aurkb;Kif11;Cdk1;Plk1;Ube2c;Racgap1;Kit;Bub1;F2rl3;Dtl;Rad51;Mki67;Ccnf;C1qtnf6;Spag5;Nusap1;Prc1;Itga4;Ccnb1;Trip13;Ccna2;Kif20a;Ccnb2;Oaf;Kdelr3;Sirpa;Creb3l1;Fxyd6;Ncapg;Top2a;Adgrl3;Pcdh10;Postn
11	PMID38168276_Dementia_BrainEC_Up	1	1	0.49569	0.11	Aox1;Slc6a15;Adam12;Tgfbi;Lpar1;Plau;Slit2;Ccbe1;Pappa;Vgll3;Stac;Csf3;Lgals3bp;Adgra3;Nudt15;Syt14;Fosl1;Mnd1;Cdcp1;Gpr4;Ckap2l;Prr7;Trib1;Abi3bp;Midn;Mmp14;Fbl;Fat1;E2f7;Cebpb;Racgap1;Eif5a;Prrx1;Uhrf1;Clmp;Kif18b;Plk1;Twnk;Aurka;Ptgs2;Il1rl1;Mrto4;Bub1b;Ap1s1;Kif2c;Mpp4;Diaph3;Alcam;Phgdh;Ctss;Cd44;Mthfd1l;Psmc3ip;Birc5;Maff;Xrcc2;Nme1;Ttk;Gtse1;Foxm1;Fap;Cdca5;Aurkb;Fasn;Lgals1;Kif18a;Asf1b;K…	2.22939	0	0	0	Aox1;Slc6a15;Lpar1;Adam12;Ccbe1;Tgfbi;Plau;Mnd1;Abi3bp;Stac;Fosl1;Gfpt2;Nudt15;Prrx1;Asf1b;Birc5;Pbk;Cd44;Psmc3ip;Aurka;Pag1;Uhrf1;Il1rl1;Syt14;Fat1;Socs1;Aurkb;Pttg1;Cdcp1;Ccnb1;Slit2;Plk1;Prr7;Pclaf;Gpr4;Rrm2;Prr16;Trib1;Hmga2;Gtse1;Bub1b;Cdk1;Dlgap5;Cdca5;Nuf2;Clspn;G0s2;Ckap2l;Lgals1;Mcm10;Cenpu;Kif18a;Kif2c;Vgll3;Diaph3;Nme1;Kif18b;Adgra3;Cenpe;Racgap1;Fap;Bag2;Clmp;Neil3;Arsj;Kif23;Maff;Nca…	1.38379	0	0.0106838	0.01	Tgfbi;Aox1;Adam12;Lpar1;Slit2;Slc6a15;Stac;Angptl4;Vgll3;Gprc5a;Plau;Mpp3;Prr7;Mnd1;Mybl1;Nexn;Aurkb;Fbl;Nudt15;Adgra3;Plk1;Ckap2l;Gpr4;Birc5;Aurka;Twnk;Kif2c;Kif18b;Troap;Krt18;Srpx2;Igfbp6;Antxr1;Pbk;Kif20b;Ttk;Ccbe1;Nme1;Ncaph;Creb3l1;Fbxo5;Clmp;Xrcc2;Impdh2;Bub1b;Gtse1;Ccnb1;Eif5a;Shcbp1;Mthfd1l;Mcm10;Diaph3;Mtcl1;Asf1b;Racgap1;Rrm2;Cdca5;Kif4;Mpp4;Aspm;Lama1;Dlgap5;Pttg1;Pclaf;Cenpe;Mrto4;Tr…	1.28169	0	0.025	0.028	Slc6a15;Aox1;Midn;Adam12;Vgll3;Mmp14;Slit2;Smcr8;Ap1s1;Syt14;Notch2;Dock10;Stox1;Aldh1l2;Zfp217;Abi3bp;Chsy3;Slc39a7;Rftn1;Igf2bp3;Prrx1;Prr16;Plau;Racgap1;Cdcp1;Eif5a;Adgra3;Fat1;Trib1;Mical2;E2f7;Gfpt2;Mt1;Kif18b;Twnk;Tgfbi;Zfp598;Polq;Pnpla3;Ptk7;Kif14;Fasn;Maff;Cadm4;Foxm1;Tenm3;Ckap2l;Csf3;Stac;Irak2;Lmnb1;Fap;Pde3a;Prr11;Nudt15;Cip2a;Mtcl1;Ccbe1;Bnc1;Mme;Ctss;Chst2;Ubash3b;Ggt7;Prps1;Kif11;…	2.01796	0	0	0	Wnt5b;Sema3c;Aox1;Clmp;Zfp804a;Il1rl1;Slit2;Cdcp1;Lpar1;Mt1;Tgfbi;G0s2;Hmga2;Slc6a15;Prr16;Cd44;Alcam;Pag1;Cenpe;Nexn;Bnc1;Gprc5a;Ccdc15;Abi3bp;Fosl1;Ccbe1;Dock10;Errfi1;Adam12;Csf3;Ptx3;Notch2;Kif20b;Ubash3b;Hells;Pitx1;Atad5;Depdc1a;Aldh1l2;Mybl1;Ddias;Mnd1;Adamts6;Kif18a;Clspn;Ccdc3;Polq;Gfpt2;Stc1;Ckap2l;Prr7;Gpr4;Kif11;Ly6k;Mcm10;Cdca7;Xrcc2;Trib1;E2f7;Nudt15;Adamtsl1;Hk2;Col6a2;Ddx21;Mki67;…	-1.17891	0.05625	0.354946	0.344378	Fap;Pappa;Tgfbi;Stac;Prrx1;Adamtsl1;Ccdc3;Enpp1;Il1rl1;Plagl1;Cadm4;Mnd1;Col6a1;Ttc39c;Zfhx4;Col6a2;Runx2;Kcnq5;Col1a1;Lrp1;Ddit4;Gins1;Clmp;Arsj;Ptk7;Col1a2;Fgf2;Nr2f1;Midn;Cd276;Cd44;Loxl1;Pcolce;Snai2;Hmga2;Bche;Adamts2;Ubash3b;Kctd12;Timp1;Shcbp1;Sema4c;Col3a1;Mpp4;Blm;Kif18a;Bub1;Mical2;Dpp4;Abi3bp;Gbp5;Pclaf;Mt1;Ezr;Bcat1;Plk1;Efnb1;Fbn1;Nuf2;Cdca3;Ndc80;Mmp14;Nusap1;Bgn;Krt18;Birc5;Socs1;A…	1.83243	0	0	0	Il1rl1;Csf3;Myl9;Neil3;Igfbp2;Mcm10;Knl1;Pbk;Rad51;Kif4;Ckap2l;Troap;Shcbp1;Prr11;Mki67;Rrm2;Ttk;Birc5;Ptx3;Depdc1a;Kif11;Ncapg;Slc6a15;Fbxo5;Fanci;Kif18b;Asf1b;Plk1;Aspm;Cep55;Bub1;Polq;Nuf2;Tk1;Ccnb1;Kif23;Cdca2;E2f7;Dlgap5;Clspn;Kif2c;Aurka;Brip1;Cenpi;Ndc80;Pclaf;Cenpe;Phlda2;Cdca3;Top2a;Dtl;Kif14;Chtf18;Cenpf;Diaph3;Aurkb;Ncaph;Fancb;Nusap1;Hells;Melk;Fam83d;Hmmr;Tpx2;Brca2;Racgap1;Kif20b;Ki…	-0.965728	0.586242	0.831669	0.979	Col6a3;Asf1b;Itgbl1;Cenpi;Aurkb;Plau;Col6a1;Ncapg;Cdca3;Met;Plk1;Tg;Diaph3;Adamts2;Nusap1;Fap;Fam83d;Pygl;Cct6b;Top2a;Kif23;Nkrf;Adamts9;Mthfd2;Col6a2;Blm;Plagl1;Tk1;E2f7;Stk17b;Ndc80;Pla1a;Trim59;Nudt15;Igfbp2;Rad51;Rrm2;G0s2;Srpx2;Ptgfr;Zfp217;Col4a6;Ciita;Rab20;Notch2;Cenpq;Atad5;Hcls1	1.67298	0	0.00114504	0.001	Shcbp1;Cdca5;Bub1b;Cep55;Troap;Hmmr;Tpx2;Melk;Slco4a1;Itgbl1;Dlgap5;Neil3;Adamts6;Kif18b;Col6a3;Aurkb;Kif11;Cdk1;F8;Pclaf;Cenpf;Plk1;Racgap1;Bub1;Knl1;Lama1;Nuf2;Kif2c;Ckap2l;F2rl3;Adamts2;Dtl;Rad51;Birc5;Kif20b;Mki67;Pxdn;Cd276;Ptk7;Lamb1;Nusap1;Hcls1;Ttk;Rab27b;Cdca2;Upp1;Fanca;Ccnb1;Pbk;Pde3a;Fign;Creb3l1;Atic;Cd74;Ncapg;Cdca3;Gtse1;Aspm;Ifit2;Top2a;Meis2;Ubash3b;Mybl1;Nudt15;Serpine1;Prr11;Fa…
12	HALLMARK_MYC_TARGETS_V2	2.79865	0	0	0	;Dusp2;Rrp12;Rcl1;Plk1;Gnl3;Pus1;Nop16;Wdr43;Wdr74;Mybbp1a;Mrto4;Sord;Bysl;Nop2;Nolc1;Tfb2m;Ipo4;Mcm4;Srm;Grwd1;Ndufaf4;Hk2;Rrp9;Bmyc;Tbrg4;Imp4;Rabepk;Exosc5;Tmem97;Prmt3;Slc29a2;Tcof1;Slc19a1;Pa2g4;Pprc1;Utp20;Hspd1;Pes1;Dctpp1;Ppan;Plk4;Nip7;Noc4l;Mcm5;Supv3l1;Nop56;Aimp2	2.85856	0	0	0	;Plk1;Nop16;Rcl1;Mcm4;Tmem97;Mrto4;Gnl3;Tfb2m;Bysl;Slc29a2;Slc19a1;Wdr43;Wdr74;Ndufaf4;Sord;Rrp12;Grwd1;Nop2;Rabepk;Hk2;Hspd1;Exosc5;Srm;Noc4l;Plk4;Aimp2;Imp4;Tbrg4;Dctpp1;Pus1;Nip7;Mcm5;Bmyc;Prmt3;Nolc1;Pa2g4;Rrp9;Cdk4;Ipo4;Ppan;Supv3l1	2.71201	0	0	0	;Plk1;Sord;Nop16;Exosc5;Gnl3;Wdr74;Rrp12;Rcl1;Ndufaf4;Nop2;Nolc1;Pus1;Mrto4;Ipo4;Imp4;Bysl;Pa2g4;Dusp2;Bmyc;Rabepk;Srm;Wdr43;Hspd1;Mcm4;Prmt3;Mybbp1a;Dctpp1;Rrp9;Tbrg4;Nop56;Grwd1;Tmem97;Hk2;Tfb2m;Tcof1;Ppan;Aimp2;Nip7;Pes1;Slc19a1;Plk4	2.13072	0	0	0	;Utp20;Mybbp1a;Rrp12;Pprc1;Hk2;Pus1;Dusp2;Sord;Tcof1;Wdr43;Mcm4;Rcl1;Nolc1;Bysl;Mrto4;Nop2;Wdr74;Ipo4;Pes1;Gnl3;Srm;Ndufaf4;Tfb2m;Plk1;Mcm5;Rabepk;Rrp9;Plk4;Tbrg4;Grwd1;Pa2g4;Bmyc;Prmt3;Nop16	2.82107	0	0	0	;Dusp2;Slc29a2;Utp20;Hk2;Mcm4;Wdr43;Rrp12;Nolc1;Gnl3;Plk1;Hspd1;Ndufaf4;Plk4;Nop2;Prmt3;Tcof1;Nop16;Mrto4;Ipo4;Tmem97;Pprc1;Pa2g4;Pus1;Rcl1;Bmyc;Ddx18;Wdr74;Mybbp1a;Nip7;Tfb2m;Rrp9;Imp4;Nop56;Ppan;Sord;Supv3l1;Bysl;Noc4l;Rabepk;Grwd1;Tbrg4;Mcm5;Slc19a1;Cdk4;Aimp2;Pes1	-0.524673	0.996522	1	1	Dusp2;Sord;Plk1;Cbx3;Pa2g4	2.1745	0	0	0	Plk1;Mcm5;Ung;Mcm4;Plk4;Rrp12;Tmem97;Dctpp1;Nop56;Grwd1;Slc29a2;Slc19a1;Aimp2;Mrto4;Nop16;Hspd1;Pa2g4;Rcl1;Srm;Nolc1;Mybbp1a;Noc4l;Nop2;Tcof1;Gnl3;Rrp9;Wdr43;Ppan;Prmt3;Ndufaf4;Bysl;Cbx3;Wdr74;Pprc1;Tbrg4;Mphosph10;Supv3l1;Pus1;Utp20	0.847882	0.730337	1	1	Hk2;Utp20;Sord;Tbrg4;Plk4;Slc29a2;Mcm4;Imp4;Mrto4;Supv3l1;Prmt3;Srm;Farsa;Mybbp1a;Bysl;Rabepk;Grwd1;Nop2;Pa2g4;Mphosph10;Aimp2;Ndufaf4;Nip7	0.995325	0.438155	1	1	Plk1;Plk4;Rrp12;Grwd1;Slc29a2;Ung;Imp4;Ppan;Mcm5
13	HALLMARK_E2F_TARGETS	2.58769	0	0	0	;Spc24;Mad2l1;Ccne1;Hmga1;Racgap1;Orc6;Kif18b;Plk1;Aurka;Mybl2;Ctps1;Bub1b;Kif2c;Diaph3;Psmc3ip;Birc5;Cdca8;Nme1;Aurkb;Cdc20;Asf1b;Mthfd2;Cenpe;Nolc1;Nup153;Tfrc;Kif4;Pttg1;Ppp1r8;Mcm4;Dlgap5;Trip13;Gins3;Spag5;Cks2;Dclre1b;Bmyc;Cks1b;Tbrg4;Suv39h1;Ipo7;Mcm2;Ube2srt;Gins4;Pop7;Prps1;Espl1;Jpt1;Phf5a;Rrm2;Pold1;Pa2g4;Snrpb;Ube2t;Depdc1a;Dnmt1;Pold2;Rfc3;Ccnb2;Paics;Tacc3;Ak2;Dctpp1;Cdk1;Rasl2-9;Tk…	2.73443	0	0	0	;Mad2l1;Spc24;Asf1b;Birc5;Psmc3ip;Aurka;Mybl2;Aurkb;Pttg1;Plk1;Rad51ap1;Trip13;Rrm2;Cdca8;Orc6;Bub1b;Ube2t;Cdc20;Ccnb2;Cdk1;Dlgap5;Kif2c;Diaph3;Nme1;Kif18b;Ccne1;Hmga1;Cenpe;Racgap1;Cdkn3;Mcm4;Hmmr;Depdc1a;Mcm2;Cks1b;Mthfd2;Ube2srt;Ctps1;Snrpb;Pop7;Cks2;Jpt1;Spag5;Gins3;Cenpm;Tk1;Gins4;Spc25;Kif4;Dclre1b;Rasl2-9;Gins1;Suv39h1;Mcm6;Mxd3;Rfc3;Melk;Tfrc;Pole4;Pold2;Tacc3;Cdc25a;Plk4;Pola2;Dut;Dnmt1;…	2.61674	0	0	0	;Cdc20;Spc24;Mad2l1;Aurkb;Plk1;Orc6;Birc5;Cdca8;Aurka;Kif2c;Kif18b;Nme1;Bub1b;Rfc3;Diaph3;Ccnb2;Nolc1;Dscc1;Asf1b;Trip13;Racgap1;Rrm2;Cks1b;Mybl2;Kif4;Dlgap5;Pttg1;Jpt1;Suv39h1;Mcm7;Cenpe;Cenpm;Pa2g4;Cdk1;Psmc3ip;Gins3;Spag5;Bmyc;Hmgb2;Dnmt1;Tacc3;Ube2t;Ctps1;Hmga1;Mcm4;Depdc1a;Dctpp1;Tk1;Pold2;Cks2;Pop7;Tbrg4;Mms22l;Nop56;Paics;Top2a;Rasl2-9;Ssrp1;Pole4;Lyar;Kif22;Phf5a;Mki67;Nap1l1;Ak2;Rpa2;Hmm…	1.62766	0	0.0149157	0.054	;Ppp1r8;Racgap1;Cit;Nup153;Kif18b;Ipo7;Nup205;Tfrc;Hmga1;Lmnb1;Spc24;Espl1;Prps1;Ncapd2;Trp53;Hells;Brca1;Diaph3;Ccne1;Cdc25a;Kif4;Cdkn1b;Mcm4;Ctps1;Phf5a;Nolc1;Mthfd2;Dclre1b;Mybl2;Cbx5;Bub1b;Pole;Srsf1;Smc1a;Kif2c;Ilf3;Timeless;Mki67;Tra2b;Mad2l1;Spag5;Paics;Gins1;Prkdc;Wdr90;Cks2;Rad21;Cenpe;Xpo1;Mcm2;Orc6;Ak2;Ssrp1;Ccp110;Nme1;Plk1;Dlgap5;Mcm5;Nbn;Top2a;Plk4;Gspt1;Tbrg4;Prim2;Brca2;Pa2g4;Stag…	2.87356	0	0	0	;Cenpe;Tfrc;Ipo7;Hells;Depdc1a;Dnmt1;Rfc3;Dscc1;Mki67;Mcm4;Aurka;Mad2l1;Psmc3ip;Cdc20;Cks2;Nolc1;Brca2;Bub1b;Cdca8;Diaph3;Gins4;Racgap1;Plk1;Mcm2;Lyar;Mthfd2;Cdkn1b;Plk4;Kif2c;Usp1;Lmnb1;Mcm7;Orc6;Mcm6;Espl1;Hmmr;Dlgap5;Mcm3;Prkdc;Ctps1;Rrm2;Pa2g4;Nup153;Gins3;Brca1;Trip13;Gins1;Bmyc;Smc4;Nup205;Asf1b;Top2a;Paics;Dclre1b;Aurkb;Prim2;Ube2t;Ccne1;Hmga1;Rad51ap1;Tmpo;Cdk1;Birc5;Cdc25a;Wdr90;Pcna;Kif…	-1.36242	0.012966	0.309874	0.657	Gins1;Ccnb2;Rad51c;E2f8;Plk1;Cdca3;Cdkn1b;Birc5;Hmmr;Dlgap5;Wdr90;Racgap1;Pa2g4;Chek1;Kif2c;Hmgb2;Cks2;Dut;Bub1b;Nudt21;Melk;Trip13;Hnrnpd;Nasp;Spc24;Mad2l1;Depdc1a;Tk1;Cdc25b;Cdc20;Rad21;Cks1b;Espl1;Shmt1;Kif22;Top2a;Aurka;Diaph3;Cdk1;Cdkn3;Lmnb1;Aurkb;Cenpm;Ing3;Mcm7;Ppp1r8;Tacc3;Dck;Hmga1;Nap1l1;Cbx5;Psip1;Cdca8;Chek2;Kif4;Gins3;Dctpp1;Stmn1;Spag5;Ilf3;Ncapd2;Phf5a;Mki67;Pds5b;Ube2t;Orc6;Tubb5…	2.84563	0	0	0	Mybl2;Kif4;Mki67;Rrm2;Pole;Birc5;Depdc1a;Kif18b;Espl1;Asf1b;Cdkn3;Plk1;Cdc20;Spag5;Ccnb2;Tk1;Mcm5;Dlgap5;Kif2c;Aurka;Trip13;Cenpe;Cdca3;Top2a;Tacc3;Cdca8;Diaph3;Aurkb;Hells;Melk;Hmmr;Brca2;Spc24;Racgap1;Brca1;Cdk1;Bard1;Kif22;Lmnb1;Tcf19;Gins1;Bub1b;Ccne1;Mxd3;Rad51ap1;Mcm3;Ncapd2;Dscc1;Ung;Mcm2;Mad2l1;Lig1;Ezh2;Mms22l;Cenpm;Mcm4;Cit;Plk4;Dnmt1;Spc25;Mcm7;Hmgb2;Rad51c;Chek1;Cks1b;Orc6;Tmpo;Ube2t;…	-1.01982	0.443439	1	1	Asf1b;Aurkb;Cdca3;Plk1;Rad51ap1;Diaph3;Top2a;Cdkn3;Mthfd2;Kif22;Tk1;Ube2t;Ccne1;Rrm2;Ezh2;Prim2	2.29543	0	0	0	Bub1b;Hmmr;Brca1;Cenpm;Melk;Dlgap5;Pole;E2f8;Kif18b;Cdca8;Mxd3;Aurkb;Cdk1;Plk1;Racgap1;Kif2c;Birc5;Mki67;Spag5;Cdkn3;Ube2t;Plk4;Pms2;Trip13;Ccnb2;Mad2l1;Chek1;Rad51ap1;Cdca3;Top2a;Kif22;Aurka;Depdc1a;Cks2;Tk1;Spc24
14	HALLMARK_MYC_TARGETS_V1	2.49455	0	0	0	;Hddc2;Mad2l1;Fbl;Gnl3;Nop16;Ctps1;Ruvbl2;Nme1;Cdc20;Nhp2;Nolc1;Rad23b;C1qbp;Snrpa;Mcm4;Prps2;Srm;Rrp9;Cdc45;Bmyc;Mcm2;Rnps1;Odc1;Impdh2;Pa2g4;Ddx21;Eef1b2;Ccna2;Pold2;Ube2e1;Mrpl23;Hspd1;Ifrd1;Lsm7;Rasl2-9;Srpk1;Abce1;Cct7;Rsl1d1;Mcm7;Rps5;Tyms;Rplp0;Rfc4;Phb2;Sf3b3;Cct2;Trim28;Snrpd1;Hnrnpc;Glo1;Bub3;Cad;Srsf3;Cyc1;Mcm6;Psmd3;Tra2b;Mcm5;Sf3a1;Hnrnpa1;Cct5;Xpot;Hprt1;Snrpa1;Snrpg;Tufm;Psmd14;Ndu…	2.91103	0	0	0	;Mad2l1;Hddc2;Cdc45;Cdc20;Nop16;Nme1;Mcm4;Mcm2;C1qbp;Fbl;Ccna2;Gnl3;Ctps1;Nhp2;Prps2;Ruvbl2;Snrpa;Snrpa1;Mrpl23;Lsm7;Srsf3;Rasl2-9;Psmd14;Tyms;Mcm6;Ddx21;Odc1;Cct7;Snrpd1;Ywhaq;Glo1;Eef1b2;Hspd1;Srm;Cct2;Pold2;Aimp2;Dut;Rnps1;Abce1;Impdh2;Vdac1;Rsl1d1;Srsf2;Mcm5;Bmyc;Hprt1;Rpl6;Nolc1;Cct5;Bub3;Rfc4;Pa2g4;U2af1;Erhrt-ps;Hnrnpc;Rrp9;Srpk1;Prdx3;Cct4;Pcna;Pgk1;Cdk2;Cdk4;Hnrnpa1;Rps5;Tra2b;Eif3j1;Rrm…	2.5554	0	0	0	;Cdc20;Mad2l1;Fbl;Nop16;Gnl3;Hddc2;Rplp0;Nme1;Impdh2;Snrpa;Nhp2;Ruvbl2;Rps5;C1qbp;Hnrnpa1;Lsm7;Nolc1;Odc1;Mcm7;Ccna2;Cdc45;Pa2g4;Bmyc;Rpl22;Srm;Hspd1;Rpl6;Tyms;Phb2;Ctps1;Mcm4;Pabpc4;Rps6;Rnps1;Eef1b2;Tufm;Rack1;Rsl1d1;Ddx21;Rrp9;Pold2;Mrpl23;Nop56;Snrpd1;Rfc4;Rasl2-9;Cct7;Sf3b3;Eif1ax;Ifrd1;Nap1l1;Aimp2;Cct2;Apex1;Pole3;Rrm1;Mcm2;Rpl34;Eif4a1;Trim28;Cct3;Cct5;Snrpd3;Ndufab1;Serbp1;Hnrnpc;Snrpb2;…	1.37819	0.00970874	0.105843	0.35	;Rad23b;Ube2e1;Cad;Hddc2;Fbl;Smarcc1;Mcm4;Ctps1;Sf3a1;Eif4g2;Srpk1;Nolc1;Hdgf;Psmd3;Erhrt-ps;Srsf1;Xpot;Tra2b;Sf3b3;Mad2l1;Uba2;Prps2;Hnrnpa2b1;Snrpg;Xpo1;Mcm2;Odc1;Gnl3;Ruvbl2;Snrpa;Srm;Nme1;Mcm5;Trim28;Etf1;Srsf3;Abce1;Eef1b2;Rrp9;Ncbp1;Nhp2;Gspt1;Dhx15;Pa2g4;Bmyc;Nop16;Rpl34;Ifrd1;Hprt1;Eif3b;Orc2;Ndufab1;Impdh2;Ccna2;Tyms;Ppia;Mcm6;Ncbp2;C1qbp;Mrpl23;Cdc45;Ywhaq	2.4694	0	0	0	;Rad23b;Ddx21;Mcm4;Mad2l1;Cdc20;Ccna2;Nolc1;Odc1;Gnl3;Mcm2;Hspd1;Prps2;Ube2e1;Nop16;Usp1;Mcm7;Fbl;Cdc45;Mcm6;Ctps1;Abce1;Pa2g4;Bmyc;Ruvbl2;Ddx18;Bub3;Rfc4;Impdh2;Pcna;Sf3b3;Dek;Rsl1d1;Rnps1;Ifrd1;Cad;Rrm1;Rrp9;Srsf2;Hddc2;Ube2l3;Eif3j1;Nop56;Xpot;Srpk1;C1qbp;Hdgf;Eef1b2;Orc2;Eif1ax;Lsm7;Nap1l1;Eif4e;Tyms;Serbp1;Erhrt-ps;Etf1;Snrpd1;Mcm5;Uba2;Pole3;Ptges3;Cdk4;Aimp2;Clns1a;Hnrnpr;Pabpc4;Ppm1g;Cct2…	-0.954941	0.57479	0.997002	1	Cbx3;Pa2g4;Smarcc1;Dut;Ccna2;Hnrnpd;U2af1;Snrpg;Cdc45;Mad2l1;Rad23b;Trim28;Eef1b2;Cdc20;Ap3s1;Rps5;Pcbp1;Apex1;Snrpd1;Ppia;Dhx15;Rpl34;Ptges3;Tyms;Mcm7;Rpl22;Ncbp2;Nap1l1;Fbl;Prps2;Mrpl9;Vdac1;Impdh2;Hnrnpa1;Hnrnpr;Rpl6;Hnrnpa3;Tardbp;Kpnb1;Glo1;Ywhaq;Ube2e1;Psma2;Srsf3;Eif1ax;Rfc4;Hdac2;Tfdp1;Rack1;Tra2b;Srpk1;Cdk4;Odc1;Vbp1;Syncrip;Prdx3;Srsf1;Srsf2;Eif4g2;Mcm4;Hdgf;Rplp0;Rps6;Txnl4a;Snrpd3;Pab…	2.41103	0	0	0	Ccna2;Cdc20;Mcm5;Cdc45;Rrm1;Mcm2;Mad2l1;Mcm4;Mcm7;Rfc4;Tyms;Hnrnpa1;Usp1;Kpna2;Nop56;Pcna;Dek;Snrpa1;Odc1;Fam120a;Ppm1g;Aimp2;Fbl;Impdh2;Tfdp1;Nop16;Hspd1;Cad;Pa2g4;Nme1;Apex1;Dut;Got2;Mcm6;Ranbp1;Ddx21;Srm;Nolc1;Srsf2;Snrpd1;Gnl3;Pole3;Rrp9;Hdgf;C1qbp;Srsf1;Rsl1d1;Syncrip;Cct7;Ruvbl2;Tcp1;Nap1l1;Prpf31;Nhp2;Pold2;Pwp1;Sf3a1;Cct5;Cbx3;Phb2;Xrcc6;Cct3;Eif2s1;Eif3j1;Snrpd3;Srsf7;Eif3b;Ilf2;G3bp1;Et…	0.499517	1	1	1	Cdc45;Mcm7;Mcm4;Ccna2;Pold2;Sf3a1;Srm;Eif1ax;Prpf31;Nap1l1;Txnl4a;Srsf1;Lsm7;Xpot;Pole3;Xpo1;Ncbp1;Tomm70a;Pa2g4;Mcm2;Psmc6;Hnrnpr;Aimp2;Glo1;Usp1;Rad23b;Uba2;Pgk1;Vbp1;Cyc1;Cul1;Eif4e;Ruvbl2;Cct2;Xrcc6;Syncrip;Got2;Abce1;Srpk1;Cct3;Ssb;Phb2;Snrpa;Pcbp1;Psmd3;Psmd1;Rrm1;Ppm1g;Prdx4;C1qbp;Mrpl9;Ncbp2;Psmc4;Ptges3;Psma4;Eif3b;Snrpb2;Hnrnpc;Hnrnpd;Cct7;Mcm6;Hspd1;Eif3d;Hdac2;Kpna2;Tufm;Srsf3;Rnps1;H…	0.803087	0.920354	1	1	Ccna2;Mad2l1;Tyms;Sf3b3;Odc1;Nme1;Mcm5;Cad;Mcm7;Cops5;Tufm;Eif1ax;Ncbp1;Rack1;Gnl3;Psma6;Srpk1;Cct5;Nhp2;Cdc20;Srm;Lsm7;Hnrnpa1;Snrpd3;Psma4;Psmc6;Usp1;Xpot;Cul1;Etf1;Cox5a;Ube2l3;Cdc45;Fbl;Ube2e1;Serbp1;Mcm6;Eif2s2;Snrpa1;Vbp1;Pgk1;Psmb2;Kpnb1;Psmd14;Psmd8;Apex1;Txnl4a;Cct2;Ywhae;Vdac1;Psmb3;Cdk2;Clns1a;Syncrip;Cct3;Ranbp1;Snrpa;Tcp1;Cyc1;Eif3d;Ppm1g;Hnrnpc;Psma7;Ppia;Snrpg;Ruvbl2;Aimp2;Mcm4;Nol…
15	HALLMARK_G2M_CHECKPOINT	2.26937	0	0	0	;Slc7a5;Mad2l1;Hmga1;Racgap1;Rad54l;Orc6;Plk1;Aurka;E2f1;Mybl2;Kif2c;Traip;Birc5;Ttk;Aurkb;Cdc20;Kif11;Cenpe;Gins2;Nolc1;Rad23b;Kif4;Smad3;Chaf1a;Pttg1;Cenpa;Pbk;Tpx2;Kif23;Nek2;Cks2;Troap;Exo1;Cdc45;Incenp;Bmyc;Cks1b;Suv39h1;Mcm2;Ube2srt;Bub1;Polq;Knl1;Cdc6;Ube2c;Tnpo2;Odc1;Notch2;Uck2;Espl1;Jpt1;Dkc1;Amd2;Ccna2;Ccnb2;Prc1;Prmt5;Kif15;Tacc3;Ncl;Fbxo5;Cdk1;Hira;Kif20b;Ndc80;Ilf3;Ss18;Hmmr;Mki67;P…	2.54658	0	0	0	;Mad2l1;Gins2;Birc5;Pbk;Aurka;Mybl2;Aurkb;Cenpa;Pttg1;Plk1;E2f1;Exo1;Ube2c;Orc6;Rad54l;Cdc45;Cdc20;Cdc6;Ccnb2;Cdk1;Prc1;Kif2c;Hmga1;Cenpe;Racgap1;Traip;Cdkn3;Nek2;Kif23;Hmmr;Ttk;Mcm2;Cks1b;Tpx2;Ube2srt;Nusap1;Kif11;Ccna2;Bub1;Cks2;Jpt1;Ndc80;E2f2;Kif15;Kif4;Amd2;Fbxo5;Dbf4;Kif20b;Suv39h1;Slc7a5;Mcm6;Odc1;Chaf1a;Snrpd1;Knl1;Tacc3;Cdc25a;Plk4;Dkc1;Pola2;Top2a;Srsf2;Mcm5;Bmyc;Nolc1;Bub3;Prmt5;Troap;…	2.17663	0	0	0	;Cdc20;Mad2l1;Traip;Aurkb;Plk1;Orc6;Birc5;Aurka;Kif2c;Nek2;Troap;Pbk;Kif20b;Ttk;Rad54l;Gins2;Fbxo5;Ube2c;Ccnb2;Nolc1;Racgap1;Cks1b;Mybl2;Kif4;Odc1;Kif15;Pttg1;Jpt1;Suv39h1;Cenpe;Cenpa;Ccna2;Cdc45;Cdk1;Bmyc;Kif11;Tpx2;Tacc3;Ndc80;Exo1;Hmga1;Prc1;Cdc6;Prmt5;Bub1;Cks2;Kif23;Orc5;Top2a;Snrpd1;Uck2;Slc7a5;Incenp;Dkc1;Ncl;Kif22;Mki67;E2f1;Rpa2;Hmmr;Cenpf;Mcm3;Mcm2;Ube2srt;Tnpo2;Cdkn3;Chaf1a;Prim2;Ss18;…	1.89453	0	0.00303371	0.003	;Rad23b;Hira;Notch2;Smad3;Slc7a5;E2f2;Racgap1;Polq;Abl1;Hmga1;Lmnb1;Espl1;Incenp;Slc12a2;Kif11;Tgfb1;Chaf1a;Ccnd1;Cdc25a;E2f1;Kif4;Cdkn1b;Smarcc1;Knl1;Rad54l;Tnpo2;Stil;Nolc1;Amd2;Mybl2;Rbl1;Nup98;Kmt5a;Slc7a1;Pole;Srsf1;Ncl;Smc1a;Fancc;Kif2c;Ilf3;Mki67;Tra2b;Upf1;Traip;Mad2l1;Kif23;Troap;Nsd2;Marcks;Uck2;Wrn;Cbx1;Cks2;Tpx2;Hif1a;Hoxc10;Rad21;Pml;Cenpe;Xpo1;Mcm2;Slc38a1;Ccnf;Orc6;Odc1;Rbm14;Pafah…	2.65803	0	0	0	;Rad23b;Cenpe;Notch2;Incenp;Kif20b;Gins2;Slc7a5;Polq;Kif11;Mki67;Aurka;Exo1;Mad2l1;Cenpf;Cdc20;Ccna2;Dbf4;Cks2;Nolc1;Brca2;Odc1;Racgap1;Plk1;Mcm2;Rad54l;Rbl1;Ttk;Kif23;Cdkn1b;Plk4;Kif2c;Ube2c;Fbxo5;Cenpa;Tpx2;Lmnb1;Cdc7;Pbk;Orc6;Troap;Cdc45;Mcm6;Ncl;Espl1;Hmmr;Mcm3;Slc12a2;Chaf1a;Slc38a1;Nek2;Tnpo2;Smc2;Stil;Traip;Amd2;Dkc1;Bmyc;Smc4;Top2a;Knl1;Bub3;Cdc6;Aurkb;Prim2;Uck2;Hmga1;Ndc80;Kif15;Bub1;Tm…	-1.24177	0.0677966	0.445795	0.928	Amd2;Kif15;Bub1;Ccnb2;Tgfb1;Plk1;Cdkn1b;Ndc80;Nusap1;Birc5;Hmmr;Racgap1;Ube2c;Chek1;Kif2c;Smarcc1;Cenpa;Cks2;Ccna2;Hnrnpd;Nasp;Kif11;Cdc45;Mad2l1;Rad23b;Cdc25b;Cdc20;Nek2;Rad21;Cks1b;Espl1;Ccnf;Ttk;Kif22;Tle3;Top2a;Aurka;Pafah1b1;Notch2;Cdk1;Cdkn3;Atf5;Snrpd1;Prc1;Sfpq;Lmnb1;Aurkb;Kif23;Tpx2;Tacc3;Hmga1;Knl1;E2f3;Pbk;Kif4;Uck2;Meis2;Stmn1;Fbxo5;Cdc6;Ilf3;E2f1;Kpnb1;Mki67;Pds5b;Troap;Abl1;Kmt5a;Rb…	2.83938	0	0	0	Mybl2;Cdc6;Kif15;Knl1;Pbk;Kif4;Troap;Ube2c;Mki67;Exo1;Pole;Ttk;Birc5;Kif11;Ccna2;Fbxo5;Stil;Nek2;Espl1;Cdkn3;Plk1;Cdc20;Bub1;Polq;Ccnb2;Mcm5;Kif23;Kif2c;Aurka;Ndc80;Cenpe;Top2a;Prc1;Tacc3;Cenpf;Traip;Aurkb;Nusap1;Cenpa;Hmmr;Rad54l;Tpx2;Brca2;Cdc45;Racgap1;Kif20b;Cdk1;Bard1;Kif22;Ccnf;Lmnb1;Chaf1a;Mcm3;Mcm2;Incenp;Mad2l1;Ccnd1;Ezh2;Plk4;Smc2;Chek1;Cks1b;Orc6;Tmpo;Dkc1;Cdc7;Gins2;Nasp;Prim2;Cdkn2c;…	-0.818122	0.816327	1	1	Exo1;Aurkb;E2f2;Plk1;Nusap1;Top2a;Kif23;Cdkn3;Kif22;Ndc80;Ezh2;Prim2;Notch2	2.2311	0	0	0	Troap;Hmmr;Tpx2;Pole;Aurkb;Kif11;Cdk1;Cenpf;Plk1;Ube2c;Racgap1;Bub1;Knl1;Kif2c;Birc5;Kif20b;Mki67;Ccnf;Cdkn3;Traip;Nusap1;Plk4;Ttk;Prc1;Kif15;Pbk;Ccna2;Ccnb2;Mad2l1;Chek1;Top2a;Meis2;Kif22;Cdc6;Aurka;Cks2;Cdc7;Ccnd1;Lig3;Nek2;E2f1;Prim2;Smad3;Slc12a2;Dbf4;Mybl2;Cdkn2c;Espl1;Tacc3;Smc2;Ccnt1;Odc1;Dmd;E2f3;Hus1;Chaf1a
16	HALLMARK_APICAL_SURFACE	-1.7262	0.00802139	0.0254749	0.037	Afap1l2;Rtn4rl1;Thy1;Scube1;Atp8b1;Hspb1;Lyn;Crybg1;Gata3;Crocc;Srpx;Ephb4;Sulf2;Shroom2;Flot2	-1.52265	0.0436047	0.0866757	0.444	Afap1l2;Rtn4rl1;Thy1;Scube1;Crocc;Atp8b1;Crybg1;Ephb4	-1.58889	0.0247093	0.0159899	0.183	Thy1;Scube1;Cx3cl1;Mdga1;App;Atp6v0a4;Atp8b1;Lyn;Crybg1;Sulf2;Ghrl;Adam10;Gata3;Shroom2;Hspb1;Akap7;Flot2	-1.60287	0.0176565	0.0793861	0.222	Afap1l2;Rtn4rl1;Thy1;Scube1	-1.55433	0.0367232	0.0814769	0.277	Scube1;Afap1l2;Cx3cl1;Gata3;Sulf2;Hspb1;Flot2;Gstm5;Ephb4;Srpx;Shroom2;Efna5	-0.965502	0.506261	1	1	Thy1;Pcsk9	-1.03384	0.421782	0.43673	1	Thy1;Scube1;Srpx;Sulf2;Mdga1;Gas1;Cx3cl1;Atp8b1;Rtn4rl1;Gata3;Efna5	-1.25183	0.203288	0.995693	0.991	Il2rb;Srpx;Scube1;Cd160	-1.01365	0.412955	0.755309	1	Il2rb;Rtn4rl1;Atp8b1;Efna5;Scube1;Gas1;Afap1l2;Sulf2;Ncoa6;Akap7;Hspb1
17	HALLMARK_UNFOLDED_PROTEIN_RESPONSE	1.69126	0	0.0106667	0.014	;Slc7a5;Atf3;Cebpb;Khsrp;Eif4ebp1;Mthfd2;Nhp2;Nolc1;Hspa9;Chac1;Rrp9;Cks1b;Hyou1;Asns;Exosc5;Ddx10;Dkc1;Cebpg;Dnaja4;Exosc2;Nop14;Exoc2;Psat1;Gemin4;Arfgap1;Nfya;Fus;Xpot;Nop56;Eef2;Atf4;Ccl2;Zbtb17;Gosr2;Eif4g1;Tatdn2;Bag3;Cnot6	1.67632	0	0.0124636	0.033	;Atf3;Ccl2;Cks1b;Mthfd2;Cebpb;Eif4ebp1;Nhp2;Asns;Dnaja4;Hspa9;Slc7a5;Chac1;Exosc5;Psat1;Dkc1;Nolc1;Ddx10;Exosc2;Rrp9;Bag3;Nfya;Cebpg;Tubb2a;Nop14;Eif2s1;Gosr2;Atf4;Xpot;Zbtb17;Serp1;Eif4e;Exoc2;Yif1a;Cnot6;Eif4a3l1;Lsm1;Eif4a1;Ywhaz;Gemin4;Nop56;Kdelr3;Banf1;Cnot2;Lsm4	1.57488	0	0.025201	0.08	;Exosc5;Nhp2;Exosc4;Nolc1;Cks1b;Eif4ebp1;Atf3;Exosc2;Rrp9;Rps14;Nop56;Ddx10;Slc7a5;Dkc1;Eef2;Hspa9;Cebpb;Atf4;Hyou1;Eif4a3l1;Chac1;Srprb;Eif4a1;Mthfd2;Khsrp;Banf1	1.15023	0.160784	0.350321	0.899	;Khsrp;Atf3;Slc7a5;Hyou1;Ccl2;Fus;Tatdn2;Nop14;Eif4g1;Exoc2;Edc4;Dnaja4;Nolc1;Mthfd2;Arfgap1;Shc1;Ern1;Nfya;Cebpb;Cnot6;Edem1;Xpot;Asns	1.43633	0	0.0498768	0.156	;Slc7a5;Asns;Nolc1;Igfbp1;Stc2;Psat1;Mthfd2;Vegfa;Cebpb;Ccl2;Hspa9;Dkc1;Ddx10;Atf3;Exosc9;Chac1;Eif4ebp1;Exosc2;Rrp9;Nop56;Xpot;Cebpg;Nabp1;Atf4;Gemin4;Nop14;Eif4e;Sdad1;Tatdn2;Ern1;Ero1a;Eif4a3l1;Mtrex;Cks1b;Exoc2;Eif2s1;Gosr2	0.809223	0.884434	1	1	Chac1;Asns;Aldh18a1;Herpud1;Hspa5;Stc2;Nabp1;Exosc10;Rrp9;Tubb2a;Atf3;Nop56;Spcs3;Dcp1a;Eif4ebp1;Edem1;Wfs1;Nop14;Slc7a5;Ccl2;Yif1a;Kif5b;Atf6;Dctn1;Ern1;Srprb;Edc4;Xbp1;Eif2ak3;Pdia6;Serp1;Pdia5;Dnajc3;Slc30a5;Tspyl2;Exosc5;Sec31a;Nfyb;Nolc1	0.784296	0.909091	0.958423	1	Cks1b;Dkc1;Exosc2;Nop56;Psat1;Nolc1;Tubb2a;Rrp9;Nabp1;Atf3;Nhp2;Khsrp;Eif2s1;Lsm4;Exosc1;Nop14;Eif4e;Pop4;Banf1;Calr;Sdad1;Eif4a1;Eif4g1;Lsm1;Gemin4;Nfyb;Mthfd2;Dctn1;Dcp2;Ywhaz;Hspa9	-0.423501	1	1	1	Stc2;Mthfd2;Ccl2;Tatdn2;Slc1a4;Pdia5	0.747285	0.916484	1	1	Stc2;Kdelr3;Aldh18a1;Asns;Pdia5;Psat1;Chac1;Hyou1;Mthfd2;Ern1;Kif5b;Vegfa;Nhp2;Slc7a5;Shc1;Exosc2;Ccl2;Xpot;Cnot2;Eif4ebp1;Atf6;Eif4g1;Yif1a;Dcp2
18	HALLMARK_COAGULATION	-1.6513	0.00225734	0.0341899	0.095	Serping1;Clu;Vwf;Timp3;A2m;Lrp1;Ctsh;Pros1;Mst1;Gsn;Plek;Thbd;Fbn1;Cpq;Htra1;C3;Cfi;Pecam1;Lta4h;C1ra;Bmp1;F2rl2;C1s1;Mmp15;Ctso;Plg;P2ry1;Dpp4;F8	-1.54999	0.021879	0.136945	0.372	Serping1;Clu;Vwf;Timp3;A2m;Lrp1;Fbn1;Pros1;Mst1;C1ra;P2ry1;Gsn;Thbd;Mmp15;Fn1;C1s1;Pecam1;Htra1;Ctsh;Cpq;Lta4h;Bmp1;Cfi;Acox2	-1.97881	0	0	0	C1ra;Gp1ba;C1s1;Ctsh;A2m;Cfb;C2;Timp3;Vwf;Clu;Serping1;Lrp1;Mmp9;Cfi;Pros1;Bmp1;Cpq;F2rl2;S100a1;Ctsk;Ctso;Fbn1;Pecam1;C3;Sparc;Gsn	-1.65366	0.00426743	0.0991542	0.142	Serping1;Clu;Timp3;A2m;Vwf;Thbd;Mst1;Pros1;Plek;Lrp1;Trf;Gsn;C1ra;Ctsh;Cpq;Htra1;Plg;Cfi;Pecam1;Lta4h;Fbn1;Mmp15;C3;Acox2;Crip2;Bmp1;Cd9;F2rl2;Ang2;Mmp1b;Dpp4;Timp1	-1.76581	0.00120627	0.00794589	0.021	Mmp7;Lrp1;Timp3;Clu;A2m;Vwf;Pros1;Htra1;C1ra;Cfi;Gsn;Mmp2;Mmp15;Pecam1;Cpq;Bmp1;Ang2;Lta4h;S100a13;Cfb;Ctso;Acox2;Crip2;Pdgfb;Ctsk;Fyn;Mst1;Sparc;Msrb2;F2rl2;Fbn1;Ctsb;Casp9;Usp11;Serpinc1;Dpp4;Sirt2;Anxa1	-1.32366	0.0509434	0.356253	0.769	Mmp3;Comp;Olr1;Serpinb2;Lrp1;Gp1ba;Usp11;Timp1;Mmp2;Plek;Sh2b2;Dpp4;Fbn1;Bmp1;Mmp14	-2.12809	0	0	0	Mmp3;Mmp8;Olr1;Acox2;Mmp1b;C2;Serping1;Cfb;Dpp4;Vwf;Mmp2;Mmp15;Comp;C1ra;Plek;Ctsk;Itga2;Mmp14;Hpn;Pros1;Plat;Bmp1;Ctso;Ctsb;Lgmn;Capn5;Gda;Fn1;Cpq;Gsn;Dusp6;Lrp1;Lamp2;Usp11;Pecam1;Fbn1	-1.24504	0.168568	0.869522	0.992	Plau;Gp1ba;Gp9;Mmp9;C3;Klkb1;C2;F10;Ctsk;Mmp2	-1.05242	0.333333	0.786874	1	Mmp8;Mmp9;Hnf4a;F2;Fbn1;C8g;Gp1ba;F2rl2;Thbs1;Mmp14;Lrp1;Gsn;Clu
19	HALLMARK_ANGIOGENESIS	-1.54514	0.0174966	0.0815642	0.306	Slco2a1;Postn;Col3a1;Lum;Vcan;Thbd;S100a4	-1.61635	0.0166667	0.144506	0.214	Slco2a1;Postn;Col3a1;Lum;Vcan;Thbd;S100a4;Vegfa	-1.15955	0.255743	0.239392	0.998	Slco2a1;Col3a1;Lum;App;S100a4;Col5a2	-1.27785	0.170846	0.301228	0.972	Slco2a1;Postn;Col3a1;Lum;Stc1;Thbd;Vegfa	-0.932394	0.564829	0.736348	1	Postn;Col3a1;Vtn;Slco2a1;Jag2;Tnfrsf21	-1.15495	0.264325	0.519111	0.989	Olr1;Lpl;Spp1;Vcan;S100a4;Timp1;Slco2a1;Col3a1;Vegfa	-1.4281	0.059501	0.0492216	0.428	Lum;Postn;Olr1;Spp1;Col3a1;Nrp1;Fgfr1;Stc1;Vtn;Timp1	-0.546323	0.965015	1	1	Vav2;Postn;Fgfr1;Spp1;Vtn;Col3a1;Pglyrp1;Col5a2;Vcan;Stc1;Itgav;Thbd;Msx1	0.829199	0.72449	1	1	Vcan;Postn;Kcnj8;Timp1;Vav2
20	HALLMARK_MTORC1_SIGNALING	1.52518	0	0.032381	0.051	;Cxcr4;Coro1a;Slc7a5;Plk1;Aurka;Trib3;Hmbs;Phgdh;Sord;Tomm40;Pdap1;Mthfd2;Tfrc;Mcm4;Hspa9;Hk2;Rrp9;Shmt2;Mllt11;Asns;Mcm2;Bhlhe40;Ppa1;Tmem97;Bub1;Eef1e1;Gbe1;Nampt;Rrm2;Eno1b;Hspd1;Ifrd1;Dhcr7;Pnp2;Ldlr;Pno1;Psph;Nfkbib;Hmgcs1;Ykt6;Psat1;Nup205;Cdc25a;Nufip1;Abcf2;Dhfr;Tubg1;Sytl2;Qdpr;Hprt1;Tpi1;Atp2a2;Nfil3;Ddit3;Cct6a;Psmd14;Arpc5l;Ebp;Pgk1;Psmb5;Map2k3;Gsk3b;Hspa4;Psmd12;Acly;Idi1;G6pdx;Cdkn…	2.14466	0	0	0	;Cxcr4;Coro1a;Aurka;Plk1;Rrm2;Trib3;Mcm4;Tmem97;Mcm2;Hmbs;Gbe1;Mthfd2;Phgdh;Mllt11;Nampt;Bub1;Eef1e1;Asns;Pnp2;Dhfr;Psph;Sord;Itgb2l;Hspa9;Psmd14;Ppa1;Tomm40;Slc7a5;Tfrc;Nufip1;Shmt2;Pno1;Hk2;Hspd1;Arpc5l;Psat1;Dhcr7;Eno1b;Cdc25a;Bhlhe40;Ebp;Ddit3;Hprt1;Cct6a;Rrp9;Idi1;Ctsc;Tubg1;Pgk1;Cdkn1a;Plod2;Qdpr;Ifrd1;Psmb5;Psmg1;Psmd12;Rdh11;Nfyc;Stip1;Tpi1;Actr3;Psmc4;Hspa4;Map2k3;Sqle;Nfkbib;Atp6v1d;Nfi…	1.31975	0.0114943	0.0994567	0.432	;Coro1a;Cxcr4;Cfp;Plk1;Sytl2;Aurka;Sord;Hmbs;Tomm40;Rrm2;Hspd1;Qdpr;Mcm4;Ppa1;Rrp9;Bub1;Tmem97;Hk2;Trib3;Eno1b;Slc7a5;Tpi1;Ifrd1;Hspa9;Mllt11;Mcm2;Slc1a5;Sdf2l1;Pno1;Phgdh;Mthfd2;Stc1;Cct6a;Psmb5;Nufip1;Eef1e1;Slc2a1;Tubg1;Bhlhe40;Dhfr;Ddit3;Pnp2;Arpc5l;Shmt2;Ak4;Hprt1;Abcf2;Gapdh;Ddx39a;Ddit4	1.00426	0.450262	0.522413	0.998	;Hmgcs1;Cxcr4;Pdap1;Slc7a5;Nup205;Tfrc;Ykt6;G6pdx;Coro1a;Igfbp5;Nampt;Hk2;Sord;Ldlr;Cdc25a;Gsk3b;Mcm4;Actr2;Gbe1;Acly;Mthfd2;Fads2;Nfkbib;Phgdh;Adipor2;Atp2a2;Edem1;Sytl2;Asns;Eef1e1;Dhfr;Shmt2;Hspa9;Tomm40;Trib3;Dhcr7;Scd2;Mcm2;Ccnf;Gsr;Hspa4;Plk1;Ppa1;Etf1;Bub1;Abcf2;Rrp9;Dhcr24;Hmbs;Slc6a6;Map2k3;Bhlhe40;Rrm2;Aurka;Ifrd1;Eno1b;Hmgcr;Hprt1;Stard4	1.37597	0	0.0606689	0.227	;Tfrc;Slc7a5;Stc1;Hk2;Asns;Mcm4;Aurka;Psat1;Plk1;Mcm2;Hspd1;Mthfd2;Nufip1;Hspa9;Dhfr;Plod2;Rrm2;Tmem97;Adipor2;Nfkbib;Nup205;Cd9;Nfil3;Pno1;Slc7a11;Bub1;Cdc25a;Tomm40;Eef1e1;Shmt2;Bhlhe40;Ifrd1;Trib3;Rrp9;Txnrd1;Tuba4a;Gmps;Tcea1;Cct6a;Sord;Pdap1;Gbe1;Nampt;Ddit3;Psph;Phgdh;Slc1a5;Sqstm1;Hspa4;Ppp1r15a;Etf1;Psmd12;Hmbs;Uchl5;Ccnf;Pitpnb;Ero1a;Coro1a;Map2k3;Abcf2;Ppa1;Gtf2h1;Hmgcs1;Psmg1;Qdpr	-0.60685	1	1	1	Igfbp5;Ddit4;Ctsc;Bub1;Sord;Cxcr4;Bcat1;Plk1;Pdap1;Fgl2;Phgdh;Fads2;Actr2;Mthfd2l;Ccnf;Tuba4a;Ykt6;Hmgcs1;Nfil3;Aurka;Elovl6;Egln3;Ppia;Adipor2;Idi1;Stard4;Hk2;Dhfr;Slc6a6;Dhcr24;Ccng1;Nampt	1.42713	0.0105263	0.0466269	0.399	Coro1a;Sytl2;Fgl2;Rrm2;Plk1;Bub1;Aurka;Ccnf;Ung;Mcm2;Mcm4;Idi1;Dhfr;Tmem97;Srd5a1;Tfrc;Rpa1;Elovl6;Hmgcs1;Tuba4a;Cyp51;Dhcr24;Tubg1;Psat1;Sqle;Hspd1;Uchl5;Ppa1;Rrp9;Cyb5b;Map2k3;Bcat1;Slc6a6;Sc5d;Pnp2;Stard4;Eno1b;Cct6a;Pno1;Nup205;Acly;Stip1;M6pr;Sdf2l1;Eef1e1;Etf1;Cdc25a;Tomm40;Shmt2;Hmgcr	-0.455366	1	1	1	Cth;Plk1;Mthfd2;Dhfr;Rrm2;Cfp;Slc1a4;Coro1a;Tmem97;Plod2;Pdk1;Sytl2;Fgl2;Nufip1;Dhcr24;Aurka;Fads2;Gga2;Gclc;Hmgcs1;Adipor2;Fads1;Trib3;Insig1;Me1	1.05818	0.322296	1	1	Plk1;Bub1;Ccnf;Cxcr4;Aurka;Asns;Egln3;Fgl2;Dhfr;Psat1;Rrm2;Slc37a4;Ppa1;Srd5a1;Mthfd2;Ung;Lgmn;Gga2;Elovl5;Scd2;Pgm1;Ccng1;Tubg1;Cops5;Slc7a11;Pno1;Phgdh;Psmd13;Glrx;Dhcr7;Psph;Slc7a5;G6pdx;Serpinh1;Rpa1;Psma4;Arpc5l;Sdf2l1;Psmc6;Trib3;Actr2;Cth;Uso1;Txnrd1;Got1;Etf1;Pik3r3;Rpn1;M6pr;Ifi30;Tcea1;Add3;Sec11a;Eef1e1;Nampt;Eif2s2;Pgk1;Qdpr;Psmd14
21	HALLMARK_MYOGENESIS	-1.47775	0.00535906	0.121844	0.491	Aplnr;Clu;Gpx3;Cd36;Itgb4;Col3a1;Speg;Col1a1;Tpd52l1;Gsn;Ptgis;Camk2b;Ablim1;Schip1;Fgf2;Myl4;Itga7;Hdac5;Vipr1;Gaa;Actn3;Myh11;Nqo1;Chrna1;Foxo4;Cox7a1;Cdh13;Sspn;Dmd;Agrn;Sptan1;Svil;Mras;Large1	-1.3735	0.0462633	0.170351	0.857	Aplnr;Gpx3;Clu;Itgb4;Speg;Cd36;Col3a1;Tpd52l1;Myh11;Fgf2;Ptgis;Gsn;Actn3;Camk2b;Myl4;Ablim1;Sptan1;Itga7;Reep1;Hdac5;Foxo4;Schip1;Agrn;Eno3;Large1;Gaa;Notch1;Ckb;Vipr1	-1.66344	0.00121507	0.00812775	0.081	Aplnr;Itga7;Col3a1;Tpd52l1;Clu;Bdkrb2;Chrna1;Col4a2;Itgb4;Chrnb1;Ache;Ablim1;Sspn;Mylk;Dmd;App;Myl4;Schip1;Vipr1;Svil;Ptgis;Hdac5;Psen2;Cox7a1;Sparc;Gsn;Gaa;Mras;Dapk2;Foxo4;Col6a2;Agrn;Hspb8;Apod;Large1;Igfbp7;Gpx3;Col1a1	-1.20686	0.148098	0.289546	0.996	Aplnr;Speg;Clu;Gpx3;Col3a1;Itgb4;Tpd52l1;Cd36;Ckb;Gsn;Schip1;Ptgis;Camk2b;Igfbp3;Myl4;Ankrd2;Fgf2;Col1a1;Nqo1;Cox7a1;Gaa;Ppp1r3c;Syngr2;Mras;Myom2	-1.53597	0.00451977	0.0752968	0.329	Aplnr;Gja5;Cd36;Reep1;Col3a1;Clu;Ablim1;Col1a1;Itgb4;Schip1;Gpx3;Myl4;Gsn;Chrna1;Apod;Foxo4;Tpd52l1;Gaa;Cdh13;Eno3;Cox7a1;Igfbp7;Tcap;Ak1;Hdac5;Col4a2;Ctf1;Wwtr1;Myl6b;Tgfb1;Tagln;Cnn3;Sparc;Atp6ap1;Hspb8	-1.2853	0.0554593	0.359627	0.852	Lsp1;Fst;Ppp1r3c;Ache;Col6a2;Tnnt1;Gnao1;Aebp1;Casq2;Col1a1;Speg;Chrna1;Hspb2;Tnnt2;Fgf2;Tnni1;Col3a1;Tgfb1;Foxo4;Ldb3;Apod;Ak1;Myoz1;Ptgis;Adcy9;Col6a3;Igf1;Ephb3	-1.26622	0.0590551	0.131747	0.878	Col15a1;Itgb5;Col6a3;Col1a1;Fabp3;Ppp1r3c;Dmpk;Ppfia4;Itga7;Gnao1;Ctf1;Agrn;Aebp1;Efs;Igf1;Dapk2;Lama2;Apod;Col3a1;Cdh13;Ldb3;Kcnh1;Fgf2;Stc2;Sspn;Lsp1;Col6a2;Tnni1;Pygm;Ablim1;Gaa;Tgfb1;Gpx3;Gsn;Hspb2;Cox7a1;Ptp4a3;Pgam2;Col4a2;Ak1;Fst;Speg;Sgcd;Bhlhe40;Actn3;Adam12;Adcy9;Lpin1;Myh9;Igfbp3	-0.719829	0.923699	1	1	Col6a3;Myoz1;Fst;Stc2	-0.972593	0.500914	0.755867	1	Sgcd;Igf1;Fst;Ak1;Nos1;Sh3bgr;Itga7;Cacna1h;Tnnt1;Gpx3;Gja5;Myh11;Col15a1;Kcnh1;Tcap;Fxyd1;Klf5;Gsn;Des;Tpm2;Clu;Tnnc2;Aebp1;Nqo1;Acta1;Lsp1
22	HALLMARK_EPITHELIAL_MESENCHYMAL_TRANSITION	-1.45084	0.00722394	0.12952	0.6	Eln;Matn2;Fbln2;Postn;Thy1;Bgn;Col1a2;Col3a1;Timp3;Col1a1;Mgp;Lrp1;Lum;Vcan;Igfbp4;Wnt5a;Pdgfrb;Tgfbr3;Fbn1;Htra1;Fuca1;Fmod;Fgf2	-1.51322	0.00885936	0.0762858	0.476	Eln;Matn2;Fbln2;Bgn;Postn;Thy1;Col1a2;Timp3;Col3a1;Lum;Lrp1;Vcan;Mgp;Fbn1;Tgfbr3;Fgf2;Igfbp4;Vegfa;Cdh6;Fn1;Fuca1;Pdgfrb;Htra1	-1.26999	0.0731415	0.156351	0.962	Thy1;Vcam1;Matn2;Fmod;Col3a1;Timp3;Lum;Lrp1;Wnt5a;Col4a2;Col4a1;Nid2;Cdh11;Bmp1;Col1a2;Mylk;Lamc1;Ecm1;Col8a2;Lox;Mgp;Aplp1;Cadm1;Fbn1;Fbln1;Col5a2;Col5a1;Oxtr;Prrx1;Snai2;Sparc;Id2;Igfbp4;Col16a1;Col6a2;Tnfaip3;Fuca1;Htra1;Cthrc1;Col1a1;Bgn;Tnfrsf11b;Il6;Tgfbr3;Igfbp3;Dst;Mmp2;Areg;Vegfc;Il15;P3h1;Nnmt;Pthlh;Magee1;Gpx7;Cap2;Fgf2;Pdlim4;Eno2;Calu;Igfbp2	-1.39625	0.0219355	0.16693	0.753	Fbln2;Eln;Matn2;Bgn;Thy1;Postn;Col3a1;Col1a2;Timp3;Lum;Mgp;Fmod;Lrp1;Fuca1;Fbln5;Igfbp4;Htra1;Vegfa;Pthlh;Igfbp3;Tnfrsf11b;Dcn;Fbn1;Vcan;Tgfbr3;Fgf2;Col1a1	-1.20884	0.135706	0.365727	0.997	Postn;Lrp1;Timp3;Col1a2;Col3a1;Mgp;Bgn;Matn2;Col1a1;Htra1;Pdgfrb;Snai2;Igfbp4;Cadm1;Ecm1;Loxl1;Magee1;Mmp2;Fuca1;Rhob;Bmp1;Gpx7;Sntb1;Aplp1;Myl9;Igfbp2;Sat1;Cthrc1;Plod1;Efemp2;Col4a2;Tgfbr3;Col4a1;Tgfb1;P3h1;Tagln;Sfrp1;Wnt5a;Sparc;Dab2;Crlf1	-1.77917	0	0.0119489	0.009	Mmp3;Thy1;Grem1;Fap;Tgfbi;Matn3;Edil3;Cdh11;Prrx1;Comp;Igfbp4;Col6a2;Cthrc1;Col16a1;Cdh6;Gpc1;Col1a1;Glipr1;Lrp1;Spp1;Foxc2;Pdlim4;Vcan;Sfrp4;Col1a2;Crlf1;Fgf2;Id2;Cd44;Loxl1;Pcolce;Snai2;Timp1;Il6;Mmp2;Col5a1;Col3a1;Vegfa;Tgfb1;Rhob;Abi3bp;Bdnf;Basp1;Fbn1;Bmp1;Mmp14;Mgp;Bgn	-2.0207	0	0	0	Mmp3;Lum;Mgp;Postn;Tnfrsf11b;Tgfbi;Mmp1b;Scg2;Pdgfrb;Itgb5;Il6;Col6a3;Pdlim4;Nid2;Col1a1;Thy1;Fap;Spp1;Mmp2;Col11a1;Col1a2;Col5a3;Eno2;Nt5e;Comp;Fbln5;Slit3;Edil3;Cdh11;Bgn;Itga2;Cthrc1;Cdh6;Pthlh;Lox;Thbs2;Lama2;Col3a1;Lamc2;Loxl2;Mmp14;Col5a1;Mfap5;Fgf2;Bmp1;Abi3bp;Fbn2;Col6a2;Fbln2;Ecm2;Col16a1;Inhba;Gas1;Gadd45a;Matn2;Tgfb1;Vcam1;Lrrc15;Pcolce;Plod1;Fn1;Crlf1;Id2;Lamc1;Lrp1;Loxl1;Col4a2;Aplp1…	0.959007	0.559322	1	0.993	Pcolce2;Tgfbi;Edil3;Ptx3;Cd59b;Fbln1;Gpc1;Slit2;Abi3bp;Fbn1	-1.25208	0.0861423	0.868464	0.942	Sgcd;Spock1;Bdnf;Glipr1;Ptx3;Col12a1;Nnmt;Sfrp1;Fbn1;Dkk1;Col1a2;Loxl1;Fmod;Cd44;Gas1;Pcolce2;Cd59b;Thbs1;Pdlim4;Lama3;Cdh6;Mmp14;Anpep;Lrp1;Cap2;Fbln2;Dcn;Vegfc;Tpm2;Myl9;Gpc1;Sgcb;Sntb1;Il6;Acta2;Fas;Lox;Col8a2;Igfbp4;Snai2;Fbln1;Tgfbr3;Mgp;Igfbp2;Col3a1;Sdc1;Wnt5a;Eln;Pmp22;Lum;Nt5e;Ntm;Itgb5;Magee1;Efemp2;Col1a1;Pthlh;Id2;Notch2;Fzd8;Tgm2;Bgn
23	HALLMARK_TNFA_SIGNALING_VIA_NFKB	1.44515	0	0.0636735	0.108	;Inhba;Plau;Tnfrsf9;Cxcl5;Dusp2;Il1a;F2rl1;Fosl1;Nr4a3;Jun;Trib1;Atf3;Sphk1;Sgk1;Cebpb;Ptgs2;Fjx1;Nr4a1;Lamb3;Gadd45b;Bcl2a1c;Yrdc;Cd44;Maff;Jag1;Gfpt2;Smad3;Egr1;Relb;Bmp2;Pfkfb3;Bmyc;Sik1;Bhlhe40;Panx1;Nampt;Il23a;Spsb1;Edn1;Junb;Rnf19b;Lif;Serpine1;Ptger4;Cd69;Phlda2;Traf1;Gem;Ldlr;Phlda1	2.15346	0	0	0	Il1b;;Cxcl5;Tnc;Plau;Traf1;Inhba;Il1a;Fosl1;Sgk1;Gfpt2;Cd69;Bcl2a1c;F2rl1;Cd44;Atf3;Sphk1;Ccl2;Trib1;Jun;Gadd45b;Serpinb2;G0s2;Il7r;Tnfrsf9;Relb;Yrdc;Maff;Nr4a2;Ripk2;Cebpb;Gem;Nampt;Phlda2;Ccl20;Fjx1;Junb;Ptx3;Areg;Pfkfb3;Zc3h12a;Serpine1;Msc;Tnfaip6;Edn1;Panx1;Tank;Serpinb8;Nfkbie;Plaur;Tnfsf9;Slc2a6;Hbegf;Bhlhe40;Bmyc;Phlda1;Smad3;Cdkn1a;Bmp2;Ccnd1;Cd83;Lif;Tnfaip8;Tubb2a	-1.32259	0.0515588	0.127845	0.893	Cd80;Litaf;Tnf;Ccl5;Tnfaip2;Gch1;Kynu;Snn;Ackr3;Map3k8;Sod2;Il18;Tnfaip6;Tlr2;Lamb3;Nfat5;Icam1;Tnfsf9;Cxcl10;Tnfaip8;Atp2b1;Tnfrsf9;Csf1;Birc3;Klf2;Id2;Ifih1;Tnfaip3;Ccl20;Icosl;Zbtb10;Plpp3;B4galt5;Ccnd1;Rcan1;Bcl6;Ifit2;Ripk2;Ccrl2;Irf1;Rel;Tank;Tap1;Dnajb4;Il6;Csf2;Nfkb1;Btg2	1.79952	0	0.0055618	0.011	;Il1b;Cxcl5;Nr4a3;Egr1;Traf1;Tnc;Tiparp;Lif;Tnfaip6;Pfkfb3;Jun;Sod2;Smad3;Il1a;Atf3;Plau;F2rl1;Cd69;Tnfrsf9;Trib1;Ccl2;Gfpt2;Maff;Fosl2;Relb;Il7r;Sgk1;Tnip1;Dennd5a;Nampt;Nfkb2;Csf2;Cd44;Dusp2;Ccl20;Ldlr;Ccnd1;Per1;Jag1;Zc3h12a;Rela;Il6st;Fosl1;Ptgs2;G0s2;Bcl2a1c;Rhob;Tnfaip3;Panx1;Phlda1;Fos;Serpine1;Bmp2;Cebpb;Inhba;Sphk1;Mcl1;Nfkb1;Tnfaip2;Icam1;Edn1;Ripk2	2.05329	0	0	0	;Cxcl5;Il1b;Tnc;Lamb3;Ccl20;Csf2;Bcl2a1c;G0s2;Cd44;Dusp2;Tlr2;Tnfaip6;Nr4a3;Fosl1;Sgk1;Jag1;Il6st;Ptx3;Il18;Gem;Klf4;Il6;Gfpt2;Ptger4;Il7r;Trib1;Traf1;Zc3h12a;Plau;Tnfaip3;Dusp5;Inhba;Fosb;Sphk1;Ets2;Tiparp;Id2;Ptgs2;Jun;Irs2;Per1;Relb;Dusp1;Vegfa;Cebpb;Ccl2;Tnfrsf9;Klf10;Nfkb2;Bmyc;Nfil3;Atf3;Sod2;Serpinb8;Junb;Nfkb1;Bhlhe40;Msc;Fosl2;Nr4a1;F3;Litaf;Panx1;Smad3;Fjx1;Nfkbie;Il1a;Nampt;Mcl1;Birc3;…	0.954579	0.617414	1	1	Lamb3;Msc;Ptx3;Tnfsf9;Il23a;Bcl3;F3;Plaur;Ptgs2;Phlda1;Hbegf;Tnc;Gpr183;Ppp1r15a;G0s2;Slc16a6;Serpine1;Plk2;Dusp4;Rcan1;Jag1;Fosl1;Rel;Ptpre;Plau;Csf1;Dusp1;Ccnd1;Tubb2a;Pdlim5;Atf3;Ccnl1	-1.27565	0.0389864	0.134894	0.857	Olr1;Egr2;Il6;G0s2;Ackr3;Bmp2;F2rl1;Pde4b;Ccl5;Plek;Efna1;Plpp3;Dusp2;Abca1;Ccrl2;Tlr2;Tap1;Ifit2;Slc16a6;Socs3;Nfkbie;Ccl2;Cd80;Tnfrsf9;Fut4;Map3k8;Inhba;Snn;Serpinb8;Gadd45a;Pfkfb3;Tnip1;Bcl3;Hes1;Id2;Spsb1;Rcan1;Ifih1;Irf1;Sqstm1;Pnrc1;Bhlhe40;Relb;Fjx1;Traf1;Tgif1;Klf10;Mxd1;Rhob;Ets2;Lif;Klf9;Slc2a6;Cd83;Cebpd	-0.944075	0.577753	1	1	Lif;Tnfaip6;Plau;Il1b;Cd80;Ccl5;Il6;Ccl20;Ccl2;Fjx1;G0s2;Gpr183	0.67921	0.997872	1	1	Fut4;Ccl5;Tnfrsf9;Cd69;Il23a;Slc16a6;Ifit2;Serpine1;Plek;Ccnd1
24	HALLMARK_KRAS_SIGNALING_UP	-1.42716	0.0105708	0.131955	0.671	Tspan7;Sparcl1;Gucy1a1;Il33;Plvap;Cpe;Ace;Kcnn4;Adgra2;Crot;Igf2;Tnfrsf1b;Il10ra;Tfpi;Irf8;Scg5;Flt4;Satb1;Snap91;Mafb;Hsd11b1;Fuca1;Mycn;Pecam1;Btc;Mall;Tspan1;Jup;Sema3b;St6gal1;Cxcl10;Ptbp2;Abcb1a;Trib2;Scn1b;Mpzl2;Gng11;Laptm5;Aldh1a2;Glrx;Lcp1;C3ar1;Ly96;Map7	-1.30755	0.0651429	0.220991	0.958	Cmklr1;Tspan7;Kcnn4;Sparcl1;Adgra2;Gucy1a1;Plvap;Il33;Igf2;Ace;Cpe;Crot;Btc;Tnfrsf1b;Tfpi;Flt4;Il10ra;Scg5;Mycn;Snap91;Lcp1;Satb1;Fuca1;Pecam1;Jup;Tspan1;Ptbp2;Trib2;Mall;Map7;St6gal1;Laptm5;C3ar1;Sema3b;Klf4	-1.42474	0.0224159	0.0695509	0.639	Tspan7;Sparcl1;Irf8;Il33;Cfb;Ace;Il10ra;Ikzf1;Gadd45g;Mmp9;Hsd11b1;Adgra2;Satb1;Lat2;Flt4;Ano1;Scn1b;Ctss;Tnfrsf1b;Mall;Cxcl10;Tfpi;Pecam1;Prrx1;Birc3;St6gal1;Gprc5b;Id2;Tnfaip3;Ccl20;Ly96;Apod;Fuca1;Adam8;Gypc;Ereg;Lcp1;Map3k1;Jup;Trib2;Scg5;Csf2;Igfbp3	-1.55472	0.00258065	0.0855571	0.321	Sparcl1;Cmklr1;Gucy1a1;Kcnn4;Tspan7;Cpe;Plvap;Crot;Il33;Il10ra;Fcer1g;Ace;Igf2;Scg5;Adgra2;Tnfrsf1b;Angptl4;C3ar1;Btc;Tfpi;Map7;Fuca1;Klf4;Mafb;Snap91;Pecam1;Hkdc1;Sema3b;Satb1;Igfbp3;Mpzl2;Flt4;Tspan1;Gpnmb;Laptm5	-1.28798	0.072	0.268028	0.964	Il33;Tspan7;Ace;Gucy1a1;Satb1;Mycn;Adgra2;Plvap;Jup;Cpe;Trib2;Scn1b;Scg5;Flt4;Apod;St6gal1;Fuca1;AW551984;Pecam1;Tfpi;Tnfrsf1b;Gng11;Tspan13;C3ar1;Igf2;Sema3b;Cxcr4;Crot;Cxcl10;Kcnn4	1.10549	0.229665	1	0.99	Hsd11b1;Il33;Gucy1a1;Mpzl2;Sema3b;Nap1l2;Lat2;Gabra3;Plaur;Spon1;Ptgs2;Ano1;Cmklr1;Gadd45g;Hbegf;Wnt7a;Angptl4;Cfb;Galnt3;Ppp1r15a;Tmem158;Adam8;Hdac9;G0s2;Ngf	-1.7173	0	0.00330721	0.022	Gabra3;Aldh1a2;Sparcl1;Cfb;Prdm1;G0s2;Satb1;Spp1;Cxcr4;Gucy1a1;Bmp2;F2rl1;Ank;Snap91;Itga2;Scn1b;Mycn;Apod;Tspan13;Mpzl2;St6gal1;Car2;Epb41l3;Nr1h4;Plat;Nrp1;Inhba;Itgbl1;Etv1;Tmem100;Btc;Igf2;Hsd11b1;Psmb8;Irf8;Slpi;Id2;Dusp6;Etv4;Adgra2;Cpe;Gpnmb;Adgrl4;Il33;Pecam1;Adam17;Tnfrsf1b;Reln;Traf1;Csf2ra;Igfbp3;Lif;Tmem158;Gng11;Prkg2;Map7;Abcb1a	-1.18959	0.180442	0.928925	0.998	Dock2;Itgbl1;Lif;Plau;Il1b;Slpi;Hsd11b1;Arg1;Mmp9;Ccl20;Ppbp;Adam8;G0s2;Prkg2;Prdm1;Fcer1g;Cmklr1;Ammecr1;Gprc5b;Tmem158;Trib1	-1.3327	0.0580524	1	0.822	Btc;F13a1;Mmp9;Slpi;Il1b;F2rl1;Ngf;Snap91;Snap25;Igf2;Ace;Gucy1a1;Tspan1;Fcer1g;Kif5c;St6gal1;Ccnd2;Sema3b;Bpgm;Scn1b;Kcnn4;Fgf9;Ano1;Adam8;Plvap;Ptgs2;Plek2;Gypc;Cd37;C3ar1;Il33;Spon1;Id2;Gadd45g;Tnfrsf1b;Ank;Laptm5;Tspan7;G0s2;Dcbld2
25	HALLMARK_WNT_BETA_CATENIN_SIGNALING	1.42302	0.0617284	0.067619	0.131	;Hey2;Dkk1;Nkd1;Jag1;Ppard;Ccnd2;Axin1;Bmyc	1.09768	0.295139	0.363373	0.861	;Dkk1;Hey2;Tcf7	1.35141	0.0875421	0.0956355	0.37	;Hey2;Dkk1;Axin2;Bmyc;Kat2a;Jag1	1.65503	0.0078125	0.0165169	0.045	;Ccnd2;Axin1;Ppard;Axin2;Trp53;Jag1;Ncor2;Dvl2;Tcf7;Dkk1	1.7747	0.00754717	0.00311123	0.008	Wnt5b;;Lef1;Nkd1;Jag1;Dkk1;Hey2;Tcf7	0.437204	0.997727	0.999766	1	Wnt6;Jag1;Axin2;Gnai1;Lef1;Psen2;Fzd8;Jag2	-0.568813	0.990099	0.996315	1	Hey1;Tcf7;Hey2;Adam17;Fzd8;Notch1	-0.673958	0.873039	1	1	Wnt6;Skp2;Frat1;Maml1;Kat2a;Axin2	-1.23807	0.182971	0.756624	0.955	Hey2;Dkk1;Hdac11;Ptch1;Ccnd2;Wnt5b;Axin2;Fzd8;Rbpj;Jag2;Hey1;Tcf7;Gnai1;Jag1;Ctnnb1
26	HALLMARK_XENOBIOTIC_METABOLISM	-1.41944	0.0235798	0.123352	0.697	Pdk4;Cd36;Cyp1a1;Crot;Il1r1;Aldh3a1;Spint2;Cda;Apoe;Pros1;Cyp27a1;Irf8;Igfbp4;Hsd11b1;Ephx1;Kynu;Csad;Gch1;Cat;Slc46a3;Jup;Abhd6;Maoa;Atoh8;Plg;Nqo1;Aldh2;Ech1;Cyp26a1;Pink1;Acp2;Gstt2;Ptgr1;Cyfip2;Man1a;Gcnt2;Psmb10;Entpd5;Igfbp1;Abcc3	-1.0671	0.336075	0.475823	1	Pdk4;Cyp1a1;Cd36;Cda;Crot;Il1r1;Aldh3a1;Spint2;Pros1;Ephx1;Csad;Igfbp4;Cyp27a1;Apoe;Jup;Abhd6;Slc46a3;Cat;Acox2;Aldh2;Gch1;Acp2	-1.34233	0.0495768	0.118525	0.858	Irf8;Il1r1;Gad1;Cfb;Gstt2;Cyp27a1;Pdk4;Atoh8;Gch1;Pros1;Hsd11b1;Kynu;Cyp1a1;Spint2;Slc46a3;Cyb5a;Aldh3a1;Apoe;Fbln1;Abcc3;Enpep;Id2;Psmb10;Igfbp4;Gckr;Entpd5	-1.41212	0.0292994	0.178352	0.715	Pdk4;Cyp1a1;Crot;Aldh3a1;Apoe;Cd36;Spint2;Cda;Il1r1;Gstt2;Pros1;Cyp27a1;Igfbp4;Hgfac;Ephx1;Slc46a3;Cyp26a1;Ptgds;Plg;Cat;Abhd6;Ech1;Nqo1;Dhrs7l;Pgrmc1;Pink1;Acox2;Igfbp1;Aldh2;Kynu;Jup;Psmb10;Ptgr1;Acp2	-1.4342	0.0150463	0.13672	0.648	Cd36;Pdk4;Cda;Pros1;Jup;Hsd17b2;Cyp27a1;Igfbp4;Spint2;Cdo1;Aldh3a1;Apoe;Aldh2;Vtn;Gch1;Cyp1a1;Cyfip2;Crot;Ech1;Acp2;Csad;Kynu;Ephx1;Cfb;Slc46a3;Acox2;Dhrs1;Cat;Cyb5a;Dhrs7l;Bphl;Ninj1;Casp6;Upp1;Pink1;Arg2;Tkfc;Gstt2;Gabarapl1;Gsto1;Lcat;Abhd6;Pcx;Psmb10;Acox3;Retsat;Blvrb	-0.880138	0.738754	1	1	Abcd2;Enpep;Igfbp4;Adh1;Ndrg2;Fmo1;Id2;Fmo3;Fetub;Rap1gap;Arg2;Fbp1;Ptgds;Bcat1;Ptges;Tkfc;Igf1;Pdk4;Fas;Gabarapl1;Npc1;Atoh8;Mpp2;Gsto1;Tnfrsf1a;Ttpa;Fbln1;Pts;Ppard	-1.27098	0.0667939	0.133175	0.861	Acox2;Cfb;Fmo1;Enpep;Apoe;Ptgds;Abcd2;Atoh8;Ndrg2;Cyp2s1;Vnn1;Igf1;Abcc3;Man1a;Rap1gap;Car2;Pros1;Hsd11b1;Irf8;Acox3;Id2;Pmm1;Psmb10;Vtn;Fetub;Dcxr;Pink1;Cyp27a1;Upp1;Mpp2;Papss2;Csad;Ets2;Acp2;Gclc;Slc12a4;Acox1;Mccc2;Fmo3;Tpst1;Gabarapl1;Tmbim6;Gcnt2;Tgfb2;Tnfrsf1a;Cda;Pdk4;Casp6;Crot;Hes6;Pycr1	-0.676644	0.96875	1	1	Hsd11b1;Arg1;Cyp17a1;F10;Arg2;Cda;Ptgds;Cdo1;Mthfd1;Gsto1;Ptgr1;Dcxr;Tmem97	-1.08272	0.289668	0.738083	1	Vnn1;Igf1;Cyp2s1;Hnf4a;Arg2;Aox1;Cyp2e1;Igfbp1;Ptgds;Lcat;Xdh;Adh7;Nqo1;Mpp2;Fas;Igfbp4;Fbln1
27	HALLMARK_KRAS_SIGNALING_DN	-1.36503	0.0669694	0.183687	0.863	Pnmt;Ypel1;Myo15a;Slc30a3;Kcnd1;Abcg4;Rgs11;Lfng;Zbtb16;Fgfr3;Celsr2;Clstn3;Btg2;Selenop;Pdk2;Ccdc106;Camk1d;Idua;Pde6b;Sncb;Snn	-1.37767	0.0717949	0.190901	0.845	Pnmt;Myo15a;Ypel1;Rgs11;Celsr2;Slc30a3;Lfng;Clstn3;Abcg4;Zbtb16;Kcnd1;Fgfr3;Sncb;Stag3;Btg2;Mthfr;Camk1d;Cpeb3;Pdk2;Idua;Ccdc106;Mfsd6	-1.4588	0.0183727	0.0548193	0.527	Gp1ba;Nphs1;Cd80;Kcnd1;Pde6b;Kcnmb1;Clstn3;Camk1d;Abcg4;Ptgfr;Lfng;Snn;Idua;Ypel1;Nrip2;Hc;Ccdc106;Cdkal1;Pdk2;Plag1;Cpeb3;Nr6a1	-1.47056	0.0373563	0.137749	0.561	Prodh;Pnmt;Myo15a;Ypel1;Fgfr3;Abcg4;Slc30a3;Rgs11;Cyp39a1;Lfng;Kcnd1;Btg2;Zbtb16;Ccdc106;Tg;Celsr2;Nr4a2;Synpo;Idua;Pdk2;Fggy	-1.14659	0.250605	0.419997	1	Cyp39a1;Abcg4;Ypel1;Clstn3;Rgs11;Kcnd1;Ccdc106;Idua;Btg2;Pdk2;Fgf16;Sncb;Nr4a2;Igfbp2;Slc25a23;Sidt1;Gamt;Rsad2;Fggy;Snn;Celsr2;Camk1d;Copz2;Mthfr;Edn1;Pax3	-0.976902	0.507168	1	1	Slc38a3;Cd80;Serpinb2;Gprc5c;Htr1b;Bmpr1b;Rsad2;Gp1ba;Kcnd1;Gamt;Nudt10;Gpr3;Entpd7;Kmt2d;Snn;Mx2;Ypel1;Selenop;Cpeb3	1.3687	0.0371134	0.0698881	0.569	Edn2;Epha5;Fgf16;Igfbp2;Ntf3;Dlk2;Klk8;Slc5a5;Bard1;Cpa2;Tfap2b;Kcnmb1;Cntfr;Nos1;Lfng;Klhdc8a;Hsd11b2;Slc6a3;Camk1d;Col2a1	-1.41467	0.0401003	0.437711	0.738	Kcnd1;Oxt;Cpb1;Abcg4;Gp1ba;Klk7;Cd80;Tg;Tshb;Nudt10;Ngb;Celsr2;Igfbp2;Zbtb16;Ptgfr;Ckm;Ypel1	-1.21536	0.177734	0.72466	0.974	Bmpr1b;Epha5;Egf;Tfap2b;Nos1;Arhgdig;Cntfr;Gp1ba;Camk1d;Ngb;Nrip2;Abcg4;Thnsl2;Ntf3;Thrb;Kcnmb1;Tnni3;Coq8a;Ptgfr;Nr6a1;Tfcp2l1;Nudt10;Mx2;Kcne2;Sstr4;Slc29a3;Gprc5c;Gamt;Gpr19;Igfbp2;Celsr2;Tshb;Ptprj;Fgfr3;Prodh;Cyp39a1;Btg2;Idua;Zbtb16
28	HALLMARK_HEME_METABOLISM	-1.35865	0.0334378	0.172588	0.876	Acp5;Ackr1;Aqp3;Abcg3;Bcam;Endod1;Tns1;C3;Spta1;Btg2;Lmo2;Selenbp1;Aldh6a1;Sidt2;Myl4;Kat2b;Cat;Icam4;Osbp2;Ucp2;Ank1;Sptb;Ezh1;Clcn3;Agpat4;Epor	-1.35491	0.0458613	0.173701	0.899	Acp5;Aqp3;Abcg3;Ackr1;Bcam;Tns1;Endod1;Lmo2;Myl4;Kat2b;Selenbp1;Btg2;Sidt2;Aldh6a1;Ezh1;Ucp2;Ank1;Cat;Osbp2;Fn3k;Kdm7a;Agpat4;Foxj2;Spta1;Rbm5;Epor;Clcn3;Dmtn;Tnrc6b;C3;Nfe2l1;Icam4;Nnt;Slc7a11;Add1;Synj1;Add2;Slc2a1;Ppox;Rnf123;Ermap;Abcb6;Pigq	-1.17017	0.182912	0.246988	0.998	Ackr1;Tmcc2;Spta1;Gypa;Ank1;Myl4;Osbp2;C3;Slc22a4;Ezh1;P4ha2;Clcn3;Pdzk1ip1;Selenbp1;Bcam;Gypc;Add2;Epor;Rnf19a;Lmo2;Trak2;Optn;Btg2;Slc7a11;Kat2b;Ctsb;Klf3;Tnrc6b;Fn3k;Synj1;Nfe2l1;Tfdp2;Agpat4;Ctns;Nnt;Aldh6a1;Endod1;Lpin2;Hebp1;Epb41;Cir1;Htatip2;Sec14l1;Alad;Mkrn1;Rnf123;Tns1;Pgls;Foxo3;Arhgef12;Lamp2;Cat;Foxj2	-1.13971	0.217005	0.394958	1	Acp5;Aqp3;Abcg3;Ackr1;Bcam;Endod1;Tns1;Sptb;Sidt2;Btg2;Cat;Ucp2;Myl4;Selenbp1;Slc2a1;Abcb6;C3;Icam4;Aldh6a1;Epor;Lmo2;Agpat4;Kat2b;Slc22a4;Cir1;Bsg;Tmem9b	-1.24499	0.102336	0.306717	0.987	Acp5;Sptb;Abcg3;Lmo2;Spta1;Myl4;Osbp2;Btg2;Fn3k;Aldh6a1;Selenbp1;Bcam;Dmtn;Aqp3;Agpat4;Prdx2;Nudt4;Narf;Ank1;Rhd;P4ha2;Cat;Ucp2;Mgst3;Ppox;Alad;Sidt2;Clcn3;Ctsb;Pgls;Slc22a4;Epor;Bnip3l;Pcx;Endod1;Ermap;Add1;Arl2bp;Blvrb;Tfdp2;Snca;Mpp1;Gypc;Kat2b;Mkrn1;Rnf19a;Nnt;Dcaf11;Ppp2r5b;Lrp10;Cir1;Tmcc2;Rnf123;Htatip2;Hagh;Mboat2;Bsg	-0.522173	1	1	1	Add2;Epor;Trim10;Nfe2;Rap1gap;Hebp1	-1.03624	0.362069	0.447792	1	Epor;Ackr1;Add2;Ank1;Acsl6;Aqp3;Snca;Rap1gap;Car2;Slc7a11;Slc6a9;Ctsb;Mxi1;Nudt4;Lmo2;Dmtn;Lamp2;Aldh1l1;Kdm7a;Bnip3l;Slc22a4;Gclc;Ezh1;Osbp2;Aldh6a1;Cir1;Btg2;Rnf19a;Mocos;Ypel5;Clcn3;Nfe2l1;Ccdc28a;Bpgm;Slc10a3;Slc6a8;Foxj2;Ctns;Blvrb;Rnf123	-0.701035	0.959397	1	1	E2f2;Ermap;C3;Snca;Fn3k;Icam4;Nnt;Foxo3;Fbxo34;Rcl1;Uros;Psmd9;Igsf3;Slc6a8;Pdzk1ip1;Slc25a37;Abcb6;Cpox;Usp15;Vezf1;Ppox;Trim10;Gclc;Nfe2;Mboat2;Kat2b	0.533964	1	1	1	Slc30a10;Selenbp1;Ctse;Xk;Myl4;Abcb6;Asns;Osbp2;Cdr2;Bmp2k;Pcx;Ctns;Igsf3;Rap1gap;Slc10a3;Tfdp2;Slc22a4;Slc11a2;Acp5;Cpox
29	HALLMARK_COMPLEMENT	-1.34618	0.0511182	0.173363	0.897	Serping1;Clu;Cd36;Ltf;Lrp1;Ctsh;Cda;Plek;Prcp;Cpq;C3;Lcp2;Ccl5;Kynu;Lta4h;C1ra;Spock2;Timp2;C1s1;Mmp15;Lap3;Ctso;Ctsd;Plg;Dpp4;Cdh13;Lipa;F8;Lyn;Pim1;Gata3	-1.08173	0.320093	0.473461	1	Adra2b;Serping1;Clu;Ltf;Cd36;Cda;Lrp1;C1ra;Mmp15;Fn1;C1s1;Ctsh;Cpq;Lta4h;Spock2;Pim1;Prcp;Lap3;Dock4;Ctsd;Cpm;Ctso;Cdh13;C3;Timp2;Lipa;Dpp4;Gata3	-1.39183	0.033121	0.0855645	0.731	C1ra;Gp1ba;C1s1;Ctsh;Cfb;C2;Lcp2;Clu;Prcp;Serping1;Lrp1;Col4a2;Ccl5;Kynu;Cpq;Pim1;Ctss;Ctso;Lap3;C3;Lyn;Ctsd;Tnfaip3;Irf2;Lgmn;Vcpip1;F8;Irf1;Psmb9;Il6;Mmp15;Sh2b3;L3mbtl4;Ctsb;Zeb1;Lipa;Cd46;Casp1;Gata3;Dgkg;Dock9;Cdh13	-1.24958	0.109375	0.241296	0.988	Ltf;Serping1;Clu;Spock2;Cd36;Fcer1g;Cda;Plek;Lrp1;Adra2b;C1ra;Ctsh;Cpq;Timp2;Plg;Lta4h;Prcp;Pcsk9;Lap3;Mmp15;Ctsd;C3;Lipa	-1.29457	0.0767468	0.280528	0.958	Cd36;Lrp1;Clu;Cda;Lck;C1ra;Gata3;Mmp15;Timp2;Prcp;Cpq;Ang2;Cdh13;Lta4h;S100a13;Kynu;Lipa;Cfb;Ctso;Casp1;Col4a2;Pdgfb;Fyn;Calm1;Calm3;Cd46;Lap3;Gnai2;Ctsb;Cpm;Casp9;Gngt2;Psmb9;Xpnpep1;Serpinc1;Dpp4;Cd55b	-1.36844	0.0226876	0.370082	0.64	Pcsk9;Pik3r5;Was;Kcnip3;Olr1;Serpinb2;Ccl5;Lrp1;Spock2;Pla2g7;Gp1ba;Ctsc;Mmp13;Timp1;Il6;Cpm;Plek;Dyrk2;Dpp4;Mmp14;Cd46;Gnb4;Cblb;Msrb1;Src;Lck;Pim1	-2.0752	0	0	0	Mmp12;Mmp13;Mmp8;Olr1;Spock2;C2;Ctsc;Serping1;Cfb;Il6;Kcnip3;Dpp4;Mmp15;Dock10;C1ra;Ccl5;Plek;Cpm;Irf7;Psmb9;Gnb4;Gng2;Cdh13;Mmp14;Car2;Pik3cg;Lck;Plat;Ctso;Lcp2;Ctsb;Lgmn;Pik3r5;Cblb;Casp1;Fn1;Cpq;Dusp6;Lrp1;Lamp2;Cr2;Gata3;Col4a2;Ctsd;Irf1;Lipa;Dock4;Timp1;Cp;Pla2g7	-1.11439	0.278766	0.854363	1	Gzmb;Ltf;Gzma;Gp1ba;Gp9;C3;Klkb1;C2;Ccl5;F10;Il6;Cda;F7	-0.994242	0.447566	0.730984	1	Mmp8;Pclo;Zfpm2;Gzmb;Pla2g7;Hnf4a;F2;Gp1ba;F7;Cd59b;Fcer1g;Pik3r5;Mmp14;Lrp1;Cp;Clu;Il6;Hpcal4;Pla2g4a;Lgals3;C1qc;F3
30	HALLMARK_INTERFERON_GAMMA_RESPONSE	-1.33173	0.044164	0.178446	0.925	Serping1;Cd38;Txnip;Selp;Il10ra;Irf8;Pfkp;St3gal5;Tnfsf10;Ptpn6;Stat4;Arl4a;Ifi30;Il18bp;Lcp2;Ccl5;Cd40;C1ra;Eif4e3;Gch1;C1s1;Gpr18;Lap3;Sod2;Tnfaip2;Cxcl10;B2m;Dhx58;Sspn;Pim1;Arid5b;Vamp5;Parp14;Bst2;Ifit2;Samd9l;Cmpk2;Psmb10;Nfkbia;Btg1;Stat3;Icam1;Sectm1a;Ube2l6;Ddx60;Il15;Tnfaip3;Nod1;Il6;Bank1;Ccl7;Ncoa3;St8sia4;Tnfaip6;Casp1;Auts2	-0.963432	0.558756	0.645826	1	Cmklr1;Serping1;Cd38;Txnip;C1ra;Selp;Il10ra;St3gal5;Pfkp;Arl4a;C1s1;Tnfsf10;Cd40;Stat4;Pim1;Eif4e3;Il18bp;Lap3;Gch1;Ncoa3;Vamp5;Il4ra;Nod1	-2.15979	0	0	0	C1ra;C1s1;Cd74;Vcam1;Irf8;Cd38;Cfb;Ptpn6;Lcp2;Il10ra;Serping1;Ifi30;Pfkp;Csf2rb2;Il18bp;Ccl5;Tnfaip2;Gch1;Tnfsf10;Gbp3;Stat4;Sspn;Arid5b;Sod2;Ido1;Tnfaip6;Eif4e3;Dhx58;Tapbp;Parp14;St3gal5;Pim1;Gpr18;Icam1;B2m;Cxcl10;Samd9l;Lap3;Cd40;Bst2;Bank1;Rtp4;Ddx60;Psmb10;Ifih1;Tnfaip3;Trafd1;Cmpk2;Auts2;Apol6;Ube2l6;Ccl7;Irf2;Ly6e;Ifit2;Ripk2;Irf1;Oas3;Psmb9;Samhd1;Tap1;Il6;Stat3;Mx2;St8sia4;Nfkb1;Ifi35;O…	-1.08764	0.290241	0.480166	1	Cmklr1;Cd38;Serping1;Txnip;Selp;Il10ra;Ptpn6;Arl4a;C1ra;St3gal5;Tnfsf10;Cd40;Cd74;Pfkp;Bank1;Il18bp;Ciita;Lap3;Nfkbia;Gpr18;Stat4;B2m;Sectm1a;Psmb10;Ifit2	-1.427	0.0245536	0.12735	0.677	Cd38;Selp;Ccl7;St3gal5;Tnfsf10;C1ra;Pfkp;Cd40;Rtp4;Stat4;Pde4b;Nod1;Eif4e3;Vamp5;Gch1;Ido1;Cxcl10;Oasl1;Rsad2;Cfb;Arl4a;Casp1;Stat3;Ifit2;Cmpk2;St8sia4;Ifi30;Lap3;Upp1;Gbp3;Ifit3;Isg20;Lgals3bp;Ube2l6;Psmb9;Btg1;Lysmd2;Psmb10;Vamp8;Bank1;Trafd1	0.880487	0.770202	1	1	P2ry14;Ccl7;Selp;Vcam1;Ptpn6;Irf5;Ptgs2;Cmklr1;Cfb;Oas3;C1s1;Irf7;Nlrc5;Pnp2;Upp1;Ube2l6;C1ra;Ddx60;Mvp;Batf2;Il4ra;Cmtr1;Rnf31;Stat2;Ccl2;Pla2g4a;Casp8;Tapbp;Tnfaip3;Cd40;Epsti1;Lgals3bp;Tnfaip2	-1.81144	0	0.00168367	0.007	Csf2rb2;P2ry14;Serping1;Cfb;Tnfsf10;Il6;Cxcl9;Pde4b;C1ra;Ccl5;Zbp1;Irf7;Psmb9;Tap1;Ifit2;Isg20;Sspn;Socs3;Ccl2;Epsti1;Il18bp;St8sia4;Batf2;Arl4a;Lcp2;Oas3;Trim14;Vcam1;Tapbp;Ifi44;Psmb8;Gbp3;Cd38;Irf8;Casp1;Dhx58;Oasl1;Stat4;Psmb10;Znfx1;Lgals3bp;Stat1;Rsad2;Trafd1;Ifih1;Irf1;Upp1;Lysmd2;Herc6;Parp14;Cd274;Cmpk2;Pfkp;Trim25;Casp7;Il7;Il15;Il4ra;Ddx60;B2m;Parp12;Stat2;Gbp4;Ifi30;Auts2;Txnip;Stat3;…	-1.11893	0.268966	0.904914	1	Il2rb;Epsti1;Tnfaip6;Gzma;Ccl7;Stat4;Ccl5;Il6;Mthfd2;Ccl2;Ciita;Cmklr1;Il4ra;Batf2;Il7;Casp3;Mx2;Fgl2;Ddx60;Nlrc5;Rapgef6;Ripk2;Oasl1;Oas2;Sod2;Pml;Ogfr;Auts2;Eif2ak2;Casp7;Cxcl10	0.827738	0.884937	1	1	Cxcl9;Ccl5;Cd69;Stat4;Upp1;Lcp2;Cd74;Irf8;Ifit2;Il7;Casp3;Fgl2;Bank1;Zbp1;Cd38;Gzma;Irf4;Mthfd2;Ifih1;Ifit3;Dhx58;Trafd1;Cfb;Tnfaip3
31	HALLMARK_APOPTOSIS	-1.32037	0.0537057	0.178715	0.944	Bgn;Clu;Gpx3;Cd38;Cd14;Timp3;Txnip;Aifm3;Lum;Gsn;Hgf;Satb1;Tnfsf10;Pdgfrb;Tgfbr3;Btg2;Cdc25b;Gch1;Timp2;Sod2;Hspb1;Plcb2;Madd;Il18;Sptan1;Pdcd4;Bmf;Smad7;Mmp2	-1.2537	0.113475	0.263706	0.992	Gpx3;Clu;Bgn;Cd38;Aifm3;Timp3;Txnip;Lum;Cd14;Tgfbr3;Gsn;Hgf;Sptan1;Cdc25b;Satb1;Madd;Tnfsf10;Pdgfrb;Igf2r;Btg2;Smad7;Bmf	-1.16756	0.209418	0.23926	0.998	Cd38;Timp3;Lum;Clu;Cd14;Hgf;Tnf;Gch1;Tnfsf10;Satb1;Sod2;App;Il18;Psen2;Birc3;Gsn;Cyld;Igf2r;Ccnd1;Gpx3;Bgn;Ereg;Irf1;Cdkn1b;Tap1;Il6;Tgfbr3;Btg2;Pdcd4;Mmp2;Isg20;Casp1;Ifngr1;Dnajc3;Eno2;Fez1;Madd;Dpyd;Ppp3r1;Hspb1;Bmf;Cav1;Gpx4;Sat1;F2r;Casp7;Sqstm1;Bcl2l11;Lgals3;Psen1;Rnasel	-1.25064	0.100785	0.287422	0.987	Cd38;Bgn;Clu;Cd14;Gpx3;Timp3;Lum;Txnip;Aifm3;Gsn;Cdc25b;Tnfsf10;Btg2;Timp2;Hgf;Satb1;Plcb2;Hspb1;Dcn;Tgfbr3	-1.35846	0.0371622	0.206782	0.87	Cd38;Timp3;Clu;Bgn;Satb1;Pdgfrb;Tnfsf10;Gpx3;Gsn;Mmp2;Rhob;Timp2;Btg2;Hspb1;Sat1;Gch1;Pdcd4;Ier3;Mgmt;Fez1;Gpx4;Casp1;Tgfbr3;Igfbp6;Casp2;Casp6;Ifnb1;Erbb2;Plcb2;Isg20;Madd;Casp9;Ctnnb1;Cav1;Bnip3l;Dnajc3;Add1;Anxa1;Eno2;Retsat	-1.30062	0.0507881	0.362638	0.818	Hgf;Satb1;Ank;Tnfsf10;Cd44;Gna15;Tnf;Timp1;Il6;Mmp2;Rhob;Pak1;Cdkn1b;Il18;Bgn;Smad7;Krt18;Pdcd4;Ier3;Hmgb2;Fas;Bcl2l11;Txnip;Cdc25b;Casp3;Tgfbr3;Irf1;Gpx3;Top2a	-1.65346	0	0.00668124	0.049	Lum;Dpyd;Pdgfrb;Tnfsf10;Hgf;Il6;Satb1;Mmp2;Eno2;Bmp2;Ank;Avpr1a;Cd14;Bgn;Bcl2l11;Cth;F2r;Tap1;Isg20;Plat;Pdcd4;Gadd45a;Ifngr1;Cd38;Casp1;Gpx3;Gsn;Tgfbr3;Irf1;Dcn;Sqstm1;Timp1;Bnip3l;Rhob	-0.644087	0.982415	1	1	Cth;Avpr1a;Il1b;Il6;Top2a;Dcn;Eno2;Mmp2	-1.14422	0.21755	0.813833	0.994	Plcb2;Gna15;Il1b;F2;Nefh;Il1a;Krt18;Gpx3;Cd44;Cd14;Avpr1a;Pmaip1;Gsn;Aifm3;Dcn;Clu;Bmf;Ccnd2;Il6;Fas;Lgals3;Tgfbr3;Txnip
32	HALLMARK_DNA_REPAIR	1.30645	0.04	0.143915	0.281	;Nelfb;Nme1;Cstf3;Alyreffm2;Fen1;Ccno;Pom121;Pold1;Itpa;Vps37b;Impdh2;Rfc3;Sac3d1;Bola2;Polr2f;Pnp2;Hcls1;Pole4;Snapc4;Ssrp1;Tarbp2;Sf3a3;Tyms;Rfc4;Polr2c;Rae1;Polr2d;Trp53;Hprt1;Dguok;Polr2e;Pde4b;Zwint;Polr1c;Aprt;Ercc8;Pola2;Pola1;Ncbp2;Gtf2h3;Nme4;Mpg;Umps;Rfc2;Xpc;Rad51;Taf13;Gsdme;Pcna;Gtf2f1;Cox17;Gtf3c5;Ercc2;Polr2i;Cant1;Taf6;Dut;Polr2h;Nt5c;Adrm1b;Rrm2b;Rpa2;Lig1;Taf9;Polr2k;Gtf2b;Polr2…	1.49698	0.00657895	0.0435094	0.126	;Nme1;Bola2;Ccno;Fen1;Zwint;Sac3d1;Pnp2;Cstf3;Taf13;Tyms;Alyreffm2;Rfc3;Pole4;Hcls1;Pola2;Dut;Mpg;Impdh2;Polr2i;Hprt1;Itpa;Rfc4;Polr2d;Rfc2;Taf9;Dguok;Pcna;Rae1;Polr2e;Rad51;Vps37b;Gsdme;Pold1;Adrm1b;Aprt;Polr1c;Polr2f;Cmpk2;Sf3a3;Tarbp2;Ncbp2;Nme4;Cox17;Rala;Umps;Ercc1;Trp53;Ercc8;Polr2c;Mpc2;Ercc2;Pde4b;Taf10;Eif1b;Gtf2h3;Polr2h;Polr2k;Nt5c;Rfc5;Polr1d;Rpa2;Supt4a;Gtf2b;Pom121;Polr2j;Taf6;Tsg10…	1.63952	0	0.0182861	0.051	;Vps37d;Nme1;Impdh2;Sac3d1;Rfc3;Cstf3;Pom121;Polr2f;Itpa;Tyms;Alyreffm2;Fen1;Nelfb;Tarbp2;Rfc4;Ssrp1;Pole4;Sf3a3;Bola2;Rae1;Rpa2;Prim1;Pold1;Zwint;Rpa3;Snapc4;Dguok;Pnp2;Polr2c;Polr1c;Aprt;Nt5c;Pcna;Polr2e;Rad51;Hprt1;Ercc8;Lig1;Umps;Gtf3c5;Dut;Polr2i;Ncbp2;Aaas;Polr2h;Polr1d;Brf2;Rad52;Pola1;Ccno;Polr2d;Polr2g;Gtf2h3;Gtf2f1;Vps37b;Ercc2;Rfc2;Polr2j;Polr2k;Upf3b;Gtf2h5;Pde4b;Polr3c;Npr2;Gtf2b;Mpg…	0.789904	0.966942	0.900824	1	;Nelfb;Snapc4;Cant1;Polr2a;Trp53;Pom121;Pola1;Supt5;Vps37b;Hcls1;Cstf3;Gtf2h3;Rrm2b;Alyreffm2;Dgcr8;Smad5;Ago4;Ercc8;Ddb1;Polr2c;Pde4b;Ccno;Ssrp1;Polr2d;Xpc;Nme1;Edf1;Ercc2;Supt4a;Bola2;Adcy6;Polh;Lig1;Itpa;Hprt1;Pold1;Gtf3c5;Pola2;Gsdme;Nme4;Impdh2;Rala;Tyms;Taf13;Ncbp2;Polr2f;Tarbp2;Pnp2;Fen1;Cox17;Usp11;Sf3a3	-0.681342	0.976325	0.987634	1	Pde6g;Cda;Pde4b;Bcam;Nme3;Gpx4;Ak1;Cmpk2;Pold4;Vps37d;Ada;Arl6ip1;Adcy6;Ak3;Vps28;Usp11;Tk2;Npr2;Brf2;Ell;Polr2g;Mpg;Ddb2;Polr2i	-0.877632	0.766187	1	1	Nme4;Usp11;Ccno;Pde6g;Ak1;Cmpk2;Vps37d;Ago4;Adcy6;Dut;Nudt21;Polh;Polr2i;Polr2h;Itpa;Nt5c3;Rfc5;Snapc5;Tyms;Ncbp2;Poll;Srsf6;Impdh2;Dgcr8;Bivm;Rbx1;Cant1;Taf13;Supt4a;Dctn4;Aaas;Taf10;Gtf2b;Prim1;Eif1b;Cda;Upf3b;Gpx4;Rfc3;Rfc4;Gtf2h5;Pola2;Polr2a;Ercc8;Mpc2;Polr2f;Trp53;Aprt;Xpc;Mpg;Ddb1;Pola1;Pde4b;Polr2k;Mrpl40	1.43901	0.00634249	0.0522172	0.362	Rad51;Prim1;Ada;Pola1;Lig1;Fen1;Rfc5;Rfc4;Tyms;Umps;Pcna;Pola2;Pold1;Rpa2;Polh;Impdh2;Nme1;Dut;Ssrp1;Taf9;Vps37b;Rfc3;Pom121;Pnp2;Rpa3;Tarbp2;Srsf6;Ccno;Pole4;Rrm2b;Gsdme;Mpc2;Snapc4;Cstf3;Nelfcd;Polr2a;Rae1;Polr1d;Gtf2h1;Taf10;Trp53;Rfc2;Ncbp2;Polr2e;Ercc1;Sf3a3;Polr2f;Polr3c;Gtf2f1;Nudt21;Gtf2h3;Polr2d;Gmpr2;Polr2c;Gtf2b;Taf12	0.522798	1	1	1	Bivm;Ercc8;Ercc2;Ago4;Pola1;Usp11;Rfc3;Gtf3c5;Rrm2b;Ccno;Bola2;Umps;Rpa2;Lig1;Nelfe;Nt5c;Nme3;Rfc5;Zwint;Ell;Ada;Sac3d1;Polr1d;Taf12;Rala;Ddb1;Rpa3;Pola2;Nelfb;Arl6ip1	0.780603	0.897216	1	1	Rad51;Polh;Hcls1;Ccno;Nme4;Cda;Itpa;Tyms;Ago4;Ddb2;Nme1;Pole4;Sf3a3;Nt5c;Gtf3c5;Brf2;Ercc3;Pold1;Nt5c3;Rfc3;Pde4b;Aprt;Sdcbp;Nelfb;Mpg;Polr2i;Polr2g;Rad52;Smad5;Ddb1;Npr2;Snapc5;Polr1d;Pola1;Sec61a1;Dad1;Polr2c;Trp53
33	HALLMARK_SPERMATOGENESIS	1.29414	0.0743243	0.144	0.302	;Chrm4;Gfi1;Ccna1;Tekt2;Pcsk1n;Camk4;Nf2;Aurka;Kif2c;Ttk;Ncaph;Nek2;Bub1;Nefh;Ccnb2;Dmc1;Clpb;Cdk1	1.6726	0	0.0110788	0.033	Chrm4;;Ccna1;Gfi1;Dmc1;Aurka;Tekt2;Ccnb2;Cdk1;Kif2c;Pomc;Cdkn3;Nek2;Ncaph;Clgn;Ttk;Bub1;Clvs1;Nf2;Nefh;Dbf4	1.14991	0.196429	0.247021	0.838	;Chrm4;Ccna1;Gfi1;Pcsk4;Aurka;Kif2c;Nek2;Ttk;Ncaph;Nefh;Ccnb2;Cdk1;Nf2;Bub1;Pbp2;Rfc4;Prkar2a;Camk4;Dmc1;Gmcl1	1.09744	0.276817	0.384382	0.957	;Tekt2;Camk4;Mast2;Nf2;Ip6k1;Ccna1;Mtor;Slc12a2;Dmc1	1.543	0	0.0256676	0.076	;Gfi1;Ldhc;Camk4;Ccna1;Aurka;Tekt2;Ncaph;Dbf4;Clgn;Dmc1;Ttk;Kif2c;Pcsk1n;Il13ra2;Slc12a2;Nek2;Rfc4;Nf2;Bub1;Cdk1;Ezh2;Il12rb2;Ccnb2;Topbp1;Agfg1;Prkar2a	1.15575	0.205189	1	0.971	Ddx4;Ide;Cst8;Tnni3;Zc2hc1c;Pbp2;Clgn;Gsg1	2.01283	0	0	0	Gsg1;Clgn;Ttk;Nek2;Cdkn3;Bub1;Ccnb2;Kif2c;Aurka;Ncaph;Pbp2;Cdk1;Cst8;Ezh2;Rfc4;Nos1;Pcsk4;Grm8;Ddx4;Dbf4;Mlf1;Topbp1;Prkar2a;Pacrg	-0.845427	0.727273	1	1	Pacrg;Tktl1;Cct6b;Cdkn3;Camk4;Pbp2;Papolb;Ezh2	-1.03711	0.388785	0.780985	1	Il13ra2;Tcp11;Oaz3;Pcsk4;Ddx4;Nos1;Nefh;Gsg1;Snap91;Ace;Cct6b;Tulp2;Tnni3;Ezh2;Tktl1;Cnih2;Rfc4
34	HALLMARK_IL6_JAK_STAT3_SIGNALING	-1.29361	0.130072	0.204469	0.97	Cd36;Cd38;Cd14;A2m;Il1r1;Tnfrsf1b;Tlr2;Il18r1;Osmr;Lepr;Cxcl10;Map3k8;Pim1;Csf1	-1.10581	0.311497	0.453383	1	Cd38;Cd36;A2m;Cd14;Il1r1;Tnfrsf1b;Osmr;Pim1;Il18r1;Lepr	-1.59992	0.00409836	0.0156459	0.166	A2m;Il1r1;Cd38;Il12rb1;Ebi3;Cd14;Tnf;Csf2rb2;Map3k8;Il18r1;Tlr2;Pim1;Tnfrsf1b;Cxcl10;Csf1;Ccl7;Irf1;Il17rb;Il6;Stat3;Csf2;Osmr;Stat2;Tyk2;Ifngr1	1.28873	0.0879765	0.165291	0.574	;Il17rb;Il1b;Itgb3;Jun;Acvr1b;Pdgfc;Hmox1;Tgfb1;Csf2;Cd44;Cbl;Itga4;Il6st;Tnfrsf21;Ptpn1	-1.10839	0.313472	0.465781	1	Cd38;Cd36;Ccl7;A2m;Lepr;Tnfrsf1b	-1.0291	0.391867	0.836272	1	Cxcl9;Pik3r5;Cd44;Pdgfc;Tnf;Il6;Tgfb1;Socs1;Csf2rb2;Pim1;Fas;Bak1;Cxcl10	-1.64109	0.00795229	0.00661442	0.054	Csf2rb2;Il6;Cxcl9;Cd14;Osmr;Il12rb1;Tlr2;Ifnar1;Il13ra1;Socs3;Lepr;Map3k8;Ifngr1;Tgfb1;Pik3r5;Cd38;Stat1;Tnfrsf1b;Irf1;Csf2ra;Il7;Il4ra;Cd9;Stat2;Tnfrsf1a;Il6st;Crlf2;Stat3	-0.88909	0.642576	1	1	Ccl7;Il1b;Il6;Il1r2;Itga4;Il4ra;Lepr;Il17ra;Il7;Itgb3;Cxcl10;Pik3r5;Acvr1b;Hmox1;Tlr2;Pim1;Irf1;Stam2	-1.12863	0.247253	0.787479	0.996	Il1r2;Ebi3;Csf3r;Il1b;Tlr2;Csf2rb2;Cntfr;Cd44;Cd14;Pik3r5;Il2ra;Il17ra;Tnfrsf21;Il6;Fas;A2m;Lepr;Il1r1;Il4ra
35	HALLMARK_BILE_ACID_METABOLISM	-1.29326	0.113716	0.190439	0.97	Crot;Pex11g;Abcg4;Slc22a18;Cyp27a1;Aldh1a1;Hsd3b7;Paox;Ephx2;Ch25h;Abca5;Cat;Pipox;Ar;Hsd17b11;Phyh;Pxmp2;Gstk1;Pecr;Abca6;Atxn1;Efhc1;Abca2;Mlycd;Amacr;Pex12	-1.53418	0.0176101	0.107353	0.421	Crot;Aldh8a1;Abcg4;Slc22a18;Paox;Cyp27a1;Abca9;Hsd3b7;Abca2;Pex11g;Aldh1a1;Abca5;Abca1;Ephx2;Cat;Ar;Hsd17b11;Nr3c2;Atxn1;Abcd1;Pxmp2;Cyp39a1;Lipe;Gstk1;Abca6;Rxra;Abca3;Slc23a2;Phyh;Efhc1;Amacr;Mlycd	-1.26776	0.123139	0.150416	0.964	Pex11g;Cyp7a1;Cyp27a1;Slc22a18;Abcg4;Hsd3b7;Abca5;Ch25h;Aldh1a1;Pipox;Paox;Phyh;Pex12;Abca3;Abca2;Optn;Abca6;Acsl5;Abcd1;Abca4;Nedd4;Hsd17b11;Gstk1;Slc23a2;Prdx5;Pnpla8;Slc27a5;Pecr;Atxn1;Cat	-1.25004	0.134094	0.262547	0.988	Rbp1;Crot;Ephx2;Abcg4;Cyp27a1;Slc22a18;Cyp39a1;Pex11g;Paox;Cat;Hsd17b11;Aldh1a1;Phyh;Pipox;Pxmp2;Hsd3b7;Efhc1;Gstk1;Mlycd;Abca5;Amacr;Pecr;Ar;Pex11a;Pex16	-1.85066	0	0.00227025	0.003	Aldh1a1;Cyp39a1;Abcg4;Abca8b;Abca6;Abca9;Paox;Cyp27a1;Lck;Slc22a18;Pex11g;Abca4;Hsd3b7;Ar;Abca1;Crot;Phyh;Abca2;Fads2;Abca5;Amacr;Prdx5;Abcd1;Cat;Hsd17b11;Idh2	-1.13026	0.246127	0.569119	0.993	Abcd2;Nr1h4;Cyp7b1;Hsd17b11;Cyp46a1;Slc29a1;Ephx2;Idh2	-1.75194	0.0021097	0.00206164	0.012	Abcg4;Rbp1;Abca9;Abca8b;Abcd2;Dio2;Abca1;Cyp7b1;Cyp46a1;Lck;Nr1h4;Ephx2;Soat2;Bmp6;Abca4;Abca3;Phyh;Efhc1;Slc29a1;Abca2;Hsd3b7;Cyp27a1;Pex11a;Pex6;Cyp39a1;Slc22a18;Lipe;Rxra	0.81297	0.846154	1	1	Bbox1;Tfcp2l1;Npc1;Abca2;Nudt12;Paox;Nr3c2;Ttr;Pecr;Cyp7b1;Pex1;Acsl1;Abca3;Isoc1;Cyp27a1;Pex11g;Slc35b2;Atxn1;Pex12;Pfkm	-0.568567	0.994575	1	1	Soat2;Slc22a18;Cyp7b1;Abcg4;Ephx2;Efhc1;Tfcp2l1;Pex16;Ttr;Idi1;Pex12;Cyp39a1;Mlycd;Npc1;Ch25h;Abca2;Dhcr24;Pex6;Phyh;Aldh9a1
36	HALLMARK_HEDGEHOG_SIGNALING	-1.29091	0.16188	0.180916	0.972	Thy1;Celsr1;Nrp2;Amot;Ptch1;Ophn1;Plg;Vegfa;Hey1	-1.29583	0.144092	0.216143	0.965	Thy1;Celsr1;Amot;Vegfa;Ptch1;Ophn1;Nrp2	-1.66474	0.0119225	0.00937082	0.08	Thy1;Celsr1;Rtn1;Unc5c;Hey1;Ache;Crmp1;Amot;Nrp2;Tle3;Dpysl2;Pml;Ophn1	-0.97214	0.453822	0.689575	1	Thy1;Celsr1;Vegfa;Plg	0.963975	0.493548	0.577865	0.983	Ache;Gli1;Nrcam;L1cam;Hey2;Ets2;Vegfa;Cdk6;Nf1	-1.50104	0.0389381	0.214415	0.266	Unc5c;Thy1;Ache;Vegfa;Nf1;Amot;Cdk5r1;Tle3;Dpysl2	-1.42626	0.0545455	0.0465014	0.433	Scg2;Thy1;Hey1;Unc5c;Hey2;Nrp1;Vldlr;Rasa1;Tle3;Ets2;Myh9	0.569872	0.980132	1	1	Cntfr;Cdk5r1;Rasa1;Vegfa;Nrcam;Ophn1;Hey1	-1.31647	0.14425	0.764929	0.845	Nrcam;Unc5c;Hey2;Cntfr;L1cam;Celsr1;Ptch1
37	HALLMARK_MITOTIC_SPINDLE	1.28864	0	0.136104	0.311	;Dock2;Cdc42ep1;Racgap1;Plk1;Aurka;Katnb1;Kif2c;Cdc42ep2;Birc5;Ttk;Cenpj;Kif11;Cenpe;Actn4;Kif4;Dlgap5;Tpx2;Kif23;Nek2;Anln;Incenp;Rhof;Kif3c;Bub1;Arl8a;Notch2;Espl1;Map1s;Sac3d1;Ccnb2;Prc1;Ect2;Kif15;Fbxo5;Cdk1;Kif20b;Ndc80;Mapre1;Arhgdia;Gemin4;Trio;Top2a;Kif22	1.23593	0.0238095	0.203087	0.57	;Dock2;Birc5;Aurka;Plk1;Ccnb2;Cdk1;Dlgap5;Prc1;Kif2c;Cenpe;Racgap1;Nek2;Kif23;Cdc42ep1;Ttk;Tpx2;Nusap1;Kif11;Bub1;Anln;Ndc80;Sac3d1;Rhof;Kif15;Kif4;Fbxo5;Cdc42ep2;Kif20b;Katnb1;Llgl1;Cenpj;Mapre1;Bcar1;Map1s;Top2a	1.25404	0.0391061	0.148748	0.604	;Dock2;Plk1;Birc5;Aurka;Kif2c;Nek2;Kif20b;Ttk;Fbxo5;Sac3d1;Ccnb2;Racgap1;Kif4;Dlgap5;Kif15;Cenpe;Cdk1;Kif11;Tpx2;Ndc80;Cdc42ep1;Anln;Prc1;Bub1;Kif23;Cenpj;Katnb1;Top2a;Ect2;Incenp;Kif22	1.85686	0	0.00337079	0.005	;Dock2;Notch2;Clip2;Racgap1;Plekhg2;Arl8a;Epb41;Abl1;Flna;Kif3c;Lmnb1;Espl1;Actn4;Prex1;Trio;Incenp;Clasp1;Myo1e;Kif11;Cdc42ep1;Arap3;Cep250;Lats1;Cdc42ep4;Fscn1;Myh9;Sos1;Fgd4;Kif4;Ckap5;Arhgdia;Cttn;Arhgef11;Arhgef7;Rhof;Pxn;Nin;Cenpj;Cdc42;Katnb1;Cdc42ep2;Ect2;Cd2ap;Kif1b;Smc1a;Rasa1;Vcl;Abr;Dock4;Wasf2;Kif2c;Taok2;Arhgef12;Cntrob;Kif23;Ssh2;Kntc1;Marcks;Arfip2;Arfgef1;Pcnt;Farp1;Tpx2;Gemin4;A…	1.24883	0.0357143	0.122056	0.484	;Dock2;Cenpe;Notch2;Incenp;Kif20b;Rhof;Kif11;Aurka;Anln;Cenpf;Brca2;Racgap1;Plk1;Ttk;Kif23;Ect2;Kif2c;Fbxo5;Tpx2;Lmnb1;Espl1;Dlgap5;Cdc42ep2;Nek2;Sass6;Smc4;Top2a;Ndc80;Kif15;Bub1;Nf1;Cdk1;Birc5;Smc1a;Smc3;Trio;Kif4;Ccnb2;Tuba4a;Prc1;Cep192;Dync1h1;Kntc1;Actn4;Gemin4;Katna1;Katnb1;Lrpprc;Kif22;Nusap1;Pcgf5;Lats1;Llgl1;Cdc42ep4;Alms1;Pcnt;Epb41l2;Pif1;Mid1ip1;Cenpj;Dst	-0.855824	0.854063	1	1	Wasf1;Tiam1;Kif15;Fscn1;Pif1;Mark4;Bub1;Ccnb2;Fgd4;Ezr;Plk1;Ndc80;Nusap1;Birc5;Dynll2;Dlgap5;Racgap1;Wasf2;Kif2c;Nf1;Rasa2;Bcl2l11;Fgd6;Kif11;Sun2;Nek2;Espl1;Tuba4a;Ttk;Kif22;Top2a;Aurka;Sass6;Pafah1b1;Notch2;Cdk1;Prc1;Lmnb1;Clip2;Bcr;Kif23;Tpx2;Rapgef5;Cntrob;Cdc42ep4;Wasl;Kif4;Rasa1;Rhof	2.22885	0	0	0	Kif15;Kif4;Kntc1;Ttk;Birc5;Kif11;Fbxo5;Nek2;Espl1;Plk1;Pif1;Bub1;Ect2;Ccnb2;Kif23;Dlgap5;Kif2c;Aurka;Ndc80;Cenpe;Anln;Top2a;Prc1;Cenpf;Nusap1;Tpx2;Brca2;Racgap1;Kif20b;Cdk1;Kif22;Lmnb1;Incenp;Palld;Sass6	-0.965017	0.547344	1	1	Dock2;Plk1;Nusap1;Top2a;Kif23;Cntrob;Kif22;Hdac6;Ndc80;Sun2;Fgd4;Notch2;Uxt;Clip2;Mid1;Cenpj;Sass6;Arfip2;Nf1;Rhof;Katnb1;Myo9b;Incenp;Ssh2;Aurka;Rapgef6	1.82473	0	0.00517526	0.017	Kntc1;Tpx2;Dlgap5;Anln;Kif11;Cdk1;Cenpf;Plk1;Racgap1;Fscn1;Bub1;Kif2c;Birc5;Kif20b;Nusap1;Ttk;Prc1;Kif15;Ccnb2;Pif1;Top2a;Rhof;Kif22;Aurka
38	HALLMARK_ADIPOGENESIS	-1.25082	0.0955807	0.230154	0.989	Sparcl1;Enpp2;Gpx3;Cd36;Apoe;Lifr;Slc27a1;Arl4a;C3;Cavin2;Ephx2;Cat;Itga7;Ccng2;Ucp2;Angpt1;Phyh;Cd302;Aldh2;Sspn;Ech1;Sncg;Pdcd4;Sqor;Mylk;Rreb1;Bckdha;Angptl4;Baz2a;Dhrs7l;Gpam;Tst;Cdkn2c;Stom;Miga2;Dbt;Rnf11;Reep5;Abca1;Dram2;Cavin1;Dnajb9;Etfb;Fzd4;Acads;Ifngr1	-0.871486	0.726457	0.803689	1	Gpx3;Enpp2;Sparcl1;Cd36;Lifr;Slc27a1;Arl4a;Apoe;Itga7;Cavin2;Ucp2;Abca1;Ephx2;Ccng2;Cat;Baz2a;Aldh2;Gpam;Sncg;Angpt1;Rreb1	-1.13234	0.218054	0.268937	0.999	Enpp2;Sparcl1;Itga7;Col4a1;Sspn;Mylk;Lifr;Slc27a1;Apoe;Ccng2;C3;Lama4;Hspb8;Phyh;Cavin2;Rnf11;Bcl6;Gpx3;Fzd4;Sqor;Tank;Pdcd4;Cavin1;Dbt;Ppp1r15b;Baz2a;Cd302;Ifngr1;Rreb1;Elovl6;Dhrs7l;Dnajb9;Acads;Acox1;Dram2;Decr1;Cmpk1;Miga2;Gpx4;Ubc	-1.35399	0.0295567	0.197233	0.86	Sparcl1;Enpp2;Gpx3;Apoe;Cd36;Ephx2;Angptl4;Arl4a;Lifr;Cavin2;Cat;Ucp2;Slc27a1;Phyh;Ech1;Bckdha;Cdkn2c;C3;Dhrs7l;Sqor;Aldh2;Sncg;Ccng2;Stom;Reep5;Dnajb9;Tst;Ifngr1;Dhrs7b;Etfb;Dram2;Rtn3;Acads;Jagn1;Dgat1;Hibch;Pdcd4;Atp1b3	-1.51328	0.00440044	0.0735563	0.382	Enpp2;Cd36;Fabp4;Gpx3;Cavin2;Slc27a1;Pim3;Ccng2;Cmbl;Apoe;Aldh2;Abca1;Rnf11;Lifr;Pdcd4;Tst;Phyh;Ech1;Cd302;Gpx4;Arl4a;Slc25a1;Sqor;Col4a1;Cat;Ucp2;Dhrs7l;Acads;Mgst3;Decr1;Vegfb;Bckdha;Hspb8;Aplp2;Pfkl;Cmpk1;Adcy6;Itga7;Uqcrq;Etfb;Atp1b3;Sncg;Coq9;Retsat;Acaa2;Echs1;Tob1;Uqcr11;Cavin1;Cd151;Baz2a;Aco2;Lama4;Ndufb7;Acox1;Lpl;Cox7b;Scp2;Pgm1	-0.712857	0.991087	1	1	Mrap;Lpl;Angpt1;Ephx2;Sowahc;Sult5a1;Sparcl1;Cyp4b1;Pdcd4;Rab34;Bcl6;Abca1;Adcy6;Ucp2;Phldb1;Vegfb;Ywhag;Enpp2;Gpx3;Cmbl;Itga7;Esrra;Elovl6;Cd302;Acads;Lipe;Hadh;Cox7b;Adipor2;Acaa2;Cox8a;Itih5;Col15a1;Rreb1;Cavin1;Sod1;Ccng2	-1.22614	0.0775047	0.161917	0.941	Col15a1;Angpt1;Sparcl1;Cyp4b1;Apoe;Itga7;Mrap;Abca1;Sult5a1;Itih5;Sspn;Fabp4;Pdcd4;Ephx2;Cd302;Arl4a;Gadd45a;Pfkfb3;Ifngr1;Enpp2;Lama4;Gpx3;Dram2;Phyh;Ccng2;Col4a1	-0.39366	1	0.99973	1	Adig;C3;Pparg;Coq3;Ptger3;Pdcd4;Slc25a10;Dbt;Gpx3;Ddt;Angpt1;Pfkfb3;Dnajb9;Adipor2;Dld;Esrra;Me1;Abcb8;Cyp4b1;Cpt2;Gadd45a;Bcl2l13;Coq9;Phyh;Prdx3;Acadm;Dnajc15;Gpam;Vegfb;Slc27a1;Etfb;Mgll;Plin2;Ndufab1;Crat;Ndufb7;Uqcr10;Stat5a;Dlat;Ccng2	-0.964543	0.517647	0.741483	1	Ptger3;Itga7;Angpt1;Gpx3;Lpl;Col15a1;Ephx2;Pparg;Mgll;Araf;Preb;Gpam;Elovl6;Fah;Cavin2;Sspn;Slc19a1;Aifm1;Pfkfb3;Cyp4b1;Tank;Mylk;Sncg;Pim3;Bcl6;Lifr;Apoe;Stom;Slc25a10;Nkiras1;Riok3;Phyh;Phldb1;Ptcd3;Sowahc;Cavin1;Adipor2;Map4k3;Coq9;Hspb8;Atp1b3;Slc27a1;Rmdn3;Ucp2;Baz2a;Slc25a1
39	HALLMARK_PI3K_AKT_MTOR_SIGNALING	1.24715	0.0495868	0.164762	0.388	;Cxcr4;Camk4;E2f1;Trib3;Akt1s1;Vav3;Rps6ka1;Pak4;Cdk1;Nfkbib;Arhgdia;Akt1;Arf1;Ppp2r1b;Cab39;Ddit3;Traf2;Cdk2;Ecsit;Pfn1;Cdk4;Mapk8;Hras;Ube2n;Map2k3;Gsk3b;Mapkap1;Cdkn1a;Rac1;Ppp1ca;Atf1;Prkar2a	1.35136	0.0363636	0.117289	0.319	;Cxcr4;E2f1;Cdk1;Trib3;Pfn1;Camk4;Akt1s1;Ube2n;Rps6ka1;Cab39;Ddit3;Cdkn1a;Cdk2;Cdk4;Arpc3;Arf1;Ppp2r1b;Akt1;Actr3;Map2k3;Nfkbib;Ppp1ca;Them4;Cfl1;Rac1;Mapkap1;Eif4e;Ywhab;Nck1;Atf1;Ecsit;Sqstm1;Traf2	0.886666	0.738589	0.803123	0.998	;Cxcr4;Vav3;Cdk1;Trib3;Prkar2a;E2f1;Akt1s1;Ecsit;Them4;Pak4;Camk4;Mapk10	1.63187	0	0.0167576	0.053	;Cxcr4;Mapk8;Plcg1;Camk4;Pak4;Prkcb;Akt1s1;Rps6ka1;Vav3;Cab39;E2f1;Cdkn1b;Gsk3b;Arhgdia;Actr2;Cltc;Ptpn11;Nfkbib;Traf2;Pikfyve;Akt1;Stat2	0.733941	0.967213	0.95022	1	;Egfr;Camk4;Prkcb;Cdkn1b;Nfkbib;Cdk1;Trib3;Mapk10;Rps6ka1;Prkar2a;Ddit3;Sqstm1;Eif4e;Cab39;Cdk4;Traf2	-0.707581	0.966011	1	1	Prkcb;Adcy2;Map2k6;Tiam1	-0.570314	1	1	1	Cxcr4;Adcy2;Gna14;Trib3;Lck;Pdk1	-0.605239	0.982256	1	1	Egfr;Gna14;Camk4;Pikfyve;Pdk1;Tsc2;Adcy2;Trib3;Tiam1;Atf1;Akt1s1;Map3k7;Ngf;Itpr2;Sfn;Mapk8;Arpc3;Ptpn11;Actr2;Grb2;Nfkbib;Cdk4;Pla2g12a;Ube2n;Pik3r3	0.626648	0.997835	1	1	Cdk1;Cxcr4;Vav3;E2f1
40	HALLMARK_PANCREAS_BETA_CELLS	1.24514	0.205047	0.153553	0.391	;Gck	0.907201	0.591146	0.73833	0.995	;Pcsk1	1.54916	0.0445545	0.0263535	0.095		1.37649	0.104895	0.0968764	0.356	;Gck;Vdr	1.40391	0.1	0.0554835	0.195	;Gck;Pcsk1;Vdr	-0.845704	0.670433	1	1	Dpp4;Vdr;Pak3;Lmo2;Stxbp1;Akt3;Slc2a2	-1.50698	0.0533088	0.0300656	0.244	Dpp4;Syt13;Gck;Lmo2;Foxo1;Vdr	-1.1803	0.294488	0.869169	0.998	G6pc2;Vdr;Pax6	-1.6884	0.0173745	0.0902022	0.078	Neurod1;Insm1
41	HALLMARK_GLYCOLYSIS	1.22187	0.0517241	0.164082	0.441	;Tgfbi;Chpf;Tgfa;Cxcr4;Pkp2;Homer1;Cited2;Sdc1;Aurka;Hs6st2;Cd44;Cenpa;Slc25a10;Hk2;Gne;Prps1;Fkbp4;Chst2;Depdc1a;Eno1b;Gys1;Qsox1;Cdk1;B4galt2;Bik;Kif20a;Hmmr;Pkm;Mdh2;Ext1;Rpe;Slc16a3;Pygl;Pygb;Paxip1;Xylt2;Tpi1;Adora2b	1.30008	0.0225564	0.152585	0.424	;Pkp2;Tgfbi;Cxcr4;Tgfa;Cd44;Aurka;Cenpa;Sdc1;Cited2;Cdk1;Hmmr;Depdc1a;Kif20a;Homer1;Slc25a10;Chst2;Slc16a3;Ppp2cb;Dpysl4;Hk2;Eno1b;Bik;Sdc2;Fkbp4;Hs6st2;Txn1;Paxip1;Pgk1;Plod2;Mdh2;Cln6;Tpi1;Psmc4;Fam162a;Ext1;Pygl;Pkm;Got2;Rpe;Aldoa;Tpbg;Gys1;Me1;Ndufv3;Sdhc;Adora2b;Tpst1;Sap30;Ppia;Nanp;Bpnt1;Dld;Aldh9a1;Prps1;Hax1;Kdelr3;Taldo1;Fut8;Polr3k;Pygb;Ugp2;Gne;Qsox1;Idh1;Aldh7a1;Pgm2;Slc25a13;Egfr;Ec…	1.3265	0.0116279	0.104159	0.42	;Tgfbi;Chpf;B3gnt3;Angptl4;Sdc1;Cxcr4;Irs2;Aurka;Dpysl4;Adora2b;Pkp2;Cited2;Cenpa;Cdk1;Homer1;Pygl;Kif20a;Slc25a10;Mxi1;Depdc1a;Aldh9a1;Gne;Hk2;Eno1b;Nol3;Tpi1;Mdh2;Pcx;Sdc2;Hmmr;Prps1;Fut8;Fkbp4;Bik;Qsox1;Fam162a;Gys1	0.933062	0.653846	0.665474	1	;Cxcr4;Pkp2;Chpf;Hs6st2;Homer1;Gne;Tgfbi;B4galt2;Agl;G6pdx;Chst1;Ndst3;Chst2;Cited2;Prps1;Hk2;Cd44;Pmm2	-0.901367	0.674946	0.77696	1	Cldn3;Chst1;Idua;Vldlr;Egln3;Pfkp;Ang2;Chst12;Cxcr4;Efna3;Spag4;Ier3;Phka2;Plod1;Stmn1;Pam;Kdelr3;Sdc3;P4ha2;Chpf2;Ext2;Aldh7a1;Cyb5a;Casp6;B3galt6;Sdc2;Isg20;P4ha1;Ak3;Pgls;Gmppa;Pdk3;Gusb;Glrx;Pcx;Sdc1;Akr1a1;Eno2;Il13ra1;B4galt7;Gpc1;Vcan	-0.77323	0.958621	1	1	Tgfbi;Ndst3;Gpc1;Ddit4;Artn;Vcan;Cd44;Chpf;Col5a1;Vegfa;Sox9;Cxcr4;Hmmr;Ier3;Fkbp4;Sdc1;Cenpa;Kif20a;Pgam2;Nasp;Depdc1a;Efna3;Gal3st1;Pam	-1.0323	0.387597	0.424526	1	Tgfbi;Cxcr4;Ppfia4;Eno2;Nt5e;Pygl;Dpysl4;Cth;Efna3;Egln3;Agrn;Slc16a3;Dsc2;Chst1;Ext1;Isg20;Col5a1;Il13ra1;Stc2;Vldlr;Mxi1;Capn5;Chpf;Plod1;Rragd;Stc1;Ddit4;Pgam2;Xylt2;Dcn;Nol3;Gys1;Hk2;Gpc3;B3gnt3;Igfbp3;Gclc;Pfkp;Ak4;Sdc3;Tpst1;Glce;Egfr;Chpf2;Casp6	-1.19719	0.166098	1	0.997	Chst1;Hs6st2;Artn;Slc25a13;Cth;Met;Egfr;Pygl;Tktl1;Stc2;Cldn9;Col5a1;Dcn;Eno2;Kif20a;Phka2	1.18489	0.131004	0.699939	0.968	Hmmr;Stc2;Cdk1;Vcan;Pfkfb1;Cxcr4;Ppfia4;Gnpda1;Kif20a;Kdelr3;Chst1;Slc25a13;Aurka;Depdc1a;Abcb6;Nol3;Egln3;Pkp2;Bik;Chpf;Gmppb;Pcx;Col5a1;Slc37a4;Chst2;Lhpp;Pygb;Nanp;Slc16a3;Plod1
42	HALLMARK_TGF_BETA_SIGNALING	1.19366	0.15736	0.182857	0.5	;Nog;Smurf2;Fkbp1a;Smad3;Bmp2;Junb;Smurf1;Serpine1;Ncor2;Eng;Skil;Tgfb1	1.09041	0.301818	0.344881	0.874	;Nog;Smurf2;Junb;Serpine1;Fkbp1a;Smad3;Bmp2;Eng;Smurf1;Id2;Ppp1ca;Ski;Thbs1;Tgif1	1.48002	0.027972	0.0401578	0.155	;Pmepa1;Nog;Smad7;Bmp2	1.27506	0.134328	0.168708	0.62	;Smad3;Smurf2;Nog;Smurf1;Fkbp1a;Tgfb1;Ncor2;Serpine1;Bmp2;Furin;Eng;Tgfbr1;Thbs1;Skil	1.28318	0.0913043	0.0999481	0.396	;Bmpr1a;Cdkn1c;Nog;Id2;Klf10;Smad7;Junb;Hipk2;Smad3;Serpine1;Ppp1r15a;Smurf1;Bcar3	-0.867446	0.692833	1	1	Bmpr1a;Id2;Id3;Tgfb1;Smad7;Ncor2;Id1;Cdkn1c	-1.27894	0.135628	0.138655	0.853	Ltbp2;Bmp2;Id3;Tgfb1;Id2;Tjp1;Smad1;Bmpr1a;Tgif1;Klf10;Furin;Smad6;Pmepa1;Slc20a1;Tgfbr1;Rab31;Thbs1	0.897645	0.632576	1	1	Ltbp2	-0.528971	0.992095	1	1	Nog;Thbs1;Cdkn1c;Smad6;Id2;Trim33;Bmpr1a;Map3k7;Acvr1;Ski;Hipk2;Id1;Junb;Ppp1r15a;Ctnnb1;Bcar3
43	HALLMARK_INFLAMMATORY_RESPONSE	-1.16111	0.208779	0.398331	1	Aplnr;Cd14;Il1r1;Tnfrsf1b;Il10ra;Tnfsf10;Pcdh7;Calcrl;Lcp2;Btg2;Ptafr;Ccl5;Cd40;Tlr1;Tlr2;Gch1;Icam4;Il18r1;Vip;Ahr;Osmr;Gabbr1;Kcnj2;Cxcr6;Cxcl10;Atp2b1;Tlr3;Best1;Scn1b;Cd82;Lyn;Il18;Sell;Csf1;Ccrl2;Bst2;Ptgir;C3ar1;Il18rap	1.21487	0.0808824	0.204517	0.619	Il1b;;Cxcl5;Lpar1;Slc7a2;Inhba;Il1a;Cd69;Cd70;Nlrp3;Nod2;Sphk1;Cx3cl1;Ccl2;Il7r;Tnfrsf9;Itgb8;Ripk2;Nampt;Ccl20;Ereg;Serpine1;Itgb3;Tnfaip6;Edn1;P2ry2;Chst2;Irak2;Pvr;Tnfsf15;Plaur;Tnfsf9;Hbegf;Axl;Bmyc;Csf3	-1.94179	0	0.000446229	0.002	Aplnr;Gp1ba;Il1r1;Cx3cl1;Sele;Pcdh7;Has2;Lcp2;Il10ra;Ebi3;Cd14;Ptafr;Npffr2;Ccl5;Gch1;Tnfsf10;Tlr1;Tlr3;Il18;Tnfaip6;Cxcr6;Ahr;Il18r1;Best1;Tlr2;P2rx4;Tapbp;Sell;Nod2;Scn1b;Calcrl;Icam1;Tnfrsf1b;Tnfsf9;Cxcl10;Atp2b1;Tnfrsf9;Csf1;Cd40;Kcnj2;Cd82;Bst2;Lyn;Tnfsf15;Rtp4;Ccl20;Icosl;Ccl7;Ly6e;Ereg;Ripk2;Ccrl2;Irf1;Fzd5;Il6;P2rx7;Nfkb1;Btg2	1.11882	0.178423	0.377697	0.938	;Il1b;Cxcl5;Slc7a2;Mmp14;Lif;Tnfsf15;Tnfaip6;Itgb3;Cd70;Itgb8;Cx3cl1;Acvr1b;Il1a;Cd69;Tnfrsf9;Ccl2;Nod2;Csf3;Irak2;Il7r;Chst2;Nampt;Dcbld2;Eif2ak2;Nlrp3;Ccl20;Ldlr;Ereg;Rela;Stab1	-1.01455	0.443941	0.65232	1	Aplnr;Ccl7;Cx3cl1;Sell;Ptgir;Tnfsf10;Lck;Scn1b;Cd82;Btg2;Cd40;Tnfrsf1b;Rtp4;Pde4b;C3ar1;Abca1;Gch1;Adm;Kcnj2;Cxcl10	-1.23488	0.0979381	0.419405	0.933	Cxcr6;Cxcl9;Itgb8;Pik3r5;Sema4d;Olr1;Ccl5;Pdpn;Tnfsf10;Tnfsf15;Gp1ba;Gna15;Kcnj2;Tacr3;Ccl20;Ahr;Slc4a4;Timp1;Il6;Calcrl;Il18;Mmp14;Gabbr1;C3ar1;Abca1;Lck;Scn1b;Ccrl2;Cxcl10;Has2	-1.442	0.01002	0.0510112	0.394	Olr1;Tnfsf10;Il6;Cxcl9;Kcnj2;Slc7a2;Pde4b;Ptgir;Ccl5;Cd14;Abca1;Irf7;Osmr;Scn1b;Ccrl2;Kcna3;Tlr2;Lpar1;Mmp14;Ifnar1;Hpn;Ptger2;Lck;Cd82;Ccl2;Tnfrsf9;Lcp2;Inhba;Cx3cl1;Tapbp;Pik3r5;Calcrl;Stab1;Cxcr6;C5ar1;Tnfrsf1b;Irf1;Irak2;Ahr;P2rx4;Timp1;Mxd1;Gpc3;Scarf1;Lif;Il15;Il4ra;Sgms2;Nod2;Tlr3;P2rx7;Ptpre;Btg2;Slc4a4;Has2;Pcdh7	-1.46227	0.0118343	0.400655	0.571	Sell;Lif;Il2rb;Ccr7;Tnfaip6;Gp1ba;Ccl7;Il1b;Met;Ccl17;Ccl5;Il6;Ccl20;Ccl2;Icam4;C5ar1;Nod2;Gpr183;Slc7a2	-1.00931	0.396768	0.724081	1	Ebi3;C5ar1;Csf3r;Met;Gpr183;Gna15;Il2rb;Sema4d;Il1b;Kcna3;Ccr7;Slc7a2;Sell;Tlr2;Best1;Adora2b;Il1a;Gp1ba;Cd14;Pik3r5;Mmp14;Ptger4
44	HALLMARK_UV_RESPONSE_DN	-1.15905	0.207931	0.380745	1	Col1a2;Col3a1;Col1a1;Cdon;Plcb4;Kalrn;Slc22a18;Tfpi;Pdgfrb;Tgfbr3;Dbp;Schip1;Bmpr1a;Plpp3;Atp2b4;Magi2;Zmiz1;Nfib;Ptprm;Igfbp5;Gcnt1;Fbln5;Atp2b1;Id1;Pik3r3;Akt3;Smad7;Adgrl2;Snai2;Cap2;Lamc1;Atxn1;Ptgfr;Map2k5;Fzd2;Anxa4;Mmp16;Col5a2;Aggf1;Cav1;Scn8a;Add3;Dyrk1a;Mgmt;Celf2;Phf3	-1.11122	0.259649	0.472806	1	Col1a2;Col3a1;Plcb4;Cdon;Bmpr1a;Kalrn;Tfpi;Tgfbr3;Has2;Atp2b4;Slc22a18;Zmiz1;Plpp3;Magi2;Dbp;Pdgfrb;Ptprm;Smad7;Nfib;Schip1;Gcnt1;Arhgef9;Id1;Cacna1a;Abcc1;Inpp4b;Atxn1;Mgmt;Erbb2;Cdc42bpa;Atp2b1;Pik3r3;Tjp1;Mmp16	-1.25752	0.0944785	0.153773	0.974	Col3a1;Has2;Cdon;Slc22a18;Kalrn;Ptgfr;Col1a2;Lamc1;Magi2;Plcb4;Schip1;Atp2b4;Adgrl2;Zmiz1;Dbp;Col5a2;Tfpi;Atp2b1;Snai2;Add3;Fzd2;Plpp3;Pik3r3;Ptprm;Scn8a;Col1a1;Akt3;Cdkn1b;Mmp16;Igfbp5;Tgfbr3;Nfkb1;Phf3;Tgfbr2;Ltbp1	1.0583	0.292683	0.440393	0.978	;Irs1;Kit;Itgb3;Notch2;Smad3;Pik3cd;Sipa1l1;Pparg;Gja1;Ptpn21;Mta1;Amph;Runx1;Synj2;Igfbp5;Nek7;Cited2;Apbb2;Ddah1;Cacna1a;Ldlr;Cdkn1b;Vav2;Lamc1;Syne1;Serpine1;Has2;Rgs4;Slc7a1;Bdnf;Nr1d2;Nfkb1;Dlc1	-1.20183	0.175478	0.357742	0.999	Col1a2;Col3a1;Col1a1;Pdgfrb;Fzd2;Schip1;Kalrn;Snai2;Kit;Slc22a18;Dbp;Cdon;Vldlr;Tfpi;Atp2b4;Efemp1;Mgmt;Grk5;Mmp16;Add3;Tgfbr3;Pik3r3;Fyn;Ica1;Cdc42bpa;Dab2;Erbb2;Nfib;Arhgef9;Sdc2;Ptgfr;Anxa4;Ptprm;Cav1;Insig1;Cap2;Fbln5;Prkce	-1.06362	0.319536	0.739267	1	Igfbp5;Atp2b4;Irs1;Col1a1;Ltbp1;Col1a2;Bmpr1a;Mmp16;Snai2;Col3a1;Pik3cd;Bdnf;Cdkn1b;Smad7;Prkce;Id1;Plpp3;Rasa2;Pias3;Has2;Prdm2;Celf2;Igf1r;Tgfbr3;Mta1;Sipa1l1;Rxra	-1.25011	0.0770713	0.139504	0.904	Pdgfrb;Col1a1;Kit;Col11a1;Col1a2;Fbln5;Plpp3;Gcnt1;Lpar1;Col3a1;Ptprm;Nrp1;Tgfbr2;Vldlr;Igfbp5;Adgrl2;Lamc1;Tjp1;Bmpr1a;Tgfbr3;Bdnf;Cdon;Ptgfr;Bhlhe40;Inpp4b;Magi2;Efemp1;Synj2;Slc22a18;Rxra;Rasa2;Dbp;Has2;Erbb2;Atp2b4	-0.735954	0.890825	1	1	Mmp16;Met;Irs1;Kit;Pparg;Magi2;Ptgfr;Notch2;Vav2;Prkca	-0.93219	0.6	0.797297	1	Bdnf;Met;Prkar2b;Atp2b4;Col1a2;Adora2b;Efemp1;Slc22a18;Pik3cd;Kalrn;Cap2;Ptgfr;Igfbp5;Pparg;Gcnt1;F3;Mgll;Snai2;Tgfbr3;Col3a1;Pmp22;Abcc1;Col1a1;Sipa1l1;Notch2;Rnd3
45	HALLMARK_APICAL_JUNCTION	-1.15602	0.216702	0.368151	1	Thy1;Itgb4;Speg;Vwf;Itga10;Arhgef6;Cldn15;Slc30a3;Cd34;Vcan;Myh10;Fbn1;Mdk;Amigo2;Pecam1;Col17a1;Bmp1;Icam4;Jup;Actn3;Madcam1;Cldn5;Pik3r3;Akt3;Mpzl2;Sgce;Evl;Mmp2;Gnai1;Lama3;Thbs3;Cdh11;Layn;Adam15	-1.18589	0.182648	0.367847	0.999	Itgb4;Speg;Vwf;Thy1;Cldn15;Itga10;Slc30a3;Vcan;Arhgef6;Fbn1;Cd34;Myh10;Col17a1;Actn3;Amigo2;Cdh6;Mdk;Pecam1;Amigo1;Adam15;Jup;Plcg1;Lama3;Bmp1;Itga3;Evl;Myh9;Sdc3;Cldn13;Thbs3;Mmp2;Gnai1;Icam4;Pik3r3;Tjp1;Flnc;Tsc1;Cldn5;Pkd1;Exoc4;Akt2;Mpzl2	-1.23041	0.118837	0.176238	0.989	Thy1;Vcam1;Cx3cl1;Arhgef6;Vwf;Itgb4;Mmp9;Cdh11;Bmp1;Cd34;Madcam1;Mdk;Itga10;Lamb3;Tro;Icam1;Fbn1;Icam5;Pecam1;Myh10;Col16a1;Layn;Cldn5;Pik3r3;Sgce;Akt3;Tnfrsf11b;Exoc4;Jup;Cldn15;Cldn11;Mmp2	-1.02175	0.4214	0.604495	1	Cadm3;Speg;Thy1;Itgb4;Itga10;Cldn15;Vwf;Madcam1;Arhgef6;Amh;Cd34;Slc30a3;Col17a1;Mdk;Cldn5;Pecam1;Amigo2;Tnfrsf11b;Mpzl2;Fbn1;Vcan	-1.11589	0.273138	0.470938	1	Cd34;Cx3cl1;Vwf;Jup;Tro;Itgb4;Arhgef6;Pard6g;Myh10;Mdk;Itga10;Ppp2r2c;Cldn5;Mmp2;Pecam1;Bmp1;Myl9;Cadm3;Fscn1;Amigo2;Gamt;Sgce;Evl;Nectin3;Sdc3;Cercam;Thbs3;Pik3r3;Cnn2;Sirpa;Gnai2;Itga3;Fbn1;Taok2;Adam23;Shroom2;Amh;Exoc4;Adam15;Insig1	1.04503	0.332558	1	1	Cldn11;Madcam1;Cadm2;Lamb3;Dmp1;Itgb4;Mpzl2;Cdh1;Vcam1;Acta1;Cldn9	-1.38072	0.0132576	0.064641	0.567	Dmp1;Tnfrsf11b;Tgfbi;Itga10;Thy1;Vwf;Mmp2;Cadm2;Dsc3;Cercam;Thbs3;Cd276;Cdh11;Mdk;Adra1b;Itga2;Cdh6;Itga9;Adamts5;Cldn5;Mpzl2;Lamc2;Icam5;Bmp1;Col16a1;Cx3cl1;Vcam1;Rasa1;Jam3;Wnk4;Pcdh1;Cldn11;Tjp1;Mpzl1;Speg;Pecam1;Fbn1;Map4k2;Actn3;Tro;Traf1;Cd274;Pkd1;Arhgef6;Myh9;Nectin1	-1.16659	0.208904	0.843962	1	Cdh3;Col17a1;Nfasc;Egfr;Cercam;Mmp9;Irs1;Nrxn2;Cldn6;Mapk13;Cldn9;Cldn7;Wnk4;Icam4;Mmp2;Thbs3;Actg2	-1.02618	0.397459	0.764213	1	Actg2;Mmp9;Nectin4;Nfasc;Crb3;Nexn;Ptprc;Fbn1;Cldn7;Nlgn3;Cldn6;Cadm2;Mapk13;Arhgef6;Col17a1;Cdh3;Lama3;Cldn11;Cdh6;Itga9;Icam5;Ppp2r2c;Ikbkg;Cldn9;Myl9;Tsc1;Acta1;Rac2
46	HALLMARK_ALLOGRAFT_REJECTION	-1.10704	0.291892	0.453788	1	Thy1;Fgr;Cfp;Irf8;Tpd52;Ptpn6;Stat4;Lcp2;Ccl5;Cd40;Tlr1;Tlr2;Gbp2;Gcnt1;B2m;Tlr3;Cd28;Lyn;Il18;Csf1;Il18rap;Psmb10;Il12a;Eif4g3;Icam1	1.25022	0.0829016	0.20058	0.543	Il1b;;Inhba;Mmp9;Tgfb2;Nlrp3;Hdac9;Socs1;Ccl2;Nme1;Ripk2;Eif5a;Ereg;Ctss;Itgb2l;Ache;Hcls1;Il7;Abce1;Ube2n;Glmn;Mrpl3;Eif3j1;Dyrk3;Lif;F2r;Akt1;Tap2;Ube2d1;Rpl9-ps6;Capg;Il6;Rps9;Hif1a;Srgn	-1.81239	0	0.00281124	0.02	Thy1;Cd74;Cd80;Prkcb;Irf8;Ptpn6;C2;Lcp2;Il12rb1;Fcgr2b;Tnf;Cd28;Ccl5;Mmp9;Ache;Fgr;Stat4;Tlr1;Tlr3;Il18;Tlr2;Gbp2;Tapbp;Ctss;Icam1;B2m;Csf1;Cd40;Lyn;Psmb10;Icosl;Ccl7;Ly75;Ereg;Ripk2;Tap2;Tap1;Il6;Eif4g3;Cd47;St8sia4;Nck1;Il15;Bcl3;Ifngr1;Il12a;Hif1a;Il7	1.18124	0.134228	0.30866	0.852	;Il1b;Lif;Hdac9;Ly75;Ccnd2;Eif5a;Tap2;Ccl2;Ache;Flna;Tgfb2;Prkcb;Ctss;Tgfb1;Brca1;Nlrp3;Ereg;Stab1;Elf4;Csk;Hcls1;Traf2;Stat1;Inhba;F2r;Akt1;Icam1;Ripk2;Jak2	-0.960898	0.545349	0.699178	1	Ncr1;Ccl7;Il16;Cfp;Gbp2;Lck;Tpd52;Cd40;Tlr6;Stat4	-1.4093	0.0306859	0.333683	0.514	Thy1;Cxcl9;Cd80;Was;Inhbb;Prkcb;Ache;Ccl5;Cd79a;Il2;Il11;Ptprc;Tnf;Timp1;Il6;Tgfb1;Cd28;Bcat1;Il16;Il18;Socs1	-1.8004	0	0.00140306	0.007	C2;Il6;Thy1;Cxcl9;Nos2;Il16;Cd28;Inhbb;Ccl5;Irf7;Gcnt1;Il12rb1;F2r;Tlr2;Tap1;Lck;Ccl2;Cd80;St8sia4;Gbp2;Lcp2;Inhba;Tap2;Tlr6;Ifngr1;Tgfb1;Tapbp;Cd1d1;Irf8;Bcl3;Stab1;Stat4;Psmb10;Il2;Stat1;Apbb1;Timp1;Galnt1;Lif;Il7;Il15;Il4ra;B2m;Tlr3;Cd47;Tgfb2;Egfr	-1.71669	0	0.0181497	0.02	Cd3d;Itk;Gzmb;Spi1;Lif;Il2rb;Gzma;Ccl7;Il1b;Egfr;Mmp9;Cd80;C2;Cd247;Stat4;Ccl5;Il6;Il11	1.20143	0.14433	0.789989	0.952	Brca1;Cxcl9;Il18rap;Il16;Ccl5;Stat4;Hcls1;Ly86;Map4k1;Lcp2;Cd74;Irf8;Ccl19;F2r;Prf1;Dyrk3;Cd4;Il7;Cd2;Tlr6;Ccl22;Icosl;Cd79a;Timp1;Nos2;Stab1;Gzma;Irf4;Tnf
47	HALLMARK_P53_PATHWAY	1.06903	0.296296	0.378333	0.771	;Cebpa;Zfp365;Tgfa;Rrad;Nhlh2;Il1a;Cdkn2b;Steap3;Hmox1;Nudt15;Jun;Sdc1;Atf3;Sphk1;Trib3;Cdk5r1;Traf4;Def6;Rgs16	1.09378	0.192982	0.355176	0.868	;Zfp365;Rrad;Cebpa;Il1a;Cdkn2b;Nudt15;Tgfa;Hmox1;Atf3;Nhlh2;Socs1;Sphk1;Sdc1;Steap3;Jun;Slc19a2;Trib3	0.854913	0.901961	0.841442	0.998	;Zfp365;Cebpa;Rrad;Sdc1;Il1a;Nudt15;Steap3;Rgs16;Bmp2;Klf4;Cdk5r1;Pom121;Atf3;Cdkn2b;Rack1;Dcxr;Rpl36;Trib3;Aen;Rrp8;Traf4;Hmox1	1.11767	0.174129	0.358453	0.94	;Cebpa;App;Lif;Nhlh2;Jun;Vdr;Zfp365;Acvr1b;Il1a;Atf3;Traf4;Ccnd2;Cdkn2b;Steap3;Hmox1;Cdk5r1;Apaf1;Nudt15;Rrad;Abat;Tgfb1;Trp53;Pom121;Csrnp2	-1.1516	0.205556	0.431482	1	Ctsf;Itgb4;Tcn2;Cd82;Fuca1;Tpd52l1;AW551984;Btg2;Ralgds;Sat1;Ier3;Cyfip2;Cdh13;Prmt2;Ephx1;Jag2;Abat;Mxd4;Zmat3;Ak1;Casp1;Tm7sf3;Def6;Tgfb1;Blcap;Pidd1;Hexim1;Ninj1;Sesn1;Ptpre;Ifi30;Upp1;Pitpnc1;Ada;Tm4sf1;Abhd4;Prkab1;Mknk2;Notch1;Rchy1;Btg1;Sdc1;Dgka;Vamp8;Bak1;Trafd1;Retsat;Nupr1;Tob1;Tchh;Mdm2;S100a10;Ip6k2;Tspyl2;Ctsd	-0.719588	0.9947	1	1	Inhbb;Trp63;Ddit4;Cebpa;S100a4;Traf4;Tnni1;Tgfb1;Rad51c;Ak1;Vdr;Socs1;Ier3;Sdc1;Ccnk;Rrad;Polh;Zfp36l1;Fas;Bak1;Coq8a;Txnip;Sp1;Ndrg1;Cdk5r1;Csrnp2;Rxra;Clca2;Hexim1;Steap3;Rpl36;Ei24;Cdkn2aip;Klf4;Zmat3;S100a10;Perp;Nudt15;Mknk2;Ccng1;Cdkn2b;Sesn1;Rab40c;Phlda3;Hint1;Irak1;Cd82;Ccnd3;Mxd4;Hras;Trafd1;Bivm;Pitpnc1;Rnf19b	-1.10841	0.230769	0.312008	0.998	Perp;Bmp2;Inhbb;Ndrg1;Cebpa;Ralgds;F2r;Nupr1;Tchh;Tap1;Cdh13;Trib3;Cdkn2b;Cd82;Slc7a11;Ctsf;Tnni1;Zfp36l1;Gadd45a;Coq8a;St14;Tgfb1;Sesn1;Casp1;Pidd1;Clca2;Pmm1;Ldhb;Abhd4;Ddit4;Ak1;Ctsd;Trafd1;Dcxr;Upp1;Dgka;Wwp1;Xpc;Mxd1;Vdr;Lif;Notch1;Tm7sf3;Rxra;Plxnb2;Rb1;Ptpre;App;Btg2;Tcn2;Ifi30;Txnip;Osgin1;Abat;Fuca1;Jag2;Ip6k2;Apaf1	-0.684676	0.96614	1	1	Lif;Vdr;Nudt15;Zbtb16;Foxo3;Tnfsf9;Dcxr;Traf4;Coq8a;Dgka;Tchh;Ak1;Pom121;Hexim1;Dram1;Klk8;Pcna;Polh;Tprkb;Rchy1;Ccp110;Kif13b;Trib3;Mxd1;Rgs16;Baiap2;Acvr1b;Abcc5;Ddb2;Gadd45a;Hmox1;Cd82;Tspyl2;Ninj1;Xpc;Upp1	0.79103	0.959315	1	1	Clca2;Vdr;Polh;Upp1;Pidd1;F2r;Zmat3;Phlda3;Nudt15;Aen;Zfp365;Apaf1;Tnni1;Rap2b;Traf4;Gls2
48	HALLMARK_ESTROGEN_RESPONSE_EARLY	-1.05988	0.371672	0.540303	1	Aqp3;Celsr1;Tpd52l1;Sybu;Cbfa2t3;Ttc39a;Aldh3b1;Igfbp4;Endod1;Ablim1;Celsr2;Deptor;Hes1;Frk;Olfml3;Rhod;Wfs1;Ar;Sema3b;Muc1;Syngr1;Aff1;Fkbp5;Rapgefl1;Svil;Mindy1;Lad1;Kazn;Mast4;Slc26a2;Abat;Klk10;Nadsyn1;Tgm2;Myof;Rps6ka2;Klf4	-1.17428	0.197474	0.363807	1	Aqp3;Retreg1;Cbfa2t3;Celsr1;Celsr2;Sybu;Tpd52l1;Deptor;Aldh3b1;Endod1;Ttc39a;Ablim1;Igfbp4;Rapgefl1;Hes1;Reep1;Wfs1;Aff1;Muc1;Cyp26b1;Flnb;Olfml3;Abat;Rhod;Syngr1;Nadsyn1;Mast4;Myof;Ar;Sema3b;Klf4;Svil;Tgm2;Slc26a2;Foxc1;Med13l;Fkbp5;Kazn;Mindy1;Adcy9;Dhrs3	-1.28566	0.0673887	0.148134	0.944	Lad1;Retreg1;Frk;Cbfa2t3;Celsr1;Tpd52l1;Ttc39a;Greb1;Olfml3;Elf3;Ablim1;Rhod;Svil;Esrp2;Fkbp5;Rps6ka2;Mast4;Kazn;Add3;Klk10;Igfbp4;Thsd4;Rapgefl1;Hspb8;Ccnd1;Unc119;Ugcg;Sh3bp5;Wfs1;Il17rb;Adcy1;Syngr1;Abhd2;Abca3;Tbc1d30;Bcl2;Celsr2;Slc26a2	1.14947	0.142202	0.32818	0.9	;Il17rb;Slc7a2;Nav2;Tiparp;Clic3;Greb1;Slc7a5;Mybbp1a;Esrp2;Mapt;Rrp12;Gja1;Thsd4;Fasn;Nrip1;Reep1;Tbc1d30;Gab2;Cant1;Abat;Kdm4b;Tubb2b;Zfp185;Cd44;Ccnd1;Ppif;Pmaip1;Car12;Il6st;Isg20l2;Ncor2;Mreg;Inpp5f;Rhobtb3;Mybl1;Adcy9;Fos;Tgif2;Lrig1;Tsku;Fkbp4;Dlc1;Abca3;Abhd2	-1.07174	0.345515	0.528789	1	Reep1;Olfml3;Cish;Ablim1;Dhrs3;Celsr1;Klk10;Igfbp4;Ttc39a;Hes1;Syngr1;Tpd52l1;Rhod;Wfs1;Ar;Rab17;Sema3b;Aqp3;Mast4;Pdlim3;Abat;Add3;Rps6ka2;Unc119;Celsr2;Nadsyn1;Ret;Hspb8;Slc22a5;Lrig1;Mindy1;Nbl1;Tsku;Cldn7;Svil;Endod1;Amfr;Igf1r;Bag1;Blvrb;Tob1;Areg;Dynlt3;Sh3bp5;Aldh3b1	-1.20616	0.0973154	0.427393	0.967	Lad1;Mpped2;Inhbb;Deptor;Igfbp4;Greb1;Elovl2;Cyp26b1;Tgif2;Tiam1;Npy1r;Cd44;Klk10;Kcnk5;Ret;Sec14l2;Tsku;Olfm1;Cbfa2t3;Ptges;Krt18;Fcmr;Adcy9;Tmem164;Ncor2;Tbc1d30;Fkbp4;Slc1a1;Fdft1;Nbl1;Scnn1a;Krt19;Igf1r;Asb13	1.02846	0.380952	0.569338	1	Adcy1;Slc24a3;Zfp185;Krt19;Ccnd1;Sfn;Krt8;Esrp2;Tgif2;Wwc1;Rrp12;Sybu;Tiparp;Fos;Fcmr;Mpped2;Reep1;Fasn;Tpd52l1;Pmaip1;Mybl1;Mreg;Tiam1;Tgm2;Slc16a1;Mybbp1a;Lad1;Muc1;Fdft1;Cd44;Rhobtb3;Egr3;Endod1;Fhl2;Snx24;Tubb2b;Gfra1;Abhd2;Nxt1;Mapt	0.997014	0.45625	1	0.982	Adcy1;Opn3;Syt12;Mybl1;Muc1;Elovl2;Rhobtb3;Mapt;Zfp185;Sema3b;Snx24;Deptor;Kazn;Fasn;Tbc1d30;Aldh3b1;Tmem164;Mpped2;Olfm1;Scnn1a;Mreg;Abca3;Inhbb;Slc19a2;Ret;Npy1r;Aff1;Slc39a6;Slc26a2;Asb13;Nxt1;Isg20l2;Thsd4;Rbbp8;P2ry2;Abat;Jak2;Akap1;Mybbp1a;Fdft1;Il6st;Chpt1;Med24;Myof	-0.77388	0.951134	1	1	Zfp185;Syngr1;Slc7a2;Cldn7;Anxa9;Mlph;Hr;Pdlim3;Krt18;Wwc1;Cd44;Car12;Snx24;Npy1r;Celsr1;Pmaip1;Krt8;Rapgefl1;Sema3b;Asb13;Chpt1;Clic3;Tsku;Thsd4;Igfbp4;Olfm1;Nbl1;Rhobtb3;Celsr2
49	HALLMARK_ESTROGEN_RESPONSE_LATE	-1.04855	0.393743	0.541828	1	Ltf;Cpe;Ass1;St6galnac2;Scube2;Tpd52l1;Gper1;Aldh3b1;Igfbp4;Emp2;Ptpn6;Fgfr3;Celsr2;Mdk;Frk;Atp2b4;Wfs1;Sema3b;Impa2;Aldh3a2;Aff1;Fkbp5;Rapgefl1;Serpina5;Large1;Pdcd4	-1.05032	0.365714	0.484425	1	Ass1;Ltf;Scube2;Cpe;Celsr2;Tpd52l1;St6galnac2;Gper1;Aldh3b1;Atp2b4;Emp2;Fgfr3;Igfbp4;Rapgefl1;Mdk;Plxnb1;Wfs1;Aff1;Cyp26b1;Flnb;Large1;Acox2;Ckb;Myof;Sema3b;Klf4	1.22298	0.0680628	0.173682	0.688	;Cyp26b1;Ret;Mest;Ccna1;Mapt;Olfm1;Fgfr3;Ckb;Cdc20;Gal;Slc27a2;Sord;Homer2;Tfpi2;Pkp3;Gins2;Car12;Tspan13;Lamc2;Klf4;Dusp2;Acox2;Kif20a;Ppif;Dcxr;Cdc6	-1.26108	0.101282	0.297951	0.98	Ass1;Ltf;Cpe;St6galnac2;Tpd52l1;Gper1;Aldh3b1;Scube2;Ckb;Fgfr3;Ptpn6;Emp2;Mdk;Klf4;Igfbp4;Sema3b;Impa2;Wfs1;Hr;Llgl2;Snx10;Celsr2;St14	-0.868856	0.725	0.814076	1	Ass1;Cish;Klk10;Igfbp4;Cpe;Fabp5;Mdk;Tpd52l1;Wfs1;Scube2;Atp2b4;Tspan13;Sema3b;Pdcd4;Tst;Plxnb1;Pdlim3;Acox2;Add3;Rps6ka2;Celsr2;Idh2;Ret;Hspb8;Plac1;Slc22a5;Llgl2;Isg20;Impa2;Nbl1;Cav1;Unc13b;Emp2;Etfb;Amfr;Bag1;Blvrb;Tob1;Areg;Dynlt3;Aldh3b1;Slc1a4	-1.1597	0.177066	0.54209	0.988	Mdk;Atp2b4;Igfbp4;Gper1;Cyp26b1;Dusp2;Gjb3;Tiam1;Npy1r;Id2;Cd44;Slc29a1;Klk10;Idh2;Nab2;Kcnk5;Ret;Fabp5;Impa2;Sord;Olfm1;Ptges;Pdcd4;Ass1;Ncor2;Fkbp4;Kif20a;Fdft1;Nbl1;Scnn1a;Tspan13;Krt19	1.04376	0.361446	0.61973	1	Cdc6;Slc24a3;Stil;Cdc20;Kif20a;Top2a;Krt19;Ptpn6;Ccnd1;Sfn;Plk4;Plac1;Pkp3;Gins2;Ltf;Fos;Ckb;Gjb3;Fabp5;Tpd52l1;Homer2;Hspa4l;Tiam1;Ugdh;Slc16a1;Tst;Tnnc1;Fdft1;Cd44;Egr3;Xrcc3;Abhd2;Nxt1;Mapt;Llgl2;Cav1;Lsr	-0.786425	0.827627	1	1	Ltf;Top2a;Mapk13;Cacna2d2;Fabp5;Celsr2;Kif20a;Ptger3;Ppif;Pdcd4;Slc1a4;Xrcc3;Mest;Impa2;Dcxr;Batf;Tfpi2;Hr;Bcl2;Cish;Kcnk5;Frk;Dusp2;Aldh3a2;Llgl2;Siah2;Mettl3;Ptges;Tiam1;Cdc20;Pdlim3;Rps6ka2;Cdc6	-1.09795	0.288256	0.748756	1	Ptger3;Ptpn6;Gper1;Prkar2b;Anxa9;Fabp5;Atp2b4;Hr;Pdlim3;Mapk13;Scube2;Cd44;St14;Car12;Npy1r;St6galnac2;Rapgefl1;Sema3b;Chpt1;Clic3;Igfbp4;Olfm1;Nbl1;Batf;Mettl3;Celsr2;Emp2;Igsf1;Hmgcs2;Farp1;Fgfr3;Id2
50	HALLMARK_OXIDATIVE_PHOSPHORYLATION	1.02612	0.393939	0.461849	0.858	;Dlst;Idh3a;Hspa9;Gm10053;Csl;Grpel1;Polr2f;Timm50;Mrpl15;Phb2;Slc25a4;Mdh2;Timm10;Slc25a12;Cyc1;Suclg1;Atp1b1;Mrps12;Atp5mf;Dlat;Fxn;Timm13;Supv3l1;Ndufab1;Timm17a;Ndufv2;Cox10;Afg3l2;Timm9;Sdhb;Aifm1;Ndufa6;Vdac1;Cox8a;Bax;Hccs;Pmpca;Atp5mc3;Alas1;Prdx3;Ndufb8;Got2;Oxa1l;Cox7b;Uqcr11;Uqcrh;Ogdh;Vdac2;Cox17;Tomm22;Pdhx;Fh1;Slc25a5;Mrpl11;Uqcr10;Uqcrc1;Atp6v0c;Immt;Ndufs6;Ndufs4;Ldhb;Pdha1;Opa1;A…	2.00451	0	0.000431641	0.001	;Gm10053;Atp1b1;Idh3a;Mrpl15;Fxn;Mrps12;Hspa9;Slc25a4;Fh1;Grpel1;Csl;Sdhb;Glud1;Atp5mf;Uqcrh;Timm17a;Ndufa6;Suclg1;Timm50;Vdac1;Dlat;Timm10;Alas1;Prdx3;Slc25a12;Hccs;Slc25a5;Ndufv2;Mdh2;Timm9;Supv3l1;Ndufab1;Polr2f;Timm13;Atg5lrt;Cyc1;Atp5pf;Vdac2;Ndufb8;Mrps30;Cox17;Ndufs4;Cox11;Aifm1;Phb2;Mrps15;Atp6v1d;Got2;Ndufs2;Atp5f1c;Cox7b;Oxa1l;Ldhb;Uqcr11;Sucla2;Ndufs3;Atp5mc3;Mtx2;Ndufs8;Cox7a2l;Mrpl35…	1.66828	0	0.0172105	0.04	;Timm13;Timm10;Polr2f;Phb2;Idh3a;Timm50;Gm10053;Idh3b;Mrps12;Grpel1;Csl;Hspa9;Mdh2;Slc25a5;Oxa1l;Uqcrh;Suclg1;Timm9;Cox10;Ndufa6;Atp5me;Uqcr10;Cox6b1;Cox8a;AK157302;Dlst;Ndufab1;Ndufa2;Atp5mc3;Cyc1;Tomm22;Uqcr11;Ndufa3;Pmpca;Ndufb8;Hsd17b10;Aifm1;Vdac2;Mrps11;Ldhb;Htra2;Ndufv2;Atp5mf;Mrpl11;Afg3l2;Slc25a4;Atp5f1d;Uqcrc1;Timm17a;Ndufs6;Cox6a1;Mrpl15;Ndufv1;Atp5pf;Cox11;Ndufb6;Fxn;Cox7a2;Got2;Uqcrf…	-0.658037	0.99631	0.974106	1	Pdk4;Phyh;Ech1;Bckdha;Ndufa8;Aldh6a1;Bdh2;Nqo2;Etfb;Abcb7;Mrps22;Acadvl;Acaa1a;Cyb5r3;Ndufa1;Atp6v1e1;Ndufc2;Mdh1;Acadm;Ndufb5;Mpc1;Acaa2;Mgst3;Slc25a20;Atp6v0b;Ndufs7;Hadhb;Atp6v0e;Atp5me;Surf1;Eci1;Acat1;Mrpl34;Ndufb7;Por;Rhot2;Etfdh;Uqcrc2;Mtrf1;Tcirg1;Cox7a2l;Sdhd;Atp6v1g1;Slc25a11;Uqcrfs1;Aco2;Nnt;Slc25a5;Retsat;Mrps12;Idh1;Vdac3;Ndufs8;Timm8b;Ndufa9;Cox4i1;Hadha;Pdhb;Mtx2;Atp5pb;Atp5f1e;Cox…	-0.792046	0.887789	0.89332	1	Pdk4;Aldh6a1;Phyh;Ech1;Gpx4;Ndufa8;Idh2;Cyb5a;Mgst3;Decr1;Bckdha;Atp6ap1;Cpt1a;Acadvl;Uqcrq;Ndufa2;Etfb;Ndufb1;Cyb5r3;Retsat;Acaa2;Ndufa3;Echs1;Tcirg1;Ndufb2;Uqcr11;Aco2;Hadhb;Ndufa4;Cox5b;Ndufb7;Atp5f1e;Nnt;Cox7b;Cox6c;Ndufa1;Ndufb4;Ndufs7;Acaa1a;Casp7;Atp6v1e1;Cox7c;Slc25a11;Bdh2;Surf1;Cox4i1;Cox7a2	-0.392293	1	0.999895	1	Idh2;Atp1b1;Ndufa4;Pdk4;Uqcrh;Ndufs6;Cox6c;Ndufa3;Cox7b;Nqo2;Ndufa2;Acaa2;Cox8a;Cox7a2;Timm10;Vdac1;Ndufs4;Ndufc2;Timm8b;Ndufs8;Cox7c;Tomm22;Hsd17b10;Uqcr10;Atp6v1f;Idh1;Mrpl34;Sdhc;Gpx4;Cox6b1;Mrpl11;Oat;Uqcrb;Ndufa6;Casp7;Cpt1a;Ndufs3;Ndufb4;Polr2f;Mtx2;Rhot2;Ndufa7;Prdx3;Ndufa1;Hadha;Slc25a11;Ndufv2;Ndufc1;Cox11;Csl;Cox7a2l;Timm9;Cox5a;Ndufb2;Etfb;Acaa1a;Etfdh;Cox17;Slc25a12;Atp6v1e1;Oxa1l;Fh1…	1.02849	0.390496	0.616783	1	Idh3a;Got2;Gm10053;Timm9;Slc25a5;Maob;Abcb7;Timm50;Fxn;Htra2;Phb2;Mdh2;Ndufb8;Supv3l1;Tomm70a;Mrpl35;Timm17a;Vdac2;Cyc1;Idh2;Cox6a1;Dlat;Mfn2;Pdhx;Alas1;Hsd17b10;Prdx3;Ndufa5;Cox5a;Slc25a12;Uqcr10;Mtrr;Grpel1;Mrps22;Slc25a3;Dlst;Cox8a;Oat;Cox5b;Etfa;Ndufab1;Vdac1;Mrpl15;Polr2f;Mrps12;Fh1;Sdhd;Ndufb6;Mpc1;Cox7a2;Hspa9;Mtrf1;Aifm1;Cox4i1;Fdx1;Timm10;Cox6b1;Pmpca;Lrpprc;Ndufs1;Ndufv2;Atp6v0e;Ndufs4;…	0.332118	1	1	1	Abcb7;Timm10;Cox11;Mtrf1;Cox15;Fxn;Decr1;Cox10;Ndufs2;Supv3l1;Timm17a;Mrpl35;Aldh6a1;Mrpl15;Grpel1;Idh2;Pdha1;Mtrr;Cpt1a;Mtx2;Tomm70a;Fdx1;Atp6ap1;Idh3a;Mrpl11;Timm13;Rhot2;Pdk4;Atp6v1h;Cyc1;Polr2f;Mgst3;Cox7a2l;Maob;Sdha;Immt;Acaa1a;Mrps30;Slc25a4;Got2;Mrpl34;Ogdh	0.520717	1	1	1	Mtrr;Acadsb;Pdp1;Afg3l2;Hccs;Timm9;Hadha;Csl;Mrps30;Timm10;Nqo2;Slc25a20;Retsat;Timm8b;Hadhb;Idh3a;Mfn2;Maob;Bax;Cox5a;Ndufb5;Fh1;Ndufb2;Sdhd;Ndufb6;Ndufs6;Cox11;Cox7a2;Ndufa8;Pmpca;Cyb5r3;Ndufa5;Ndufa9;Atp6v1h;Ndufv2;Cox7a2l;Decr1;Vdac1;Immt;Sdhc;Cox6c;Timm13;Ndufa4;Supv3l1;Hsd17b10;Cox7c;Mrpl34;Cyc1;Surf1;Timm17a;Uqcrfs1;Ndufc1;Mtx2;Gpx4;Slc25a11;Tomm22;Mrpl11;Sdhb;Cox6a1;Uqcrc1;Atp6v0b;Grpel1;…
51	HALLMARK_INTERFERON_ALPHA_RESPONSE	-1.01263	0.459796	0.600146	1	Txnip;Lpar6;Ifi30;C1s1;Lap3;Gbp2;Cxcl10;B2m;Dhx58;Uba7;Sell;Gmpr;Csf1;Tmem140;Parp14;Ccrl2;Bst2;Mov10;Ifit2;Samd9l;Cmpk2;Ube2l6;Ddx60;Il15;Mvb12a;Casp1;Psmb8;Rsad2;Trafd1;Irf2;Psmb9;Il4ra;Elf1;Nmi;Procr;Tap1;Isg20;Cd47	1.08461	0.25	0.339643	0.888	;Epsti1;Trim14;Usp18;Ripk2;Oas1b;Isg15;Mx2;Lgals3bp;Oasl1;Ifi44;Il7;Helz2;Pnpt1;Ifi44l;Ifit3;Eif2ak2;Psme2;Rtp4	-1.93313	0	0.000334672	0.002	C1s1;Cd74;Ifi30;Gbp3;Dhx58;Gbp2;Parp14;Ncoa7;Sell;B2m;Cxcl10;Samd9l;Uba7;Lpar6;Lap3;Csf1;Bst2;Rtp4;Ddx60;Ifih1;Trafd1;Cmpk2;Ube2l6;Tmem140;Irf2;Ly6e;Ifit2;Ripk2;Ccrl2;Irf1;Mov10;Psmb9;Tap1;Cd47;Mx2;Ifi35;Il15;Ifitm1;Isg20;Ifi44l;Stat2;Casp1;Rsad2;Nub1;Epsti1;Il7;Psmb8;Plscr1l1;Elf1	0.920731	0.625874	0.669983	1	;Trim14;Helz2;Adar;Eif2ak2;Epsti1;Lgals3bp;Cmtr1;Trim25;Parp14;Mx2;Ifi44l;Ifi44;Trim26;Ddx60;Oasl1;Usp18;Ripk2;Stat2	-1.33063	0.0817369	0.237368	0.919	Sell;Gbp2;Lpar6;Rtp4;Cxcl10;Oasl1;Rsad2;Casp1;Ncoa7;Ifit2;Uba7;Cmpk2;Ifi30;Lap3;Gbp3;Ifit3;Ifitm1;Gmpr;Isg20;Lgals3bp;Ube2l6;Mvb12a;Psmb9;Tmem140;Mov10;Trim30a;Trafd1;Batf2;Psmb8;B2m;Usp18;Isg15	0.503775	1	1	1	Procr;C1s1;Irf7;Csf1;Ube2l6;Ddx60;Batf2;Il4ra;Cmtr1;Rnf31;Stat2;Casp8;Uba7;Epsti1;Lgals3bp;Ifitm1;Adar;Gmpr	-1.90995	0	0.000300656	0.001	Irf7;Ccrl2;Psmb9;Tap1;Ifit2;Isg20;Epsti1;Batf2;Gbp2;Trim14;Ifi44;Psmb8;Gbp3;Casp1;Dhx58;Oasl1;Lpar6;Lgals3bp;Rsad2;Trafd1;Ifih1;Irf1;Herc6;Uba7;Parp14;Cmpk2;Parp9;Trim25;Il7;Il15;Il4ra;Ddx60;B2m;Parp12;Stat2;Tmem140;Cd47;Ifi30;Txnip;Oas1b;Ube2l6;Rnf31;Ifit3;Trim21;Cnp;Irf2;Psme1;Helz2;Usp18;Samd9l;Nmi;Isg15	-1.13407	0.281481	0.912023	1	Sell;Epsti1	-0.689648	0.956044	1	1	Sell;Epsti1;Pnpt1;Oas1b;Mx2;Mov10;Txnip;Ifitm1;Il4ra;Uba7;Ddx60;Batf2;Ifi44;Irf9;Stat2;Procr;Oasl1;Elf1;Eif2ak2;Adar;Helz2;Trim14;Irf2
52	HALLMARK_UV_RESPONSE_UP	0.991869	0.5	0.525079	0.914	;Rrad;Ret;Cdkn2b;Hmox1;Gal;Atf3;Mmp14;Ccne1;Ppif;Sult5a1;Nr4a1;Pdap1;Tfrc;Fen1;Bmp2;Prkcd;Asns;Fkbp4;Mapk8ip2;Msx1;Slc6a8;Amd2;Ddx21;Cebpg;Mrpl23;Junb;Grpel1	1.16657	0.166667	0.263402	0.729	;Rrad;Cdkn2b;Hmox1;Gal;Atf3;Ppif;Ccne1;Fen1;Junb;Asns;Ret;Amd2;Msx1;Mrpl23;Sult5a1;Ppat;Slc25a4;Grpel1;Ddx21;Tfrc;Bid;Fkbp4;Prkcd;Ggh;Nptx2;Rfc4;Alas1;Casp3;Cdk2;Bmp2;Chrna5;Cebpg;Eif5;Stip1;Pole3;Eif2s3x;Ap2s1;Pdlim3;Mmp14;Parp2	1.3671	0.0226244	0.0918609	0.336	;Ret;Rrad;Olfm1;Dlg4;Nr4a1;Gal;Sult5a1;Nptxr;Polg2;Mapk8ip2;Bmp2;Eif2s3x;Ppif;Atf3;Fen1;Cdkn2b;Ddx21;Cdkn1c;Prkcd;Mrpl23;Rfc4;Grpel1;Hmox1;Pole3;Sigmar1;Fkbp4;Ccne1;Urod;Fosb;Mmp14;Slc6a8;E2f5;Cdk2;Tchh	-0.821864	0.807692	0.911089	1	Aqp3;Gpx3;Cyp1a1;Epcam;Ephx1;Btg2;Dlg4;Hyal2;Nfkbia;Mgat1;Nr4a1;Abcb1a;Nptxr;Hspa2;Cyb5r1;Bsg;Tuba4a;Cdkn1c;Tmbim6;Tst;Fgf18;Tchh;Lyn;Maoa;Igfbp2;Creg1;Acaa1a;Dgat1;Nat3;Ppt1;Btg1;Stard3	1.23543	0.0210526	0.124171	0.513	;Nptx2;Cdkn1c;Hmox1;Tfrc;Il6st;Il6;Gal;Abcb1a;Asns;Ddx21;Olfm1;Clcn2;Fosb;Rrad;Dlg4;Fen1;Ppif;Amd2;Atf3;Sod2;Rfc4;Ccne1;Ppat;Htr7;Junb;Ago2;Fkbp4;Nr4a1;Tuba4a;Sigmar1;Nptxr;Pdap1;Cebpg;Gm49336;Mapk8ip2;Eif5;Prkcd;Ptprd;Sqstm1	-0.874068	0.752151	1	1	Fmo1;Amd2;Tacr3;Sult5a1;Il6;Ret;Rhob;Olfm1;Pdap1;Mmp14;Polg2;Ptprd;Cdkn1c;Fkbp4;Rrad;Bcl2l11;Bak1;Polr2h;Casp3;Tuba4a;Irf1;Ykt6;Gpx3;Spr;Nr4a1;Prkaca;Tyro3;Furin;Cdkn2b;Rab27a;Rxrb;Car2;Clcn2;Ccnd3;Wiz;Selenow;Ggh;Ago2	0.984047	0.503212	0.658654	1	Tacr3;Nptx2;Igfbp2;Ptprd;Ntrk3;Fosb;Cyp1a1;Ccne1;Fen1;Rfc4;Cdkn1c;Tfrc;Fos;Cdo1;Col2a1;Cltb;Tuba4a;Polg2;Ddx21;Tst;Pole3;Cyb5b;Plcl1;Atf3	-0.539402	0.998818	1	1	Nptx2;Il6;Eno2;Ccne1;Igfbp2;Ppif;Cdo1;Bid;Slc6a8;Tchh;Casp3;Rfc4;Gpx3;Ddx21;Sod2;Bcl2l11;Epcam;Prpf3;Mark2;Gch1;Hspa13;Ykt6;Hmox1;Pdlim3;Polg2	0.549029	1	1	1	Rasgrp1;Lhx2;Ptprd;Clcn2;Tst;Rab27a;Asns;Casp3;Nptxr;Ccne1;Sult5a1;Hspa13;Cnp;Dgat1;Cdc34
53	HALLMARK_HYPOXIA	-0.959023	0.563158	0.693743	1	Bgn;Hs3st1;Wsb1;Tpd52;Pfkp;Ackr3;Selenbp1;S100a4;Tmem45a2;Tpst2;Ddit4;Ccng2;Gaa;Hexa;Tgfb3;Vegfa;Rora;Zfp292;Pim1;Klhl24;Large1;Atp7a;Col5a1;Glrx;Csrp2;Pam;Tgm2;Gcnt2;Lxn;Igfbp1;Stc1;Srpx;Btg1;Pdk1;Angptl4;Slc37a4;Ilvbl;P4ha2;Efna1;Ppp1r3c;Rragd;Nagk;B3galt6;Cdkn1c;Ankzf1;Tnfaip3;Lox;Il6;Plac8;Eno3;Igfbp3;Dcn;Cav1;Cavin1	-0.744652	0.917241	0.97863	1	Bgn;Wsb1;Hs3st1;Tpd52;S100a4;Pfkp;Vegfa;Ackr3;Selenbp1;Pim1;Zfp292;Tpst2;Eno3;Large1;Ndst1;Stc1;Ddit4;Gaa;Ampd3;Ccng2;Irs2;Myh9;Tgm2;Hexa;Sdc3;Slc37a4;Ankzf1;Efna1;Rora;Klhl24;Atp7a;Dcn;Gcnt2;Srpx;Cavin1;Slc2a1;Tmem45a2;Chst3;Col5a1;Tgfb3;Ilvbl;Glrx;Vldlr;Phkg1	-1.0407	0.394705	0.407711	1	Tgfb3;Pfkp;Plac8;Ackr3;Lox;Pim1;S100a4;Tmem45a2;Col5a1;Klhl24;Bcan;Ccng2;Noct;Gaa;Rora;Pam;Nagk;Hexa;P4ha2;Atp7a;Zfp292;Tnfaip3;Selenbp1;Large1;Aldoc;Ndst1;Rragd;Fbp1;Bgn;Cdkn1b;Wsb1;Map3k1;Il6;Ndst2;Bcl2;Igfbp3;Csrp2;B3galt6;Hoxb9;Isg20;Cavin1;Hs3st1;P4ha1;Eno2;Ero1a;Btg1;Glrx;Sdc3;Slc37a4;Pdk3;Gcnt2;Pdk1;Cav1;Pnrc1;Kdelr3;Lxn;Igfbp1;Vldlr;Prdx5;Efna3;F3	-0.90693	0.64586	0.808748	1	Bgn;Hs3st1;Stc1;Tpd52;Angptl4;Ddit4;Ackr3;Pfkp;Vegfa;Wsb1;Tmem45a2;Tpst2;Igfbp3;Selenbp1;Dcn;Slc2a1;Hexa;Ilvbl;Gaa;Ppp1r3c;Srpx;Dusp1;Cavin3;Csrp2;Igfbp1;Efna1;Glrx;Plac8;Ccng2;Cdkn1c;B3galt6;Tesl1;Ankzf1;Isg20;Dpysl4;S100a4;Hspa5;P4ha2	-0.986482	0.487939	0.693678	1	Bgn;Efna1;Tpd52;Vldlr;Pfkp;Tmem45a2;Ccng2;Cavin3;Tgfb3;Lxn;Gaa;Wsb1;Selenbp1;Pgf;Cxcr4;Adm;Efna3;Ier3;Eno3;Ackr3;Pam;Kdelr3;Tpst2;Sdc3;Pnrc1;Hexa;Slc25a1;Aldoc;P4ha2;Pdgfb;Prdx5;Nagk;Casp6;B3galt6;Pfkl;Sdc2;Isg20;P4ha1;Srpx;Pdk3;Cav1;Bnip3l;Glrx;Btg1;Xpnpep1;Grhpr;Eno2;Ndst1;Gpc1;Cavin1	-0.839798	0.850181	1	1	Tgfbi;Ppp1r3c;Bcan;Plac8;Gpc1;Phkg1;Ddit4;S100a4;Il6;Col5a1;Fbp1;Vegfa;Ppargc1a;Cxcr4;Cdkn1b;Bgn;Cdkn1c;Kif5a;Ier3;Pim1	-1.42823	0.00769231	0.0529154	0.428	Tgfbi;Il6;Ppp1r3c;Cxcr4;Ppfia4;Eno2;Ackr3;Pkp1;Plac8;Dpysl4;Efna1;Ndrg1;Bgn;Srpx;Efna3;Chst3;Lox;Ext1;Aldoc;Isg20;Hs3st1;Col5a1;Stc2;Vldlr;Gck;Pygm;Gaa;Mxi1;Pfkfb3;Pdk1;Klhl24;Rragd;Stc1;Car12;Ddit4;Pgam2;Ccng2;Hexa;Dcn;Pnrc1;Bhlhe40;Bnip3l;Pfkl;Cp;Gys1;Hk2;Gpc3;Myh9;Igfbp3;Pfkp;Pgf;Ak4;Sdc3	1.05118	0.299213	1	0.941	Tgfbi;Chst3;Adora2b;Kif5a;Aldoc;Hk2;Pgam2;Kdelr3;Bcan;Gpc1;Cxcr4;Inha	0.864372	0.78427	1	1	Stc2;Plac8;Tmem45a2;Cxcr4;Ppfia4;Pgf;Kdelr3;Selenbp1;Adm;Serpine1;Large1;Lxn;Stbd1
54	HALLMARK_FATTY_ACID_METABOLISM	-0.952005	0.574651	0.681573	1	Cd36;Cyp1a1;Aldh3a1;Aldh1a1;Ephx1;S100a10;Ptprg;Acsm3;Maoa;Hsd17b11;Aldh3a2;Cpt1a;Ech1;Hsdl2;Il4i1;Ppara;Auh;Serinc1;Mcee;Ube2l6;Cel;Mlycd;Eno3;Acaa1a;Hmgcl;Acot3;Acads;Ehhadh;Acadvl;Acsl5;Erp29;Eno2;Retsat;Acaa2	0.836318	0.924138	0.825985	0.999	;Vnn1;G0s2;Lgals1;Acat3;Pts;Acsl1;Acsl4;Fh1;Odc1;Sms;Suclg1;Bmpr1b;Idi1;Ywhah;Hccs;Hsph1;Mdh2;Hsp90aa1;Cbr3;Rdh11;Prdx6;Uros;Eci3;Apex1;Sucla2;Mgll;Aldoa;Pdha1;Cbr1;Nbn;Me1;Pcbd1;Sdhc;Suclg2;Cidea;Fasn;Hsd17b7;Adsl;Dld;Hadh;Aldh9a1;Ugdh;Metap1;Rap1gds1;Pdhb;Cryz;Psme1;Sdhd;Ncaph2;Idh1	0.803536	0.923077	0.885264	0.999	;Eno3;Aadat;Odc1;Pts;Aldh9a1;Eci3;Sms;Idh3b;Hadh;Mdh2;Apex1;Gcdh;Suclg1;Urod;Ywhah;Lgals1;Dlst;Nthl1;Bmpr1b;Acat3	-0.851015	0.729443	0.895889	1	Cyp1a1;Aldh3a1;Cd36;Rdh9;Ephx1;Hsd17b11;S100a10;Aldh1a1;Auh;Ech1;Ptprg;Il4i1;Aldh3a2;Mlycd;Hsdl2;Hmgcl;Erp29;Serinc1;Maoa;Acads;Acadvl;Acaa1a;Hibch;Nthl1;Acsl5;Ppara;Mdh1;Acadm	-1.25133	0.127563	0.318656	0.985	Acsm3;Aldh1a1;Cd36;Cel;Aldh3a1;Cyp1a1;Eno3;Ech1;Trp53inp2;Ephx1;Serinc1;Hsd17b11;Acads;Bphl;Decr1;Alad;Cpt1a;Slc22a5;Gabarapl1;Ube2l6;Acss1;Acadvl;Mcee;Grhpr;Hsdl2;Eno2;Retsat;Acaa2;Echs1;Hsd17b4;Auh;S100a10;Hmgcl;Aco2;Hadhb;Acox1;Mlycd;Ppara;Ostc;Acat3;Bckdhb;Acaa1a;Aldh3a2;Cbr3	-0.71444	0.984589	1	1	Adh1;Car4;Bmpr1b;Fmo1;Hsd17b11;Eci3;Aadat;Pcbd1	0.883366	0.76556	0.862473	1	Gad2;Cyp1a1;Car4;Idi1;Aldh1a1;Ppara;Kmt5a;Acat3;Odc1;Gpd1;Hmgcs1;Fasn;Dhcr24;Hsp90aa1;Hsd17b7;Apex1;Ugdh;S100a10;Eno3;Aadat;Acsl1;Mgll;Adsl;Cpox;Alad;Hsph1	-0.703552	0.940972	1	1	Fabp2;Hpgd;Eno2;G0s2;Cryz;Uros;Eno3;Metap1;Dhcr24;Acot8;Cpox;D2hgdh;Aldh3a2;Hmgcs1;Adipor2;Dld;Eci1;Tdo2;Dlst;Me1;Aldh1a1;Cpt2	-0.896901	0.68206	0.825266	1	Vnn1;Bmpr1b;Eci3;Adh7;Pcbd1;Gcdh;Acat3;Gpd1;Auh;Mgll;Nbn
55	HALLMARK_IL2_STAT5_SIGNALING	-0.94635	0.60661	0.666214	1	Scn9a;Gucy1b1;Selp;Tnfrsf1b;Il10ra;Capn3;Irf8;Col6a1;Tnfrsf4;Tnfsf10;Arl4a;Plpp1;Il18r1;F2rl2;Ahr;Serpinb6d;Ikzf2;Ptch1;Cxcl10;Ecm1;Muc1;Rora;Abcb1a;Socs2;Ager;Plagl1;Map3k8;Pim1;Sell;Csf1;Gpr83;Slc39a8;She;Tgm2;Rabgap1l;Prkch;Flt3l;Igf2r;Praf2;Wls;Itga6;Rragd;Anxa4;Amacr;Cdkn1c;Csf2;Galm;Smpdl3a;Eno3;Nt5e	1.10718	0.166667	0.361235	0.848	Tnfsf11;;Traf1;Cd44;Il1rl1;Socs1;Glipr2;Cdcp1;Etv4;Gadd45b;Fah;Cdc6;Rhoh;Ccne1;Tnfrsf9;Maff;Ncs1;Alcam;Coch;Pnp2;Slc29a2;Odc1;Nop2;Hk2;Bhlhe40;Pus1;Dcps;Bcl2l1;Bmyc;Phlda1;Ahcy;Casp3;Cdc42se2;Itgae;Bmp2;Ptrh2;Pdcd2l;Cd83;Lif;Tnfrsf21;Uck2	-1.30414	0.0501222	0.137349	0.919	Irf8;Gucy1b1;Tnfrsf4;Il10ra;Tnfrsf18;Tlr7;Tnfsf10;Gbp3;Map3k8;F2rl2;Ecm1;Scn9a;S100a1;Ahr;Il18r1;P2rx4;Sell;Pim1;Aplp1;Tnfrsf1b;Cxcl10;Flt3l;Ikzf2;Tnfrsf9;Col6a1;Csf1;Rora;Igf2r;Rragd;Huwe1;Smpdl3a;Slc39a8;Nfkbiz;Bcl2;Csf2;Pou2f1;She;Ncoa3;Ifngr1;Rabgap1l;Lrig1;Prkch;P4ha1;Bmpr2;Abcb1a;Itga6;Plscr1l1;Etfbkmt	1.01509	0.40678	0.537207	0.995	;Traf1;Lif;Ncs1;Rhoh;Ctsz;Ccnd2;Cdcp1;Etv4;Tnfrsf9;Itgav;Maff;Bcl2l1;Spry4;Dennd5a;Myo1e;Hk2;St3gal4;Irf6;Pus1;Csf2;Cd44;Nfkbiz;Ccne1;Mapkapk2;Fah;Tnfrsf21;Coch;Ikzf4;Rhob;Ahnak;Myo1c;Alcam;Il1rl1;Phlda1;Bmp2;Enpp1;Igf2r;Lrig1;Gabarapl1	-0.865491	0.747228	0.793102	1	Selp;Cish;Sell;Dhrs3;Tnfsf10;Gucy1b1;Ecm1;Rhob;Ager;Tnfrsf1b;Aplp1;Cxcl10;Eno3;Smpdl3a;Socs2;Scn9a;Gpx4;Ahr;Arl4a;Amacr;Serpinb6d;She;Tnfrsf21;Gbp3;Mapkapk2;F2rl2;Prkch;P4ha1;Gabarapl1;Praf2;Gsto1;Lrig1;Anxa4;Ptch1;Syt11;Serpinc1;P2rx4;Galm;Igf1r	-1.21821	0.107394	0.42871	0.957	Penk;Coch;Enpp1;Scn9a;Il1rl1;Plagl1;Col6a1;Spp1;Etv4;Tiam1;Ncs1;Tnfsf10;Eomes;Cd44;Ahr;Ikzf2;Rhob;Cd83;Socs1;Spred2;Cdkn1c;Fgl2;Pim1;Drc1;Cxcl10;Gabarapl1;Igf1r;Serpinc1;Casp3;Ndrg1	-1.15197	0.178108	0.249494	0.994	Pth1r;Tnfsf10;Coch;Penk;Spp1;Bmp2;Tnfsf11;Nt5e;Ndrg1;Itih5;Car2;Ptger2;Scn9a;Itgae;Nrp1;Tnfrsf9;Col6a1;Arl4a;Map3k8;Dhrs3;Tnfrsf8;Ifngr1;Tnfrsf18;Gbp3;Myo1e;Rragd;Irf8;Lrig1;Etv4;Slc39a8;She;Aplp1;Tnfrsf1b;Ahr;P2rx4;Bhlhe40;Xbp1;Cish;Traf1;Mxd1;Etfbkmt;Rhob;Hk2;Lif;Smpdl3a;Enpp1;Cd83;Il4ra;Abcb1a;Furin;Gabarapl1;Rabgap1l;F2rl2;Nfkbiz	-1.34299	0.0442177	0.62435	0.926	Sell;Capn3;Lif;Il2rb;Col6a1;Cst7;Tnfrsf4;Il1r2;Plagl1;Ikzf4;Ccne1	-1.19471	0.142857	0.701215	0.985	Il1r2;Cdcp1;Col6a1;Plagl1;Il2rb;Sell;Tnfrsf4;Alcam;Coch;F2rl2;Cd44;Phtf2;Il2ra;Pth1r;Umps;Ptch1;Enpp1;Rragd;Ccnd2;Tnfrsf21;Ndrg1;Ncs1;Irf6;Etfbkmt;Flt3l;Batf;Cdkn1c;Fah;Ikzf4;Il4ra;Nt5e;Pnp2;Twsg1;Tgm2;Tnfrsf1b;Pim1;Penk
56	HALLMARK_REACTIVE_OXYGEN_SPECIES_PATHWAY	-0.942051	0.545338	0.648988	1	Gpx3;Pfkp;Cat;Sod2;Nqo1;Ftl1-ps1	-0.661399	0.917443	1	1	Gpx3;Pfkp;Cat;Abcc1;Fes;Nqo1;Ftl1-ps1;Cdkn2d	1.11947	0.273885	0.285885	0.881	;Cdkn2d	1.01446	0.441176	0.514259	0.995	;Sod2;Ptpa;G6pdx	-0.63297	0.936828	0.97997	1	Gpx3;Pfkp;Prdx2;Gpx4;Cat;Fes;Glrx;Txnrd2	0.849627	0.718121	1	1	Mbp;Nqo1	0.73009	0.904382	0.95785	1	Mbp;Cdkn2d;Nqo1;Sod2;Prdx4;Txn1;Oxsr1;Prdx6;Prdx1;Abcc1;Msra;Txnrd1;Pdlim1;Ptpa;Prdx2	0.526652	1	1	1	Mbp;Ercc2;G6pdx;Ndufs2;Msra	-0.914489	0.564639	0.81182	1	Mbp;Gpx3;Nqo1;Lsp1;Msra;Abcc1;Mgst1
57	HALLMARK_CHOLESTEROL_HOMEOSTASIS	0.925553	0.590643	0.669875	0.957	;Mal2;Pparg;Atf3;Trib3;Alcam;Gldc;Jag1;Fasn;Tmem97;Mvk;Mvd;Acat3;Dhcr7;Ldlr	1.22752	0.102222	0.19962	0.584	;Pparg;Atf3;Trib3;Tmem97;Alcam;Acat3;Gldc;Fabp5;Mvd;Plaur;Fdft1;Dhcr7;Ebp;Mvk;Idi1;Actg1;Jag1;Sqle;Fdps;Nfil3;Sc5d;Mal2;Chka;Cyp51;Fasn;Hsd17b7;Errfi1	-0.792218	0.806276	0.849346	1	Clu;Cxcl16;Atf5;Gstm7;Fbxo6;Aldoc;Hmgcs1;Lgmn;Cpeb2;Tm7sf2;Abca2;Srebf2;Gusb;Stard4;Plscr1l1;Pdk3;Pnrc1;Fabp5;Lgals3;Gpx8	1.06439	0.356923	0.447711	0.978	;Hmgcs1;Atf3;Mal2;Pparg;Fasn;Gldc;Ldlr;Jag1;Srebf2;Alcam;Fabp5;Fads2	-1.15199	0.272497	0.457693	1	Clu;Tm7sf2;Fabp5;Gstm7;Mal2;Sema3b;Ech1;Abca2;Atf5;Pnrc1;Fads2;Aldoc;Acss2;Cxcl16;Pcyt2;Trp53inp1;Srebf2;Ethe1;Pdk3;Gusb;Ctnnb1;Fbxo6;Mvk;Lgals3;Lgmn;Gnai1;Lpl;Fdps	0.851243	0.752759	1	1	Aldoc;Sema3b;Plaur;Clu;Lgals3;Pparg;Jag1;Acss2;Atf3;Abca2;Ldlr;Gnai1	1.43707	0.0237624	0.0467686	0.367	Lpl;Idi1;Gldc;Tmem97;Plaur;Acat3;Fdps;Hmgcs1;Fabp5;Cyp51;Fasn;Mvd;Lgals3;Sqle;Hsd17b7;Pcyt2;Mvk;Fdft1;Jag1;Atf3;Pmvk;Sc5d;Stard4;Cbs;Gstm7	0.869126	0.689076	1	1	Mal2;Aldoc;Antxr2;Sema3b;Abca2;Fasn;Alcam;Sqle;Cxcl16;Gpx8;Lgals3;Lgmn;Atf5;Fdft1;Acss2	-1.12092	0.28463	0.735899	0.997	Fabp5;Tm7sf2;Alcam;Lpl;Avpr1a;Pdk3;Clu;Pparg;Sema3b;Acat3;Trp53inp1;Lgals3;Idi1;Sqle;Ldlr;Aldoc;Abca2;Fdps;Pmvk;Pnrc1;Plaur;Atf3;Pcyt2;Sc5d;Gnai1;Cyp51;Jag1;Atf5;Stard4;Acss2;Ctnnb1
58	HALLMARK_ANDROGEN_RESPONSE	-0.867637	0.689385	0.765634	1	Gucy1a1;Lifr;Tpd52;Adamts1;Plpp1;Selenop;Zmiz1;Hsd17b14;Elk4;B2m;Fkbp5;Arid5b;Slc26a2;Map7;Zbtb10	0.860968	0.765306	0.813012	0.999	;Sgk1;Uap1;Cenpn;Ell2;Sord;Rrp12;Srp19;Sms;Cdc14b;Bmpr1b;Pa2g4;Idi1;Pgm3;Stk39;Ank;Adrm1b;Ccnd1;Tnfaip8;Xrcc6;Dbi;Akt1	0.999836	0.451883	0.571908	0.987	;Pmepa1;Sord;Homer2;Rrp12;Krt8;Stk39;Pa2g4;Ank;Cenpn;Inpp4b;Selenop;Uap1;Sms;Akap12	-0.798707	0.797737	0.911005	1	Gucy1a1;Tpd52;Plpp1;Map7;Adamts1;Lifr	1.18791	0.120879	0.164739	0.649	;Mak;Sgk1;Uap1;Bmpr1b;Rrp12;Ell2;Akap12;Abcc4;Pa2g4;Itgav;Stk39;Cdk6;Homer2;Srf;Adamts1;Abhd2;Sord;Herc3;Cenpn	0.655204	0.990544	1	1	Gucy1a1;Krt8;Plpp1;Rrp12;Mertk;Lman1;Ccnd1;Pdlim5;Herc3;Stk39;Adamts1;Tpd52;Akap12;Spcs3	0.831308	0.816229	0.93664	1	Cenpn;Krt19;Ccnd1;Krt8;Idi1;Rrp12;Hmgcs1;Aldh1a3;Dhcr24;Homer2;Pa2g4;Tsc22d1;Pdlim5;Gpd1l;Abhd2;Cdk6;Dbi;Xrcc6;Ptpn21	-0.78929	0.819899	1	1	Hpgd;Cdc14b;Ptk2b;Iqgap2;Maf;Actn1;Dhcr24;Rab4a;Pgm3;Herc3;Hmgcs1;Dnajb9;Cdk6;Fads1;Insig1;Rrp12;Srf;Hmgcr	-0.699499	0.958409	1	1	Bmpr1b;Steap4;Gucy1a1;Xrcc5;Krt8;Ndrg1;Cdc14b;Idi1;Arid5b;Ank;Zbtb10;Akap12;Lifr;Ptpn21;Srf;Xrcc6;Dhcr24;Abcc4;Herc3;Insig1;Mertk;Selenop;Map7
59	HALLMARK_PROTEIN_SECRETION	0.785504	0.930435	0.905143	0.987	;Tspan8;Tom1l1	0.929339	0.627358	0.739213	0.994	;Tspan8;Tom1l1;Sh3gl2;Krt18;Stx12;Snap23;Sspn;Ctsc;Rab9;Arf1;Stam;Gosr2;Ap2s1	0.904586	0.679688	0.798648	0.997	;Tspan8;Krt18	0.943063	0.601423	0.665393	0.999	;Gbf1;Ykt6;Ap2b1;Tom1l1;Sspn;Arfgef2;Cltc;Ap1g1;Igf2r;Golga4;Kif1b;Ocrl;Arfgef1;Stam;Scrn1;Egfr;Mon2;Sec24d;Ap3b1;Arcn1;Rps6ka3;Sh3gl2;Mapk1	1.13668	0.214689	0.2208	0.756	;Tspan8;Egfr;Sh3gl2;Tom1l1;Golga4	0.693147	0.977273	1	1	Tspan8;Dst;Sgms1;Lman1;Scrn1;Golga4;Tpd52;Atp7a;Ica1;Scamp3;Cope;Tmed10;Tmed2;M6pr;Arfgef2;Zw10;Cav2;Sspn;Kif1b;Cog2;Yipf6;Arfgef1;Clcn3;Tmx1;Sec24d;Sec31a;Uso1;Ocrl;Arfgap3;Copb1;Bnip3;Napa;Snx2;Vps45;Arcn1;Gbf1	-1.2012	0.179537	0.186616	0.971	Ctsc;Abca1;Bnip3;Sspn;Lamp2;Arfgap3;Gla;Vamp4;Cln5;Scamp1;Adam10;Egfr;Atp7a;Galc;Clcn3;Cltc;Rps6ka3;Vps4b;Vps45;Ppt1;Rab5a;Tom1l1;Ykt6;Ergic3;Pam;Rab9;Golga4;Sec22b;Cd63;Stx16;Ap3b1;Stx12;Copb1;Igf2r;Snap23;Atp1a1;Rab2a;Ica1;Lman1;Napg;Tspan8;Sec24d	0.602591	0.990291	1	1	Sh3gl2;Tom1l1;Stam;Arfgef2;Sspn;Ap2b1;Rps6ka3;Cog2;Vps4b;Rab22a;Abca1;Vps45;Pam;Gosr2;Ctsc;Scrn1;Copb2;Atp6v1h;Clcn3;Napg;M6pr;Ap3b1;Arcn1;Scamp3;Cd63;Tmx1;Kif1b;Adam10;Cope;Scamp1;Cav2	-0.395222	1	0.999963	1	Krt18;Sspn;Cd63;Bnip3;Golga4;Ppt1;Zw10;Lamp2;Anp32e;Arfgef1;Clcn3;Ap1g1;Ica1;Rps6ka3;Dnm1l;Pam;Stx7;Ocrl;Ctsc;Arfgap3;Vamp4;Arfip1;Rab22a;Igf2r;Vps4b;Sgms1;Vps45;Scamp3;Stx16;Napa;Cog2;Rab14;Tom1l1;Lman1;Scrn1;Ykt6;Rab9;Rer1;Sec31a;Galc;Sod1;Cav2;Kif1b;Sec22b;Tsg101;Gnas;Copb1;Atp1a1;Tpd52;Tmx1;Ergic3;Scamp1;Dst;Gbf1;Adam10;Arf1;Rab2a;Ap3s1;Tmed10;Gla;Stam;Stx12;Clta;Tmed2;Snap23;Rab5a;Mapk1;Sec2…
60	HALLMARK_PEROXISOME	-0.763252	0.817661	0.894094	1	Esr2;Aldh1a1;Hsd3b7;Ephx2;Cat;Sod2;Hsd17b11;Abcb1a;Ech1;Gstk1;Cadm1;Atxn1;Cel;Dlg4;Mlycd;Acaa1a;Hmgcl;Ehhadh;Acsl5;Pex11a;Retsat;Slc23a2	-0.572523	0.996364	0.992475	1	Esr2;Hsd3b7;Aldh1a1;Cel;Ephx2;Cat;Hsd17b11;Atxn1;Abcd1;Gstk1;Abcb1a;Dhrs3;Slc23a2;Acaa1a;Mlycd;Ech1	0.949979	0.579365	0.697239	0.996	;Dlg4;Slc27a2;Slc25a19;Ctps1;Aldh9a1;Eci3;Top2a	-0.764794	0.872832	0.923252	1	Ephx2;Crabp2;Esr2;Dlg4;Cat;Hsd17b11;Aldh1a1;Ech1;Hsd3b7;Abcb1a;Gstk1;Mlycd;Hmgcl;Pex11a;Cdk7;Acaa1a;Acsl5;Cln8	-0.967103	0.51976	0.712765	1	Aldh1a1;Dhrs3;Cadm1;Cel;Hsd3b7;Ech1;Prdx5;Abcd1;Cat;Hsd17b11;Idh2;Gstk1;Abcb9;Retsat;Hsd17b4;Pex6;Hmgcl;Acox1;Fdps;Tspo;Atxn1;Scp2;Mlycd;Cln8;Nudt19	-1.06886	0.354167	0.765473	1	Crabp1;Abcd2;Hsd17b11;Eci3;Ephx2;Idh2;Cacna1b	0.930528	0.598344	0.773345	1	Top2a;Sema3c;Crabp2;Idi1;Hsd11b2;Cadm1;Aldh1a1;Esr2;Fdps;Dhcr24;Siah1b;Acsl1;Atxn1;Cln6;Sod2;Hras;Cnbp;Smarcc1;Idh2;Abcc5;Ehhadh;Ywhah;Ide;Slc25a19;Prdx1	-0.549034	0.98875	1	1	Crabp2;Top2a;Pex2;Abcb9;Dhcr24;Siah1b;Hsd11b2;Acot8;Gnpat;Ide;Pex11b;Sod2;Fads1;Pex5;Abcc5;Aldh1a1	0.55644	0.997886	1	1	Cel;Top2a;Abcb4;Abcb9;Ide;Slc23a2;Itgb1bp1;Elovl5;Crat;Ercc3;Slc35b2;Ehhadh;Retsat;Abcc5;Acot8;Prdx5;Slc25a17
61	HALLMARK_NOTCH_SIGNALING	-0.761882	0.790576	0.865877	1	Lfng;Wnt5a;Notch3;Hes1	0.925887	0.550725	0.716722	0.995	;Fzd7	1.1695	0.232984	0.23019	0.792	;Fzd7	1.77555	0.00260417	0.00566292	0.014	;Notch2;Dtx4;Ppard;Fzd7;Maml2;Fbxw11;Ccnd1;Jag1	1.33682	0.0906149	0.0757301	0.298	;Fzd7;Jag1;Notch2;Prkca	-0.653985	0.928166	1	1	Dtx4;Fzd7;Aph1a;Notch2;Ppard;Kat2a;Rbx1;Hes1;Fzd1;Lfng;Dtx2	-1.003	0.460784	0.475575	1	Notch3;Heyl;Dtx4;Arrb1;Hes1	-0.840641	0.673499	1	1	Dtx4;Notch2;Dtx2;Fzd7;Prkca	0.484064	0.993377	0.999174	1	Ccnd1;Maml2;Dtx4;Heyl;Lfng;Cul1;Psenen;Aph1a;Fzd7
62	KEGG_RIBOSOME	2.45256	0	0	0	;Fau;Rplp2;Rpsa;Rpl22l1;Rpl35rt;Rpl27;Rps21;Rpl35a;Rpl38;Rps15;Rps5;Rplp0;Rps16;Rps27a;Rps13;Rpl37;Rpl26;Rpl37a;Rps7;Rpl8;Rpl6;Rpl9-ps6;Rps15a;Rps23;Rpl30;Rpl10a;Rps9;Rpl23;Rps25;Rpl4;Rps29;Kxd1;Rpl32;Rpl36;Rpl22;Rpl19;Rps26;Rpl11;Rps6;Rpl24;Rps8;Rpl13;Rps18;Rpl27rt;Rpl27a;Rpl34	2.46502	0	0	0	;Rpl22l1;Rpl37;Fau;Rpl38;Rpsa;Rpl37a;Rpl35a;Rpl27;Rps27a;Rps15;Rpl6;Rps7;Rpl26;Rps8;Rps13;Rps5;Rplp2;Rps23;Rplp0;Rpl4;Rps29;Rpl35rt;Rpl27a;Mrpl13;Rpl10a;Rpl32;Rps16;Rpl30;Rpl11;Rpl9-ps6;Rps25;Rpl24;Rpl8;Rps9;Rps6;Rps15a;Rps18;Rps27l;Rpl22;Rpl13a;Rpl19;Rps21;Rps26;Rps20;Rpl28;Kxd1;Rpl23;Rpl27rt;Rpl7a;Rpl13;Rpl36;Gm6525	2.93333	0	0	0	;Rpsa;Rpl22l1;Rplp0;Rpl37a;Rps5;Rps21;Rpl35rt;Rplp2;Rpl37;Rpl38;Rpl26;Rps23;Rps8;Rpl35a;Rps9;Fau;Rpl11;Rps18;Rps15;Rpl23;Rps16;Rpl22;Rpl6;Rps25;Rpl32;Rpl27;Rpl10a;Kxd1;Rps15a;Rps6;Rpl9-ps6;Rpl13;Rpl7a;Rpl30;Rps29;Rpl13a;Rps13;Rps27a;Rpl36;Rps27;Rps4x;Rpl24;Rpl7;Rpl8;Rps26;Rpl12;Rpl27rt;Rpl28;Rpl27a;Rpl3;Rps7;Rpl4;Rps19;Rpl34	1.52007	0.0186916	0.0729924	0.816	;Rps21;Rpl22l1;Rplp2;Rps15a;Rps13;Rpl27;Rps27a;Rpl35rt;Rpl23;Rpl30;Rps16;Rpl34;Rps29;Fau;Rpl35a;Rpl37;Rpl38;Rpl9-ps6;Rpsa;Rpl26;Rps15;Rplp0;Rps7;Rpl8;Rps5	1.92178	0	0.0298124	0.039	;Rpl22l1;Rps27a;Rps23;Rplp2;Rps13;Fau;Rpl35a;Rpl37;Rpsa;Rpl23;Rps5;Rpl30;Rpl35rt;Rpl37a;Rps16;Rps8;Rps7;Rpl27;Rpl26;Rps20;Rplp0;Rps26;Rps21;Rpl38;Rpl6;Rpl24;Rpl9-ps6;Rpl19;Rps15;Rpl4;Rpl11;Rpl28;Rps15a;Rps4x;Rpl22;Rpl32;Kxd1;Rpl36;Rps18;Rps29;Rpl7a;Rps6;Rpl13	-2.06239	0	0.00128013	0.001	Rpl37a;Rpl22l1;Rps15a;Rps25;Rps27;Rps28;Rps21;Rps29;Rps26;Rpl32;Rps20;Rpl11;Rpl7;Rpl27;Rps27a;Rpl27a;Rps23;Rps13;Rpl23;Rps7;Rpl8;Rps4x;Rpl3;Rps5;Rpsa;Rps18;Rpl36;Rps9;Rpl37;Rpl13a;Rpl34;Rpl24;Rpl28;Rpl35a;Rpl7a;Rpl22;Rpl26;Rpl38;Rpl15;Rplp2;Mrpl13;Rpl10a;Rps19;Kxd1;Rps8;Rps16;Rpl30;Rpl19	0.784407	0.839357	1	1	Rps8;Rps13;Rpl35a;Rps16;Rpl6;Rpl7a;Rplp2;Rps27a;Rps6;Rps15;Rpl22l1;Rpl26;Rps9;Rpl30;Rplp0;Rpl8;Fau;Rpl12;Rpl15;Rpl24;Rpl27;Rpl34;Mrpl13;Rps27l;Rps21;Rpl28;Rps25;Rpl11;Rpl27a;Rpl38;Rpl4;Rps15a;Rpl19;Rps7;Rps4x;Rps29;Rpsa;Rpl7;Rpl22;Rpl36;Rpl23;Rps23;Rps26;Rps5;Rpl13a;Rps19;Rpl3;Rpl37;Rps18;Rpl13;Rpl32;Rps28;Rpl10a;Rpl37a;Rps20;Kxd1;Rps27	-1.03617	0.422973	1	1	Mrpl13;Rpl24;Rps16;Rpl23;Rpl8;Rpl6;Rps27;Rpl13a;Rpl11;Rps9;Rpl36;Rps25;Rpl35a;Rpl30;Rpl28;Rpl4;Rpl3;Rplp0;Rpl32;Rpl27;Rpl26;Rpl22;Rps27a;Rps4x;Rpl37a;Rpl19;Rpl27a;Rpl7a;Rps23;Rps29;Rps21;Rps19;Rps15;Fau;Rps7;Rpl12;Rps28;Rpl22l1;Rpl38;Rpl10a;Rpl13;Rps18;Rpl37;Rps20;Rpl15;Rpsa	0.877108	0.612632	1	1	Rpl38;Rps27l;Rpl12;Rpl7a;Rps28;Rpl15;Rpl27;Rps7;Rps29;Rpl24;Rps15;Rps15a;Rpl10a;Rpl36;Rpl37;Rps8;Rpl32;Rpl23;Rpl7;Rpl19;Rpl35a;Rps9;Rps19;Rpl6;Rps5;Rpl30;Rps18;Rps6;Rps27a;Rps13;Rplp2;Fau
63	KEGG_CELL_CYCLE	2.06888	0	0.00658848	0.005	;Ccna1;Cdkn2b;Tgfb2;Mad2l1;Ccne1;Orc6;Plk1;E2f1;Pkmyt1;Bub1b;Gadd45b;Ttk;Cdc20;Smad3;Pttg1;Mcm4;Ccnd2;Cdc45;Bmyc;Mcm2;Cdc14a;Orc1;Cdc25c;Ccnb1;Bub1;Cdc6;Espl1;Fzr1;Ccna2;Ccnb2;Cdk1;Mcm7;E2f2;Trp53;Bub3;Cdc25a;Ywhah;Mcm6;Tgfb1;Dbf4;Mcm5;Cdk2;Mcm3;Zbtb17;E2f4;Orc5;Ywhaq;Cdk4;Smc1a;Ccne2;Gsk3b;Anapc1;Cdkn1a;Tfdp1;E2f5;Pcna;Abl1;Cdc14b	2.35661	0	0	0	;Ccna1;Cdkn2b;Mad2l1;Tgfb2;Pkmyt1;Pttg1;Ccnb1;Plk1;E2f1;Orc6;Cdc45;Gadd45b;Bub1b;Cdc20;Cdc6;Ccnb2;Cdk1;Cdc25c;Ccne1;Mcm4;Ttk;Mcm2;Ccna2;Gadd45g;Bub1;Orc1;E2f2;Dbf4;Mcm6;Ywhaq;Ccne2;Cdc14a;Cdc25a;Cdc14b;Mcm5;Bmyc;Bub3;Smad3;Ywhah;Pcna;Cdkn1a;Cdk2;Cdk4;Ccnd1;Chek2;Espl1;Mcm7;Skp1;Trp53;Zbtb17;Orc5;Hdac2;Ywhab;Ccnb3;Ccnh;Tfdp1	1.86461	0	0.0104683	0.06	;Ccna1;Cdc20;Mad2l1;Tgfb2;Plk1;Orc6;Cdkn2d;Ttk;Bub1b;Gadd45b;Ccnb1;Pkmyt1;Ccnb2;Pttg1;Mcm7;Cdc25c;Ccna2;Cdc45;Orc1;Cdk1;Bmyc;Mcm4;Cdkn2b;Cdc6;Cdkn1c;Bub1;Orc5;E2f1;Mcm3;Mcm2;Ccne1;Ywhah;Gadd45a;Dbf4;Espl1;E2f5;Cdk2;Bub3;Mcm6;E2f2;Smc1a;Cdc7;Pcna;Anapc10	1.68365	0	0.0351341	0.359	;Smad3;E2f2;Ccnd2;Cdkn2b;Ccna1;Abl1;Tgfb2;Espl1;Fzr1;Cdc14a;Tgfb1;Trp53;Anapc1;Ccne1;Crebbp;Ccnd1;Cdc25a;E2f1;Cdkn1b;Gsk3b;Cdc14b;Mcm4;Atr;Rbl1;Atm;Bub1b;Smc1a;Mad2l1;Mdm2;Smad4;Prkdc;Smad2;Rad21;Ep300;Mcm2;Orc6;Orc1;Plk1;E2f4;Mcm5;Bub1;E2f3;Gadd45b;Zbtb17;Stag1;Bmyc	2.23041	0	0	0	;Cdkn1c;Orc1;Ccna1;Gadd45g;Pkmyt1;Mcm4;Mad2l1;Cdc20;Ccna2;Dbf4;Bub1b;Plk1;Mcm2;Rbl1;Ttk;Cdkn1b;Cdc7;Ccnb1;Mcm7;Orc6;Cdc45;Mcm6;Espl1;Mcm3;Prkdc;Anapc1;Bmyc;Bub3;Cdc6;Cdk6;Ccne1;Bub1;Cdk1;Cdc25a;Pcna;Smc1a;Smc3;Pttg1;Tgfb2;Cdc14a;Smad3;Ccnb2;Cdc25c;Ywhah;Anapc10;Orc2;Ccne2;Atr	-1.04751	0.33887	1	1	Cdc14b;Bub1;Ccnb2;Tgfb1;Cdc25c;Plk1;Cdkn1b;Ccnb1;Cdkn1c;Chek1;Bub1b;Ccna2;Cdc45;Mad2l1;Ywhag;Cdc25b;Cdc20;Rad21;Espl1;Skp2;Ttk;Cdk1;Anapc11;Mcm7;E2f3;Cdkn2b;Chek2;Cdc26;Ccnd3;Cdc6;Rbx1;E2f1;Abl1;Gsk3b;Crebbp;Ywhaq;Cdc27;Orc6;Rb1;Hdac2;Tfdp1;Cdkn2c;Fzr1;Tgfb3	2.48141	0	0	0	Cdc6;Ttk;Ccna2;Orc1;Espl1;Plk1;Cdc20;Bub1;Ccnb2;Ccne2;Ccnb1;Mcm5;Cdc25c;Cdc45;Cdk1;Gadd45g;Bub1b;Ccne1;Pkmyt1;Mcm3;Mcm2;Mad2l1;Ccnd1;Mcm4;Sfn;Mcm7;Chek1;Orc6;Cdc7;Cdkn1c;Cdkn2c;Dbf4;Cdc25b;Skp2;Pcna;Tfdp1;Cdkn2d;E2f1;Mcm6;Rbl1	-0.663104	0.955422	1	1	E2f2;Plk1;Smc1b;Cdc14b;Ccne2;Skp2;Orc1;Ccne1;Dbf4;Atr;Prkdc;Mcm5;E2f3;Ccnh;Mcm3;Pcna;Anapc13;Cdk6;Ep300;Cdc20;Ccnb1;Gadd45a;Tfdp1;Cdc6;Cdkn2d;Mad1l1;Mad2l1	1.63172	0	0.608194	0.687	Bub1b;Cdk1;Plk1;Bub1;Ttk;Ccnb1;Orc1;Ccna2;Ccnb2;Mad2l1;Chek1;Cdc6;Cdc7;Ccnd1;E2f1;Smad3;Ccne1;Dbf4;Cdkn2c;Espl1
64	KEGG_DNA_REPLICATION	2.05117	0	0.00527078	0.006	;Mcm4;Fen1;Mcm2;Pold1;Pold2;Rfc3;Pole4;Rnaseh1;Mcm7;Rfc4;Mcm6;Mcm5;Pole3;Mcm3;Pola2;Pola1;Dna2;Rfc2;Prim2;Pcna	2.08484	0	0.00159935	0.004	;Mcm4;Mcm2;Fen1;Pole2;Mcm6;Rfc3;Pole4;Pold2;Pola2;Rnaseh1;Mcm5;Rfc4;Rfc2;Pcna;Pold1;Pole3;Rnaseh2b;Mcm7	2.346	0	0	0	;Rfc3;Mcm7;Mcm4;Fen1;Pold2;Rfc4;Pole4;Rpa2;Pole3;Prim1;Rnaseh2a;Rnaseh2c;Mcm3;Mcm2;Rnaseh1;Pold1;Prim2;Rpa3;Mcm6;Dna2;Pcna;Mcm5;Lig1	1.51743	0.038961	0.0705038	0.819		2.24283	0	0	0	;Pole2;Rfc3;Dna2;Mcm4;Mcm2;Prim1;Mcm7;Mcm6;Mcm3;Fen1;Pola1;Prim2;Rfc4;Pcna;Pold1;Rnaseh2b;Pole;Rfc5;Pola2;Mcm5;Pole3;Rpa3	-0.708627	0.898367	1	1	Pole2;Rfc5;Mcm7;Rnaseh2c;Prim1;Rfc3;Rfc4;Pola2;Prim2;Pola1;Mcm4;Rfc1;Rnaseh2b;Dna2;Mcm6;Pole;Pcna;Pold4;Rpa2;Pole4;Rnaseh1	2.32096	0	0	0	Pole;Mcm5;Prim1;Mcm3;Mcm2;Dna2;Pola1;Lig1;Mcm4;Fen1;Rfc5;Mcm7;Rfc4;Pole2;Prim2;Rpa1;Pcna;Pola2;Rnaseh2b;Pold1;Rpa2;Mcm6;Pole3;Rfc3;Pold2;Rpa3	0.977452	0.4791	1	1	Pole2;Mcm7;Pola1;Rfc3;Rnaseh2a;Mcm4;Pold2;Rpa2;Lig1;Rpa1;Rfc5;Pole3;Rpa3;Pola2;Mcm2;Rnaseh2c	1.04281	0.390041	1	1	Pole;Dna2;Prim2;Mcm5;Pole4;Mcm7;Pold1;Rfc3;Rpa1
65	KEGG_HOMOLOGOUS_RECOMBINATION	1.983	0	0.00922387	0.014	;Rad54l;Xrcc2;Blm;Pold1;Pold2;Eme1;Rad54b;Xrcc3	1.76292	0.00293255	0.0386985	0.209	;Rad54l;Blm;Xrcc2;Rad54b;Eme1;Pold2;Rad51;Pold1;Xrcc3;Brca2;Nbn;Rpa1;Sem1;Rpa2;Rad51c;Mre11a	1.84103	0	0.0126264	0.086	;Rad54l;Xrcc2;Pold2;Xrcc3;Blm;Eme1;Rpa2;Pold1;Rpa3	1.54326	0.0279188	0.0659337	0.76	;Xrcc2;Top3a;Rad54l	1.87367	0.00347222	0.0425891	0.072	;Xrcc2;Brca2;Rad54l;Rad54b;Blm;Xrcc3;Mre11a;Pold1;Rad50;Eme1;Rpa3	-0.548622	0.975425	1	1	Blm;Rad51c;Rad51b;Eme1;Sem1	2.12718	0	0	0	Rad51b;Rad51;Rad54l;Brca2;Blm;Eme1;Rad51c;Rad54b;Xrcc2;Rpa1;Pold1;Rpa2;Mre11a;Xrcc3;Pold2;Rpa3	-0.593809	0.93314	1	1	Blm;Rad51;Xrcc3;Rad51d;Rad52;Mre11a;Top3a;Brca2	-0.811373	0.695489	1	1	Rad54b;Mus81;Top3a;Rad54l;Rad51d;Rpa2;Nbn
66	KEGG_RNA_POLYMERASE	1.95949	0.00373134	0.0094874	0.018	;Polr3h;Polr1e;Polr3a;Polr2f;Polr2c;Polr1b;Polr2d;Polr1a;Polr2e;Polr1c;Polr3f;Polr2i;Polr2b;Polr3b;Polr2h;Polr2k;Polr2j;Polr2l	1.73352	0.0125	0.0443569	0.266	;Polr1e;Polr2i;Polr2d;Polr3h;Polr2e;Polr3f;Polr3a;Polr1c;Polr2f;Polr2c;Polr1b;Polr2h;Polr2k;Polr3k;Polr1d;Polr2j	1.9763	0	0.00303695	0.011	;Polr2f;Polr1e;Polr3h;Polr3f;Polr3b;Polr2c;Polr1c;Polr3k;Polr2e;Polr2l;Polr2i;Polr1b;Polr2h;Polr1d;Polr1a;Polr2d;Polr2g;Polr2j;Polr2k;Polr3c;Polr3a	1.82281	0.00248756	0.0187786	0.092	;Polr1a;Polr3a;Polr2a;Polr3h	1.75056	0.00347222	0.0566435	0.232	;Polr1e;Polr3a;Polr1a;Polr1b;Polr2d;Polr3h;Polr3b;Polr2f;Polr3c;Polr1c;Polr2b;Polr3f	-0.366464	0.998127	0.99965	1	Polr2i;Polr2h;Polr2l;Polr2a;Polr2f;Polr2k;Polr3k;Polr2e;Polr1d;Polr3f;Polr2j;Polr1e;Polr2g;Polr1b;Polr3h;Polr3b;Polr2c;Polr2b;Polr1c;Polr2d;Polr3c;Polr3a;Polr3d;Polr1a	1.35065	0.11691	0.308481	0.998	Polr1a;Polr3h;Polr1e;Polr2l;Polr1b;Polr2a;Polr1d;Polr2e;Polr2f;Polr3c;Polr2d;Polr2c;Polr2g;Polr2j;Polr3f;Polr1c;Polr3d;Polr2h	0.423911	1	1	1	Polr3b;Polr1e;Polr2b;Polr1b;Polr1d;Polr3k;Polr2f;Polr3c	0.950737	0.51073	1	1	Polr3a;Polr1a;Polr3f;Polr3h;Polr3d;Polr2i;Polr2g;Polr1d;Polr2c
67	KEGG_AMINOACYL_TRNA_BIOSYNTHESIS	1.95837	0	0.00790617	0.018	;Pstk;Mars2;Ears2;Farsb;Sars2;Aars2;Mtfmt;Nars2;Yars2;Dars2;Farsa;Cars2;Fars2;Hars2	1.82639	0.00291545	0.0248989	0.125	;Pstk;Farsb;Mars2;Ears2;Yars2;Mtfmt;Nars2;Sars2;Dars2;Farsa;Cars2;Aars2;Fars2;Rars2	2.01042	0	0.00257681	0.008	;Pstk;Ears2;Mars2;Sars2;Farsb;Fars2;Aars2;Cars2;Hars2;Nars2;Tars2;Yars2	1.88565	0.00232019	0.0135623	0.048		1.73995	0.00849858	0.0514618	0.246	;Mars2;Farsb;Pstk	0.689432	0.881579	1	1	Mars2;Nars2;Rars2;Tars2;Wars2;Dars2;Farsa;Sepsecs;Sars2;Ears2;Farsb	1.15598	0.2751	0.522003	1	Sepsecs;Mars2;Farsb;Dars2;Cars2;Ears2;Farsa;Mtfmt;Yars2;Sars2	0.741399	0.831492	1	1	Aars2;Hars2;Rars2;Wars2;Ears2;Farsa;Farsb	-0.481152	0.988212	1	1	Sars2;Pars2;Yars2;Mtfmt;Aars2;Cars2
68	KEGG_GLYOXYLATE_AND_DICARBOXYLATE_METABOLISM	1.93166	0	0.00941211	0.025	;Mthfd1l;Mthfd2;Csl	1.68259	0.0178117	0.0490709	0.362	;Mthfd2;Mthfd1l;Csl;Pgp;Mdh2	1.85901	0.00234192	0.00966303	0.065	;Mthfd1l;Csl;Mdh2;Mthfd2;Pgp;Afmid;Mthfd1;Glyctk	1.48769	0.0534884	0.0813116	0.87	;Mthfd1l;Mthfd2;Csl;Afmid	1.45217	0.0994318	0.187906	0.877	;Mthfd2;Csl;Mthfd1l;Aco1;Mthfd1	0.991155	0.460177	1	1	Pgp;Afmid;Grhpr;Glyctk;Mdh2;Aco1	0.861163	0.608611	0.895812	1	Mthfd1;Pgp;Mdh2;Mthfd1l;Afmid;Mthfd2;Mthfd2l	-0.69449	0.829431	1	1	Mthfd2;Mthfd1;Mthfd1l	0.855145	0.651709	1	1	Afmid;Aco1;Mthfd2;Mthfd1;Csl;Grhpr;Pgp
69	KEGG_SPLICEOSOME	1.87156	0	0.0197654	0.057	;Prpf19;Alyreffm2;Snrpa;Phf5a;Snrpb;Lsm7;Snrpf;Prpf4;Sf3a3;Ppil1;Sf3b3;Snrpd1;Hnrnpc;Sf3b4;Srsf3;Snrpe;Tra2b;Sf3a1;Hnrnpa1;Thoc3;Snrpa1;Snrpg;Srsf1;Xab2;Lsm5;Srsf2;Magoh;Eftud2;Puf60;Ncbp2;Hnrnpm;Ddx46;Prpf31;U2af2;Dhx15;Eif4a3l1;Cherp;Ctnnbl1;Tra2a;Rbm17;Sf3b2;Usp39;Txnl4a;Snrnp70;Ncbp1;Tcerg1;Lsm3;Sart1;Snrpb2;Bud31;Snrpc;Zmat2;Snrpd3;Dhx16;Prpf3;Hnrnpk;Lsm8;Sf3b6;Sf3a2;Hnrnpu;Sf3b5;Ccdc12;U2af…	1.74658	0	0.0405168	0.232	;Snrpb;Snrpa;Snrpa1;Lsm7;Srsf3;Alyreffm2;Snrpd1;Ppil1;Thoc3;Srsf2;U2af1;Hnrnpc;U2af2;Sf3b4;Hnrnpm;Hnrnpa1;Tra2b;Snrpg;Snrpf;Lsm3;Sf3a3;Ncbp2;Magoh;Prpf4;Bud31;Lsm6;Snrpd3;Lsm5;Puf60;Usp39;Srsf1;Ctnnbl1;Phf5a;Snrpe;Sf3b6;Snrnp40;Snrpb2;Eif4a3l1;Dhx15;Txnl4a;Ddx46;Prpf31;Ncbp1;Snrpc;Lsm4;Rbm17;Rbmx;Srsf9;Prpf40a;Tcerg1;Snrnp70;Hnrnpk;Sf3b3;Hnrnpa3;Bcas2;Eftud2;Plrg1;Xab2;Srsf10;Prpf3	2.10909	0	0.0012884	0.002	;Snrpa;Hnrnpa1;Lsm7;Alyreffm2;Snrpe;Lsm5;Prpf19;Snrpd1;Rbm17;Sf3b3;Sf3a3;Lsm8;Snrpf;Thoc3;Phf5a;Ddx46;Prpf4;Eif4a3l1;Magoh;Snrpd3;Hnrnpc;Snrpb2;U2af1;Snrpb;Sf3a1;Lsm3;Srsf3;Hnrnpm;Lsm4;Srsf2;Ctnnbl1;Eftud2;Prpf31;Sf3a2;Snrpc;Ppil1;Ncbp2;Puf60;Snrpg;Sf3b5;Srsf7;Usp39;Snrpa1;Sf3b4;Snrnp70;Ccdc12;Rbmx;Xab2;Tra2b;Cherp;Ppihl;Txnl4a;Sf3b2;Lsm6;U2af2;Rbm8a	1.31766	0.0549451	0.16014	0.991	;Prpf19;Prpf8;Snrnp200;Cherp;Phf5a;Sf3a1;Tra2a;Zmat2;Snrpf;Srsf1;Xab2;Sf3b2;Tra2b;Alyreffm2;Sf3b3;Snrpe	1.79824	0	0.0592698	0.149	;Prpf19;Sf3b3;Alyreffm2;Srsf2;Ddx46;Sf3a3;Rbm25;Ppihl;Tcerg1;Prpf4;Lsm6;Lsm7;Thoc2;Snrpf;Rbm17;Snrpe;Snrpd1;Lsm5;Magoh;Prpf8;Eif4a3l1;Sf3b4;Snrpa;Sf3a1;Snrpa1;Hnrnpa1;Ncbp1;Phf5a;Lsm8;Dhx15;Cherp;Cdc40;Srsf7;Snrpg;Hspa1a;U2surp;Hnrnpu;Srsf1;Snrnp70;Prpf3;Prpf40a;Snrpb;Tra2b;Lsm3;U2af2;Ppil1;Srsf3;Sart1;Smndc1;Eftud2;Srsf10;Snrpd3;Hnrnpm;Prpf38a;Snrpb2;Thoc1;Snrnp200;Aqr;Hnrnpc;Srsf4;Plrg1	-0.662102	0.995106	1	1	Hspa1a;Prpf19;U2af2;U2af1;Snrpg;Acin1;Snrpf;Tra2a;Lsm8;Pcbp1;Sf3a2;Snrpd1;Dhx15;Snrpe;Ncbp2;Srsf6;Lsm5;Snrnp70;Hnrnpa1;Zmat2;Rbm22;Hnrnpa3;Phf5a;Lsm3;Isy1;Sf3b6;Sf3b5;Srsf3;Srsf4;Magoh;Lsm6;Smndc1;Tra2b;Srsf1;Srsf2;Ddx23	1.89688	0	0.00350066	0.035	Hnrnpa1;Snrpa1;Srsf2;Snrpd1;U2af2;Snrpf;Srsf1;Thoc3;Ppil1;Prpf31;Isy1;Tcerg1;Snrpe;Lsm5;Sf3a1;Snrpd3;Srsf6;Srsf7;Lsm4;Snrnp40;Usp39;Rbmx;Ncbp1;Snrpg;Hnrnpm;U2af1;Lsm3;Sf3a2;Dhx15;Phf5a;Ddx23;Sf3b5;Eftud2;Sf3b4;Hnrnpa3;Srsf3;Zmat2;Lsm7;Rbm17;Snrpa;Snrpb;Ncbp2;Snrpc;Hnrnpc;Thoc1;Sf3a3;Prpf3;Cherp;Ddx46;Rbm25;Srsf10;Prpf40a;Dhx16;Smndc1;Ppie;Lsm6;Txnl4a;Bud31;Hnrnpu;Cwc15;Hspa1a;Bcas2;Tra2b;Rbm8a;Pr…	0.468086	1	1	1	Srsf10;Usp39;Sf3a1;Prpf6;Ddx42;Smndc1;Snrnp40;Prpf18;Prpf31;Txnl4a;Srsf1;Lsm7;Lsm8;Prpf40a;Tcerg1;Ncbp1;Thoc3;Snrpe;Cdc40;Phf5a;Sf3a2;Thoc2;Snw1;Sf3b4;Srsf9;U2af2;Ctnnbl1;Puf60;Prpf19;Lsm6;Snrpa;Eftud2;Pcbp1;Sf3a3;Hspa1a;Bud31;Hspa2;Ncbp2;Bcas2;Ddx46;Snrnp70;Lsm5;Sf3b6;Snrpb2;Srsf4;Hnrnpc;Hnrnpm;Lsm3;Sart1;Snrnp200;Prpf40b;Sf3b1;Srsf3;Isy1;Cherp;Hnrnpu;U2surp;Sf3b5;Snrpb;Prpf4;Srsf6;Dhx16;Rbmx;Hn…	0.484235	1	1	1	Cdc40;Crnkl1;Sf3b3;Snrpe;Sf3a3;Lsm6;Phf5a;Ncbp1;Ppil1;Lsm8;Lsm7;Hnrnpa1;Snrpd3;Tcerg1;Ppie;Prpf4;Srsf9;Snrpa1;Bud31;Prpf6;Txnl4a;Rbm22;Dhx16;Snrpf;Snrpa;Hnrnpc;Ddx46;Isy1;Snrpg;Hnrnpu;Hnrnpk;Magoh;Sf3a1;Aqr;Dhx38;Snrpb;Smndc1;Snrpc;Pcbp1;Thoc3;Lsm4;Tra2b;Prpf18;Ctnnbl1;Snrpb2;Snrpd1;Hnrnpa3;Prpf38a;Bcas2;Slu7;Acin1;Prpf8;Snrnp40;Prpf40a;Snrnp200;Cherp;Ddx23;Srsf6;Zmat2;Ddx42;Syf2;Thoc1;Thoc2;Sf3b…
70	KEGG_CITRATE_CYCLE_TCA_CYCLE	1.83581	0	0.0243042	0.078	;Dlst;Idh3a;Csl;Pck2;Mdh2;Suclg1;Dlat;Sdhb;Acly;Suclg2;Ogdh;Fh1;Pdha1;Idh3b;Sucla2	1.88553	0	0.0239902	0.066	;Idh3a;Fh1;Csl;Sdhb;Suclg1;Pck2;Dlat;Mdh2;Sucla2;Pdha1;Sdhc;Suclg2;Dld;Pdhb;Sdhd;Idh1;Idh2;Aco1;Sdha;Mdh1	2.03674	0	0.00154609	0.004	;Idh3a;Idh3b;Csl;Mdh2;Pcx;Suclg1;Dlst	1.66172	0.00507614	0.0370935	0.418	;Dlst;Ogdh	1.36222	0.103448	0.225151	0.965	;Idh3a;Pck2;Csl;Fh1	-0.910057	0.571429	1	1	Ogdhl;Idh2	0.753567	0.838574	1	1	Idh3a;Acly;Mdh2;Idh2;Dlat;Dlst;Fh1;Sdhd;Sdha;Idh1;Sdhb;Mdh1;Ogdh;Suclg1;Aco1;Sucla2;Idh3b;Pdhb	0.516562	0.979592	1	1	Pcx;Aco1;Idh2;Pdha1;Idh3a;Sdha;Acly;Ogdh;Pdhb;Idh3b;Pck2;Sdhb;Idh1;Sdhd;Csl;Aco2;Sucla2;Suclg1;Mdh1;Idh3g;Mdh2;Sdhc;Fh1;Dlat;Suclg2;Dlst;Dld	0.720454	0.848421	1	1	Pcx;Aco1;Csl;Idh3a;Fh1;Suclg2;Sdhd;Sdhc;Sdhb;Suclg1;Mdh2;Acly;Ogdh;Idh1;Mdh1;Pdhb;Dlst;Idh3g;Dld;Aco2;Pck2;Dlat;Pdha1;Sdha;Idh3b;Idh2;Sucla2
71	KEGG_MATURITY_ONSET_DIABETES_OF_THE_YOUNG	1.77579	0.0121951	0.0421662	0.142	;Foxa3;Gck;Mafa;Bhlha15	1.57344	0.0177384	0.0841593	0.67	;Foxa3;Bhlha15	1.88566	0	0.00878458	0.048	;Foxa3;Mafa;Pax6;Bhlha15	1.69129	0.0021097	0.0346792	0.34	;Foxa3;Gck;Mafa	1.49043	0.0717489	0.164705	0.815	;Gck;Foxa3						-1.62616	0.0149254	0.13234	0.586	Hnf1b;Nr5a2;Bhlha15;Gck;Hes1	-1.37872	0.111913	0.760054	1	Bhlha15;Pax6	-1.67966	0.0110701	0.47589	0.631	Neurod1;Hnf4a;Foxa3
72	KEGG_NUCLEOTIDE_EXCISION_REPAIR	1.77119	0	0.0426454	0.156	;Rad23b;Pold1;Pold2;Rfc3;Pole4;Rfc4;Pole3;Ercc8;Gtf2h3;Cul4b;Rfc2;Xpc;Pcna;Ercc2;Gtf2h2;Rad23a;Rpa2;Lig1	1.83509	0	0.0277665	0.116	;Pole2;Rfc3;Pole4;Pold2;Rfc4;Rfc2;Pcna;Pold1;Pole3;Ercc1;Gtf2h2;Ercc8;Ccnh;Ercc2;Cdk7;Rpa1;Gtf2h3;Cul4b;Rfc5;Rpa2;Xpa;Rad23a;Rad23b;Gtf2h1;Gtf2h5;Rbx1	1.76437	0	0.0195676	0.198	;Rfc3;Pold2;Rfc4;Pole4;Rpa2;Pole3;Pold1;Rpa3;Xpa;Gtf2h2;Pcna;Ercc8	1.64517	0.0118694	0.0373088	0.47	;Rad23b	1.72708	0	0.0550382	0.272	;Rad23b;Pole2;Rfc3;Ercc6;Rfc4;Pcna;Pold1;Pole;Rfc5;Pole3;Rpa3;Gtf2h3;Gtf2h2;Ercc2;Gtf2h1;Ccnh;Cdk7	0.396592	1	0.999	1	Ddb2;Xpa;Pold1;Pold2;Ercc1;Ercc4;Ercc6	1.74471	0	0.0188786	0.24	Pole;Lig1;Rfc5;Rfc4;Pole2;Rpa1;Pcna;Pold1;Rpa2;Pole3;Rfc3;Pold2;Rpa3	1.42994	0.0410448	0.843859	0.937	Pole2;Bivm;Ercc8;Ercc2;Rfc3;Cul4b;Gtf2h2;Pold2;Rpa2;Lig1;Rpa1;Rfc5;Cdk7;Pole3;Ercc6;Ddb1;Rpa3	0.861524	0.665306	1	1	Pole
73	KEGG_LYSOSOME	-1.76008	0	0.155898	0.223	Acp5;Ctsh;Hyal1;Ctsf;Sort1;Arsa;Asah1;Fuca1;Manba;Aga;Napsa;Idua;Slc17a5;Gaa;Tpp1;Ctso;Sgsh;Npc2;Ctsd;Laptm4b;Gnptg;Hgsnat;Hexa;Man2b1;Gusb;Scarb2;Lipa;Galc;Ctsa;Sumf1;Acp2;Ctsk;Laptm5;Dnase2a;Laptm4a;Psap;Hexb;Neu1;Cd63;Arsb;Igf2r;Abca2;Entpd4b;Naglu;Ppt2;Gm2a;Ap1s2;Galns;Glb1	-1.62027	0.00361011	0.392703	0.768	Acp5;Hyal1;Sort1;Ctsf;Aga;Abca2;Asah1;Fuca1;Napsa;Igf2r;Ctsh;Arsa;Slc17a5;Manba;Sgsh;Gaa;Idua;Gusb;Gm2a;Ap1b1;Hgsnat;Laptm5;Acp2;Ctsd;Laptm4b;Dnase2a;Galc;Ctso;Tpp1;Hexa;Gnptg;Entpd4b;Lipa;Naga;Npc2;Scarb2;Ctsa;Sumf1;Man2b1;Cln3;Gga3;Ap4e1;Arsb;Lamp1	-1.82528	0	0.0502651	0.083	Ctsh;Ctsf;Sort1;Idua;Manba;Tpp1;Aga;Ctsk;Man2b1;Atp6v0a4;Slc17a5;Ctss;Asah1;Ctso;Arsa;Hgsnat;Npc2;Scarb2;Napsa;Psap;Gaa;Gns;Ctsd;Hexa;Ctsa;Fuca1;Igf2r;Neu1;Sgsh;Naglu;Dnase2a;Lgmn;Gnptg;Arsb;Hexb;Glb1;Abca2;Galc;Gm2a;Entpd4b;Cd63;Acp2;Ctsb;Sumf1;Laptm4a;Lipa;Gusb;Ctns;Galns;Lamp1;Arsg;Ap4e1;Cd164	-1.48334	0.0179063	0.285125	0.973	Acp5;Hyal1;Ctsf;Arsa;Fuca1;Ctsh;Aga;Asah1;Sort1;Laptm4b;Napsa;Manba;Laptm5;Hexa;Sgsh;Gnptg;Hexb;Laptm4a;Ctsd;Gusb;Lipa;Sumf1;Npc2;Gaa;Cd63;Idua;Ctsa;Ppt2;Galc;Tpp1;Acp2;Neu1;Slc11a1;Naga;Ctso;Psap;Scarb2;Ap1s2;Man2b1;Nagpa;Gla;Galns;Ppt1;Glb1;Cln3;Slc17a5	-1.87882	0	0.0265872	0.043	Acp5;Ctsf;Sort1;Idua;Fuca1;Manba;Asah1;Gaa;Aga;Hgsnat;Slc17a5;Sumf1;Abca2;Sgsh;Acp2;Hyal1;Arsa;Naglu;Glb1;Laptm4a;Lipa;Scarb2;Gnptg;Hexa;Ctso;Psap;Dnase2a;Ctsk;Galns;Smpd1;Man2b1;Ap1b1;Lamp1;Npc2;Arsg;Atp6ap1;Gns;Ctsa;Ctsb;Arsb;Tpp1;Gusb;Ap1s2;Abcb9;Cd63;Cln3;Neu1;Ppt2;Galc;Tcirg1;Hexb;Lgmn;Laptm5;Ctsd	-0.447999	1	1	1	Atp6v0d2;Ctsc;Slc11a1	-1.86096	0	0.0169443	0.042	Atp6v0d2;Ctsc;Slc11a1;Naga;Ctsk;Ctsf;Napsa;Ctso;Ctsb;Lgmn;Gaa;Glb1;Cln3;Arsg;Manba;Naglu;Slc17a5;Lamp2;Psap;Mfsd8;Npc2;Ctsd;Abca2;Hexa;Lipa;Hgsnat;Tpp1;Sgsh;Scarb2;Gla;Acp2;Cln5;Pla2g15;Ctsh;Ap4m1;Aga;Asah1;Man2b1;Galc;Ctsa;Mcoln1;Fuca1;Ap1s2;Npc1;Lamp1;Ctns;Laptm4b;Cltc;Arsb;Ap3m2;Ap1b1;Sumf1;Laptm5;Gns;Ppt1;Abcb9;Hyal1;Laptm4a;Atp6v0a1;Neu1;Gga2;Cd164	1.18644	0.140449	1	0.999	Arsg;Ctss;Idua;Sgsh;Manba;Npc1;Abca2;Ap4m1;Ppt2;Ap3m2;Gns;Ap4b1;Hexb;Gnptab;Ctns;Lgmn;Slc17a5;Ctso;Man2b1;Acp2;Npc2;Asah1;Glb1;Acp5;Ctsc;Ap1m1;Ap1s1;Atp6ap1;Galns;Atp6v1h;Gm2a;Ap4s1;Slc11a1;M6pr;Fuca1;Ap3b1;Ap1s2;Gga3;Pla2g15;Cd63;Entpd4b;Smpd1	0.487211	1	1	1	Ctse;Abcb9;Mfsd8;Gga3;Lipa;Ctns;Man2b1;Slc11a2;Acp5;Lgmn;Gga2;Entpd4b;Ctss;Ap3b1;Ctsk;Acp2;Sgsh;Cln5;Ap1m1;Laptm4b;Ap1s2;Cltc;Naglu
74	KEGG_MISMATCH_REPAIR	1.75771	0.00996678	0.0432643	0.17	;Exo1;Pold1;Pold2;Rfc3;Rfc4	1.82399	0.00775194	0.023657	0.129	;Exo1;Rfc3;Pold2;Rfc4;Rfc2;Pcna;Pold1	1.92017	0	0.00748885	0.031	;Rfc3;Exo1;Pold2;Rfc4;Rpa2;Pold1;Rpa3	1.92305	0.00244499	0.0104325	0.034		1.75983	0.00617284	0.0660131	0.217	;Rfc3;Exo1;Rfc4;Pcna;Msh6;Pold1;Rfc5;Rpa3	0.540788	0.968958	1	1	Pold1;Pold2;Msh3;Mlh3;Exo1	1.81427	0.00204499	0.00864449	0.112	Exo1;Lig1;Rfc5;Rfc4;Rpa1;Pcna;Pold1;Rpa2;Rfc3;Pold2;Rpa3	-1.20309	0.295282	1	1	Exo1	0.697753	0.849576	1	1	Pms2;Mlh3;Msh6;Exo1;Pold1;Rfc3;Rpa1
75	KEGG_STARCH_AND_SUCROSE_METABOLISM	1.74769	0.00692042	0.0462207	0.195	;Gck;Pygm;Hk2;Gbe1;Gys1	1.5389	0.045584	0.0971369	0.754	;Pygm;Gbe1;Hk2;Uxs1;Pygl;Pgm1;Gys1;Hk1;Enpp1;Ugdh;Pygb;Ugp2;Pgm2	1.52612	0.0544959	0.079699	0.777	;Pygm;Pygl;Hk2;Gys1;Treh	1.78482	0.0047619	0.0217242	0.145	;Gck;Pygm;Agl;Hk2;Gbe1;Enpp1;Pygb;Gys1;Hk1	1.3586	0.12037	0.223441	0.968	;Gck;Hk2	-0.702724	0.862454	1	1	Enpp1	-1.53838	0.0302457	0.180167	0.848	Pygl;Ugt1a6b;Gck;Pygm;Gaa;Gys1;Hk2;Enpp1;Ganc;Enpp3;Gbe1;Pygb	-0.835885	0.674312	1	1	G6pc2;Pygl	-1.10886	0.334623	0.852826	1	Hk3;Pygl;Enpp1;Ugp2
76	KEGG_VALINE_LEUCINE_AND_ISOLEUCINE_BIOSYNTHESIS	1.73262	0.00539084	0.0508254	0.221		1.55096	0.0545455	0.0963358	0.733		1.76115	0.00451467	0.0197126	0.202		1.797	0.00211864	0.0200826	0.128		1.77379	0.0134228	0.0666215	0.191		-1.27653	0.196429	1	1	Lars2;Bcat1	0.696222	0.843564	1	1	Bcat1	1.14547	0.35	1	1	Pdha1;Iars2;Pdhb;Bcat2;Lars2	0.690319	0.814969	1	1	Iars2;Pdhb;Bcat2;Lars2;Pdha1
77	KEGG_PROGESTERONE_MEDIATED_OOCYTE_MATURATION	1.69864	0.0153846	0.0646549	0.284	;Cpeb1;Ccna1;Mad2l1;Plk1;Pkmyt1;Pik3cd;Adcy1;Map2k1;Rps6ka1;Akt2;Cdc25c;Ccnb1;Bub1;Pde3a;Fzr1;Ccna2;Ccnb2;Cdk1	1.65045	0	0.0620581	0.461	;Ccna1;Adcy1;Cpeb1;Mad2l1;Pkmyt1;Ccnb1;Plk1;Ccnb2;Cdk1;Cdc25c;Ccna2;Bub1;Map2k1;Pde3b;Cdc25a;Rps6ka1	1.74253	0.00383142	0.0228196	0.237	;Cpeb1;Ccna1;Spdya;Mad2l1;Plk1;Ccnb1;Pkmyt1;Ccnb2;Pde3b;Cdc25c;Ccna2;Cdk1	1.71292	0	0.0316989	0.292	;Mapk8;Akt2;Cpeb1;Pik3cd;Ccna1;Mapk11;Fzr1;Pde3a;Rps6ka6;Pik3cb;Anapc1;Rps6ka1;Map2k1;Cdc25a;Prkaca;Mapk3	1.6375	0.0103093	0.0860063	0.476	;Spdya;Cpeb1;Ccna1;Pkmyt1;Mad2l1;Ccna2;Plk1;Ccnb1;Rps6ka6;Adcy5;Hsp90aa1;Anapc1;Pde3a;Pik3cd;Bub1;Cdk1;Cdc25a;Pde3b;Mapk10;Ccnb2;Rps6ka1;Cdc25c;Akt2;Anapc10	-1.41918	0.039356	1	0.988	Rps6ka6;Pik3r5;Adcy8;Adcy2;Spdya;Pde3b;Bub1;Adcy7;Ccnb2;Pik3cd;Cdc25c;Plk1;Adcy9;Ccnb1;Igf1;Adcy6;Ccna2;Mad2l1;Igf1r;Cdc25b	1.43198	0.0325203	0.217996	0.978	Adcy1;Ccna2;Plk1;Bub1;Ccnb2;Ccnb1;Cdc25c;Cdk1;Pkmyt1;Mad2l1;Cdc25b;Rps6ka6;Adcy7;Hsp90aa1	1.1381	0.22488	1	1	Rps6ka6;Adcy1;Pde3b;Adcy3	1.10954	0.269397	1	1	Cdk1;Plk1;Bub1;Ccnb1;Ccna2;Ccnb2;Pde3a;Mad2l1;Adcy7
78	KEGG_GLYCOSAMINOGLYCAN_DEGRADATION	-1.69104	0.0101156	0.192172	0.453	Hyal1;Idua;Sgsh;Hgsnat;Hexa;Gusb;Hyal2;Hexb;Arsb;Naglu;Galns;Glb1;Gns	-1.42819	0.0858896	0.433213	0.992	Hyal1;Sgsh;Idua;Gusb;Hgsnat;Hexa;Hyal2;Arsb;Hexb;Naglu;Galns	-1.48556	0.05625	0.211942	0.961	Idua;Hgsnat;Gns;Hexa;Sgsh;Naglu;Arsb;Hexb;Hyal2;Glb1;Gusb;Galns	-1.62967	0.0234234	0.129978	0.727	Hyal1;Hyal2;Hexa;Sgsh;Hexb;Gusb;Idua;Hyal3;Galns;Glb1	-1.55715	0.0334855	0.380024	0.874	Idua;Hgsnat;Sgsh;Hyal1;Naglu;Glb1;Hexa;Galns;Gns;Arsb;Gusb;Hexb	-1.1573	0.275926	0.96254	1	Hs3st3a1	-1.41302	0.088632	0.293105	0.987	Hs3st3a1;Glb1;Naglu;Hpse;Hexa;Hgsnat;Sgsh;Hyal3;Arsb;Gns;Hyal1	1.02139	0.459538	1	1	Hs3st3b1;Idua;Sgsh	-1.36497	0.131179	0.56198	0.999	Galns;Glb1;Hs3st3b1;Arsb;Hyal3;Idua
79	KEGG_SMALL_CELL_LUNG_CANCER	1.68914	0	0.0660495	0.302	;Lamc2;Rarb;Cdkn2b;Ccne1;E2f1;Ptgs2;Lamb3;Itga2;Pik3cd;Traf4;Bcl2l1;Col4a2;Bmyc;Gm10053;Cks1b;Akt2;Col4a1;Lama1;Traf1;Akt1;E2f2;Trp53;Lama2	1.5108	0.00446429	0.112288	0.808	;Lamc2;Rarb;Traf1;Lama2;Cdkn2b;E2f1;Ccne1;Cks1b;Gm10053;E2f2;Ccne2;Itga2;Bcl2l1;Bmyc;Pik3cd;Cdk2;Cdk4;Ccnd1;Traf3;Akt1	-0.832485	0.751359	0.865559	1	Col4a2;Col4a1;Lamc1;Lamb3;Birc3;Lamb2;Lama4;Lama5;Pik3r3;Ccnd1;Akt3;Lamb1;Cdkn1b;Bcl2;Nfkb1;Traf3;Itga6;Itga3;Nfkbia;Max;Lama3;Cdk6;Apaf1;Pias2;Pias1;Xiap;Rb1;Pik3cg;Pik3ca;Traf6;Traf5	2.15956	0	0.00208651	0.001	;Lamc2;Traf1;Rarb;Akt2;Pik3cd;E2f2;Traf4;Cdkn2b;Col4a2;Itga2;Itgav;Traf3;Bcl2l1;Apaf1;Pik3cb;Lama2;Trp53;Ccne1;Ccnd1;E2f1;Cdkn1b;Rela;Ptgs2;Lamc1;Col4a1;Traf2;Akt1;Nfkb1;Col4a6;Bcl2;Ikbkg;Pik3cg;Rxrb;Pik3r1;Lama4	1.46407	0.0172414	0.181232	0.859	;Lamc2;Lamb3;Traf1;Cdkn1b;Ptgs2;Bcl2;Lama1;Itga2;Itgav;Bmyc;Gm10053;Cdk6;Ccne1;Pik3cd;Nfkb1;Traf3;Lama5;Col4a6;Akt2;Ccne2;Birc3	0.871944	0.734234	1	1	Lamb3;Col4a6;Lamc3;Ptgs2;Rarb;Lama3;Itga3;Lamc2;Ccnd1;Bcl2;Pik3cb;Lama4;Lamb2;Pias4;Chuk;Lama1;Lamb1;Pik3r1;Itgav;Traf1;Lama5;Ikbkg;Ikbkb;Itga6;Traf5;Lamc1	-0.853625	0.76306	0.881966	1	Col4a6;Nos2;Itga2;Fhit;Lama2;Lamc2;Cdkn2b;Pik3cg;Pik3r5;Fn1;Lama4;Lamc1;Max;Lamb1;Col4a2;Col4a1;Traf1;Pik3r2	0.816526	0.868778	1	1	Fhit;Col4a4	1.04912	0.374718	1	1	Lama1;Lamb1;Ccnd1;Lamc1;E2f1;Col4a2;Rarb;Apaf1;Lama4;Pik3cg;Lamc2;Ccne1;Traf4;Nos2;Col4a1;E2f3;Pias2
80	KEGG_COLORECTAL_CANCER	1.68713	0.00628931	0.0637144	0.308	;Tgfb2;Jun;Rac3;Pik3cd;Birc5;Map2k1;Smad3;Axin1;Bmyc;Gm10053;Akt2;Akt1;Trp53;Tgfb1;Fos;Axin2;Casp3;Mapk8;Casp9;Gsk3b;Bax;Pik3cb;Lef1	1.58814	0.00877193	0.0789012	0.633	;Tgfb2;Birc5;Jun;Rac3;Tcf7;Gm10053;Map2k1;Rac2;Bmyc;Casp3;Pik3cd;Smad3;Ccnd1;Akt1;Trp53;Rac1	1.27843	0.106007	0.224624	0.994	;Tgfb2;Birc5;Rac3;Axin2;Bmyc;Gm10053;Akt2;Mapk10;Casp9;Axin1;Pik3cd	2.02983	0	0.00521627	0.01	;Mapk8;Jun;Akt2;Smad3;Pik3cd;Rac3;Axin1;Tgfb2;Axin2;Pik3cb;Tgfb1;Trp53;Map2k1;Ccnd1;Gsk3b;Mapk3;Bax;Fos;Tcf7;Akt1;Tgfbr1;Bcl2;Smad4;Pik3cg;Smad2;Pik3r1	1.27481	0.0909091	0.286057	0.988	;Lef1;Tcf7;Jun;Bcl2;Bmyc;Gm10053;Pik3cd;Birc5;Msh6;Tgfb2;Mapk10;Smad3;Akt2	-1.05534	0.341682	1	1	Pik3r5;Apc2;Pik3cd;Rac3;Tgfb1;Birc5	-0.685418	0.955253	1	1	Ralgds;Tcf7;Pik3cg;Tgfbr2;Tgfb1;Pik3r5;Apc2;Pik3r2;Tgfb2;Mapk3;Akt2;Tgfbr1;Mapk8;Casp9;Pik3cd;Akt3;Rac3	0.447594	1	1	1	Msh3;Casp9;Rac3;Pik3r1;Pik3cb	0.929596	0.56087	1	1	Birc5;Apc2;Ccnd1;Casp3;Rac3;Pik3cg;Smad3;Msh6
81	KEGG_GLYCOSPHINGOLIPID_BIOSYNTHESIS_LACTO_AND_NEOLACTO_SERIES	1.68494	0.012945	0.0607604	0.312	;B3galt1	1.61538	0.0240964	0.0740468	0.551	;B3galt1	1.91967	0	0.00665676	0.031	;B3gnt3;B3galt1	1.75435	0.00238095	0.0249433	0.207	;B3galt1;B4galt2;St3gal4	1.4263	0.0858726	0.200235	0.91	;B3gnt4;B3gnt5	-1.00669	0.457467	1	1	B3galt1;B3galt2;St3gal4;B3gnt5;St3gal3;Fut4	-1.33181	0.144554	0.370426	1	B3gnt4;B3gnt5;Fut4;B3gnt2;B4galt3;B3gnt3;Gcnt2;St3gal4;B4gat1;B4galt1;B4galt4;St3gal6	-1.1964	0.304276	1	1	B3galt2;B3galt1	1.1721	0.264646	1	1	Fut4
82	KEGG_THYROID_CANCER	1.68307	0.0177305	0.0586721	0.318	;Ret;Pparg;Map2k1;Bmyc	1.38758	0.075	0.180752	0.949	;Pparg;Tcf7;Ret;Map2k1;Bmyc;Ccnd1	1.78047	0	0.0181297	0.167	;Ret;Pax8	1.77064	0.0027027	0.0245744	0.172	;Pparg;Trp53;Map2k1;Ccdc6;Ccnd1;Mapk3	1.54181	0.0368098	0.144093	0.7	;Lef1;Tcf7;Bmyc;Pparg	0.864783	0.668103	1	1	Cdh1;Pparg;Ccnd1;Tpr;Lef1	-0.610978	0.956522	1	1	Ret;Tcf7;Rxrb;Rxra;Mapk3;Pparg	-0.44588	0.990741	1	1	Pparg	0.39675	0.997748	0.999055	1	Ccnd1
83	KEGG_OLFACTORY_TRANSDUCTION	1.67415	0.018018	0.0598234	0.338	;Pde1c	1.39139	0.088	0.180904	0.945	Pde1c;	1.77385	0.0104439	0.018799	0.18	;Pde1c	1.66117	0.0156951	0.0363165	0.421	;Pde1c	1.60252	0.031339	0.100297	0.566	;Or10a2;Or2ag2b	-1.14503	0.288679	0.958596	1	Prkg2;Grk3;Camk2a;Pde1c	-0.983735	0.466135	0.726365	1	Prkg1;Adcy3;Camk2a;Guca1a;Clca2;Prkg2;Grk3;Prkacb	0.858495	0.68169	1	1	Pde1c;Adcy3;Prkg1	1.37235	0.103896	0.942101	0.997	Clca2;Cnga4
84	KEGG_OTHER_GLYCAN_DEGRADATION	-1.66606	0.0060423	0.172363	0.558	Man2b2;Fuca1;Manba;Aga;Hexa;Engase;Man2b1;Hexb;Neu1	-1.50426	0.0502355	0.724397	0.959	Man2b2;Aga;Fuca1;Engase;Manba;Hexa;Man2b1;Neu1;Hexb	-1.77635	0.00321543	0.0622851	0.187	Man2b2;Manba;Aga;Man2b1;Hexa;Fuca1;Neu1;Hexb;Glb1;Man2c1;Engase	-1.70289	0.0144928	0.106253	0.492	Fuca1;Aga;Man2b2;Manba;Hexa;Hexb;Engase;Neu1;Fuca2;Man2b1;Glb1	-1.64576	0.0112179	0.208074	0.581	Fuca1;Man2b2;Manba;Aga;Glb1;Man2c1;Hexa;Man2b1;Neu1;Hexb	1.10153	0.328261	1	1	Engase;Man2c1;Aga;Fuca2;Manba;Man2b1;Glb1	-1.45685	0.0661479	0.266305	0.968	Glb1;Man2b2;Manba;Hexa;Aga;Man2b1;Man2c1;Fuca1;Neu3	1.46961	0.0690537	0.785067	0.898	Manba;Neu3;Hexb;Engase;Man2b1;Glb1;Man2c1;Man2b2;Fuca1	-0.732395	0.793233	1	1	Glb1;Neu1;Man2c1;Engase;Aga
85	KEGG_DORSO_VENTRAL_AXIS_FORMATION	1.64158	0.0140845	0.0747949	0.411	;Cpeb1;Spire2;Map2k1;Notch2	1.35207	0.120548	0.207344	0.97	;Cpeb1;Map2k1;Piwil4	2.06517	0	0.00144945	0.003	;Cpeb1	1.92868	0.00238095	0.0118235	0.033	;Notch2;Cpeb1;Spire2;Map2k1;Spire1;Sos1;Mapk3;Piwil4;Sos2;Etv6	1.73996	0.0111421	0.0561402	0.246	;Egfr;Cpeb1;Notch2;Ets2;Spire1	0.737982	0.848352	1	1	Piwil2;Notch3;Spire2	-1.10356	0.325234	0.585412	1	Notch3;Piwil4;Ets2;Notch1;Egfr;Mapk3;Cpeb1	-1.15345	0.330721	1	1	Egfr;Notch2	1.22278	0.222917	1	1	Piwil4
86	KEGG_PROTEASOME	1.63691	0.0151515	0.0746295	0.425	;Psmd2;Psmd11;Psmd3;Psmd14;Psmb5;Psmd12;Psmd13;Pomp;Psme3;Psmb7;Psmd8;Psmc4;Psmb6;Psma5;Psmc3;Psma1;Psmb3;Psmc6;Psmb2;Psma2;Psmd1;Psmd6;Psma7	2.19084	0	0	0	;Psmd14;Psmd11;Psmd2;Psme2;Pomp;Psmb5;Psma5;Psmd12;Psmc4;Psma2;Psmb7;Psma3;Psmd8;Psmd13;Psma1;Psmc2;Psma4;Psme3;Psmc6;Psmb6;Psmc3;Psmd7;Psmb2;Psmd1;Psmd3;Psmd6;Psmc1;Sem1;Psmb3;Psme1;Psma6	1.45572	0.0254777	0.108664	0.887		1.73385	0.00598802	0.0267908	0.247		1.20759	0.177866	0.347432	0.999		0.640996	0.969631	1	1	Psmf1;Psma8;Psmc1;Psmc4;Psmd14;Psmb8;Psmc3;Psmd1;Psmd2;Psmd11;Psmc5;Psmd4;Psmd7;Psme2;Psma6;Psma7;Psmb3;Psmb2;Psmd12;Psmb6;Psmd3;Psme3;Psmd6;Psmd8;Psmb5;Psma1;Psma3;Pomp;Psme1;Psmb10;Psmc6;Psma4;Psmc2;Psmb9;Psma5;Psmd13;Psmb4;Psma2;Psmb7;Sem1;Psme4	-0.64217	0.971209	1	1	Psmb9;Psmb8;Psmb10;Psme1;Psme4;Psme2;Sem1;Psmf1;Psmd4;Psma6;Pomp;Psmd8;Psmb4;Psmd1;Psmb6;Psma2;Psma1;Psmd6;Psma3;Psma5;Psmd2;Psma7;Psmc1;Psmd3;Psma4;Psmc4;Psmc2;Psmc6;Psmd13;Psmc3;Psmd11;Psmb2;Psmd12;Psmb5;Psmd7;Psma8;Psmd14;Psmc5;Psmb7;Psmb3;Psme3	0.675228	0.919231	1	1	Psmc6;Psmd11;Psma5;Psmb10;Psmd13;Psme3;Psmb9;Psmd3;Psmd1;Psmb8;Psmf1;Psmc4;Psmd12;Psmc5;Psma4;Psmc1;Psma1;Psmd6;Psmb3;Psma7;Psmd14;Psmc2;Psmd8;Psmc3;Sem1;Psme1;Psmd4;Psmb2;Psmb4;Psmd2;Psma2;Psma6;Psmb6;Psma3;Pomp;Psme2;Psme4;Psmb5;Psma8;Psmb7;Psmd7	0.713502	0.937247	1	1	Psmb7;Psmd13;Psma6;Psma5;Psma4;Psmc6;Psmd11;Psmb2;Psme2;Psmd14;Psmd8;Sem1;Psmb3;Psma7;Psma3;Psmb4;Psme1;Psmd6;Psma1;Pomp;Psme4;Psmc3;Psmb10;Psmc5
87	KEGG_VASCULAR_SMOOTH_MUSCLE_CONTRACTION	-1.62837	0.00338219	0.19603	0.707	Ramp3;Ppp1r14a;Gucy1a1;Npr1;Ramp2;Gucy1b1;Pla2g4b;Adcy4;Plcb4;Pla2g6;Prkcq;Calcrl	-1.64575	0.00628931	0.470138	0.693	Ramp3;Npr1;Gucy1a1;Ppp1r14a;Ramp2;Adcy4;Pla2g4b;Plcb4;Myh11;Pla2g6;Gucy1b1;Prkcq;Itpr2;Calcrl;Plcb2;Prkg1;Itpr3	-1.18396	0.206944	0.539747	1	Npr1;Prkcb;Gucy1b1;Kcnmb1;Pla2g6;Mylk;Plcb4;Ramp2;Calcrl;Adora2a;Adcy4;Mylk2;Itpr3;Adcy1;Kcnmb4;Rock2;Arhgef11;Gna13;Prkch	-1.71648	0.00146199	0.13791	0.443	Ramp3;Gucy1a1;Ppp1r14a;Ramp2;Gucy1b1;Npr1;Adcy4;Pla2g4b;Plcb4;Pla2g6;Prkcq;Mylk2;Calcrl;Plcb2	-1.50159	0.0173697	0.418941	0.96	Kcnmb4;Npr1;Gucy1a1;Ptgir;Gucy1b1;Adora2a;Ppp1r14a;Adcy4;Ramp2;Gucy1a2;Myl9;Pla2g10;Myl6b;Calm1;Calm3;Mapk3;Plcb2;Prkch;Adcy6;Pla2g6;Gnas;Mylk2;Prkce;Npr2;Calcrl	-0.997637	0.460854	1	1	Mylk2;Adcy8;Prkcb;Actg2;Adcy2;Cacna1c;Adora2a;Ramp3;Adcy7;Pla2g4b;Calcrl;Gucy1a2;Adcy9;Prkce	1.13447	0.238748	0.522729	1	Actg2;Myh11;Adcy1;Myl9;Acta2;Kcnmb1;Ppp1r14a	0.934406	0.634703	1	1	Adcy1;Adora2b;Prkcq;Adcy3;Prkg1	-1.63579	0.0149813	0.346852	0.767	Plcb2;Actg2;Adcy5;Cacna1c;Adora2b;Kcnmb4;Ednra;Myh11;Gucy1a1;Adcy3;Avpr1a;Kcnmb1;Pla2g4b;Itpr3;Myl9;Pla2g4a;Acta2;Araf;Cacna1d;Prkcq;Ptgir;Ramp1;Prkcb;Ppp1r14a
88	KEGG_OOCYTE_MEIOSIS	1.60033	0	0.0953324	0.512	;Cpeb1;Fbxo43;Mad2l1;Ccne1;Plk1;Aurka;Pkmyt1;Adcy1;Cdc20;Map2k1;Pttg1;Rps6ka1;Cdc25c;Ccnb1;Bub1;Espl1;Rec8;Ccnb2;Sgo1;Fbxo5;Cdk1	1.68583	0	0.0503604	0.354	;Adcy1;Cpeb1;Fbxo43;Mad2l1;Pkmyt1;Aurka;Pttg1;Ccnb1;Plk1;Cdc20;Ccnb2;Cdk1;Sgo1;Cdc25c;Ccne1;Bub1;Fbxo5;Map2k1;Ppp2cb;Ywhaq;Ccne2;Rec8;Rps6ka1;Ywhah;Calm2;Cdk2	1.90618	0	0.00773043	0.039	;Cpeb1;Fbxo43;Spdya;Cdc20;Mad2l1;Plk1;Aurka;Fbxo5;Ccnb1;Pkmyt1;Sgo1;Ccnb2;Pttg1;Cdc25c;Cdk1	1.44466	0.0100671	0.0920739	0.919	;Cpeb1;Ppp3r1;Espl1;Rps6ka6;Rec8;Fbxw11;Anapc1;Rps6ka1;Map2k1;Ccne1;Fbxo43;Prkaca;Mapk3;Stag3;Ppp2r5d;Ppp2r5b;Adcy9;Ppp1cb	1.52195	0.00680272	0.150728	0.753	;Spdya;Cpeb1;Itpr1;Pkmyt1;Aurka;Mad2l1;Cdc20;Plk1;Fbxo5;Sgo1;Ccnb1;Espl1;Rps6ka6;Adcy5;Anapc1;Fbxo43;Ccne1;Bub1;Cdk1;Smc1a;Smc3;Pttg1;Slk;Ccnb2;Rps6ka1;Cdc25c;Ywhah;Anapc10;Calm2;Ccne2	-1.21841	0.115578	0.916818	1	Rps6ka6;Adcy8;Adcy2;Spdya;Camk2a;Bub1;Adcy7;Ccnb2;Sgo1;Cdc25c;Plk1;Adcy9;Ccnb1;Igf1;Adcy6;Mad2l1;Ywhag;Ppp3cb;Igf1r;Cdc20;Espl1;Aurka;Cdk1;Anapc11;Prkaca;Mapk3;Adcy3;Chp1;Calm3;Cdc26;Stag3	1.97179	0	0.00112521	0.009	Adcy1;Fbxo5;Espl1;Plk1;Cdc20;Bub1;Ccnb2;Ccne2;Ccnb1;Sgo1;Cdc25c;Aurka;Cdk1;Ccne1;Pkmyt1;Mad2l1	-0.728235	0.884758	1	1	Sgo1;Adcy8;Plk1;Smc1b;Ccne2;Rec8;Ccne1	1.15424	0.225	1	1	Cdk1;Plk1;Bub1;Ccnb1;Ccnb2;Sgo1;Mad2l1;Adcy7;Rec8;Aurka
89	KEGG_PANTOTHENATE_AND_COA_BIOSYNTHESIS	1.59421	0.0252809	0.0961917	0.531	;Pank3;Vnn1;Bcat2;Coasy;Enpp1	1.82908	0.00469484	0.0267891	0.122	;Vnn1	1.67168	0.0119048	0.0358467	0.389	;Bcat2;Pank1;Ppcdc	1.69083	0.0114943	0.0337319	0.343	;Vnn1	1.75072	0.0101781	0.0629372	0.232	;Vnn1;Pank3;Enpp1	-1.40581	0.0930693	1	0.992	Enpp1;Bcat1;Enpp3;Pank1	-1.45053	0.0814664	0.266382	0.974	Dpyd;Vnn1	1.29785	0.185185	1	0.994	Enpp1;Enpp3;Pank2;Pank3	-1.69158	0.00567108	0.64366	0.599	Vnn1
90	KEGG_PROTEIN_EXPORT	1.59133	0.0111524	0.0936091	0.537		1.48509	0.0423729	0.124949	0.849	;Srp19;Sec61a2;Sec61g;Srp9;Oxa1l;Sec61b;Srp54a;Spcs1;Spcs2;Srp68;Sec11a	1.72079	0.00299401	0.0270565	0.285	;Oxa1l;Immp1l;Srprb;Sec61g;Srp19	1.44876	0.0463918	0.0909393	0.915		1.46478	0.0516129	0.187155	0.858		1.09739	0.315678	1	1	Hspa5;Sec61a2;Spcs3;Sec11c;Spcs2;Srp68;Srprb;Sec61a1	-0.935246	0.570312	0.795058	1	Sec62;Sec11a;Sec61b;Sec61a1;Spcs1;Immp2l;Hspa5;Immp1l;Srp68;Sec61g;Srp72;Srp14;Spcs2;Sec61a2;Spcs3;Sec63;Oxa1l;Srp9;Srp19;Sec11c;Srprb	0.455699	0.989418	1	1	Srp72;Sec61a2;Spcs3;Immp2l;Srp68;Spcs2;Srp19;Sec62;Immp1l;Hspa5;Srp14;Sec61g;Spcs1;Sec11a;Srp9;Oxa1l;Sec61a1;Sec11c;Sec61b;Srprb;Sec63	-0.596413	0.953184	1	1	Immp2l;Oxa1l;Sec61a2;Sec63;Srp68;Immp1l;Sec62;Sec11c;Srprb;Spcs3;Srp14;Hspa5;Srp72;Srp19;Spcs1;Spcs2;Srp9;Sec61b;Sec61a1;Sec11a;Sec61g
91	KEGG_RNA_DEGRADATION	1.58691	0.0103627	0.0935564	0.546	;Cnot3;Hspa9;Exosc5;Pnpt1;Eno1b;Hspd1;Exosc2;Lsm7;Mphosph6;Exosc3	1.49843	0.0163934	0.117682	0.825	;Mphosph6;Lsm7;Hspa9;Hspd1;Exosc5;Eno1b;Exosc3;Dcps;Pnpt1;Exosc2;C1d;Lsm3;Lsm6;Lsm5;Cnot7;Cnot6;Lsm1;Exosc7;Cnot2;Xrn2;Lsm4	1.70244	0.00301205	0.0299221	0.323	;Eno3;Exosc5;Exosc4;Lsm7;Exosc3;Hspd1;Cnot3;Exosc2;Lsm5;Eno1b;Lsm8;Hspa9;Exosc8	1.46465	0.0319767	0.0854905	0.9	;Cnot3;Cnot1;Patl1;Edc4;Papola;Ddx6;Cnot6;Exosc6	1.62166	0.00873362	0.0924632	0.521	;Hspd1;Hspa9;Exosc3;Pnpt1;Exosc9;Patl1;Exosc2;Exosc8;Lsm6;Lsm7;Lsm5;Cnot7;Mtrex;Exosc7;C1d;Xrn2;Lsm8;Cnot3;Papola;Cnot1;Mphosph6;Eno1b;Exosc5;Lsm3	0.731284	0.910638	1	1	Exosc6	-1.07264	0.321361	0.606423	1	Exosc6;Eno2	0.617477	0.989362	1	1	Exosc6;Papolg;Dcp1a;Exosc10;Exosc3;Papola;Dcps;Pnpt1;Cnot6;Ddx6;Xrn1;Lsm7;Edc3;Lsm8;Cnot8	-0.354735	1	0.999807	1	Pnpt1;Papolg;Exosc6;Zcchc7;Dcp1b;Eno2;Lsm5;Exosc5;Cnot7;Hspd1;Exosc9;Exosc1;Cnot1;Edc4;Cnot6l;Patl1;Parn;Cnot4;Lsm3;Hspa9;Mphosph6;Exosc8;Cnot8
92	KEGG_TGF_BETA_SIGNALING_PATHWAY	1.57164	0.00636943	0.101121	0.591	;Inhba;Nog;Gdf6;Fst;Cdkn2b;Tgfb2;Gdf7;Smurf2;Smad3;Rps6kb2;Bmp2;Zfyve9;Bmyc	1.59044	0	0.0833232	0.628	;Id4;Nog;Fst;Gdf6;Inhba;Cdkn2b;Tgfb2;Gdf7;Smurf2;Ppp2cb;Rps6kb2;Bmpr1b;Bmyc;Smad3;Bmp2;Ppp2r1b;Gdf5;Smurf1;Id2;Ppp2ca;Skp1;Thbs1	1.43291	0.0188679	0.121227	0.914	;Inhba;Gdf7;Gdf6;Fst;Nog;Tgfb2;Smad7;Bmp2;Bmyc	1.64003	0.00571429	0.0381394	0.485	;Gdf6;Zfyve9;Gdf7;Smad3;Fst;Smurf2;Cdkn2b;Nog;Smurf1;Tgfb2;Tgfb1;Crebbp;Mapk3;Gdf5;Bmp2;Rbl1;Rps6kb2;Inhba;Smad5;Tgfbr1;Rock2;Bmpr1b;Smad4;Thbs1;Ppp2r1b;Smad2;Ep300	1.51967	0.0133333	0.146577	0.756	;Gdf6;Gdf5;Bmpr1a;Id4;Fst;Nog;Bmpr1b;Zfyve9;Inhba;Rbl1;Id2;Inhbe;Bmyc;Smad7	-1.39237	0.0463458	0.880728	0.996	Fst;Inhbb;Comp;Bmpr1b;Ltbp1;Bmpr1a;Id2;Tnf;Id3;Tgfb1;Smad7;Id1;Thbs2	-1.86156	0	0.0221013	0.041	Bmp7;Chrd;Thbs3;Bmp2;Inhbb;Comp;Thbs2;Id4;Cdkn2b;Tgfbr2;Inhba;Id3;Bmp6;Tgfb1;Id2;Smad1;Bmpr1a;Fst;Dcn	-0.588078	0.977027	1	1	Fst;Nodal;Dcn;Thbs3	-0.984876	0.493097	0.982586	1	Bmpr1b;Nog;Fst;Bmp7;Thbs1;Dcn;Chrd;Bmp5;Id4;Thbs3;Smad6;Id2;Sp1;Inhbb;Bmpr1a
93	KEGG_GRAFT_VERSUS_HOST_DISEASE	1.56686	0.0352645	0.100239	0.601	;Il1a	1.8477	0	0.026989	0.101	Il1b;;Il1a	1.02968	0.433333	0.510104	1	;Il1b;Il1a	1.80081	0	0.0203087	0.12	;Il1b;Il1a	1.71342	0.00217391	0.0561263	0.293	;Il1b;Il6	-1.61635	0.0112782	0.452739	0.613	Cd80;Il2;Tnf;Il6;Cd28;Fas	-1.56453	0.011583	0.186809	0.783	Il6;Cd28;Cd80;Il2	-1.63216	0.0102916	0.181991	0.54	Gzmb;Il1b;Cd80;Il6	-1.27486	0.190099	0.605359	1	Gzmb;Il1b;Il1a;Il6;Fas
94	KEGG_SPHINGOLIPID_METABOLISM	-1.56213	0.0265252	0.314472	0.901	Degs2;Acer2;Arsa;Sgpp2;Asah1;Smpd3;Plpp3;Plpp1;Sptlc2	-1.67839	0.0104167	0.711168	0.602	Smpd3;Degs2;Acer2;Plpp3;Plpp1;Asah1;Sptlc2;Arsa	-1.28316	0.168712	0.429017	1	Sgpp2;Asah1;Arsa;Plpp3;Ugcg;Neu1;Sptlc2;Glb1;Galc	-1.35517	0.117103	0.365911	0.998	Degs2;Arsa;Plpp1;Plpp3;Asah1;Acer2;Smpd3;Galc;Neu1;Sptlc2	-1.023	0.434722	1	1	Acer2;Asah1;Arsa;Glb1;Smpd1;Cerk;Neu1;Galc;Sptlc2	-0.705525	0.894834	1	1	Degs2;Plpp3;Sgpp2;Asah2;Galc;Gal3st1	-1.12929	0.282732	0.545544	1	Plpp3;Glb1;Cerk;Gla;Sgms2;Asah1;Acer2;Sphk2;Galc;B4galt6;Neu3	0.48767	0.983713	1	1	Sgpp1;Neu3;Kdsr;Asah1;Glb1;Plpp3;Sgpl1;Acer2;Ugcg;Smpd1;Sgms2;Sphk1	-0.948656	0.508411	1	1	Ugt8a;Glb1;Degs2;Sphk1;Neu1;Ugcg;Sgms2;Asah2;Sptlc1;Sptlc2;Smpd2;Acer2;Plpp3;Plpp2
95	KEGG_ACUTE_MYELOID_LEUKEMIA	1.5457	0.011236	0.112958	0.652	;Cebpa;Ccna1;Kit;Pik3cd;Eif4ebp1;Map2k1;Rps6kb2;Ppard;Bmyc;Akt2;Runx1	1.21677	0.164659	0.314278	0.997	;Ccna1;Cebpa;Kit;Tcf7;Runx1;Eif4ebp1;Map2k1;Rps6kb2;Bmyc;Pik3cd;Ccnd1	1.20515	0.156794	0.300662	0.999	;Cebpa;Ccna1	1.83805	0	0.0170714	0.076	;Cebpa;Kit;Akt2;Pik3cd;Ppard;Ccna1;Runx1;Mtor;Pik3cb;Map2k1;Ccnd1;Sos1;Rela;Mapk3;Sos2;Tcf7;Rps6kb2;Akt1;Nfkb1;Stat5b;Ikbkg;Pik3cg;Pik3r1;Pml;Eif4ebp1;Nras;Rara	1.34649	0.054902	0.233299	0.97	;Lef1;Runx1;Cebpa;Ccna1;Tcf7;Bmyc;Pik3cd;Nfkb1;Eif4ebp1	-0.806369	0.80566	1	1	Pik3r5;Cebpa;Pik3cd;Pim1;Runx1t1;Akt2;Ppard;Rara;Mapk3;Akt3	-0.974386	0.477407	0.735128	1	Kit;Cebpa;Tcf7;Pik3cg;Pik3r5;Flt3;Pik3r2;Runx1t1;Stat3;Mapk3;Akt2	-1.21137	0.218919	1	1	Spi1;Kit;Zbtb16	0.653708	0.961783	1	1	Kit;Flt3;Ccnd1;Pik3cg
96	KEGG_PORPHYRIN_AND_CHLOROPHYLL_METABOLISM	1.5419	0.0412698	0.111741	0.661	;Hmox1;Hmbs;Ears2;Mmab	1.71166	0.00573066	0.0499796	0.298	;Hmox1;Hmbs;Mmab;Ears2;Alas1;Hccs;Uros	1.58881	0.0231959	0.0582755	0.627	;Hmbs;Ears2;Hmox1;Cox10;Urod	1.5118	0.0449173	0.0723654	0.831	;Hmox1	1.42978	0.0809061	0.203054	0.905	;Hmox1	1.04899	0.364224	1	1	Ugt1a6b;Ppox;Uros;Cpox;Cox10;Alad;Ears2;Blvra;Cox15;Hmox1;Gusb;Alas1	-0.496606	0.984064	0.992696	1	Ugt1a6b	0.51591	0.98017	1	1	Hmbs;Cox15;Cox10;Ears2	0.639376	0.904139	1	1	Mmab;Cpox;Hccs;Ears2;Blvra;Alad
97	KEGG_PENTOSE_AND_GLUCURONATE_INTERCONVERSIONS	1.54073	0.0483871	0.109156	0.663		1.33369	0.144522	0.216258	0.978		1.82207	0	0.012884	0.108		1.63816	0.0176211	0.0377943	0.491		1.68045	0.021327	0.0694735	0.382		0.821993	0.701493	1	1	Ugt1a6b;Cryl1;Ugdh	-0.75736	0.78125	0.981552	1	Ugt1a6b;Dcxr	0.693049	0.796209	1	1	Rpe;Xylb;Dhdh	-0.785072	0.722986	1	1	Ugp2;Cryl1;Xylb
98	KEGG_CHRONIC_MYELOID_LEUKEMIA	1.53702	0	0.107886	0.671	;Tgfb2;E2f1;Pik3cd;Map2k1;Bcl2l1;Smad3;Shc3;Bmyc;Akt2;Runx1;Akt1;E2f2;Trp53;Tgfb1;Ikbkg;Cdk4;Hras;Rela;Pik3cb;Shc4;Cdkn1a;Nras	1.35797	0.0565217	0.20575	0.968	;Tgfb2;E2f1;Runx1;E2f2;Shc3;Map2k1;Bcl2l1;Bmyc;Pik3cd;Smad3;Cdkn1a;Cdk4;Ccnd1;Akt1	0.991203	0.483146	0.563444	1	;Tgfb2	2.1376	0	0.00208651	0.002	;Akt2;Smad3;Pik3cd;E2f2;Abl1;Tgfb2;Bcl2l1;Runx1;Pik3cb;Gab2;Tgfb1;Trp53;Map2k1;Cbl;Ccnd1;E2f1;Sos1;Cdkn1b;Rela;Mapk3;Shc3;Shc1;Ptpn11;Sos2;Akt1;Nfkb1;Ctbp1;Cblb;Crkl;Mdm2;Tgfbr1;Smad4;Stat5b;Ikbkg;Pik3cg;Pik3r1	1.21917	0.125581	0.335483	0.998	;Shc3;Shc4;Runx1;Cdkn1b;Bmyc;Cdk6;Pik3cd;Nfkb1;Tgfb2;Smad3;Akt2	-0.897282	0.680297	1	1	Pik3r5;Pik3cd;Tgfb1;Cdkn1b;Cblb;Shc3;Akt2;Cbl;Bcr;Mapk3;Akt3;E2f3;Hras;E2f1;Ctbp1;Abl1;Nfkb1;Rb1;Grb2;Hdac2;Crkl;Tgfb3;Ctbp2;Pik3r2;Cdk4;Trp53	-0.863502	0.728	0.87561	1	Shc4;Pik3cg;Tgfbr2;Tgfb1;Pik3r5;Cblb;Bcr;Pik3r2;Mecom;Rb1;Tgfb2;Mapk3;Akt2;Tgfbr1;Pik3cd;Akt3;Gab2;Cdkn1b;Runx1;Shc1	-0.642232	0.962315	1	1	E2f2;Shc3;Pik3cd;E2f3;Gab2;Cdk6;Bcr;Tgfbr1;Pik3r5;Nfkb1;Akt3;Sos1;Ptpn11;Sos2;Grb2;Pik3r2;Stat5a;Cdk4;Map2k1;Pik3r3;Ccnd1	0.597497	0.995575	1	1	Shc3;Ccnd1;E2f1;Pik3cg;Smad3
99	KEGG_BIOSYNTHESIS_OF_UNSATURATED_FATTY_ACIDS	1.53062	0.0284698	0.110048	0.683		1.5992	0.034384	0.0813002	0.603	;Acot4;Acot7	1.57301	0.0467532	0.0624416	0.673		1.47742	0.0444444	0.0823436	0.882		1.30405	0.159091	0.261213	0.982		-0.904253	0.577491	1	1	Elovl2;Fads2;Elovl6	0.66271	0.897275	1	1	Elovl6;Acot7;Hacd1	0.877258	0.61828	1	1	Elovl2;Elovl6;Pecr;Hsd17b12	1.00311	0.434343	1	1	Elovl5;Elovl2;Acot7;Scd2;Hadha;Acox3;Hsd17b12;Pecr
100	KEGG_RIBOFLAVIN_METABOLISM	-1.49064	0.0626959	0.46941	0.972	Acp5	-1.4421	0.077686	0.483093	0.987	Acp5	0.971371	0.501166	0.575651	1	Mtmr7;Flad1;Acp1;Mtmr1;Enpp1;Acp6;Mtmr6	-1.29332	0.188082	0.430807	1	Acp5	-1.33661	0.141066	0.73614	1	Acp5;Acp2;Phpt1	-1.23381	0.22824	0.958371	1	Enpp1;Enpp3;Phpt1	-1.03846	0.407407	0.644382	1	Phpt1;Acp2;Enpp1;Enpp3;Rfk;Mtmr6;Mtmr7;Acp6;Acp5	1.04686	0.397906	1	1	Enpp1;Enpp3;Acp6;Acp2;Acp5;Flad1	-0.467261	0.983083	1	1	Enpp1;Mtmr7;Rfk;Acp1;Mtmr6
101	KEGG_GLYCOSPHINGOLIPID_BIOSYNTHESIS_GANGLIO_SERIES	-1.48212	0.0720721	0.430282	0.981	B3galt4;St3gal5;St6galnac3;Hexa;Hexb;St6galnac6;Glb1	-1.43609	0.0840198	0.453275	0.988	B3galt4;St3gal5;St6galnac3;Hexa;St6galnac6;St3gal2	-1.57566	0.0237288	0.169606	0.803	B3galt4;St3gal5;Hexa;B4galnt1;Hexb;Glb1;St3gal2;St6galnac6;Slc33a1;St6galnac4	-1.68402	0.016158	0.0976105	0.557	B3galt4;St3gal5;St6galnac3;Hexa;Hexb;B4galnt1	-1.71203	0.00791139	0.157211	0.368	St3gal5;B3galt4;St8sia5;St6galnac6;Glb1;Hexa;St3gal2;St6galnac3;Hexb	-1.0556	0.39779	1	1	St6galnac3;B4galnt1;St6galnac6;St3gal5	-1.37768	0.112381	0.304521	0.995	B4galnt1;Glb1;St6galnac3;Hexa;St6galnac4;St3gal1	-0.76599	0.753125	1	1	B3galt4;B4galnt1	-1.69391	0.0209924	1	0.591	St8sia5
102	KEGG_GLYCOSPHINGOLIPID_BIOSYNTHESIS_GLOBO_SERIES	1.47479	0.0718232	0.151922	0.799		1.2232	0.253071	0.309874	0.996		1.64625	0.032419	0.038182	0.465	;Gbgt1	1.56897	0.0379464	0.0618998	0.687		1.26474	0.186398	0.290168	0.99		-0.514726	0.952199	1	1	B3galnt1;Gbgt1	-1.43541	0.083499	0.272243	0.979	Naga;Hexa;Gla;A4galt;St3gal1;B3galnt1	-1.2117	0.269815	1	1	Gbgt1	-0.967205	0.510129	1	1	A4galt;B3galnt1;St3gal2;Naga;Hexa;Hexb;St3gal1
103	KEGG_ENDOMETRIAL_CANCER	1.45193	0.0236967	0.169418	0.842	;Pik3cd;Map2k1;Axin1;Bmyc;Akt2;Ilk;Akt1;Trp53;Axin2;Hras;Casp9;Gsk3b;Pik3cb;Lef1;Nras	0.999024	0.457746	0.534673	1	;Tcf7;Ilk;Map2k1;Bmyc;Pik3cd;Ccnd1;Akt1	1.17841	0.18543	0.332132	1	;Axin2;Bmyc;Akt2;Ilk;Casp9;Axin1;Pik3cd	1.84293	0	0.0199378	0.073	;Akt2;Pik3cd;Axin1;Axin2;Pik3cb;Trp53;Map2k1;Ccnd1;Sos1;Gsk3b;Mapk3;Sos2;Tcf7;Akt1	1.28217	0.111111	0.281045	0.986	;Lef1;Egfr;Tcf7;Bmyc;Pik3cd	-0.755428	0.850829	1	1	Pik3r5;Apc2;Pik3cd	-0.779039	0.824627	0.965201	1	Tcf7;Pik3cg;Pik3r5;Apc2;Pik3r2;Egfr;Erbb2;Mapk3;Akt2;Ctnna1;Casp9;Pik3cd;Akt3;Elk1;Tcf7l2	-0.739554	0.81965	1	1	Egfr;Apc2;Foxo3;Pik3cd;Axin2;Pik3r5;Elk1;Egf;Akt3;Sos1;Axin1;Sos2;Grb2;Pik3r2;Map2k1;Pik3r3;Ccnd1	-0.847649	0.697248	1	1	Ctnna3;Egf;Pik3cd;Pik3r5
104	KEGG_COMPLEMENT_AND_COAGULATION_CASCADES	-1.43371	0.0523416	0.542364	0.994	Serping1;Vwf;A2m;Pros1;Tfpi;Thbd;C4b;C3;Cfi;C1ra;C1s1;Plg;F8;Serpina5	-1.38412	0.0881913	0.524023	0.997	Serping1;Vwf;A2m;Pros1;Tfpi;C4b;C1ra;Thbd;C1s1	-1.68288	0.00619195	0.095613	0.427	C1ra;C1s1;A2m;Cfb;C2;Vwf;Serping1;Bdkrb2;C4b;Cfi;Pros1;Hc;Tfpi;C3	-1.51924	0.0546022	0.257748	0.937	Serping1;Serpinf2;A2m;Vwf;Thbd;Pros1;C3ar1;Tfpi;C1ra;Plg;Cfi	-1.28692	0.164306	0.718124	1	A2m;Masp1;Vwf;Pros1;C1ra;Cfi;Tfpi;C3ar1	1.7457	0.0154525	0.269301	0.288	C4bp;F3;C5ar1;Plaur;Cd59b;Masp1;Serpind1;F5;Cfb;C1s1;Cr2;Serpine1;Plau;C1ra	-1.37784	0.0896947	0.313303	0.995	C2;Serping1;Cfb;Vwf;C1ra;C4bp;F2r;Pros1;Masp1;Plat;Serpind1;C5ar1;Cr2	-1.17792	0.299703	1	1	Plau;C3;Klkb1;C2;F10;F7;C5ar1;Serpinc1;F5;Cd46	-1.12354	0.314607	0.847565	1	F13a1;C5ar1;F2;C8g;F7;Cd59b
105	KEGG_P53_SIGNALING_PATHWAY	1.429	0.0124224	0.190261	0.865	;Steap3;Pmaip1;Ccne1;Gadd45b;Gtse1;Ccnd2;Gm10053;Tnfrsf23;Ccnb1;Rrm2;Ccnb2;Serpine1;Bbc3;Cdk1;Trp53;Sesn2;Cdk2;Cdk4;Casp3;Bid;Casp9;Ccne2;Bax;Cdkn1a	1.79414	0	0.029834	0.161	;Pmaip1;Ccnb1;Rrm2;Steap3;Gtse1;Gadd45b;Ccnb2;Cdk1;Ccne1;Gm10053;Gadd45g;Serpine1;Ccne2;Bid;Casp3;Cdkn1a;Cdk2;Cdk4;Bbc3;Tnfrsf23;Ccnd1;Chek2	1.28431	0.084507	0.224467	0.993	;Steap3;Gtse1;Gadd45b;Ccnb1;Ccnb2;Rrm2;Cdk1;Gm10053;Tnfrsf23;Pmaip1;Ccne1;Casp9;Gadd45a	1.40513	0.0487106	0.112188	0.956	;Ccnd2;Steap3;Apaf1;Trp53;Ccne1;Ccnd1;Pmaip1;Bbc3;Sesn2;Atr;Bax;Serpine1;Atm;Rrm2b;Mdm2;Tnfrsf23	0.91491	0.622881	0.699678	1	;Steap3;Gadd45g;Ccnb1;Rrm2;Gtse1;Gm10053;Cdk6;Ccne1;Cdk1;Ccnb2;Ccne2;Mdm4;Atr;Sesn2;Serpine1;Casp3;Cdk4;Ccnd2;Siah1b;Ccnb3;Cdk2	-0.626904	0.982238	1	1	Ccnb2;Ccnb1;Rprm;Igf1;Chek1;Fas;Casp3;Steap3;Cdk1;Ei24;Zmat3;Sesn3;Bbc3;Perp;Ccng1;Sesn1;Chek2;Ccng2;Cd82;Ccnd3	1.39679	0.0413223	0.249881	0.994	Rrm2;Ccnb2;Ccne2;Ccnb1;Cdk1;Gadd45g;Ccne1;Ccnd1;Sfn;Chek1	-0.61249	0.971053	1	1	Ccne2;Ccne1;Rrm2;Bid;Atr;Casp3;Siah1b;Sesn3;Tsc2;Igf1;Sesn2;Cdk6;Rchy1;Ddb2;Ccnb1;Gadd45a;Cd82;Mdm4;Tnfrsf23;Sfn;Gtse1;Gadd45b;Sesn1	1.18909	0.196242	1	1	Cdk1;Ccnb1;Ccnb2;Chek1;Pidd1;Gtse1;Zmat3;Serpine1;Ccnd1;Casp3;Apaf1;Ccne1;Rrm2;Sesn3
106	KEGG_NEUROACTIVE_LIGAND_RECEPTOR_INTERACTION	1.40219	0.0454545	0.217455	0.895	;Mc5r;Chrm4;P2rx5;Adra2c;Adrb1;Lpar1;S1pr3;Prss3l;Mc1r;Oprd1;F2rl1;Ntsr1;Ptger1;P2ry6;Grm1	1.35047	0.0805687	0.204517	0.972	Adra2c;Chrm4;;Mc5r;Adrb1;Lpar1;P2rx5;S1pr3;Chrna1;Ntsr1;F2rl1;Mc1r;Prss3l;Oprd1;Glrb;Ptger1;Oxtr	-1.34595	0.0766129	0.345846	1	Aplnr;Mchr1;Htr2b;Ptafr;Bdkrb2;Chrna1;S1pr4;Npffr2;Chrnb1;Ptgfr;F2rl2;Adcyap1r1;Lpar2;Grik4;Vipr1;P2rx4;Ednrb;Calcrl;Sstr2;Adora2a;Lpar6;Oxtr;Chrne;Tacr2	-1.41425	0.044733	0.349243	0.996	Aplnr;Chrm1;Mchr1;Htr2b;Gabrp;Adra2b;S1pr4;C3ar1;Gpr83;Plg;Lpar6;Ednrb;Grik5;Calcrl;Gabbr1;Ptafr;Chrna10;Hcrtr1;Lpar2;Adrb2;Grin3b;Galr2;Pth1r	-1.20977	0.169742	0.886529	1	Aplnr;Npy2r;Hcrtr1;S1pr4;Oprl1;Ptgir;Ednrb;Lepr;Adora2a;Chrna1;Lpar2;Lpar6;Gabrp;Thra;C3ar1;Ghr;Grin3b	1.12704	0.227373	1	1	P2ry14;Drd1;Oprl1;Grid2;Hrh1;Adcyap1r1;Gpr35;Ednrb;Gabra3;C5ar1;Tbxa2r;Gabre;Htr2a;Adrb3;Chrm3;Sstr4;F2rl2;Tshr;P2ry1;P2ry2;Pth1r;Lpar1	-1.79088	0	0.0406664	0.115	Gabra3;P2ry14;Tshr;Pth1r;Glp1r;Htr2b;Tbxa2r;Agtr2;Gabrb3;Adora2a;S1pr3;F2rl1;Grin2a;Ednra;Ednrb;Ptgir;Avpr1a;P2rx6;Adra1b;Gria4;F2r;Grm7;Lpar1;Htr1b;Grin2d;P2ry6;Kiss1r;Ptger2;Gria3;Lepr;Grik3;Chrm3;Adra2a;Grik2;Grin1;Calcrl;Grik5;C5ar1;Lpar6	-1.22214	0.185185	1	1	Glrb;Gabra1;Mc1r;Gzma;Avpr1a;Ltb4r2;Tshb;Lhcgr;Chrm1;C5ar1;Adora2a;Ptger3;Adra2a;Ptgfr;Gabrr1;Cysltr1;Gabbr1;Gabrd;Chrnb2;Lepr;Adra1b	-1.12179	0.265152	0.831984	1	Ptger3;Grik4;Cnr2;C5ar1;Sstr1;Vipr2;Adra2a;Kiss1r;F2;F2rl1;Grm7;Adora2b;F2rl2;Ednra;P2ry14;Htr2c;Avpr1a;Thrb;Npy1r;Ptger4;Crhr2;Pth1r;Lpar4;Grik5;Ptgfr
107	KEGG_GALACTOSE_METABOLISM	1.39874	0.106897	0.215963	0.899	;Gck	0.958831	0.507331	0.593632	1		1.39033	0.0874636	0.140478	0.951		1.45689	0.0589623	0.0877432	0.907	;Gck;B4galt2;Hk2	1.27393	0.165698	0.281825	0.988	;Gck;Hk2	0.645652	0.922465	1	1	Gale;Hk1;Pgm2;Gaa;Galt;Pgm1;Ganc;Glb1;Pfkl;Pfkp;Ugp2	-1.55078	0.0448343	0.171957	0.822	Gck;Gaa;Glb1;Pfkl;Gla;Hk2;Pfkp;Ganc;Pfkm;B4galt1	-0.963638	0.520124	1	1	G6pc2	-1.19374	0.239923	0.759103	1	Hk3;Glb1;Ugp2
108	KEGG_BASE_EXCISION_REPAIR	1.38956	0.0569106	0.22144	0.913	;Fen1;Pold1;Pold2;Neil3;Pole4	1.67023	0.0123077	0.0546734	0.407	;Neil3;Fen1;Pole2;Pole4;Pold2;Mpg;Pcna;Pold1;Pole3;Parp2;Apex1	1.86419	0	0.00966303	0.06	;Fen1;Pold2;Pole4;Apex1;Pole3;Pold1;Nthl1;Neil3;Pcna;Ung;Parp2;Lig1	1.4141	0.0509383	0.107571	0.945		1.36248	0.101754	0.23062	0.965	;Pole2;Neil3;Fen1;Pcna;Pold1;Pole;Pole3;Parp1	-0.474082	0.994545	1	1	Parp4;Pole2;Nthl1;Apex1;Poll;Apex2	1.86383	0	0.0045842	0.054	Neil3;Pole;Ung;Lig1;Fen1;Pole2;Pcna;Pold1;Apex1;Parp1;Mutyh;Pole3	1.17882	0.230088	1	0.999	Pole2;Parp4;Neil1;Lig3;Pold2;Smug1;Mutyh;Lig1;Parp2;Pole3;Parp3	1.3051	0.152034	1	0.998	Pole;Neil3;Lig3;Apex2;Parp3;Ung;Pole4;Mbd4;Pold1;Parp1
109	KEGG_ECM_RECEPTOR_INTERACTION	-1.3895	0.0744681	0.644174	0.999	Cd36;Col1a2;Itgb4;Col3a1;Vwf;Col1a1;Tnxb;Itga10;Col6a1;Itga1;Col11a2;Itga7;Gp6;Lamb2;Itga11;Gp1bb;Sv2a;Agrn;Hspg2;Col5a1;Lama3;Fn1;Thbs3;Lama5;Lamc1	-1.49869	0.0326087	0.600684	0.96	Itgb4;Vwf;Col1a2;Cd36;Tnxb;Col3a1;Itga10;Col11a2;Col6a1;Itga1;Fn1;Itga7;Lamb2;Hspg2;Lama3;Agrn;Itga3	-1.64477	0.00414365	0.118014	0.57	Gp1ba;Itga7;Col3a1;Vwf;Itga11;Col4a2;Itgb4;Col4a1;Itga1;Col1a2;Lamc1;Itga10;Lamb3;Sv2a;Col5a2;Col5a1;Itga8;Col6a1;Lamb2;Lama4;Col6a2;Agrn;Lama5;Col1a1;Lamb1	-1.20075	0.195335	0.576384	1	Tnxb;Col3a1;Col1a2;Itgb4;Cd36;Itga10;Vwf;Col6a1;Gp1bb;Gp6;Itga1;Col1a1;Itga9;Col11a2	-1.32908	0.0926396	0.650542	1	Cd36;Col1a2;Col3a1;Itga11;Vwf;Col1a1;Itgb4;Itga10;Sv2a;Gp6;Vtn;Col11a2;Hspg2;Sdc3;Lamb2;Thbs3;Col4a2;Col4a1	-1.1966	0.155678	0.917057	1	Itgb8;Itga11;Comp;Col6a1;Col6a2;Sv2a;Col1a1;Spp1;Col1a2;Gp1ba;Cd44;Col4a4;Itgb7;Col5a1;Col3a1;Hspg2;Hmmr;Col6a3;Sdc1;Col5a3;Thbs2	-1.98017	0	0.00589368	0.008	Ibsp;Itga10;Itgb5;Col6a3;Col1a1;Col4a6;Spp1;Vwf;Itga11;Col11a1;Col1a2;Col5a3;Thbs3;Itga7;Comp;Itga2;Agrn;Itga9;Thbs2;Lama2;Col3a1;Lamc2;Col5a1;Itga8;Hspg2;Col6a2;Col6a1;Fn1;Lama4;Col11a2;Lamc1;Lamb1;Gp1bb;Vtn;Col4a2;Col4a1;Reln;Dag1	-1.41011	0.0553306	0.728635	1	Col6a3;Col6a1;Gp1ba;Tnn;Gp9;Itga4;Col5a1;Col6a2;Chad;Thbs3;Col11a2;Col4a6	1.32862	0.0810811	1	0.998	Hmmr;Col5a3;Col6a3;Lama1;Lamb1;Gp9;Itga4;Cd36;Lamc1;Col4a2;Lama4;Col11a2;Lamc2;Hspg2;Sdc4;Chad;Col5a1;Col4a1;Col6a6
110	KEGG_PENTOSE_PHOSPHATE_PATHWAY	1.3894	0.100671	0.21597	0.913	;Prps2;Prps1;Rpe;Rpia;Fbp1;G6pdx;Pgd;Pgm1;Aldoa	1.33106	0.131805	0.211062	0.979	;Prps2;Pgd;Dera;Rpe;Pgm1;Aldoa;Prps1;Taldo1;Rpia;Pgm2	1.38016	0.104972	0.145756	0.959		1.76086	0.00479616	0.0252468	0.192	;H6pd;Fbp1;G6pdx;Prps1	0.985148	0.449686	0.571178	1	;Prps2	1.04027	0.385714	1	1	Rpia;Aldoc	-0.910798	0.602767	0.822069	1	Aldoc;Pfkl;Pfkp;Prps1l1;Pfkm;H6pd;Rpia	0.961066	0.513736	1	1	Aldoc;H6pd;Pgm2;Rpe;G6pdx;Pfkm;Pgls	0.488674	0.980892	1	1	Dera;Rbks;Pgm1;G6pdx;Pfkm;Taldo1
111	KEGG_GLYCOSAMINOGLYCAN_BIOSYNTHESIS_KERATAN_SULFATE	1.38869	0.106707	0.211667	0.913		1.09145	0.3525	0.436733	1	;Chst2	1.65421	0.00987654	0.0383111	0.438		1.58209	0.0239651	0.0575788	0.656	;B4galt2;Chst1;Chst2	0.9816	0.435673	0.571842	1		0.542044	0.964583	1	1	B4galt4;B3gnt2;St3gal2;B4gat1;Chst2	-1.31323	0.156701	0.37238	1	Chst1;B3gnt2;B4galt3;Fut8;B4gat1;St3gal1;B4galt1;B4galt4	-1.46936	0.0758377	0.63104	0.992	Chst1	1.2966	0.159919	0.969708	0.999	B3gnt7;Chst1;Chst2
112	KEGG_PANCREATIC_CANCER	1.3851	0.0220588	0.209514	0.914	;Tgfa;Tgfb2;Pgf;Rac3;E2f1;Pik3cd;Map2k1;Bcl2l1;Smad3;Akt2	1.212	0.14218	0.315748	0.997	;Tgfb2;Tgfa;E2f1;Pgf;Rac3;Vegfc;E2f2;Map2k1;Rac2;Bcl2l1;Pik3cd;Smad3;Cdk4;Rad51;Ccnd1;Akt1;Rala;Trp53;Rac1;Brca2	-0.715057	0.901526	0.923147	1	Arhgef6;Tgfb3;Pik3r3;Ccnd1;Ralb;Pld1;Akt3;Ralgds;Stat3;Nfkb1;Tgfbr2;Vegfc	1.80917	0	0.0208651	0.11	;Mapk8;Akt2;Smad3;Pik3cd;E2f2;Rac3;Tgfb2;Bcl2l1;Pik3cb;Tgfb1;Trp53;Pgf;Map2k1;Ccnd1;E2f1;Rela;Mapk3;Cdc42;Stat1;Vegfc;Akt1;Nfkb1;Tgfbr1;Jak1;Vegfb;Smad4;Ikbkg;Pik3cg;Smad2;Pik3r1;Egfr	-0.795931	0.803774	0.992117	1	Arhgef6;Ralgds;Tgfb3;Ralb;Pgf;Pld1;Stat3;Pik3r3;Tgfb1;Vegfb;Erbb2;Mapk3;Casp9	-0.753734	0.896057	1	1	Pik3r5;Vegfa;Pik3cd;Rac3;Tgfb1	-0.792089	0.828846	0.951978	1	Ralgds;Pik3cg;Tgfbr2;Tgfb1;Pik3r5;Pld1;Stat1;Vegfd;Pik3r2;Arhgef6;Pgf;Rb1;Tgfb2;Egfr;Erbb2;Stat3;Mapk3;Akt2;Tgfbr1;Mapk8;Casp9;Pik3cd;Akt3;Rac3	-0.671176	0.917105	1	1	E2f2;Egfr	0.675693	0.973568	1	1	Rad51;Pgf;Ccnd1;E2f1;Rac3;Pik3cg;Smad3
113	KEGG_TERPENOID_BACKBONE_BIOSYNTHESIS	1.38382	0.108939	0.206418	0.916	Mvk;Mvd;Pdss1;Acat3;Hmgcs1	1.53902	0.0526316	0.10008	0.754	Acat3;Mvd;Pdss1;Mvk;Idi1;Fdps	0.443863	0.987277	0.997489	1	Pdss1;Acat3;Mvk	1.0499	0.383886	0.41919	1	Hmgcs1;Mvk;Pdss1;Mvd;Pdss2;Hmgcr	-0.813229	0.681319	0.97731	1	Mvk;Ggps1;Fdps;Acat3;Pmvk	-1.18992	0.25	0.915633	1	Acat3;Hmgcs1;Idi1;Pdss2;Fdps;Pdss1;Mvd;Pmvk;Ggps1;Mvk;Dhdds	1.72692	0.00596421	0.0202816	0.276	Idi1;Pdss1;Acat3;Fdps;Hmgcs1;Mvd;Mvk;Pmvk	-0.504189	0.963434	1	1	Hmgcs1;Mvd;Hmgcr;Pdss2	-0.943983	0.512241	1	1	Pdss1;Acat3;Idi1;Hmgcs2;Fdps;Pmvk
114	KEGG_CYSTEINE_AND_METHIONINE_METABOLISM	1.3776	0.0755396	0.207058	0.917	;Srm;Mtap;Ahcy;Amd2;Dnmt1	1.46718	0.0529248	0.132746	0.874	;Amd2;Srm;Apip;Sms;Dnmt1;Mtap;Ahcy;Trdmt1;Mat2b;Got2;Ldhb	1.51571	0.0432432	0.0808876	0.794	;Ahcy;Dnmt1;Srm;Mtap;Sms	1.51843	0.0424528	0.0723671	0.817		1.45067	0.0618893	0.183133	0.878	;Ldhc;Dnmt1;Amd2;Mtap;Dnmt3b;Mat2a;Apip;Cbs	0.734913	0.870763	1	1	Mpst	1.05612	0.367677	0.663185	1	Dnmt1;Cdo1;Got2;Srm;Ahcy;Enoph1;Mtap;Cbs;Sms;Mat2a	-0.930806	0.571875	1	1	Cth;Cdo1;Mpst;Ahcy	0.962418	0.492135	1	1	Il4i1;Mtr
115	KEGG_RENAL_CELL_CARCINOMA	1.37423	0.0320513	0.205795	0.918	;Tgfa;Tgfb2;Pgf;Pak1;Jun;Pik3cd;Map2k1;Pdgfb;Pak4;Akt2	1.05984	0.363229	0.477732	1	;Tgfb2;Tgfa;Pak1;Jun;Pgf;Vegfc;Map2k1;Fh1;Eloc	0.866827	0.73	0.739124	1	;Tgfb2;Pak1	1.80572	0	0.0202689	0.115	;Rapgef1;Jun;Akt2;Pik3cd;Pdgfb;Tgfb2;Pak4;Pak1;Pik3cb;Tgfb1;Pgf;Map2k1;Crebbp;Sos1;Mapk3;Cdc42;Ptpn11;Sos2;Flcn;Pak2;Vegfc;Akt1;Crkl;Vegfb;Pik3cg;Hif1a;Pik3r1;Ep300;Nras;Egln1;Met;Ets1	-0.689148	0.928212	1	1	Egln3;Gab1;Tgfb3;Pgf;Epas1;Pdgfb;Pik3r3;Tgfb1;Vegfb;Mapk3	-1.30394	0.0933573	1	1	Hgf;Pik3r5;Vegfa;Pik3cd;Tgfb1;Arnt2;Pak1;Pak3;Rap1a;Vegfb;Vegfc;Akt2;Egln3;Mapk3;Akt3	-1.14528	0.223762	0.523324	1	Hgf;Gab1;Egln3;Pik3cg;Arnt2;Tgfb1;Pik3r5;Vegfd;Pik3r2;Pgf;Tgfb2;Mapk3;Akt2;Flcn;Arnt;Pik3cd;Akt3;Epas1;Pdgfb	-0.439763	1	1	1	Met	-0.751022	0.879245	1	1	Met;Pik3cd;Arnt2;Pik3r5;Vegfc;Araf;Arnt;Flcn;Crkl;Epas1;Pdgfb;Pik3cb;Pak1;Jun
116	KEGG_ASCORBATE_AND_ALDARATE_METABOLISM	1.37019	0.130326	0.20556	0.924	;Aldh1b1	1.22823	0.259524	0.30681	0.996		1.64841	0.0164319	0.0395908	0.458	;Aldh1b1;Aldh9a1	1.5444	0.0305677	0.0663046	0.754		1.13553	0.302211	0.408824	1		0.824994	0.696391	1	1	Ugt1a6b	-0.878591	0.623984	0.865362	1	Ugt1a6b;Aldh3a2;Aldh1b1	-0.45944	0.975567	1	1	Aldh3a2	-0.910443	0.606526	1	1	Aldh9a1;Ugdh;Aldh2;Aldh7a1
117	KEGG_LEISHMANIA_INFECTION	1.35494	0.0526316	0.216999	0.937	;Il1a;Tgfb2;Jun;Itga4;Fcgr2b;Ptgs2	1.6955	0.0174825	0.0487801	0.329	Il1b;;Il1a;Tgfb2;Jun;Itga4	-1.10483	0.333809	0.626269	1	Prkcb;Ptpn6;Tgfb3;Fcgr2b;Tnf;Tlr2;Elk1;C3;Ncf2	1.61106	0.0112676	0.0470624	0.582	;Il1b;Jun;Il1a;Mapk11;Tgfb2;Prkcb;Tgfb1;Itga4;Rela;Ptgs2;Mapk3;Irak1;Fos;Nfkbib;Stat1;Nfkb1;Jak2;Jak1	1.37273	0.0318725	0.229925	0.963	;Il1b;Tlr2;Prkcb;Ptgs2;Jun;C3;Nfkbib;Itga4;Tlr4;Nfkb1;Tgfb2	-0.607253	0.978389	1	1	Prkcb;Tnf;Tgfb1	0.74093	0.880903	1	1	Ptpn6;Itga4;Ptgs2;Fos	-0.861551	0.660274	1	1	Il1b;C3;Mapk13;Itga4	-0.883571	0.584586	1	1	Ptpn6;Il1b;Ncf1;Tlr2;Il1a;Mapk13
118	KEGG_OXIDATIVE_PHOSPHORYLATION	1.35123	0.037037	0.216596	0.942	;Ppa1;Atp6v1e2;Cyc1;Atp5mf;Ndufab1;Ndufv2;Cox10;Ndufs5;Ndufa11;Sdhb;Ndufb9;Ndufa6;Cox8a;Atp5mc3;Ndufb8;Cox7b;Uqcr11;Uqcrh;Cox17;Uqcr10;Uqcrc1;Atp6v0c;Ndufs6;Ndufs4;Atp5f1d;Cox11;Atp5pf;Ndufv1;Ndufb6;Ppa2;Ndufs2;Cox6b1;Atp5f1c;Ndufa5;Atp5f1b;Ndufs3;Cox7a2;Sdha;Ndufs1;Cox6a1;Atp6v1d;Uqcrfs1;Ndufa9;Atp6v1c1;Atp6v1f;Ndufa10;Atp5pb;Ndufb4;Ndufa3;Ndufa4;Ndufv3;Atp6v0a1;Atg5lrt;Atp5f1a;Sdhc;Ndufb7;Ndufs8	2.29281	0	0	0	;Atp6v1e2;Ppa1;Sdhb;Atp5mf;Uqcrh;Ndufa6;Ndufs5;Ndufv2;Atp6v0a4;Ndufab1;Atg5lrt;Cyc1;Atp5pf;Ndufb8;Cox17;Ndufs4;Cox11;Atp6v1d;Ndufs2;Ppa2;Atp6v1b2;Atp5f1c;Cox7b;Uqcr11;Ndufs3;Atp5mc3;Ndufa11;Ndufs8;Cox7a2l;Atp5f1b;Atp5f1d;Ndufa5;Ndufb9;Atp5pb;Uqcrfs1;Cox10;Ndufv3;Sdhc;Ndufb7;Uqcr10;Cox7a2;Ndufa4;Atp5f1a;Atp5me;Uqcrc1;Atp6v1f;Sdhd;Ndufa9;Ndufs1;Ndufb6;Cox5a;Cox8a;Ndufb3;Atp5po;Ndufv1;Ndufs6;Ndufb4;…	1.54797	0	0.0701448	0.727	;Ppa1;Uqcrh;Cox10;Ndufa6;Ndufb9;Atp5me;Uqcr10;Cox6b1;Cox8a;Ndufab1;Ndufa2;Atp5mc3;Cyc1;Uqcr11;Ndufa3;Ndufb8;Ndufv2;Atp5mf;Ndufs5;Atp5f1d;Uqcrc1;Ndufs6;Cox6a1;Ndufv1;Atp5pf;Cox11;Ndufb6;Cox7a2;Uqcrfs1;Ppa2;Ndufa11;Uqcrq;Atp5f1c;Atp5mc2;Ndufb2;Cox5b;Atp5f1b;Ndufa5;Lhpp;Ndufs3;Ndufc2;Ndufs2;Uqcrb;Atg5lrt;Ndufs7;Sdha;Ndufb10;Sdhb;Ndufb3;Ndufs4;Atp5f1a;Atp5pb;Ndufb7	0.888663	0.748092	0.684453	1		-0.869231	0.725209	0.986627	1	Cox7a1;Ndufa8;Atp6ap1;Uqcrq;Ndufa2;Ndufb1;Ndufa3;Tcirg1;Ndufb2;Uqcr11;Ndufb10;Ndufa4;Cox5b;Ndufb7;Atp5f1e;Cox7b;Cox6c;Ndufa1;Ndufb4;Ndufs7;Atp6v1e1;Cox7c;Atp6v0d1;Atp6v0e2;Cox4i1;Cox7a2;Atp6v0a4;Atp5po;Atp5me;Sdhc;Uqcrc2;Ndufs2;Atp6v1a;Cox6a1;Atp6v1f;Ndufa11;Ndufb5;Cox6b1;Atp6v1c2;Atp6v1g1;Lhpp;Ndufs8;Ndufb8;Atp5mc2;Atp6v0e;Uqcrc1;Ppa2;Ndufs5;Ndufs6	-0.640341	0.987847	1	1	Atp6v0d2;Ndufa4;Uqcrh;Ndufs6;Cox6c;Ndufa3;Cox7b;Atp6v0d1;Ndufa2;Cox8a;Cox7a2;Ndufs4;Ndufc2;Ndufs8;Cox7c;Uqcr10;Atp6v1f;Sdhc;Cox6b1;Cox7a1;Uqcrb;Ndufa6;Ndufs5;Ndufs3;Ndufb4;Ndufa7	-1.55401	0.0116505	0.177087	0.81	Ndufa4l2;Atp6v0d2;Cox4i2;Cox6b2	0.49279	1	1	1	Cox6b2;Lhpp;Cox11;Cox15;Cox10;Ndufs2;Cox4i2;Atp6ap1;Atp6v1b2;Atp6v1h;Cyc1;Cox7a2l;Sdha;Ppa2;Ndufa4l2;Ndufv3;Ndufs1;Ndufs4;Ndufv2;Atp6v1a;Atp6v0d1;Uqcrfs1;Tcirg1;Ndufs3;Ndufb8;Cox17;Ndufa9;Ndufb3;Uqcrh;Sdhb;Ndufa5;Atp6v1f;Cox7c;Atp6v0b;Ndufs5;Cox5a;Ndufa10;Atp6v0a2;Sdhd;Ndufa2;Atp6v0e;Ndufs7;Cox7a2;Ndufa8;Ndufb2;Ndufb9;Atp6v0c;Ndufa3;Ndufa4;Cox7b;Ndufc1;Ndufb10;Cox6a1;Uqcrq;Ppa1;Uqcrb;Atp6v1d;Cox6…	0.660839	0.979036	1	1	Cox8b;Ppa1;Lhpp;Cox6b2;Atp6v1a;Cox5a;Ndufb5;Ndufb2;Sdhd;Ndufb6;Ndufs6;Cox11;Cox7a2;Ndufa8;Ndufa5;Ndufa9;Atp6v1h;Ndufv2;Cox7a2l;Sdhc;Ndufa10;Cox6c;Ndufa4;Cox7c;Cyc1;Ndufs5;Uqcrfs1;Ndufc1;Atp6v0e2;Sdhb;Cox6a1;Uqcrc1;Atp6v0b;Ndufa1;Ndufs3;Ndufb7;Atp6v0e;Atp6v1b2;Atp6v0a2;Ndufa11;Ndufb4;Uqcrq;Ndufa2;Ndufs8;Atp6v1e1;Uqcr10;Ndufb8
119	KEGG_PRION_DISEASES	1.3502	0.0893471	0.213198	0.943	;Il1a;Map2k1;Egr1	1.7024	0.0148368	0.0486118	0.319	Il1b;;Il1a	1.39574	0.079235	0.138632	0.947	;Il1b;Il1a	2.10248	0	0.00347751	0.005	;Il1b;Egr1;Il1a;Map2k1;Prkaca;Mapk3;Bax;Lamc1	1.28871	0.144144	0.277264	0.986	;Il1b;Il6	-0.907853	0.575419	1	1	Ccl5;Il6;Elk1;Prkaca;Mapk3;Sod1	-1.29877	0.140351	0.395754	1	Il6;Ccl5;Lamc1;C8g;Notch1;Mapk3;Prkacb	-1.01341	0.452713	1	1	Il1b;Ccl5;Il6	-0.733532	0.847145	1	1	Il1b;C8g;Il1a;Il6;C1qc
120	KEGG_ARACHIDONIC_ACID_METABOLISM	-1.34169	0.132075	0.776507	1	Gpx3;Pla2g4b;Ggt5;Pla2g6;Ptgis;Ephx2;Lta4h;Ggt1;Ptgs1	-1.49084	0.0566616	0.452237	0.968	Gpx3;Pla2g4b;Pla2g6;Ggt5;Ptgis;Ggt1;Lta4h;Ptgs1;Ephx2	1.30346	0.114754	0.212052	0.987	;Cyp2j13;Pla2g4a;Ptgs2;Pla2g5;Ptgs1;Pla2g4b	-1.41499	0.089404	0.391033	0.996	Gpx3;Pla2g4b;Ephx2;Ggt5;Ggt1;Pla2g6;Ptgds;Ptgs1;Ptgis;Lta4h	-0.91973	0.572065	0.966018	1	Gpx3;Gpx7;Ggt1;Lta4h;Gpx4;Ggt7;Pla2g10;Pla2g6;Ptgis;Ggt5	-0.958731	0.541016	1	1	Ggt1;Hpgds;Alox12;Ephx2;Ptgds;Pla2g4b;Ptgis;Ptges	-1.34206	0.0994264	0.356772	0.999	Ggt5;Ptgds;Ggt7;Pla2g2d;Ephx2;Gpx3	0.914246	0.561728	1	1	Ggt1;Ggt5;Ggt7;Pla2g4a;Gpx6;Ptges2	-1.30564	0.137667	0.582334	1	Gpx6;Cyp4f18;Ptgs1;Cyp2e1;Ptgds;Gpx3;Cyp2u1;Ephx2;Pla2g4b
121	KEGG_ALPHA_LINOLENIC_ACID_METABOLISM	1.31902	0.151351	0.245724	0.963	;Pla2g5;Pla2g4a	-1.00836	0.441331	0.972741	1	Pla2g4b;Pla2g6	1.58523	0.0472813	0.0589928	0.639	;Pla2g4a	1.2134	0.234234	0.241411	0.999		1.12708	0.299748	0.411806	1		1.1118	0.361702	1	1	Pla2g3;Pla2g5;Pla2g2d;Pla2g4a;Pla2g12a;Pla2g6	-0.932086	0.548515	0.794699	1	Pla2g2d;Acox3;Acox1	-0.946482	0.536913	1	1	Pla2g3;Pla2g4b;Fads2	0.995896	0.478261	1	1	Pla2g2d;Pla2g3;Pla2g6;Acox3;Pla2g12a
122	KEGG_ONE_CARBON_POOL_BY_FOLATE	1.3077	0.149533	0.255891	0.972	;Mthfd1l;Mthfd2;Shmt2;Atic;Tyms;Dhfr;Mtfmt	1.33121	0.127424	0.214856	0.979	;Mthfd2;Dhfr;Mthfd1l;Tyms;Atic;Shmt2	1.65735	0.0212766	0.0385936	0.431	;Mthfd1l;Atic;Tyms;Mthfd2;Dhfr;Mthfs;Shmt2;Mthfd1;Shmt1	1.32239	0.157143	0.159485	0.988		1.67338	0.0170455	0.0685183	0.389	;Mthfd2;Dhfr;Atic;Shmt2;Mthfd1l;Mthfd1;Tyms	-0.820592	0.696538	1	1	Atic;Mthfd2l;Shmt1;Aldh1l1;Tyms;Dhfr	1.32554	0.150407	0.332599	0.999	Dhfr;Tyms;Mthfd1;Atic;Shmt1;Mthfd1l;Shmt2;Amt;Mtfmt;Mthfd2;Mtr;Mthfd2l	-1.06083	0.416	1	1	Mthfd2;Dhfr;Mthfd1;Mtfmt;Mthfd1l;Tyms	0.872512	0.637363	1	1	Atic;Mtr;Dhfr;Tyms;Mthfd2;Mthfd1
123	KEGG_INTESTINAL_IMMUNE_NETWORK_FOR_IGA_PRODUCTION	1.29786	0.157895	0.261715	0.978	;Cxcr4;Itga4	1.28282	0.165775	0.251622	0.989	;Cxcr4;Itga4	-1.11845	0.338816	0.648974	1	Cd80;Cd28;Madcam1;Ccl28;Tnfsf13b;Cd40;Ccr10;Icosl	1.24233	0.199531	0.221252	0.996	;Cxcr4;Tgfb1;Itga4;Ccl28	1.1842	0.225895	0.366895	0.999	;Il6;Tnfrsf13c;Itga4;Cxcl12;Map3k14	-1.11603	0.314711	0.969254	1	Cd80;Il2;Ccr10;Tnfsf13;Itgb7;Il6;Tgfb1;Cd28;Cxcr4	-1.22412	0.202756	0.472401	1	Il6;Tnfsf13;Cxcr4;Cd28;Cd80;Tgfb1;Il2	-1.0524	0.429027	1	1	Cd80;Il6;Itga4;Ccl27a	0.788695	0.751121	1	1	Cxcr4;Itga4;Icosl;Ccr10
124	KEGG_METABOLISM_OF_XENOBIOTICS_BY_CYTOCHROME_P450	-1.29674	0.146199	0.916165	1	Cyp1a1;Aldh3a1;Aldh3b1;Gstm7;Ephx1;Mgst2;Cyp3a13;Gstk1;Gstt2	-1.15642	0.278366	0.739812	1	Cyp1a1;Aldh3a1;Aldh3b1;Ephx1;Gstm7;Mgst2;Cyp3a13;Gstk1	-1.00714	0.483926	0.735869	1	Cyp1b1;Gstt2;Cyp3a13;Cyp1a1;Aldh3a1;Gstm7	-1.38772	0.106897	0.367336	0.998	Cyp1a1;Aldh3a1;Aldh3b1;Gstt2;Gstm7;Ephx1;Mgst2	-0.927686	0.558642	0.989237	1	Gstm7;Mgst2;Aldh3a1;Cyp1a1;Ephx1;Gstm5;Mgst3;Gstk1;Cyp1b1;Gstt2;Gsto1	1.10218	0.317597	1	1	Aldh3a1;Ugt1a6b;Gstp2;Gsto2	-1.18007	0.234317	0.475385	1	Aldh3b1;Ugt1a6b;Cyp2s1;Cyp1b1;Mgst2;Gstp2	1.08527	0.367089	1	1	Cyp2f2;Cyp2s1	-0.992245	0.460674	0.978617	1	Cyp2s1;Cyp2e1;Adh7;Cyp1b1
125	KEGG_PROSTATE_CANCER	1.29343	0.0472973	0.263092	0.979	;Tgfa;Pdgfc;Ccne1;E2f1;Pik3cd;Creb5;Map2k1;Pdgfb;Akt2;Pdgfra;Akt1;E2f2;Trp53;Ikbkg;Pdgfa;Cdk2;Gstp2;Atf4;Hras;Rela;Casp9;Ccne2;Gsk3b;Pik3cb;Lef1;Cdkn1a;Nras	1.14248	0.232323	0.376198	1	;Tgfa;E2f1;Creb5;Ccne1;Pdgfc;Tcf7;E2f2;Map2k1;Ccne2;Pdgfb;Pik3cd;Cdkn1a;Cdk2;Ccnd1;Gstp2;Hsp90aa1;Akt1	0.990737	0.48289	0.558661	1	;Pdgfc;Creb3l1;E2f1;Atf4;Akt2;Ccne1;Casp9;Pik3cd;Pdgfb;Cdk2;E2f2;Foxo1;Gstp2;Erbb2;Hsp90aa1;Hsp90ab1;Hras;Map2k1	1.69576	0	0.0343529	0.33	;Akt2;Pik3cd;E2f2;Pdgfc;Pdgfb;Mtor;Creb5;Pik3cb;Trp53;Map2k1;Ccne1;Crebbp;Ccnd1;E2f1;Sos1;Cdkn1b;Rela;Gsk3b;Mapk3;Creb3l2;Sos2;Tcf7;Akt1;Nfkb1;Mdm2;Bcl2;Ikbkg;Pik3cg;Pik3r1;Ep300;Egfr;Nras;Pdpk1;Pdgfa;Mapk1;E2f3	1.02271	0.486034	0.52197	1	;Lef1;Egfr;Pdgfc;Creb5;Tcf7;Cdkn1b;Bcl2;Hsp90aa1;Ccne1;Pik3cd;Nfkb1	-0.62022	0.994746	1	1	Pik3r5;Fgfr2;Creb3l4;Pdgfc;Pik3cd;Cdkn1b;Igf1	-1.04706	0.364504	0.630485	1	Pdgfrb;Pdgfra;Creb3l1;Igf1;Tcf7;Pik3cg;Fgfr2;Gstp2;Pdgfd;Fgfr1;Pik3r5;Foxo1;Creb3l2	-0.725936	0.890886	1	1	E2f2;Egfr;Ccne2;Ccne1;Ar;Bcl2;Pik3cd;E2f3;Creb5;Fgfr1;Igf1;Creb3l1	-0.994669	0.465804	1	1	Igf1;Pdgfra;Creb3l4;Egf;E2f2;Pik3cd;Pik3r5;Fgfr2;Ikbkg
126	KEGG_STEROID_BIOSYNTHESIS	1.2845	0.167683	0.270664	0.981	;Msmo1;Dhcr7;Cyp27b1	1.46601	0.0697674	0.130532	0.876	;Cyp27b1;Msmo1;Fdft1;Dhcr7;Ebp;Sqle;Sc5d;Cyp51;Hsd17b7	1.83662	0.00519481	0.0126827	0.093		1.56637	0.0336538	0.0602584	0.69		-0.848931	0.656201	0.941554	1	Tm7sf2;Cel;Lipa	0.682135	0.87234	1	1	Soat2	1.0395	0.421471	0.654642	1	Cyp51;Dhcr24;Sqle;Hsd17b7;Fdft1;Sc5d;Msmo1	-0.669025	0.836478	1	1	Soat2	0.689549	0.837398	1	1	Cel;Lipa;Soat1;Fdft1;Dhcr7
127	KEGG_PATHWAYS_IN_CANCER	1.26883	0	0.287018	0.984	;Lamc2;Cebpa;Gli1;Tgfa;Rarb;Ccna1;Ret;Shh;Mmp9;Cdkn2b;Tgfb2;Fzd7;Pgf;Jun;Pparg;Rac3;Ccne1;Fgf12;E2f1;Kit;Ptgs2;Lamb3;Itga2;Pik3cd;Fgf5;Traf4;Birc5;Map2k1;Pdgfb;Bcl2l1;Col4a2;Smad3;Bmp2;Ppard;Axin1;Bmyc;Gm10053;Cks1b;Akt2	1.2929	0	0.24355	0.988	;Ccna1;Lamc2;Pparg;Gli1;Fzd7;Rarb;Fgf5;Traf1;Mmp9;Lama2;Cebpa;Cdkn2b;Tgfb2;Tgfa;Birc5;Shh;E2f1;Jun;Kit;Pgf;Ccne1;Rac3;Cks1b;Tcf7;Gm10053;Runx1;Vegfc;Hhip;E2f2;Ret;Kitl;Map2k1;Fh1;Eloc;Dapk2;Ccne2;Bid;Itga2;Pdgfb;Rac2;Bcl2l1;Bmyc;Casp3;Fgf16;Pik3cd;Smad3;Cdkn1a;Cdk2;Cdk4;Rad51;Bmp2;Ccnd1;Fgf12;Gstp2;Hsp90aa1;Traf3	-1.10777	0.236571	0.655814	1	Prkcb;Egln3;Fgf20;Hgf;Tgfb3;Runx1t1;Rassf5;Wnt5a;Col4a2;Col4a1;Fgf11;Mmp9;Lamc1;Fgf14;Pdgfra;Lamb3;Epas1;Flt3l;Birc3;Lamb2;Lama4;Dapk2;Fzd2;Lama5;Pik3r3;Ccnd1;Ralb;Pld1;Akt3;Lamb1;Tcf7;Fzd4;Ralgds;Cdkn1b;Fzd5;Il6;Plcg2;Jup;Stat3;Bcl2;Nfkb1;Traf3;Tgfbr2;Mmp2;Vegfc;Arnt;Bmp4;Fzd9;Pml;Nfkb2;Hif1a;Fgf2;Itga6;Itga3;Nfkbia;Fzd6;Mdm2;Max;Zbtb16;Apc;Sos2;Msh3;Dapk1;Sufu;Lama3;Arnt2;Cdk6;Pias2;Gli3;Pias1;…	1.84179	0	0.0183613	0.074	;Cebpa;Lamc2;Kit;Traf1;Gli1;Dapk2;Mapk8;Rarb;Jun;Akt2;Smad3;Plcg1;Fgf12;Pik3cd;E2f2;Traf4;Fgf5;Cdkn2b;Rac3;Col4a2;Axin1;Shh;Pparg;Itga2;Ppard;Itgav;Pdgfb;Ccna1;Abl1;Tgfb2;Traf3;Bcl2l1;Axin2;Runx1;Prkcb;Mtor;Dvl1;Fzd7;Pik3cb;Lama2;Tgfb1;Trp53;Pgf;Nfkb2;Fgf11;Map2k1;Stk4;Ccdc6;Cbl;Ccne1;Crebbp;Ccnd1;E2f1;Sos1;Cdkn1b;Rela;Gsk3b;Ptgs2;Mapk3;Kitl;Bax;Lamc1;Dvl2;Cdc42;Fos;Col4a1;Bmp2;Hhip;Sos2;Traf2;St…	1.22941	0.0192308	0.325388	0.995	Wnt5b;;Lef1;Lamc2;Fgf15;Lamb3;Fzd7;Fgf5;Mmp9;Egfr;Runx1;Cebpa;Gli1;Ccna1;Il6;Traf1;Wnt7b;Hgf;Brca2;Tcf7;Prkcb;Wnt2b;Wnt10b;Cdkn1b;Prkca;Ptgs2;Jun;Stk4;Vegfc;Bcl2;Vegfa;Kitl;Hsp90aa1;Lama1;Itga2;Itgav;Nfkb2;Fgf14;Bmyc;Gm10053;Wnt11;Cdk6;Ccne1;Pparg;Pik3cd;Birc5;Fh1;Nfkb1;Msh6;Traf3;Tgfb2;Lama5	-0.832778	0.935764	1	1	Hgf;Fgf7;Pik3r5;Prkcb;Apc2;Max;Cebpa;Wnt4;Fgf2;Fgfr2;Col4a4;Fgf11;Traf4;Wnt11;Il6;Mmp2;Ret;Vegfa;Fzd7;Pik3cd;Rac3;Tgfb1;Fgf1;Mitf;Arnt2	-1.23137	0.043152	0.473145	1	Mmp1b;Pdgfrb;Hgf;Il6;Kit;Col4a6;Mmp2;Nos2;Pdgfra;Bmp2;Cebpa;Itga2;Fgf14;Egln3;Ret;Fgf1;Ralgds;Igf1;Dapk2;Lama2;Tcf7;Lamc2;Cdkn2b;Fgf2;Pik3cg;Fgfr2;Stk36;Gstp2;Arnt2;Tgfbr2;Wnt2b;Fgfr1;Tgfb1;Pik3r5;Apc2;Mitf;Fzd6;Cblb;Fn1;Lama4;Pld1;Lamc1;Max;Lamb1;Fgf11;Fgf18;Foxo1;Wnt9a;Stat1;Col4a2;Col4a1;Flt3;Vegfd;Bcr;Traf1;Csf2ra;Pik3r2	-1.04268	0.402361	1	1	Gli3;Spi1;Fgf12;Met;E2f2;Egfr;Mmp9;Fzd10;Wnt6;Apc2;Il6;Kit;Fgf11;Ccne2;Pparg;Skp2;Mmp2;Ccne1;Rad51;Zbtb16;Col4a6;Prkcg;Stk36;Fzd7;Ar;Prkca;Bid;Traf4;Wnt4;Lama2;Bcl2;Pik3cd;Pias2;Casp3;Dvl3;E2f3;Wnt9b;Fzd9;Pgf;Fgf2;Stk4;Itga2b;Ccdc6	-0.808791	0.919118	1	1	Mmp9;Igf1;Pdgfra;Csf3r;Met;Ctnna3;Gli3;Spi1;Egf;Fgf13;Fzd9;Wnt11;E2f2;Lamc3;Pik3cd;Arnt2;Lama3;Pik3r5;Wnt2b;Fgfr2;Fgf1;Ikbkg;Vegfc;Ptch1;Runx1t1;Pparg;Rac2;Il6;Msh2;Fas;Flt3l;Araf;Plcg2;Fgf9;Arnt;Wnt5b;Wnt5a;Ptgs2;Axin2;Fgf18;Smo;Fgfr3;Traf5;Lama5;Prkcb;Fzd8;Traf6
128	KEGG_MELANOMA	1.25781	0.139785	0.297799	0.985	;Pdgfc;Fgf12;E2f1;Pik3cd;Fgf5;Map2k1;Pdgfb;Akt2;Pdgfra;Fgf16;Akt1;E2f2;Trp53	1.2015	0.17029	0.319989	0.997	;Fgf5;E2f1;Pdgfc;E2f2;Map2k1;Pdgfb;Fgf16;Pik3cd;Cdkn1a;Cdk4;Ccnd1;Fgf12;Akt1	-0.952914	0.527086	0.776483	1	Fgf20;Hgf;Fgf11;Fgf14;Pdgfra;Pdgfd;Pik3r3;Ccnd1;Akt3	1.73926	0.00298507	0.0272153	0.233	;Akt2;Fgf12;Pik3cd;E2f2;Fgf5;Pdgfc;Pdgfb;Pik3cb;Trp53;Fgf11;Map2k1;Ccnd1;E2f1;Mapk3	1.18339	0.170213	0.362179	0.999	;Fgf15;Fgf5;Egfr;Pdgfc;Hgf;Fgf14;Cdk6;Pik3cd	-1.12576	0.267025	0.983415	1	Hgf;Fgf7;Pik3r5;Fgf2;Fgf11;Pdgfc;Pik3cd;Fgf1;Mitf	-1.1754	0.201581	0.470914	1	Pdgfrb;Hgf;Pdgfra;Fgf14;Fgf1;Igf1;Fgf2;Pik3cg;Pdgfd;Fgfr1;Pik3r5;Mitf;Fgf11;Fgf18	-1.19713	0.229371	1	1	Fgf12;Met;E2f2;Egfr;Fgf11	-1.17298	0.232342	0.779262	1	Igf1;Pdgfra;Met;Egf;Fgf13;E2f2;Pik3cd;Pik3r5;Fgf1
129	KEGG_BLADDER_CANCER	1.24814	0.108374	0.307139	0.987	;Mmp9;Pgf;E2f1;Map2k1;Bmyc	1.32215	0.0979021	0.21352	0.983	;Mmp9;E2f1;Pgf;Vegfc;E2f2;Map2k1;Dapk2;Bmyc;Cdkn1a;Cdk4;Ccnd1;Tymp	1.18971	0.17094	0.318677	1	;Fgfr3	1.35145	0.0909091	0.143078	0.978	;Dapk2;E2f2;Trp53;Pgf;Map2k1;Ccnd1;E2f1;Mapk3	1.23375	0.167286	0.324916	0.994	;Mmp9;Egfr;Vegfc;Vegfa;Bmyc	0.593493	0.986607	1	1	Cdh1;Thbs1;Ccnd1;Vegfd;Pgf;Egf;Erbb2;Rassf1	-1.03236	0.411992	0.644437	1	Mmp1b;Mmp2;Dapk2;Vegfd;Pgf;Rb1;Egfr;Erbb2;Mapk3;Dapk1;Thbs1	-0.989931	0.504464	1	1	E2f2;Egfr;Mmp9;Mmp2	-0.945589	0.486891	1	1	Mmp9;Egf;E2f2;Thbs1;Vegfc
130	KEGG_HEDGEHOG_SIGNALING_PATHWAY	1.24708	0.131474	0.303115	0.987	;Gli1;Shh;Rab23	1.12225	0.257329	0.395086	1	;Gli1;Shh;Rab23;Hhip	1.79287	0.00540541	0.0174952	0.15	;Wnt2b;Shh;Wnt7b;Bmp2;Rab23	1.48451	0.0292553	0.08165	0.876	;Gli1;Shh;Fbxw11;Gsk3b;Prkaca;Rab23;Bmp2;Hhip;Csnk1g1;Wnt3;Sufu;Btrc;Gli3	1.33131	0.0921986	0.237388	0.978	Wnt5b;;Gli1;Wnt7b;Rab23;Wnt2b;Wnt10b	1.15611	0.24183	1	1	Wnt7b;Lrp2;Dhh;Wnt6;Wnt7a;Bmp7;Stk36	-0.869552	0.659176	0.870055	1	Bmp7;Bmp2;Stk36;Wnt2b;Gas1;Bmp6	-0.884582	0.636494	1	1	Gli3;Wnt6	-0.897264	0.604915	1	1	Gli3;Wnt11;Bmp7;Gas1;Ihh;Wnt2b;Ptch1;Bmp5;Wnt5b;Wnt5a;Smo
131	KEGG_NON_SMALL_CELL_LUNG_CANCER	1.24484	0.102151	0.301015	0.988	;Tgfa;Rarb;E2f1;Pik3cd;Map2k1	0.937308	0.561265	0.622097	1	;Rarb;Tgfa;E2f1	1.00451	0.433962	0.553178	1	;Rarb	1.68285	0.00940439	0.0341666	0.359	;Rarb;Akt2;Plcg1;Pik3cd;E2f2;Prkcb;Pik3cb;Trp53;Map2k1;Stk4;Ccnd1;E2f1;Sos1;Mapk3	1.04525	0.387665	0.496005	1	;Egfr;Prkcb;Prkca;Stk4;Cdk6;Pik3cd	-0.857482	0.691149	1	1	Pik3r5;Prkcb	-0.540334	0.995984	1	1	Fhit;Pik3cg;Pik3r5;Pik3r2;Rxrb;Rxra;Rb1;Egfr;Erbb2;Mapk3;Akt2;Casp9;Pik3cd;Akt3;Plcg1	-0.58753	0.969101	1	1	E2f2;Egfr;Foxo3;Prkcg;Prkca;Pik3cd;E2f3	-0.871396	0.648148	1	1	Egf;Fhit;E2f2;Pik3cd;Pik3r5;Araf;Plcg2
132	KEGG_NATURAL_KILLER_CELL_MEDIATED_CYTOTOXICITY	1.23508	0.0933333	0.310317	0.99	;Sh2d1b1;Pak1;Rac3;Pik3cd;Map2k1;Vav3;Shc3;Tnfrsf23	1.26403	0.0672269	0.271347	0.994	Sh2d1b1;;Pak1;Rac3;Itgb2l;Shc3;Map2k1;Bid;Rac2;Casp3;Pik3cd;Tnfrsf23	-0.92645	0.580645	0.786202	1	Prkcb;Ptpn6;Lcp2;Tnf;Tnfsf10;Nfat5;Icam1	1.55624	0.0149254	0.0613749	0.72	;Sh2d1b1;Plcg1;Pik3cd;Ppp3r1;Ulbp1;Rac3;Pak1;Prkcb;Pik3cb;Map2k1;Csf2;Vav3;Sos1;Vav2;Mapk3;Shc3;Shc1;Ptpn11;Sos2	-0.865462	0.679124	0.976354	1	Ncr1;Tnfsf10;Lck;Nfatc4;Ptk2b;Nfat5;Pik3r3;Fyn;Nfatc2;Chp1;Ppp3ca;Ifnb1;Mapk3	-1.43457	0.0332717	1	0.983	Nfatc2;Pik3r5;Prkcb;Tnfsf10;Tnf;Pik3cd;Rac3;Pak1;Shc3;Lck;Fas;Ptk2b;Ppp3cb;Casp3	-1.09319	0.298387	0.579667	1	Tnfsf10;Shc4;Ifnar1;Pik3cg;Lck;Lcp2;Ifngr1;Pik3r5;Nfatc4;Ptk2b;Pik3r2	-1.06965	0.385109	1	1	Gzmb;Cd247;Tyrobp;Ptk2b;Ulbp1;Shc3;Prkcg;Fcer1g;Vav2;Prkca;Bid;Pik3cd;Casp3;Nfat5;Prf1;Ppp3cb;Nfatc2;Nfatc4	0.817206	0.777302	1	1	Syk;Shc3;Lcp2;Ulbp1;Nfatc2;Prf1;Vav3;Casp3;Rac3;Pik3cg
133	KEGG_AMINO_SUGAR_AND_NUCLEOTIDE_SUGAR_METABOLISM	1.23223	0.163551	0.309162	0.99	;Gck;Gfpt2;Uap1;Hk2;Gne	0.946117	0.582524	0.611501	1	;Gfpt2;Uap1;Hk2;Uxs1;Pgm3;Gnpnat1;Cmas;Pgm1;Hk1;Nans;Nanp;Ugdh;Ugp2;Gne;Pgm2	1.06729	0.357988	0.459504	1		1.20315	0.182768	0.248429	0.999	;Gck;Gne;Gfpt2;Hk2;Pmm2	1.37986	0.0661765	0.227679	0.959	;Gck;Gfpt2;Uap1;Hk2	1.00906	0.426991	1	1	Nanp;Gne;Gale;Pmm2;Hk1;Cyb5r3;Pgm2;Ugdh;Gfpt2;Pgm3;Npl;Galt;Pgm1;Nagk;Mpi;Gnpda2;Uxs1;Cmas	-0.844699	0.697588	0.892919	1	Npl;Gck;Pmm1;Hexa;Amdhd2;Gnpda2;Hk2	1.51294	0.0477707	0.708642	0.821	Gfpt2;Hk2;Gmppb;Pgm2;Mpi;Fpgt;Amdhd2;Gnpnat1;Gne;Hexb;Renbp	-0.581359	0.978088	1	1	Hk3
134	KEGG_PROXIMAL_TUBULE_BICARBONATE_RECLAMATION	-1.21962	0.254932	1	1	Aqp1;Fxyd2	-1.15569	0.315966	0.715031	1	Aqp1	1.67463	0.0139276	0.0361397	0.385	;Slc38a3	-1.07257	0.364964	0.606877	1	Aqp1;Fxyd2	-1.04462	0.433225	1	1	Aqp1	-1.68956	0.00773694	0.29763	0.337	Aqp1;Slc38a3;Car4;Slc4a4;Atp1b1	-0.89495	0.607619	0.835374	1	Atp1b2;Slc38a3;Car2	1.69126	0.00268817	0.593149	0.325	Atp1a3;Aqp1;Slc4a4	-0.657477	0.885659	1	1	Atp1b2;Atp1a2;Atp1b1;Slc25a10;Atp1b3;Gls
135	KEGG_GLIOMA	1.21586	0.132979	0.329466	0.991	;Tgfa;E2f1;Pik3cd;Map2k1;Pdgfb;Shc3;Akt2;Pdgfra	1.01338	0.415686	0.519699	1	;Tgfa;E2f1;E2f2;Shc3;Map2k1;Pdgfb;Pik3cd;Calm2;Cdkn1a;Cdk4;Ccnd1	0.923047	0.573718	0.655651	1		1.66074	0.00619195	0.0355256	0.423	;Akt2;Plcg1;Pik3cd;E2f2;Pdgfb;Prkcb;Mtor;Pik3cb;Trp53;Map2k1;Ccnd1;E2f1;Sos1;Mapk3;Shc3;Shc1;Sos2	1.16891	0.190265	0.36833	1	;Shc3;Shc4;Egfr;Prkcb;Prkca;Cdk6;Pik3cd	-0.675864	0.958707	1	1	Pik3r5;Prkcb;Camk2a;Pik3cd;Shc3;Igf1	-1.06195	0.33871	0.616806	1	Pdgfrb;Pdgfra;Shc4;Igf1;Camk2a;Pik3cg;Pik3r5	-0.9234	0.578104	1	1	E2f2;Egfr;Shc3;Prkcg;Prkca;Pik3cd;E2f3;Camk2g;Calm3;Igf1;Cdk6	-1.04856	0.359633	0.918549	1	Igf1;Pdgfra;Egf;E2f2;Pik3cd;Pik3r5
136	KEGG_ALLOGRAFT_REJECTION	1.21207	0.254279	0.329758	0.991							-0.958692	0.519481	0.780915	1	Cd80;Tnf;Cd28;Cd40											-1.50393	0.0438931	0.765005	0.913	Cd80;Il2;Tnf;Cd28;Fas	-1.4149	0.0803922	0.299978	0.987	Cd28;Cd80;Il2	-1.5793	0.0170358	0.308854	0.795	Gzmb;Cd80	-0.850682	0.660079	1	1	Gzmb;Fas
137	KEGG_ARGININE_AND_PROLINE_METABOLISM	-1.20803	0.205882	1	1	Otc;Ass1;Aldh4a1;Lap3;Nos3;Maoa;Azin2;Aldh3a2;Aldh2;Sat2	-0.888431	0.608204	0.982399	1	Ass1;Aldh4a1;Nos3;Lap3;Ckb;Aldh2;Azin2;Sat2;Aldh3a2;Maoa	-0.762504	0.817507	0.936817	1	Ass1;Gatm;Lap3;P4ha2;Aldh3a2;Aldh4a1;P4ha1;Sat1;Sat2	-1.76555	0.00632911	0.163382	0.312	Prodh;Ass1;Otc;Ckb;Azin2;Lap3;Aldh2;Aldh3a2;Nos3;Sat2;Aldh4a1	-1.10493	0.333333	1	1	Ass1;P4ha3;Aldh2;Sat1;Gamt;Aldh4a1;P4ha2;Aldh7a1;Lap3;Arg2;P4ha1	-0.805304	0.770221	1	1	P4ha3;Amd2;Arg2;Gamt;Ass1;Aldh1b1	-0.687891	0.94605	1	1	Nos2;P4ha3;Ass1	-1.26519	0.187143	1	1	P4ha3;Arg1;Arg2;Ckm;Azin2	0.70294	0.914163	1	1	Pycr1;Aldh18a1;Azin2;Gls2;Nos2;Odc1;P4ha3
138	KEGG_ABC_TRANSPORTERS	-1.20673	0.239362	1	1	Abcg3;Abca7;Abcg4;Abca5;Abcb1a;Abcc6;Abcb7;Abcb6;Abca6;Abcd4;Abcc3;Abca2	-1.49216	0.0580357	0.522473	0.966	Abcg3;Abca7;Abcg4;Abca9;Abca2;Abcc6;Abca5;Abca1;Abcc1;Abcd1;Abcb1a;Abcb7;Abcd4;Abca6;Abca3	-0.947374	0.52093	0.77195	1	Abcg4;Abca5;Abca13;Abca7;Abcc3;Tap2;Abca3;Tap1;Abca2;Abca6;Abcb4;Abcd1;Abcb1a;Abca4	-0.877684	0.63468	0.726381	1	Abcg3;Abcg4;Abca7;Abcb6;Abcb1a;Abcc6;Abca5;Abcd4;Abcb7	-1.45241	0.0469208	0.465782	0.99	Abcg4;Abca8b;Abcg3;Abca6;Abca9;Abca7;Abca4;Abcc6;Abca1;Abca2;Abca5;Abcd1	-0.789884	0.795019	1	1	Abcd2	-1.98133	0	0.0117874	0.008	Abcg4;Abca9;Abca8b;Abcd2;Abca1;Abcc3;Tap1;Tap2;Abca4;Cftr;Abcg1;Abcc4;Abca3;Abca2;Abcd4	-0.720625	0.797256	1	1	Abcg4;Abca9;Abcc10;Abcb6;Abcc1;Abcb9;Abca5	0.732014	0.850622	1	1	Abcb4;Abcb9;Abcb6;Abcc9;Abca4;Abca1
139	KEGG_PYRUVATE_METABOLISM	1.20361	0.201613	0.338401	0.992	;Haghl;Aldh1b1;Acat3;Pck2;Pkm;Mdh2;Glo1;Dlat	1.01772	0.434783	0.523446	1	;Haghl;Acat3;Glo1;Pck2;Dlat;Mdh2;Aldh1b1;Pkm;Ldhb;Pdha1;Akr1b1;Me1;Dld;Aldh9a1	1.47299	0.0363128	0.0984514	0.865	;Haghl;Aldh1b1;Aldh9a1;Mdh2;Pcx	1.21367	0.173469	0.243393	0.999		1.01975	0.408602	0.521942	1	;Ldhc	-0.41583	1	1	1	Acat3;Aldh1b1;Acyp2;Acss1	-0.675825	0.90303	1	1	Haghl;Ldhb;Me3;Pck2;Aldh3a2;Ldhd	0.672914	0.91018	1	1	Ldhd;Pcx;Acss1;Aldh7a1;Pdha1;Acss2	-0.681157	0.90099	1	1	Me3;Acat3;Ldhb;Acacb;Ldhal6b;Aldh9a1;Me2;Acss2;Aldh2;Aldh7a1;Pdha1;Dlat;Pck2;Me1
140	KEGG_B_CELL_RECEPTOR_SIGNALING_PATHWAY	1.19881	0.14	0.339844	0.992	;Jun;Fcgr2b;Rac3;Pik3cd;Map2k1;Card11;Vav3;Akt2;Pik3ap1	0.839293	0.78355	0.754693	1	;Jun;Rac3;Pik3ap1;Map2k1;Nfkbie;Rac2;Card11;Pik3cd	-0.872056	0.694595	0.835769	1	Prkcb;Ptpn6;Fcgr2b;Nfat5;Lyn;Pik3r3;Akt3;Plcg2;Nfkb1;Ifitm1;Ppp3r1;Nfkbia;Vav2	1.6503	0	0.0375572	0.456	;Pik3ap1;Jun;Akt2;Pik3cd;Ppp3r1;Rac3;Card11;Prkcb;Pik3cb;Map2k1;Vav3;Sos1;Rela;Gsk3b;Vav2;Mapk3;Fos;Sos2;Nfkbib;Akt1;Nfkb1	0.885204	0.713615	0.730179	1	;Prkcb;Malt1;Jun;Card11;Nfkbib;Pik3cd;Nfkb1;Pik3ap1;Nfkbie;Cd79b;Akt2	-1.24649	0.125	1	1	Nfatc2;Pik3r5;Prkcb;Cd79a;Pik3cd;Rac3	0.759272	0.913684	1	1	Ptpn6;Pik3ap1;Cd72;Fos	-0.502254	0.998675	1	1	Cd79a;Vav2;Cd72;Pik3cd;Malt1;Nfat5;Ppp3cb;Nfatc2;Nfatc4;Pik3r5;Nfkb1;Akt3;Sos1;Nfatc1;Sos2;Chp1;Ppp3ca;Grb2;Pik3r2;Nfkbib;Map2k1;Pik3r3	0.792145	0.821862	1	1	Syk;Pik3ap1;Nfatc2;Vav3;Rac3;Pik3cg;Cd79a
141	KEGG_ERBB_SIGNALING_PATHWAY	1.19692	0.140625	0.337729	0.992	;Tgfa;Pak1;Jun;Pik3cd;Eif4ebp1;Map2k1;Rps6kb2;Shc3;Bmyc;Pak4;Akt2	0.911343	0.668161	0.667034	1	;Tgfa;Pak1;Nrg1;Jun;Eif4ebp1;Ereg;Areg;Shc3;Map2k1;Rps6kb2;Hbegf;Bmyc;Pik3cd;Cdkn1a	-0.68671	0.954608	0.922835	1	Prkcb;Elk1;Nrg3;Pik3r3;Akt3;Ereg;Cdkn1b;Plcg2;Gab1;Camk2g;Areg;Nck1;Nrg2;Btc;Map2k4;Sos2;Pik3cg;Cblb;Braf;Camk2b;Pik3ca	1.67912	0.002849	0.0339532	0.366	;Mapk8;Jun;Akt2;Plcg1;Pik3cd;Abl1;Pak4;Pak1;Map2k7;Prkcb;Mtor;Pik3cb;Map2k1;Cbl;Sos1;Nrg1;Ereg;Cdkn1b;Gsk3b;Mapk3;Shc3;Src;Shc1;Sos2;Rps6kb2;Pak2;Abl2;Akt1;Cblb;Crkl;Stat5b;Pik3cg;Pik3r1;Eif4ebp1;Egfr;Ptk2;Nras	1.38438	0.0360825	0.234423	0.958	;Shc3;Shc4;Nrg1;Egfr;Nrg2;Prkcb;Cdkn1b;Prkca;Jun;Bmyc;Pik3cd;Eif4ebp1;Src	-1.03817	0.391466	0.966593	1	Pik3r5;Prkcb;Camk2a;Nrg4;Pik3cd;Pak1;Cdkn1b;Cblb;Shc3;Pak3;Src;Elk1;Btc	-0.828373	0.805243	0.909824	1	Shc4;Gab1;Camk2a;Pik3cg;Btc;Pik3r5;Cblb;Nck2;Pik3r2;Egfr;Erbb2;Mapk3;Akt2;Mapk8;Pik3cd;Nrg4;Akt3;Elk1;Plcg1;Cdkn1b	0.622742	0.982906	1	1	Erbb3;Pak1;Erbb2;Cbl;Pik3r1;Pik3cb;Nck2;Cblb;Gab1;Map2k7;Rps6kb2	-1.52064	0.0225564	0.356896	0.956	Btc;Nrg1;Egf
142	KEGG_UBIQUITIN_MEDIATED_PROTEOLYSIS	1.1965	0.05	0.333436	0.992	;Ube2ql1;Smurf2;Prpf19;Cdc20;Ube2m;Ube2srt;Ube2c;Fzr1;Ube2e1;Smurf1;Mgrn1;Socs1;Ube2i;Ube2g2;Eloc;Ube2o;Det1;Ube2d1;Uba2;Brca1;Ercc8;Ube2g1;Trim32;Ube2n;Fbxw8;Uba1;Cul4b;Anapc1;Ube2q2;Ppil2;Ube2w;Cul1;Fbxw11;Ube2z;Btrc;Ube2l3;Stub1;Elob	1.21038	0.0714286	0.312873	0.997	Ube2ql1;;Socs1;Ube2c;Cdc20;Smurf2;Ube2srt;Det1;Eloc;Ube2n;Nhlrc1;Ube2e2;Ube2g1;Ube2m;Ube2l3;Ube2d1;Ube2g2;Smurf1;Birc3;Skp1;Ube2j2;Cdc34;Ube2e1;Ercc8;Ube2i;Ube2w;Ube2a;Cdc26;Stub1;Ube2q2;Pias4;Elob;Sae1;Cul1;Cul4b;Uba2;Ube2z;Trim32;Ube2k;Anapc10;Cdc23;Anapc13	0.641677	1	0.963093	1		1.73479	0	0.0277332	0.245	;Prpf19;Ube2e1;Smurf2;Smurf1;Mgrn1;Map3k1;Fzr1;Ube2m;Fbxw11;Anapc1;Brca1;Ube2o;Ube3c;Cbl;Fbxw8;Cul7;Uba6;Syvn1;Trip12;Cul4b;Itch;Ube2i;Cblb;Uba1;Uba2;Mdm2;Ppil2;Trim37;Btrc;Ercc8;Ube4b;Pml;Ddb1;Ube3b;Ube2z;Birc6;Socs1;Rhobtb2;Ube4a;Huwe1;Ubr5;Xiap;Ube2h;Ube2q2;Ube2g2;Birc2;Cul3	0.583312	1	0.982916	1	;Cdc20;Ube2e1;Ube2c;Herc4;Prpf19;Anapc1;Brca1;Ube2l3;Herc3;Anapc10;Birc3;Det1;Uba2;Socs1;Eloc;Smurf1;Siah1b;Skp2;Ube2srt;Ube3a;Ube2g1;Ube2d1;Uba6;Birc6;Huwe1;Ube2e2;Ube2g2;Ube2o;Ube2w;Pias2;Nedd4;Ube4a;Nedd4l;Map3k1	-0.612713	1	1	1	Fbxo2;Ube2ql1;Nhlrc1;Prpf19;Socs1;Cblb;Ube2c;Cul7;Pias3;Cdc20;Skp2;Ube2d1;Trim32;Ube2z;Ube2a;Anapc11;Cbl;Ube2d2a;Fancl;Ube2q1;Cul4b;Ube2r2;Cdc26;Ube2e3	0.653111	1	1	1	Ube2c;Cdc20;Brca1	-0.683389	0.952324	1	1	Ube2ql1;Nhlrc1;Skp2;Fbxo2;Mid1;Rhobtb2;Ube4a;Herc1;Pias2;Itch;Siah1b;Herc3;Ube2h;Anapc13	0.918944	0.615222	1	1	Nhlrc1;Brca1;Ube2c
143	KEGG_HYPERTROPHIC_CARDIOMYOPATHY_HCM	-1.19462	0.220443	1	1	Itgb4;Ace;Itga10;Itga1;Itga7;Itga11;Tgfb3;Cacnb2;Dmd;Prkaa2;Itga6;Itga8;Itga3;Cacng8;Il6;Prkab2;Tnf;Slc8a1;Cacna2d1;Lmna;Prkaa1;Itga9;Sgcb	-1.20175	0.226158	0.74574	1	Itgb4;Ace;Itga10;Itga1;Itga7;Slc8a1;Cacng6;Itga3;Itga11;Cacng8	-1.50722	0.0285307	0.194206	0.938	Itga7;Ace;Tgfb3;Itga11;Tnf;Itgb4;Itga1;Dmd;Itga10;Prkaa2;Itga8	1.00047	0.461111	0.495214	1	Itgb3;Itgb8;Emd;Itga11;Itga2;Itgav;Tgfb2;Lama2;Tgfb1;Cacnb1;Itga4	-1.16797	0.238985	0.920341	1	Ace;Itga11;Itgb4;Itga10;Tgfb3;Cacna2d4;Cacnb3;Tgfb1;Itga3;Prkab1;Itga7;Itgb5;Lama2;Cacng6;Dmd	-1.23416	0.156415	1	1	Itgb8;Itga11;Cacnb2;Cacna1c;Tnnt2;Cacna2d1;Tnf;Ttn;Itgb7;Cacnb3;Il6;Tgfb1	-1.48299	0.0321361	0.252176	0.941	Itga10;Itgb5;Il6;Cacna1c;Itga11;Itga7;Itga2;Ttn;Igf1;Itga9;Lama2;Cacnb1;Itga8;Cacna2d1;Cacnb2	-1.02315	0.451007	1	1	Il6;Cacnb4;Itga4;Cacna2d2;Cacna1d;Lama2;Cacna2d1;Prkag2;Itgb3;Itga2b;Igf1;Slc8a1;Ttn;Itgb7;Lmna;Emd;Cacnb3	-1.67772	0.0075188	0.361807	0.64	Sgcd;Igf1;Slc8a1;Prkaa2;Cacna1c;Cacnb2;Itgb7;Itga7;Ace;Itga9;Tnni3;Des;Tpm2;Cacnb4;Cacnb1;Sgcb;Il6
144	KEGG_SNARE_INTERACTIONS_IN_VESICULAR_TRANSPORT	1.19364	0.195833	0.33233	0.993	;Stx1a;Ykt6;Stx1b;Stx2;Snap23;Stx11;Gosr2;Vti1a;Stx6;Stx4a;Stx12	1.39224	0.0838509	0.183971	0.945	;Stx1b;Stx1a;Stx11;Stx12;Snap23;Bnip1;Stx18;Gosr2;Vti1a	1.70806	0	0.0293342	0.312	;Stx1a	1.51113	0.0218978	0.0715607	0.831	;Stx1a;Stx1b;Ykt6	1.1463	0.257235	0.394775	1	;Stx1b	0.450446	1	1	1	Bnip1;Vamp2;Stx3;Vamp5;Vti1b;Vamp8;Vti1a;Stx11;Gosr2;Stx5a;Stx19;Gosr1;Snap47;Snap23;Stx2;Use1;Stx7;Sec22b;Stx4a;Stx16;Stx12;Stx8;Stx6;Stx18;Vamp3;Stx17;Vamp1;Stx1a;Vamp4;Ykt6;Snap29	-1.10081	0.333333	0.583893	1	Vti1a;Use1;Vamp4;Stx19;Stx6;Stx11;Vamp2;Stx4a;Ykt6;Stx5a;Gosr1;Sec22b;Stx16;Stx12;Stx8;Snap23	-0.523068	0.98538	1	1	Vamp1;Stx19;Stx16;Bnip1;Stx1b;Vti1a;Ykt6;Stx4a;Use1	0.751738	0.815789	1	1	Stx19;Stx1b;Gosr1
145	KEGG_BASAL_CELL_CARCINOMA	1.18908	0.180952	0.334847	0.993	;Gli1;Shh;Fzd7	1.13423	0.272085	0.379503	1	;Gli1;Fzd7;Shh;Tcf7;Hhip	1.5787	0.0175953	0.0609949	0.657	;Wnt2b;Shh;Wnt7b;Fzd7;Bmp2;Axin2	1.53913	0.0297297	0.0658897	0.77	;Gli1;Axin1;Shh;Axin2;Dvl1;Fzd7;Trp53;Gsk3b;Dvl2;Bmp2;Hhip;Tcf7;Dvl3;Fzd4	1.38284	0.0488722	0.230513	0.958	Wnt5b;;Lef1;Fzd7;Gli1;Wnt7b;Tcf7;Wnt2b;Wnt10b	0.751134	0.863535	1	1	Wnt7b;Wnt6;Wnt7a;Stk36;Fzd4;Axin2;Fzd9;Lef1;Bmp4;Wnt5a;Apc;Fzd8;Wnt9a	-0.947922	0.538899	0.779455	1	Bmp2;Tcf7;Stk36;Wnt2b;Apc2;Fzd6;Wnt9a;Fzd8;Smo	-1.12926	0.323904	1	1	Gli3;Fzd10;Wnt6;Apc2	-0.778796	0.777778	1	1	Gli3;Fzd9;Wnt11;Wnt2b;Ptch1;Wnt5b;Wnt5a;Axin2;Smo;Fzd8
146	KEGG_STEROID_HORMONE_BIOSYNTHESIS	-1.18406	0.264151	1	1	Cyp1a1;Sult1e1;Hsd17b8;Hsd11b1;Cyp3a13	-1.16846	0.292308	0.791269	1	Sult1e1;Cyp1a1;Hsd17b8	-1.01552	0.461664	0.751505	1	Cyp1b1;Cyp7a1;Hsd11b1;Cyp3a13;Cyp1a1;Hsd17b8	-1.05889	0.414498	0.589403	1	Sult1e1;Cyp1a1;Hsd17b8	0.880891	0.620321	0.723839	1	;Cyp3a13	1.46744	0.0770791	0.843011	0.951	Hsd11b1;Ugt1a6b	0.949358	0.507431	0.757549	1	Cyp1a1;Hsd11b2;Srd5a1;Hsd17b7;Hsd17b2	-0.875032	0.629382	1	1	Hsd11b1;Cyp17a1	0.876777	0.609407	1	1	Cyp11a1
147	KEGG_LINOLEIC_ACID_METABOLISM	1.18303	0.244382	0.339175	0.993	;Pla2g5;Pla2g4a	-0.892809	0.592857	0.993057	1	Pla2g4b;Pla2g6	1.53129	0.0578313	0.0779914	0.764	;Cyp2j13;Pla2g4a	1.2176	0.264192	0.240922	0.998		1.39818	0.117647	0.229917	0.944	;Cyp3a13	1.32462	0.172131	1	1	Pla2g3;Pla2g5;Akr1b8;Pla2g2d;Pla2g4a;Pla2g12a;Pla2g6	-0.62312	0.89881	1	1	Pla2g2d	-0.800659	0.709343	1	1	Pla2g3;Pla2g4b	0.7056	0.827731	1	1	Pla2g2d;Pla2g3;Pla2g6
148	KEGG_GLYCOSYLPHOSPHATIDYLINOSITOL_GPI_ANCHOR_BIOSYNTHESIS	1.1783	0.213178	0.342081	0.993	;Pigw;Pigyl	1.15345	0.26284	0.363852	1	;Pigw	1.77177	0.00296736	0.0182337	0.183	;Pigyl	1.13782	0.27845	0.307348	1		1.15727	0.228296	0.381431	1	;Pigw	0.909246	0.567227	1	1	Pigg;Pigl;Piga;Pigb;Pigo;Pigs;Gpld1;Pigk;Gpaa1;Pigf;Pigx;Dpm2;Pigh;Pigm;Pigq	-0.633207	0.934823	1	1	Pgap1;Pigx;Pigh;Pigv;Pigc;Pigb;Pigg;Pigs;Pign;Pigp;Pigu	1.51605	0.0402299	0.921567	0.814	Pigw;Pign;Pigg;Gpld1;Pigo;Pigx;Pigu	0.819968	0.692964	1	1	Pigw;Pigm;Pgap1
149	KEGG_PYRIMIDINE_METABOLISM	1.17493	0.106061	0.343113	0.993	;Ctps1;Nme1;Polr3h;Polr1e;Nme2;Pnpt1;Uck2;Rrm2;Pold1;Itpa;Polr3a;Pold2;Polr2f;Pnp2;Tk1;Pole4;Tyms;Polr2c;Polr1b;Polr2d;Cad;Polr1a;Polr2e;Pole3;Polr1c;Rrm1;Polr3f;Pola2;Pola1;Txnrd2;Nme4;Uck1;Umps	1.47212	0.0105263	0.131998	0.869	;Rrm2;Nme1;Ctps1;Tk1;Polr1e;Pnp2;Pole2;Nme2;Tyms;Pole4;Pold2;Pola2;Dut;Polr2i;Itpa;Pnpt1;Polr2d;Polr3h;Dtymk;Polr2e;Pold1;Rrm1;Txnrd2;Polr3f;Uck2;Polr3a;Polr1c;Polr2f;Tymp;Cmpk2;Pole3;Nme4;Umps	1.64723	0	0.0390816	0.463	;Nme1;Rrm2;Nt5m;Polr2f;Itpa;Tyms;Ctps1;Tk1;Pold2;Polr1e;Txnrd2;Nme2;Uck2;Pole4;Polr3h;Pole3;Prim1;Rrm1;Pold1;Prim2;Pnpt1;Polr3f;Dhodh;Cad;Polr3b;Pnp2;Polr2c;Polr1c;Dtymk;Nt5c;Polr3k;Polr2e;Polr2l;Umps;Dut;Polr2i;Polr1b;Polr2h;Polr1d;Pola1;Polr1a;Polr2d;Uck1;Polr2g	0.886165	0.702422	0.684483	1	;Cad;Polr1a;Polr3a;Cant1;Polr2a;Pola1;Polr3h;Ctps1	1.07527	0.294118	0.4682	1	;Pole2;Prim1;Polr1e;Ctps1;Polr3a;Rrm2;Polr1a;Pola1;Pnpt1;Prim2;Uck2;Polr1b;Cad;Rrm1;Pold1;Txnrd1;Pole;Nme5;Entpd3;Tyms;Polr2d;Pola2;Pole3;Polr3h;Polr3b;Polr2f;Nme1;Polr3c;Polr1c;Umps;Polr2b;Polr3f	-0.491955	1	1	1	Nme4;Nme5;Cmpk2;Pole2;Dut;Polr2i;Polr2h;Tk1;Upp2;Itpa;Nt5c3;Tyms;Entpd6;Dck;Nme2;Uck2;Ctps2;Polr2l;Cant1	1.5644	0.00613497	0.0884667	0.778	Rrm2;Pole;Tk1;Prim1;Rrm1;Pola1;Tyms;Pole2;Prim2;Entpd1;Umps;Dck;Uprt;Pola2;Pold1;Uck2;Cad;Nme1;Dut;Dtymk;Pole3;Polr1a;Dctd;Pnp2;Pold2;Polr3h;Polr1e	-0.609246	0.985019	1	1	Dctd;Uprt;Cda;Tk1;Rrm2;Prim2;Tyms;Dck;Polr3h;Polr3a;Polr2a;Nt5c2;Nme5;Itpa	1.28762	0.113082	0.921153	0.999	Pole;Dctd;Upp1;Polr3a;Nme4;Tk1;Prim2;Cda;Itpa;Tyms;Polr1a;Rrm2;Txnrd2;Nme1;Entpd4b;Cad;Pole4;Nt5c;Polr3f;Entpd3;Polr3h;Pold1;Nt5c3
150	KEGG_TYROSINE_METABOLISM	-1.17328	0.252825	1	1	Pnmt;Aldh3a1;Aldh3b1	-1.16729	0.282371	0.763526	1	Pnmt;Aldh3a1;Aldh3b1	1.48797	0.0383562	0.090643	0.834	;Aox1;Aoc2;Fah	-1.1297	0.315881	0.68484	1	Pnmt;Aldh3a1;Aldh3b1	1.83061	0.00573066	0.0511069	0.107	;Aox1;Tyrp1;Aoc3	0.927327	0.555556	1	1	Aldh3a1;Hgd	-0.844516	0.683521	0.8855	1	Hgd;Aldh3b1;Hemk1	-0.660864	0.877676	1	1	Hgd	1.651	0.0223124	1	0.641	Dbh;Il4i1;Aldh3b1
151	KEGG_VIBRIO_CHOLERAE_INFECTION	1.16657	0.175141	0.351085	0.993		1.00389	0.457364	0.531915	1	;Atp6v1e2;Sec61a2;Actg1;Atp6v0a4;Arf1;Sec61g;Atp6v1d;Atp6v1b2;Actb;Prkca;Sec61b	1.13084	0.205357	0.380118	1		1.32403	0.0743034	0.159741	0.988	;Plcg1;Prkcb;Slc12a2;Atp6v1e2;Atp6v0a4;Prkaca	0.892654	0.652542	0.730517	1	;Prkcb;Prkca;Slc12a2;Sec61a2	-0.986779	0.480151	1	1	Atp6v0d2;Prkcb	-1.12515	0.251908	0.547594	1	Atp6v0d2;Adcy3;Slc12a2;Cftr;Tjp1;Adcy9;Kcnq1	0.663422	0.954545	1	1	Adcy3;Kdelr3	0.453926	1	1	1	Kdelr3;Slc12a2;Kdelr2;Kdelr1;Atp6v1a;Tjp2;Sec61g;Prkx;Sec61a1;Prkcg;Actb;Atp6v1h;Sec61b
152	KEGG_ANTIGEN_PROCESSING_AND_PRESENTATION	1.16275	0.226562	0.352288	0.993	;Ctss	1.59019	0.0149254	0.0805879	0.629	;Ctss;Ciita;Nfya;Psme2;Hsp90aa1;Nfyc;Tap2;Ctsb;Hspa4	-1.06189	0.369697	0.713243	1	Cd74;Ifi30;Tapbp;Ctss;B2m;Lgmn;Tap2;Tap1;Ctsb;Rfx5;Ciita;Hspa2	1.20535	0.192708	0.248043	0.999	;Tap2;Ctss	1.10286	0.265918	0.43683	1	;Hsp90aa1;Ciita;Rfxap;Tap2	-0.682309	0.883978	1	1	Hspa1a	-0.954343	0.537255	0.778872	1	Tap1;Tap2;Ctsb;Lgmn;Tapbp	0.622433	0.957929	1	1	Ctss;Lgmn;Rfx5;Tap1	0.814042	0.724846	1	1	Cd74;Cd4;Rfx5;Lgmn;Ctss
153	KEGG_HEMATOPOIETIC_CELL_LINEAGE	-1.15938	0.27086	1	1	Cd36;Cd38;Cd14;Il1r1;Cd34;Itga1	1.17359	0.216301	0.348515	0.999	Il1b;;Il1a;Cd44;Kit;Il7r;Itga4;Itgb3;Kitl;Mme;Tfrc;Itga2;Il7;Csf3	-1.38299	0.0813609	0.291665	0.999	Gp1ba;Il1r1;Cd38;Tpo;Cd14;Tnf;Itga1;Gypa;Cd34;Flt3l;Csf1	1.18331	0.208451	0.263103	1	;Il1b;Kit;Itgb3;Il1a;Itga2;Tfrc;Csf3;Il7r;Mme;Csf2;Cd44;Itga4	-1.11487	0.32357	1	1	Cd38;Cd36;Cd34;Kit	-0.850484	0.712454	1	1	Epor;Il11;Gp1ba;Cd44;Tnf;Il6;Thpo;Il6ra	-1.00389	0.432	0.691957	1	Epor;Il6;Kit;Cd14;Itga2;Cd1d1;Cd38;Gp1bb;Cr2;Flt3;Csf2ra;Thpo;Il7;Il4ra;Cd9	-1.17376	0.271329	1	1	Cd3d;Gp1ba;Il1b;Gp9;Il6;Il1r2;Il11;Kit;Itga4;Cd5	-0.929713	0.542533	1	1	Il1r2;Csf3r;Il1b;Thpo;Siglech;Il1a;Gp1ba;Cd19;Cd44;Cd59b;Cd14;Il2ra;Anpep;Il6;Flt3l;Il1r1;Il4ra;Cd37;Cd1d1;Il6ra
154	KEGG_VEGF_SIGNALING_PATHWAY	1.14859	0.146853	0.371379	0.994	;Pla2g5;Pla2g4a;Sh2d2a;Sphk1;Rac3;Ptgs2;Pik3cd;Map2k1	-0.7822	0.798365	0.947845	1	Plcg2;Pla2g4b;Pla2g6;Vegfa;Nfat5;Nos3;Plcg1;Kdr;Pik3r3;Nfatc1;Akt2;Hspb1;Mapk12;Nfatc4;Akt3;Nfatc2	1.03466	0.421642	0.506448	1	;Pla2g4a;Sh2d2a;Rac3;Ptgs2;Pla2g5;Pla2g4b;Akt2;Pla2g3;Casp9;Sphk1;Pik3cd	1.39293	0.0483384	0.118906	0.963	;Akt2;Plcg1;Pik3cd;Ppp3r1;Rac3;Sh2d2a;Mapk11;Prkcb;Pik3cb;Map2k1;Mapkapk2;Ptgs2;Mapk3;Src;Pxn;Cdc42	-0.644079	0.949495	0.974424	1	Hspb1;Nfatc4;Pla2g10;Nfat5;Pik3r3;Nfatc2;Chp1;Ppp3ca;Mapkapk2;Mapk3;Kdr;Casp9;Pla2g6;Mapk12;Pik3r2;Bad;Rac3	-1.04292	0.388087	0.987556	1	Nfatc2;Pik3r5;Prkcb;Vegfa;Pik3cd;Rac3;Pla2g4b	-0.656529	0.98783	1	1	Pik3cg;Pla2g2d;Pik3r5;Nfatc4;Pik3r2;Kdr;Sphk2;Mapk3;Akt2;Pxn;Casp9;Pik3cd;Akt3;Rac3;Nfat5;Plcg1;Pla2g5	-1.13065	0.293194	1	1	Sh2d2a;Mapk13;Prkcg;Pla2g3;Prkca;Pla2g4b;Pik3cd;Nfat5;Src;Ppp3cb;Nfatc2;Nfatc4	-0.760032	0.870968	1	1	Mapk13;Pik3cd;Chp2;Pik3r5;Pla2g4b;Rac2;Pla2g4a;Mapkapk3;Ppp3cb;Plcg2;Sphk1;Ptgs2;Hspb1;Prkcb
155	KEGG_ADIPOCYTOKINE_SIGNALING_PATHWAY	-1.14277	0.298329	1	1	Cd36;Tnfrsf1b;Cpt1b;Prkcq;Acacb;Lepr;Cpt1a;Akt3;Cpt1c;Ppara;Nfkbia;Stat3;Prkaa2;Prkab2;Tnf;Slc2a1;Acsl5;Tnfrsf1a;Camkk1	-1.31298	0.118509	0.671045	1	Cd36;Cpt1b;Tnfrsf1b;Acacb;Prkcq;Camkk1;Lepr;Cpt1a;Irs2;Cpt1c;Ikbkb;Rxra;Nfkbia;Ppara;Akt2;Mtor;Prkab2;Slc2a1;Stat3	-1.10531	0.312417	0.643275	1	Tnf;Cpt1b;Prkaa2;Tnfrsf1b;Pomc;Akt3;Stat3;Acsl3;Nfkb1;Ppara;Acsl5;Nfkbia;Prkab2;Prkaa1;Prkcq;Acacb;Camkk2;Tnfrsf1a;Jak2;Cpt1a;Prkag2	0.953949	0.558074	0.572866	1	Irs1;Mapk8;Akt2;Mtor;Acsl4;Rela;Acsl1;Ptpn11;Nfkbib;Traf2;Adipor2;Akt1;Nfkb1;Jak2;Pck2	-1.09622	0.325065	1	1	Cd36;Lepr;Cpt1c;Tnfrsf1b;Cpt1b;Stat3;Cpt1a;Prkab1;Rxra;Tradd;Ppara;Rxrb;Socs3;Acacb;Prkcq;Prkaa2	-0.535055	0.996289	1	1	Irs1;Tnf;Ppargc1a;Rxra;Akt2;Tnfrsf1a;Adipor2;Akt3;Lepr;Rxrb;Stk11;Camkk2;Nfkbie;Cpt1c;Acacb;Nfkb1	-0.937985	0.592668	0.796987	1	Cpt1b;Acsl6;Socs3;Nfkbie;Lepr;Cpt1c;Cpt1a;Tnfrsf1b;Pck2;Rxrb;Rxra;Tnfrsf1a;Stat3;Akt2;Stk11;Mapk8;Irs2	-0.786996	0.765182	1	1	G6pc2;Irs1	-0.61913	0.966926	1	1	Prkaa2;Ppargc1a;Ikbkg;Irs2;Lepr;Prkcq;Tnfrsf1b;Acacb;Jak2;Prkag2;Mapk9;Adipor2;Nfkb1;Slc2a4;Tnfrsf1a;Ikbkb;Mtor;Socs3;Acsl3;Acsl4;Stat3;Acsl5;Prkab1;Akt3;Stk11;Prkag1
156	KEGG_INSULIN_SIGNALING_PATHWAY	1.13895	0.219512	0.382374	0.994	;Irs1;Gck;Pygm;Pik3cd;Eif4ebp1;Fasn;Map2k1;Rps6kb2;Shc3;Hk2;Akt2;Pde3a;Gys1;Pck2	-0.660547	0.977053	0.998898	1	Insr;Acacb;Prkar1b;Phka2;Prkcz;Socs2;Elk1;Mknk2;Irs2;Inpp5k;Tsc2;Rapgef1;Lipe;Ikbkb;Pik3r3;Rptor;Tsc1;Akt2;Flot2;Mtor;Prkab2;Inpp5d;Akt3;Phkg1;Foxo1;Exoc7	0.997226	0.464286	0.55649	1	;Irs1;Irs2;Pygm;Pde3b;Prkcz;Pygl;Eif4ebp1;Ppp1r3c;Rps6;Hk2;Rps6kb2;Prkar2a;Akt2;Mapk10;Gys1;Pik3cd;Socs2	1.64949	0	0.0368447	0.46	;Irs1;Rapgef1;Gck;Mapk8;Akt2;Pik3cd;Fasn;Fbp1;Pygm;Pde3a;Mtor;Ptprf;Pik3cb;Hk2;Sorbs1;Ppp1r3b;Map2k1;Cbl;Sos1;Gsk3b;Prkaca;Mapk3;Ptpn1;Shc3;Shc1;Phka1;Sos2;Ppp1cb;Rps6kb2;Exoc7;Lipe;Akt1;Pygb;Gys1;Cblb;Pck2;Crkl;Rptor;Hk1	0.868293	0.830882	0.740246	1	;Gck;Shc3;Shc4;Hk2;Irs2;Pck2;Pde3a;Pik3cd;Eif4ebp1;Pde3b;Phka1;Mapk10;Sorbs1;Akt2;Prkar2a;Calm2;Ppp1cc;Eif4e;Socs4;Socs1;Map2k1;Trip10	-1.03966	0.359292	0.97979	1	Ppp1r3c;Pik3r5;Irs1;Phkg1;Pde3b;Fbp1;Sh2b2;Ppargc1a;Pik3cd;Socs1;Cblb;Shc3;Ppp1r3b;Elk1	-1.14255	0.181818	0.52221	1	Pde3a;Ppp1r3c;Shc4;Pygl;Prkar1b;Pik3cg;Socs3;Gck;Pygm;Ppp1r3b;Pik3r5;Cblb;Foxo1;Pck2;Pik3r2;Gys1;Hk2;Lipe;Ppp1r3d;Socs2;Inpp5k;Exoc7;Mapk3;Akt2;Prkacb;Phkb;Sh2b2;Flot1;Mapk8;Irs2;Srebf1;Pik3cd;Insr;Akt3;Pygb;Elk1	0.866434	0.772455	1	1	Ppp1r3b;Pde3b;Hk2;Sh2b2;Mknk1;Rptor;Ppp1r3c;Phka1;Fasn;Cbl;Ppp1r3d;Pik3r1;Pik3cb	-1.06429	0.318868	0.973009	1	Hk3;Pde3b;Prkaa2;Pygl;Prkar2b;Prkar1b;Ppargc1a;Pik3cd;Phka2;Pik3r5;Ppp1r3d;Tsc1;Irs2;Ptprf;Araf;Flot1
157	KEGG_PATHOGENIC_ESCHERICHIA_COLI_INFECTION	1.13805	0.206897	0.378743	0.994	;Tubb2b;Tubb3;Krt18;Tubb6;Tuba8;Tuba1c;Ncl;Hcls1;Tubb4b;Arpc5l;Cttn;Ywhaq;Tuba1a;Tuba1b;Abl1;Cdc42;Actg1;Arpc5;Arpc4;Prkca;Arpc3;Cldn1;Tubb2a;Tubb5	1.70554	0	0.0504239	0.316	;Tuba1c;Tuba8;Tubb2b;Tubb6;Krt18;Cldn1;Tubb3;Tubb4b;Ywhaq;Arpc5l;Hcls1;Tuba1b;Actg1;Tuba1a;Arpc3;Tubb2a;Arpc5;Ncl;Actb;Arpc2;Prkca;Nck1;Cdc42;Ywhaz;Arpc1a;Tubb5;Arpc1b;Arpc4	1.4894	0.0409556	0.0914896	0.832	;Tubal3;Tubb3;Krt18;Tubb4b;Tuba1c;Ncl;Tubb6	1.16599	0.212291	0.277542	1	;Abl1;Tubb2b;Cttn;Cdc42;Hcls1;Cldn1;Ncl	1.25378	0.109756	0.300135	0.991	;Tuba8;Cldn1;Prkca;Ncl;Tuba1c;Tlr4;Tubb2b;Tubb4b;Tuba4a	-0.602003	0.991087	1	1	Was;Tubb4a;Ezr;Krt18	1.16984	0.223404	0.571775	1	Tuba1b;Tuba1c;Tubb4b;Ncl;Tubb6;Actb;Ezr;Tuba4a;Tubb4a;Tubb2a;Tubb5;Tubb2b;Tuba1a;Rock2	0.61	0.984326	1	1	Tubb3	0.805851	0.747899	1	1	Tlr4;Hcls1;Tubb6;Tubb1
158	KEGG_NON_HOMOLOGOUS_END_JOINING	1.13366	0.321127	0.381118	0.994	Fen1;Polm;Xrcc6;Nhej1;Dclre1c;Lig4;Mre11a;Prkdc;Rad50;Xrcc4;Xrcc5	1.23744	0.224586	0.297649	0.995	Fen1;Xrcc6;Xrcc4;Mre11a;Xrcc5;Lig4;Nhej1	1.42105	0.0942029	0.12623	0.925	Fen1;Nhej1;Polm;Xrcc6;Dclre1c;Prkdc	0.605331	0.930435	0.973684	1	Lig4;Prkdc;Polm;Mre11a;Fen1;Dclre1c	1.54122	0.0595855	0.137931	0.702	Fen1;Prkdc;Lig4;Mre11a;Rad50	0.791747	0.734177	1	1	Polm;Rad50;Dclre1c;Fen1;Xrcc6;Prkdc	0.917061	0.579592	0.814154	1	Fen1;Mre11a;Xrcc6	-0.859319	0.6289	1	1	Lig4;Prkdc;Nhej1;Mre11a;Dclre1c	-0.657417	0.871212	1	1	Lig4;Xrcc5;Nhej1;Xrcc6;Rad50
159	KEGG_VIRAL_MYOCARDITIS	1.13149	0.25	0.37993	0.994	;Myh15;Rac3;Gm1123;Gm10053;Sgcg	1.44896	0.0429043	0.140562	0.898	;Myh15;Lama2;Gm1123;Rac3;Gm10053;Itgb2l;Bid;Rac2;Actg1;Casp3;Ccnd1	1.07303	0.344633	0.455678	1	;Sgcg;Rac3;Myh15	1.76313	0.0132979	0.0260265	0.19	;Myh15;Rac3;Abl1;Lama2;Gm1123;Myh9;Ccnd1;Eif4g1;Eif4g2;Dag1;Abl2;Icam1	1.1088	0.263699	0.430741	1	;Myh15;Myh11;Sgcg	-0.640991	0.94291	1	1	Cd80;Rac3;Cd28	1.04417	0.411178	0.667895	1	Myh11;Ccnd1;Actb;Gm1123;Gm10053;Dmd;Cav1;Icam1	-0.977488	0.504386	1	1	Cd80;Abl2;Bid;Lama2;Casp3;Prf1	-1.25693	0.176245	0.635875	1	Sgcd;Itgal
160	KEGG_CALCIUM_SIGNALING_PATHWAY	-1.131	0.266065	1	1	Cd38;Htr2b;Pde1a;Plcg2;Adcy4;Plcb4;Gna14;Pdgfrb;Camk2b;Ptafr;Atp2b4;Plcd3;Plcd4;Ednrb;Phka2;Itpr2;Nos3;Ltb4r2;Plcb2;Atp2b1;Atp2a3;Adora2a;Erbb4;Plcd1;Camk2g;Bst1;Mylk2;Mylk;Tacr2;Ptgfr	-1.35804	0.0638821	0.562842	0.998	Cd38;Chrm1;Pde1a;Plcg2;Htr2b;Adcy4;Plcb4;Gna14;Erbb4;Camk2b;Atp2b4;Atp2a3;Plcd4;Phka2;Slc8a1;Itpr2;Pdgfrb;Plcd3;Nos3;Plcg1;Ednrb;Plcb2;Ltb4r2;Ptafr;Cacna1a;Itpr3	-1.39118	0.0379085	0.311152	0.999	Slc8a3;Prkcb;Cd38;Htr2b;Ptafr;Bdkrb2;Gna14;Ptgfr;Mylk;Plcb4;Pdgfra;P2rx4;Ednrb;Atp2b4;Adora2a;Oxtr;Atp2b1;Bst1;Tacr2;Adcy4;Itpkb;Mylk2;Plcd1;Grin2d;Htr7;Itpr3;Adcy1;Plcg2;P2rx7;Camk2g	-1.2902	0.097629	0.409048	1	Chrm1;Cd38;Plcg2;Htr2b;Adcy4;Pde1a;Plcb4;Gna14;Plcd4;Atp2a3;Mylk2;Ednrb;Plcd3;Plcb2;Camk2b;Ptafr;Adrb2;Phka2;Pdgfra;Slc8a1	-1.01727	0.450119	0.978525	1	Cd38;Pde1a;Pdgfrb;Ednrb;Adora2a;Adcy4;Atp2b4;Gna14;Plcd1;Phka2;Plcd3;Ptk2b;Htr2b;Pdgfra;Chp1;Calm1;Ppp3ca;Calm3;Erbb2;Plcb2;Ptgfr;Gnas;Mylk2	-0.962053	0.521053	1	1	Mylk2;Adcy8;Prkcb;Atp2b4;Adcy2;Cacna1c;Phkg1;Adora2a;Camk2a;Gna15;Pde1b;Tacr3;Pde1c;Cacna1b;Adcy7;Slc8a3	-1.39965	0.0075188	0.298122	0.992	Pdgfrb;Htr2b;Plce1;Pde1b;Tbxa2r;Cacna1c;Adora2a;Nos2;Pdgfra;Adcy2;Grin2a;Ednra;Ednrb;Avpr1a;P2rx6;Adra1b;Atp2a3;Gna14;F2r;Grin2d;Adcy3;Camk2a;Itpkb;Chrm3;Cacna1b;Grin1;Cd38;Adcy8	1.05775	0.310127	1	1	Drd1;Adcy1;Adora2b;Erbb3;Pde1c;Plcd4;Tnnc2;Atp2b2;Adcy3;F2r;Trpc1;Grin2d;P2rx7;Phka1;Cacna1g;Erbb2;Pdgfra	-1.53788	0.00714286	0.379429	0.939	Plcb2;Ptger3;Cacna1g;Pdgfra;Slc25a31;Slc8a1;Atp2b3;Gna15;Cacna1c;Nos1;Atp2b4;Adora2b;Cacna1h;Itpka;Ednra;Adcy3;Htr2c;Chp2;Phka2;Avpr1a;Atp2b2;Atp2a3;Itpr3;Ptgfr;Tnnc2;Gna14;Plce1;Plcd4;Pde1a;Ppp3cb;Trpc1;Plcg2;Camk4;Cacna1d
161	KEGG_SULFUR_METABOLISM	-1.1238	0.350498	1	1	Sult1e1;Chst12	-1.20401	0.280467	0.773055	1	Sult1e1	0.866149	0.621749	0.733723	1	Sult5a1	-1.37101	0.15619	0.366095	0.998	Sult1e1;Chst12	-0.945158	0.569444	1	1	Chst12;Suox	-0.749117	0.763209	1	1	Sult5a1;Chst11;Papss1	-1.19312	0.275728	0.460872	1	Chst13;Sult5a1;Chst11;Papss2	0.900849	0.575221	1	1	Chst11;Sult5a1	1.18914	0.309013	1	1	Sult5a1;Chst11;Suox;Bpnt1
162	KEGG_TYPE_II_DIABETES_MELLITUS	1.11803	0.284585	0.398537	0.995	Irs1;Gck;Pik3cd;Mafa;Prkcd;Hk2	-0.947158	0.53869	1	1	Insr;Prkcz;Socs2;Cacna1a;Irs2;Ikbkb;Pik3r3;Mtor;Prkce	-0.861404	0.658647	0.841444	1	Insr;Tnf	1.35429	0.0918367	0.142215	0.978	Irs1;Gck;Mapk8;Mafa;Pik3cd;Mtor;Pik3cb;Hk2;Cacna1a;Mapk3;Prkcd	-0.641087	0.917963	0.963512	1	Insr;Socs2;Prkcz;Pik3r3;Mapk3;Prkce;Pik3r2	-1.25661	0.150259	1	1	Pik3r5;Irs1;Cacna1c;Tnf;Cacna1b;Pik3cd;Socs1;Prkce	-1.16549	0.211679	0.486031	1	Cacna1c;Pik3cg;Socs3;Gck;Cacna1b;Pik3r5;Pik3r2;Cacna1e;Hk2;Prkcd;Socs2;Mapk3;Mapk8;Irs2;Prkce;Pik3cd;Insr	0.762674	0.779605	1	1	Hk2;Mafa;Cacna1g;Cacna1c;Pik3r1;Pik3cb;Tnf	-1.06064	0.362919	0.96234	1	Cacna1g;Hk3;Cacna1c;Pik3cd;Pik3r5;Irs2;Cacna1d
163	KEGG_ARRHYTHMOGENIC_RIGHT_VENTRICULAR_CARDIOMYOPATHY_ARVC	1.11453	0.275676	0.399831	0.995	;Pkp2;Cdh2;Itga4;Actn2;Itga2;Itgb3;Itgb8;Actn4;Gja1;Emd	-0.959612	0.536451	1	1	Itgb4;Itga10;Actn3;Itga1;Itga7;Slc8a1;Jup;Cacng6;Itga3;Itga11;Cacng8	1.12072	0.242236	0.387544	1	;Sgcg;Itga4;Actn2;Cdh2;Cacna2d4;Pkp2;Cacng8;Cacnb2;Slc8a1;Cacnb1;Itga2	1.65959	0.00262467	0.0350426	0.428	;Dsp;Pkp2;Itgb3;Itgb8;Emd;Itga11;Cdh2;Gja1;Itga2;Itgav;Actn2;Actn4;Lama2;Cacnb1;Itga4	1.32481	0.0538462	0.2409	0.981	;Lef1;Actn2;Sgcg;Pkp2;Dsp;Slc8a1;Cdh2;Tcf7;Itgb8;Itga4;Itga2;Itgav	-0.90921	0.609712	1	1	Itgb8;Itga11;Cacnb2;Cacna1c;Cacna2d1;Itgb7;Cacnb3	-1.48079	0.018797	0.244447	0.944	Itga10;Itgb5;Cacna1c;Itga11;Itga7;Itga2;Dsc2;Itga9;Lama2;Tcf7;Cacnb1;Itga8;Cacna2d1;Cacnb2;Dsp;Cacna2d4;Sgcd;Actn3;Dag1;Cacnb3	-0.962537	0.548523	1	1	Cacnb4;Itga4;Cacna2d2;Actn1;Cacna1d;Lama2;Cacna2d1;Itgb3;Itga2b;Slc8a1;Itgb7;Lmna;Emd;Cacnb3;Itgb4;Pkp2;Itga3;Itgav	-1.53032	0.0383142	0.363916	0.945	Sgcd;Slc8a1;Ctnna3;Cacna1c;Cacnb2;Itgb7;Itga7;Itga9;Des;Cacnb4;Cacnb1;Sgcb;Dsg2;Cacna1d;Itgb4;Dsp;Itgb5
164	KEGG_LONG_TERM_POTENTIATION	1.11112	0.260417	0.400065	0.995	;Camk4;Grm1;Adcy1;Map2k1;Rps6ka1	-0.704398	0.885201	0.982648	1	Plcb4;Camk2b;Itpr2;Plcb2;Itpr3;Camk2g;Crebbp;Plcb3;Rps6ka6;Ep300;Grin2d;Rps6ka2;Plcb1	0.931413	0.591772	0.644469	1		1.50526	0.024024	0.0728065	0.841	;Camk4;Ppp3r1;Prkcb;Rps6ka6;Rapgef3;Rps6ka1;Map2k1;Crebbp;Prkaca;Mapk3;Plcb3;Ppp1cb	1.12223	0.246964	0.414254	1	;Camk4;Itpr1;Prkcb;Prkca;Rps6ka6	-1.22415	0.157143	0.926761	1	Rps6ka6;Adcy8;Prkcb;Cacna1c;Camk2a;Ppp1r1a	-0.980545	0.460317	0.727603	1	Ppp1r1a;Cacna1c;Grin2a;Grin2d;Camk2a;Grin1;Adcy8	1.30833	0.123016	1	0.992	Rps6ka6;Adcy1;Gria2	-1.61233	0.018622	0.305005	0.825	Plcb2;Cacna1c;Ppp1r1a;Chp2;Itpr3;Araf;Ppp3cb;Camk4
165	KEGG_N_GLYCAN_BIOSYNTHESIS	-1.11066	0.334174	1	1	Man1c1;St6gal1;Mgat1;Man1a;Alg10b;Mgat5b;Alg6;Man1b1;Man1a2	-1.16294	0.256983	0.747288	1	Man1c1;St6gal1;Mgat5b;Mgat1;Man2a2;Man1a	-1.22309	0.174242	0.499731	1	Man1c1;Mgat5b;Alg10b;St6gal1;Mgat4a;Man1a2;Alg11;Mgat1;Mgat4b;Ganab;Man1b1;Alg6	-1.1277	0.288889	0.654503	1	Man1c1;Mgat1;Alg6;Mgat5;Rpn2;Dpm3;Alg5;Man1b1;Rft1;Ddost;Dpagt1;Stt3a;Alg1;Man1a;Alg2;Dolpp1;Alg8;Dad1	-0.978986	0.498701	0.963237	1	Man1c1;St6gal1;Mgat5b;Man1b1;Ddost;Dpm3;Rpn2;Mgat5;Mgat1;Mgat4b;Man1a;Ganab;Man2a2;B4galt2;Man2a1;B4galt3;Man1a2;B4galt1;Mgat2;Dad1;Alg5;Alg11	-0.506516	1	1	1	Mgat3	-1.32189	0.108317	0.363198	1	Mgat3;Man1a;St6gal1;Mgat5;Man2a2;B4galt3;Alg12;Man1c1;Mgat4b;Alg11;Man2a1;Fut8;Mogs;Tusc3;Alg2;B4galt1;Ganab;Man1b1;Rft1;Alg1	0.70679	0.915493	1	1	Alg11;B4galt3;Alg2;Alg13;Mgat4a;Dpm1;Tusc3;Mogs	0.696594	0.915984	1	1	Alg13;Alg3;Mgat4a;Mgat3;B4galt2;Mgat5;Stt3a;Rpn1;Man1c1;Stt3b;Alg2;Alg5;Dad1;Alg12
166	KEGG_FOCAL_ADHESION	-1.10816	0.286316	1	1	Col1a2;Itgb4;Col3a1;Vwf;Col1a1;Tnxb;Itga10;Col6a1;Hgf;Flt4;Dock1;Pdgfrb;Itga1;Col11a2;Vegfd;Pdgfd;Tln2;Itga7;Actn3;Elk1;Lamb2;Itga11;Vegfa;Pik3r3;Akt3;Col5a1;Lama3;Fn1;Thbs3;Mylk2;Lama5;Lamc1;Mylk;Kdr	-1.22325	0.116092	0.742743	1	Itgb4;Vwf;Col1a2;Tnxb;Col3a1;Itga10;Col11a2;Col6a1;Dock1;Flt4;Actn3;Tln2;Itga1;Hgf;Vegfa;Fn1;Itga7;Vegfd;Lamb2;Pdgfrb;Elk1;Flnb;Lama3;Pdgfd;Itga3;Flna	-1.62323	0	0.122112	0.646	Itga7;Prkcb;Col3a1;Vwf;Hgf;Itga11;Col4a2;Itgb4;Col4a1;Dock1;Itga1;Col1a2;Mylk;Lamc1;Itga10;Flt4;Pdgfra;Tln2;Lamb3;Rasgrf1;Elk1;Col5a2;Pdgfd;Col5a1;Itga8;Col6a1;Birc3;Lamb2;Kdr;Lama4;Col6a2;Lama5;Pik3r3;Ccnd1;Mylk2;Col1a1;Akt3;Lamb1	1.4821	0.00892857	0.0819181	0.879	;Lamc2;Tnc;Reln;Itgb3;Rapgef1;Mapk8;Itgb8;Jun;Akt2;Pik3cd;Itga11;Ccnd2;Rac3;Col4a2;Pdgfc;Itga2;Itgav;Pdgfb;Zyx;Actn2;Parvb;Flna;Pak4;Actn4;Pak1;Prkcb;Pik3cb;Lama2;Pgf;Map2k1;Vav3;Ccnd1;Sos1;Itga4;Gsk3b;Tln1;Vav2;Mapk3;Vasp;Shc3;Src;Pxn;Lamc1;Cdc42;Shc1;Col4a1;Itga8;Sos2;Ppp1cb;Myl9;Pak2;Vegfc;Akt1;Vcl;Mylk	-1.01069	0.455654	0.945486	1	Col1a2;Col3a1;Itga11;Vwf;Col1a1;Pdgfrb;Itgb4;Flt4;Itga10;Pdgfd;Dock1;Myl9;Vtn;Pgf;Col11a2;Tln2;Lamb2;Thbs3;Pdgfra;Col4a2;Pdgfb;Col4a1;Pik3r3;Fyn;Elk1;Vegfb;Erbb2;Itga3;Mapk3;Kdr;Itga7;Itgb5;Ctnnb1;Cav1;Mylk2	-1.10307	0.243478	0.996036	1	Hgf;Mylk2;Itgb8;Pik3r5;Itga11;Prkcb;Comp;Col6a1;Col6a2;Col1a1;Spp1;Col1a2;Col4a4;Pdgfc;Itgb7;Col5a1;Col3a1;Vegfa;Pik3cd;Rac3;Pak1;Col6a3;Shc3;Pak3;Igf1;Src;Col5a3;Thbs2;Elk1;Rap1a;Vegfb	-1.73548	0	0.0616732	0.234	Ibsp;Itga10;Pdgfrb;Itgb5;Hgf;Col6a3;Col1a1;Col4a6;Spp1;Vwf;Itga11;Col11a1;Col1a2;Col5a3;Pdgfra;Thbs3;Shc4;Itga7;Comp;Itga2;Igf1;Itga9;Thbs2;Lama2;Col3a1;Lamc2;Col5a1;Itga8;Pik3cg;Pdgfd;Col6a2;Col6a1;Pik3r5;Flt1;Fn1;Lama4;Col11a2;Lamc1;Lamb1;Vtn;Col4a2;Col4a1;Reln;Vegfd;Actn3;Pik3r2	-0.986421	0.49656	1	1	Col6a3;Col6a1;Tnn;Met;Egfr;Itga4;Col5a1;Col6a2;Chad;Thbs3;Shc3;Col11a2;Col4a6;Prkcg;Vav2;Prkca;Actn1;Lama2;Bcl2;Pik3cd;Src;Col1a2;Pgf;Itgb3;Itga2b;Mylpf;Igf1;Diaph1	0.913791	0.67957	1	1	Col5a3;Col6a3;Lama1;Shc3;Pdgfc;Lamb1;Itga4;Pgf;Flnc;Vav3;Ccnd1;Lamc1;Col4a2;Rac3;Lama4;Pik3cg;Col11a2;Src;Lamc2;Chad;Col5a1;Vav2;Col4a1;Mylk3;Col6a6
167	KEGG_DRUG_METABOLISM_CYTOCHROME_P450	-1.10801	0.332386	0.998911	1	Aldh3a1;Fmo5;Aldh3b1;Gstm7;Mgst2;Cyp3a13;Maoa;Gstk1;Fmo4;Gstt2	1.06109	0.378917	0.480989	1	;Aox1;Gstt2	1.28248	0.134518	0.223314	0.994	;Aox1;Gsto2;Gstm4	-1.09715	0.333333	0.632174	1	Aldh3a1;Aldh3b1;Gstt2;Fmo5;Gstm7;Mgst2;Fmo4	1.07187	0.371795	0.468259	1	;Aox1;Gsto2;Cyp3a13	-0.912242	0.56036	1	1	Adh1;Aldh1a3;Fmo1;Gsta3;Fmo3	-1.25921	0.170874	0.455189	1	Fmo1;Aldh3b1;Ugt1a6b;Mgst2;Gstp2;Fmo2;Fmo3;Fmo5;Mgst1;Gstt2;Aox1	-0.732276	0.807519	1	1	Gsta3;Fmo4;Gsto1;Gsto2;Mgst2	-0.81191	0.722736	1	1	Aox1;Cyp2e1;Adh7
168	KEGG_GLUTATHIONE_METABOLISM	-1.10657	0.331177	0.96412	1	Gpx3;Ggt5;Gstm7;Ggt1;Mgst2;Lap3;Oplah;Gstk1;Gstt2	-0.790805	0.770745	0.948751	1	Gpx3;Ggt5;Ggt1;Gstm7;Lap3;Mgst2	1.11315	0.283582	0.395218	1	;Gsto2;Gstm4;Rrm2;Odc1;Srm	-1.06208	0.383117	0.605299	1	Gpx3;Gstt2;Ggt5;Ggt1;Gstm7;Mgst2;Lap3	-1.05671	0.389488	1	1	Gpx3;Gstm7;Mgst2;Gpx7;Ggt1;Gpx4;Ggt7;Gstm5;Idh2;Mgst3;Gstk1;Lap3;Gstt2;Gsto1;Ggt5;Gstp2	-0.709094	0.918626	1	1	Ggt1;Gsta3;Idh2	-1.05549	0.368015	0.617398	1	Ggt5;Ggt7;Oplah;Mgst2;Gstp2	0.714494	0.917526	1	1	Ggt1;Ggt5;Ggt7;Rrm2b;Gpx6;G6pdx;Srm;Idh2;Oplah;Gpx7;Gstm5	-0.754205	0.836299	1	1	Gpx6;Gpx3;Anpep
169	KEGG_PEROXISOME	-1.1043	0.317102	0.934895	1	Crot;Pex11g;Paox;Ephx2;Cat;Sod2;Pipox;Phyh;Pxmp2;Ech1;Gstk1;Pecr;Pxmp4;Abcd4;Mlycd;Amacr;Pex12;Acaa1a;Hmgcl;Pmvk;Ehhadh;Acsl5;Mpv17	-0.833087	0.759021	1	1	Crot;Paox;Pex11g;Ephx2;Cat;Acox2;Abcd1;Pxmp2;Gstk1;Abcd4;Acaa1a;Phyh;Amacr;Mlycd;Ech1;Pxmp4	0.903455	0.673077	0.688974	1	;Slc27a2	-1.12239	0.285298	0.63455	1	Crot;Ephx2;Pex11g;Paox;Cat;Phyh;Ech1;Pipox;Pxmp2;Acox2;Gstk1;Mlycd;Amacr;Pecr;Pxmp4;Hmgcl;Abcd4;Pex11a;Pex16;Pmvk;Acaa1a;Decr2;Acsl5;Mpv17;Nudt12;Pex3;Pex7;Pex12	-1.20105	0.207241	0.874123	1	Paox;Pex11g;Crot;Phyh;Ech1;Acox2;Amacr;Prdx5;Abcd1;Cat;Idh2;Gstk1;Abcd4;Pxmp4;Mvk;Pxmp2;Acox3;Hsd17b4;Pex6;Hmgcl;Pex7;Far2;Acox1;Scp2;Mlycd;Nudt19;Dhrs4;Acaa1a;Decr2;Pmvk	-0.995483	0.467652	0.995833	1	Abcd2;Eci3;Ephx2;Idh2	-1.21721	0.159136	0.462145	1	Acox2;Nos2;Abcd2;Acsl6;Eci3;Ephx2;Acox3;Phyh;Abcd4;Pex11a;Acox1;Pex6;Crot;Prdx5;Hmgcl;Pex16;Acaa1a;Ech1;Hsd17b4;Pex10	0.543283	1	1	1	Nudt12;Paox;Ehhadh;Pecr;Pex1;Acsl1;Pex11g;Ddo;Pex12;Idh2;Abcd3;Crot;Amacr;Mlycd;Pex6;Mvk;Acsl4;Nudt19;Far1;Acaa1a;Far2	-0.385515	1	1	1	Ephx2;Xdh;Eci3;Pex16;Pex12;Pex5;Far2;Mlycd;Pmvk;Pex6;Phyh;Decr2;Pex11b;Pex26;Pex7;Pex3;Idh2;Acsl3;Acsl4;Pxmp4;Acsl5;Acaa1a
170	KEGG_BASAL_TRANSCRIPTION_FACTORS	1.09282	0.291498	0.426266	0.999		1.15958	0.226837	0.358826	0.999	;Taf13;Taf7l;Gtf2f2;Taf9;Gtf2e2;Tbpl1;Gtf2h2;Taf10;Gtf2h3;Gtf2a1;Gtf2b;Taf5;Taf6;Gtf2h1;Gtf2f1	1.66064	0.0174927	0.0389541	0.421		1.47968	0.0389294	0.0820892	0.879	;Taf5l	1.33234	0.0616883	0.241433	0.977	;Taf5;Taf4b;Gtf2ird1;Taf5l;Gtf2h3;Gtf2h2;Gtf2h1;Gtf2e1;Tbp;Gtf2a1;Gtf2f2	0.632857	0.955128	1	1	Taf9;Taf4b;Ston1;Gtf2f1;Taf1;Gtf2h3;Gtf2e1;Taf12;Gtf2e2;Gtf2h2;Tbp;Taf5l;Taf9b;Taf2;Gtf2a1;Taf6;Gtf2h1;Tbpl1;Taf6l;Taf5;Taf7;Gtf2ird1;Gtf2b;Taf10;Taf13;Taf11;Gtf2f2;Gtf2i	1.12533	0.283058	0.520828	1	Ston1;Taf9;Taf4b;Taf9b;Taf5l;Gtf2h1;Taf10;Gtf2f1;Gtf2h3;Gtf2b;Taf12	0.592499	0.960227	1	1	Ston1;Taf5;Gtf2h2;Taf9b;Taf5l;Tbp;Taf12	0.546848	0.978587	1	1	Taf4b;Taf5;Ston1;Taf5l;Taf11;Taf6l
171	KEGG_NEUROTROPHIN_SIGNALING_PATHWAY	1.08096	0.284211	0.442055	0.999	;Irs1;Jun;Camk4;Pik3cd;Bdnf;Map2k1;Rps6ka4;Shc3;Prkcd;Rps6ka1;Akt2;Nfkbib;Csk;Arhgdia;Akt1;Irak1;Trp53;Ywhah;Irak2;Map2k7;Nfkbie;Mapkapk2;Atf4;Ywhaq;Mapk8;Hras;Rela;Arhgdib;Gsk3b;Bax;Pik3cb;Shc4;Nras;Sh2b1;Rac1	0.872886	0.756098	0.718024	1	;Irs1;Bdnf;Jun;Ripk2;Irak2;Shc3;Map2k1;Nfkbie;Camk4;Ywhaq;Arhgdib;Rps6ka1;Prkcd;Pik3cd;Ywhah;Calm2	0.785627	0.969163	0.842497	1	;Irs1;Irs2	1.99547	0	0.00542492	0.013	;Irs1;Rapgef1;Mapk8;Jun;Akt2;Plcg1;Pik3cd;Camk4;Rps6ka4;Map3k1;Abl1;Mapk11;Irak2;Map2k7;Rps6ka6;Pik3cb;Trp53;Rps6ka1;Map2k1;Mapkapk2;Sos1;Rela;Gsk3b;Sh2b1;Arhgdia;Mapk3;Shc3;Map3k5;Bax;Csk;Cdc42;Prkcd;Shc1;Irak1;Ptpn11;Sos2;Nfkbib;Bdnf;Akt1;Nfkb1	1.05521	0.354331	0.488211	1	;Shc3;Shc4;Camk4;Bdnf;Map3k5;Jun;Irs2;Bcl2;Rps6ka6;Nfkbib;Pik3cd;Nfkb1;Irak3;Mapk10;Rps6ka1;Nfkbie;Akt2;Ywhah;Atf4;Calm2;Irak2;Prkcd	-1.01094	0.446847	1	1	Rps6ka6;Pik3r5;Ntf5;Irs1;Camk2a;Map3k5;Sh2b2;Pik3cd;Bdnf	-0.606208	1	1	1	Shc4;Gab1;Ntf5;Camk2a;Pik3cg;Nfkbie;Pik3r5;Irak2;Bdnf;Pik3r2;Rps6ka1;Rps6ka2;Map3k5;Prkcd;Mapk3;Akt2;Sh2b2;Maged1;Mapk8;Irs2;Pik3cd;Rps6ka3;Akt3;Plcg1;Traf6;Mapk11;Shc1;Rap1b;Irak4;Zfp110;Rap1a;Mapk7;Mapk9;Pik3ca;Sh2b1;Nfkb1;Camk2g	0.561519	0.994444	1	1	Rps6ka6;Sh2b2	-0.78061	0.890335	1	1	Bdnf;Ngf;Mapk13;Trp73;Pik3cd;Ntf3;Pik3r5;Irs2;Plcg2;Camk4;Ntrk2;Traf6;Crkl;Kidins220;Map3k5;Pik3cb;Mapk9;Camk2g;Prkcd;Jun;Nfkb1;Map2k7;Abl1;Arhgdib;Irak1;Sh2b3;Ikbkb;Rps6ka3;Sh2b1
172	KEGG_TRYPTOPHAN_METABOLISM	-1.07194	0.389716	1	1	Cyp1a1;Kynu;Cat;Maoa;Aldh3a2;Aldh2;Il4i1;Haao;Kmo	-0.790848	0.722802	0.964476	1	Cyp1a1;Cat;Aldh2;Aldh3a2;Maoa;Haao	-1.24346	0.190994	0.487103	1	Cyp1b1;Haao;Kynu;Ido1;Cyp1a1;Il4i1;Kmo;Aldh3a2	-0.983683	0.478632	0.651343	1	Cyp1a1;Cat;Kmo;Il4i1;Aldh2;Aldh3a2;Kynu	-0.9297	0.565154	1	1	Aldh2;Cyp1a1;Ido1;Kynu;Aldh7a1;Cat;Cyp1b1;Afmid;Echs1	-0.864776	0.658088	1	1	Aadat;Ogdhl;Acat3;Aldh1b1	1.30217	0.130612	0.3551	1	Ddc;Cyp1a1;Ido1;Acat3;Aadat;Maob	1.20359	0.230539	1	0.999	Ido1;Aox1;Il4i1;Ehhadh;Wars2	1.10011	0.313978	1	1	Il4i1;Inmt;Afmid
173	KEGG_PARKINSONS_DISEASE	1.06955	0.299065	0.458124	1	;Gm10053;Slc25a4;Ube2g2;Cyc1;Ndufab1;Ndufv2;Ndufs5;Ube2g1;Sdhb;Casp3;Uchl1;Ndufb9;Casp9;Ndufa6;Uba1;Vdac1;Cox8a;Atp5mc3;Ppid;Ndufb8;Cox7b;Uqcr11;Uqcrh;Vdac2;Slc25a5;Uqcr10;Ube2l3;Uqcrc1;Ndufs6;Ndufs4;Atp5f1d;Atp5pf;Ndufv1;Ndufb6;Ube2j2;Ndufs2;Cox6b1;Atp5f1c;Ndufa5;Atp5f1b;Ndufs3;Cox7a2;Sdha;Ndufs1;Cox6a1	1.87613	0	0.0225622	0.073	;Gm10053;Slc25a4;Sdhb;Uqcrh;Ndufa6;Ndufs5;Vdac1;Casp3;Slc25a5;Uchl1;Ndufv2;Ube2g1;Ndufab1;Ppid;Cyc1;Ube2l3;Atp5pf;Vdac2;Ube2g2;Ndufb8;Park7;Ndufs4;Ndufs2;Atp5f1c;Cox7b;Uqcr11;Ube2j2;Ndufs3;Atp5mc3;Ndufs8;Cox7a2l;Atp5f1b;Atp5f1d;Ndufa5;Ndufb9;Atp5pb;Uqcrfs1;Ndufv3;Sdhc;Vdac3;Ndufb7;Uqcr10;Cox7a2;Ndufa4;Atp5f1a;Casp9;Uqcrc1;Sdhd;Ndufa9;Ndufs1;Ndufb6;Cox5a;Cox8a;Ndufb3;Atp5po;Ndufv1;Ndufs6;Ndufb4;Co…	1.61552	0	0.0479592	0.542	;Gm10053;Slc25a5;Uqcrh;Ndufa6;Ndufb9;Casp9;Uqcr10;Cox6b1;Cox8a;Ube2g2;Ndufab1;Ndufa2;Atp5mc3;Cyc1;Uqcr11;Ndufa3;Ndufb8;Uchl1;Vdac2;Htra2;Ndufv2;Ndufs5;Slc25a4;Atp5f1d;Uqcrc1;Ndufs6;Cox6a1;Ube2j2;Ndufv1;Atp5pf;Ndufb6;Cox7a2;Uqcrfs1;Uqcrq;Atp5f1c;Atp5mc2;Ndufb2;Cox5b;Atp5f1b;Ndufa5;Ndufs3;Ndufc2;Ndufs2;Uqcrb;Vdac3;Ndufs7;Sdha;Ndufb10;Sdhb;Ndufb3;Ndufs4;Atp5f1a;Uba1;Atp5pb;Ndufb7;Vdac1;Cox7a2l;Cox5a…	0.807957	0.876866	0.806245	1		-0.932619	0.607013	1	1	Sncaip;Cox7a1;Lrrk2;Ndufa8;Uba7;Pink1;Ube2l6;Casp9;Uqcrq;Uchl1;Ndufa2;Ndufb1;Ndufa3;Ndufb2;Uqcr11;Snca;Ndufb10;Ndufa4;Cox5b;Ndufb7;Atp5f1e;Cox7b;Cox6c;Ndufa1;Ndufb4;Ndufs7;Cox7c;Cox4i1;Cox7a2;Atp5po;Sdhc;Ubb;Uqcrc2	0.59193	0.997696	1	1	Ndufa4l2;Slc6a3;Slc18a1	-1.03536	0.384181	0.644494	1	Ndufa4l2;Cox4i2;Cox6b2;Snca;Sncaip;Gpr37	0.707962	0.972826	1	1	Gpr37;Cox6b2;Casp9;Slc18a2	-0.518085	1	1	1	Slc25a31;Snca;Slc18a2;Lrrk2;Uba7;Sncaip;Cox4i2
174	KEGG_ETHER_LIPID_METABOLISM	-1.06907	0.406548	0.988513	1	Enpp2;Pla2g4b;Pla2g6;Plpp3;Plpp1	-1.25444	0.204969	0.797956	1	Enpp2;Pla2g4b;Pla2g6;Plpp3;Plpp1	1.1394	0.268817	0.375928	1	;Pla2g7;Pla2g4a	-1.32225	0.157804	0.401498	1	Enpp2;Pla2g4b;Plpp1;Plpp3;Pla2g6	-1.03144	0.422799	1	1	Enpp2;Lpcat2;Pld1;Pla2g10;Pafah1b3;Pla2g6	0.918792	0.565574	1	1	Pla2g3;Plpp1;Enpp6;Pla2g5;Pla2g2d;Pla2g4a;Pla2g12a;Pafah2;Pla2g6;Pld1	-1.24838	0.182857	0.470598	1	Plpp3;Enpp6;Pla2g2d;Enpp2;Pld1;Lpcat2;Pla2g7	-0.687278	0.85208	1	1	Pla2g3;Enpp6;Plpp2;Pla2g4b;Pafah1b3;Lpcat4;Pafah1b1	-0.898895	0.573643	1	1	Pla2g7;Enpp6;Pla2g4b;Chpt1;Pla2g4a
175	KEGG_TYPE_I_DIABETES_MELLITUS	1.06896	0.397143	0.454145	1	;Il1a	1.51255	0.0668258	0.114125	0.803	Il1b;;Il1a	-1.06043	0.401681	0.697392	1	Cd80;Gad1;Tnf;Cd28	1.5072	0.0814196	0.0728031	0.838	;Il1b;Il1a	1.38495	0.111688	0.240253	0.956	;Il1b;Hspd1	-1.39211	0.0924855	0.80136	0.996	Cd80;Il2;Ptprn;Tnf;Cd28;Fas	-1.08067	0.380855	0.594609	1	Cd28;Ptprn;Cd80;Cpe;Il2	-1.7171	0	0.080158	0.165	Gzmb;Il1b;Cd80	-1.05861	0.408015	0.926165	1	Gzmb;Il1b;Il1a;Fas
176	KEGG_LONG_TERM_DEPRESSION	-1.0622	0.394437	0.977562	1	Gucy1a1;Gucy1b1;Pla2g4b;Plcb4;Pla2g6;Itpr2;Plcb2;Gnaz;Lyn	-1.27902	0.149441	0.749275	1	Gucy1a1;Pla2g4b;Plcb4;Pla2g6;Gucy1b1;Itpr2;Gnaz;Plcb2;Prkg1;Cacna1a;Itpr3	1.06261	0.337461	0.463439	1	;Gucy1a2;Pla2g4a	-1.10301	0.306376	0.649195	1	Gucy1a1;Gucy1b1;Pla2g4b;Plcb4;Pla2g6;Plcb2	-0.741737	0.849727	0.98356	1	Gucy1a1;Gucy1b1;Gucy1a2;Pla2g10;Gnai2;Mapk3;Plcb2;Pla2g6;Gnas;Igf1r;Plcb4	0.888812	0.637363	1	1	Gucy1a1;Pla2g3;Grid2;Gucy1b1;Prkcg	-1.21829	0.162791	0.468029	1	Gucy1a1;Prkg1;Gnao1;Igf1;Pla2g2d;Gria3	0.711654	0.913495	1	1	Gria2;Prkg1	-1.61299	0.0133843	0.348084	0.825	Plcb2;Igf1;Nos1;Gucy1a1;Pla2g4b;Itpr3;Pla2g4a;Araf
177	KEGG_GLYCOLYSIS_GLUCONEOGENESIS	1.04575	0.378995	0.490788	1	;Gck;Bpgm;Hk2;Aldh1b1;Pgam1;Eno1b;Pck2	1.11048	0.265455	0.409782	1	;Pgam1;Bpgm;Hk2;Eno1b;Pck2;Dlat;Pgk1;Tpi1;Aldh1b1;Pkm;Ldhb;Pgm1;Aldoa;Pdha1;Hk1	1.30344	0.0830769	0.208839	0.987	;Eno3;Aldh1b1;Bpgm;Aldh9a1;Hk2;Eno1b;Tpi1	1.13022	0.263305	0.3122	1	;Gck;Pgam1;Fbp1;Hk2	1.04551	0.369048	0.50162	1	;Gck;Ldhc;Hk2;Pck2;Bpgm	0.916563	0.558887	1	1	Aldh3a1;Aldoc;Galm	-1.32634	0.112224	0.362839	1	Eno2;Aldh3b1;Aldoc;Gck;Ldhb;Pgam2;Pck2;Pfkl;Hk2;Pfkp;Aldh3a2;Bpgm;Pfkm	0.826956	0.737201	1	1	Aldoc;Hk2;Pgam2;Aldh3b1;Pgm2;Acss1;Adh7;Pfkm;Aldh7a1;Pdha1;Adh5;Acss2	-0.77543	0.797774	1	1	Hk3;Adh7;Bpgm;Ldhb;Pgam2;Ldhal6b;Eno2;Aldoc
178	KEGG_LYSINE_DEGRADATION	1.04276	0.38009	0.490063	1	;Dlst;Aldh1b1;Suv39h1;Suv39h2;Acat3	0.871531	0.66436	0.713121	1	;Acat3;Suv39h2;Suv39h1	1.43851	0.0263158	0.11907	0.906	;Aldh1b1;Aadat;Suv39h1;Aldh9a1;Dot1l;Hadh;Gcdh;Dlst;Acat3;Suv39h2	1.27686	0.140704	0.191853	0.994	;Dlst;Ogdh;Setd7;Aadat;Setd2;Kmt5a;Nsd1;Nsd2	0.799979	0.780876	0.840262	1	;Plod2;Dot1l;Suv39h2;Suv39h1;Nsd2;Aldh1b1;Setd7;Dlst;Setd2	-0.812045	0.782383	1	1	Aadat;Ogdhl;Acat3;Setd1b;Aldh1b1;Ehmt2;Setd7;Hadh;Suv39h2;Aasdhppt	1.16111	0.229958	0.535476	1	Suv39h2;Aass;Kmt5a;Acat3;Nsd2;Setd7;Aadat;Suv39h1;Setdb2	1.05525	0.389776	1	1	Bbox1;Suv39h2;Ehhadh;Setdb2;Setd1b;Nsd1	0.65746	0.939785	1	1	Aass;Pipox;Dot1l;Suv39h2;Plod1;Hadha;Aasdhppt;Ehhadh
179	KEGG_TASTE_TRANSDUCTION	1.0405	0.408497	0.488969	1	;Tas1r3	-1.48978	0.0458136	0.399705	0.968	Scnn1b;Pde1a;Adcy4;Gnb3;Plcb2;Cacna1a;Itpr3	1.78188	0.00465116	0.0188429	0.165	;Tas1r3;Cacna1a	1.16267	0.243499	0.279628	1	;Tas1r3;Cacna1a;Prkaca;Gnb1	1.05956	0.367232	0.48598	1	;Tas2r120;Tas1r3	-1.05126	0.408163	1	1	Adcy8;Cacna1b;Kcnb1;Tas1r3;Adcy6;Scnn1a	-0.797809	0.729783	0.949782	1	Cacna1b;Adcy8;Trpm5;Itpr3;Adcy6;Prkacb;Pde1a	-1.0818	0.396825	1	1	Adcy8;Tas2r135;Tas2r126;Trpm5;Tas1r3	-1.60765	0.0235935	0.282364	0.833	Plcb2;Asic2
180	KEGG_PHOSPHATIDYLINOSITOL_SIGNALING_SYSTEM	-1.03702	0.424674	1	1	Plcg2;Plcb4;Pik3c2b;Plcd3;Plcd4;Itpr2;Dgke;Plcb2;Impa2;Pik3r3;Dgki;Inpp5j;Plcd1;Inpp5k	-1.19612	0.209549	0.731722	1	Plcg2;Plcb4;Pik3c2b;Plcd4;Itpr2;Dgke;Plcd3;Plcg1;Plcb2;Itpr3;Inpp4b;Pik3c2a;Pikfyve;Inpp5k;Pik3r3;Pi4ka;Plcb3;Dgka;Synj1;Plcd1;Impa2;Inpp5j;Inpp5d;Plcb1	-1.00025	0.466197	0.735808	1	Prkcb;Pik3c2b;Dgki;Plcb4;Inpp5j;Itpkb;Pik3r3;Plcd1;Pik3c2a;Itpr3;Plcg2;Pikfyve;Dgkg;Synj1;Synj2	1.17947	0.160377	0.265737	1	;Pip5k1a;Plcg1;Pik3cd;Inppl1;Dgkd;Prkcb;Ippk;Synj2;Pik3cb;Pi4ka	-0.596777	0.983182	0.976806	1	Pik3c2b;Plcd1;Plcd3;Inpp5d;Pik3r3;Calm1;Calm3;Plcb2;Impa2;Dgka;Plcd4;Plcb4;Pik3r2;Pip4k2b;Pip5k1c;Inpp5k;Inppl1;Inpp4a;Itpkb;Cds2;Dgkz	-0.841107	0.753153	1	1	Pik3r5;Prkcb;Dgkb;Impa2;Pik3cd;Inppl1;Pip4k2b;Itpkb;Pi4kb	-1.20245	0.172277	0.448041	1	Plce1;Pik3cg;Itpkb;Pik3r5;Pik3c2b;Inpp4b;Dgka;Pik3r2;Dgkd;Dgkh;Synj2;Itpr3;Inpp5k;Pip4k2c;Itpr2;Pik3c3;Pip5k1b;Plcb4;Plcd3;Plcd1;Pik3cd;Plcg1;Dgke;Plcb3;Dgkq;Pik3ca;Inpp5e	0.664688	0.988372	1	1	Plcd4;Inpp4b;Inpp4a;Inpp5e;Pik3r1;Pik3cb;Pip5k1a;Dgke;Inppl1;Pik3c2a;Plcd3;Inpp1;Plcg1;Synj1;Pip4k2a;Plce1;Inpp5d;Impa1;Plcg2	-1.39488	0.0566038	0.567292	0.999	Plcb2;Itpka;Pik3cd;Pik3r5;Pik3c2b;Itpr3;Plce1;Plcd4;Plcg2;Dgkb;Dgkg;Cds1;Prkcb
181	KEGG_AMYOTROPHIC_LATERAL_SCLEROSIS_ALS	1.03659	0.388889	0.49027	1	;Tomm40;Bcl2l1;Gm10053;Nefh;Trp53;Casp3;Bid;Daxx;Casp9;Map2k3;Bax;Tomm40l;Rac1	1.01504	0.431973	0.522821	1	;Gm10053;Nefh;Tomm40;Bid;Bcl2l1;Casp3;Map2k3;Trp53;Rac1	1.08299	0.338509	0.4423	1	;Nefh;Tomm40	1.33924	0.103627	0.150045	0.981	;Ppp3r1;Mapk11;Bcl2l1;Apaf1;Trp53;Map3k5;Bax	-0.679722	0.905687	0.999266	1	Map2k6;Tnfrsf1b;Ccs;Casp1;Cat;Chp1;Ppp3ca;Casp9;Mapk12;Bad	-0.793937	0.785714	1	1	Map2k6;Tnf;Map3k5;Grin1;Ppp3cb;Casp3;Tnfrsf1a	0.574667	0.993576	1	1	Nefl;Nos1	1.26252	0.165517	1	0.996	Gria2;Slc1a2;Casp9;Grin2d;Casp1;Chp2;Tnf;Als2;Tomm40;Tnfrsf1b;Nos1;Mapk11	-0.881507	0.64564	1	1	Nefl;Nos1;Nefh;Mapk13;Chp2;Map2k6;Ppp3cb
182	KEGG_PRIMARY_BILE_ACID_BIOSYNTHESIS	1.03257	0.405612	0.492007	1		0.959386	0.519608	0.598969	1		-0.982365	0.503509	0.760534	1	Cyp7a1;Cyp27a1;Hsd3b7;Ch25h	1.11094	0.343685	0.33374	1		-1.11417	0.341625	1	1	Cyp39a1;Cyp27a1;Hsd3b7;Acox2;Amacr	-1.2424	0.231499	1	1	Cyp7b1;Cyp46a1	-1.59314	0.0214425	0.153916	0.689	Acox2;Cyp7b1;Cyp46a1;Hsd3b7;Cyp27a1;Cyp39a1	1.04931	0.444186	1	1	Cyp7b1;Cyp27a1;Amacr;Cyp39a1	-0.877938	0.617021	1	1	Cyp7b1;Cyp39a1;Ch25h
183	KEGG_SELENOAMINO_ACID_METABOLISM	-1.03254	0.417256	1	1	Ggt5;Ggt1;Ahcyl2	-0.811821	0.715611	0.993971	1	Ggt5;Ggt1;Ahcyl2	-0.976207	0.478673	0.758312	1	Ggt5;Ahcyl2;Ggt1	-0.891752	0.594737	0.740982	1	Ggt5;Ggt1	0.654526	0.935976	0.957927	1	Mars2;Trmt11;Mat2a;Cbs;Papss2;Ahcy;Scly	-0.729299	0.831094	1	1	Ggt1;Cbs	-1.43925	0.0717131	0.27606	0.979	Ggt5;Cth;Ggt7;Hemk1	0.898695	0.608696	1	1	Ggt1;Ggt5;Ggt7;Mettl2	0.741334	0.819149	1	1	Ggt1;Mars2;Mettl6;Trmt11;Bud23;Sephs1
184	KEGG_BUTANOATE_METABOLISM	1.03246	0.431734	0.486917	1		-0.71823	0.821326	0.98092	1	Aldh5a1;Oxct2a;Aldh2;Abat;Aldh3a2	1.32046	0.117479	0.196854	0.982	;Aldh1b1;Bdh1;Oxct2a;Aldh9a1;Hadh	1.56591	0.0214286	0.0591996	0.692	;Hmgcs1;Acsm3	-1.34801	0.113506	0.757157	1	Acsm3;Acsm5;Aldh2;Aldh5a1;Abat;Aldh7a1;Acads	0.746128	0.826281	1	1	Acsm3;Gad2	1.17738	0.24948	0.621274	1	Gad2;Bdh1;Acat3;Hmgcs1;Oxct1;Aacs;Akr1b8;L2hgdh;Ehhadh	-0.412783	0.993631	0.996512	1	Aldh3a2;Hmgcs1;Aacs;Bdh1;Hadha;Hmgcl	-1.04968	0.402194	0.934916	1	L2hgdh;Acat3;Bdh1;Hmgcs2;Abat;Aacs;Aldh9a1;Oxct1;Echs1;Aldh2;Aldh7a1;Pdha1;Acads
185	KEGG_AXON_GUIDANCE	-1.02963	0.439211	0.990539	1	Sema6a;Ablim2;Efnb3;Epha1;Ablim1;Ephb1;Sema3e;Rhod;Sema4c;Nfat5;Sema3b;Efnb2;Sema3d;Robo3;Efnb1;Plxnb3;Ntn4;Epha4;Sema4a;Sema6c;Gnai1;Fes;Plxnb1;Ephb4;Dpysl2;Efna1;Nfatc1	-1.25305	0.133253	0.75608	1	Sema6a;Efnb3;Ablim2;Sema4c;Ablim1;Plxnb3;Nfat5;Ephb1;Sema4a;Plxnb1;Efnb2;Plxna3;Sema6c;Efnb1;Sema3e;Ephb4;Robo3;Sema4g;Rhod;Sema3b;Ntn4;Fes;Sema3d;Efna5;Epha4;Efna1;Gnai1;Nfatc1;Sema4d;Sema3f;Sema6b;Nfatc4;Dpysl2;Met;Nfatc2;Plxnb2	-0.919296	0.620558	0.785313	1	Ablim2;Unc5c;Ephb1;Sema6a;Ablim1;Rhod;Sema3d;Robo1;Nfat5;Sema4c;Sema6d;Efnb2;Epha4;Efnb3;Ntn1;Efnb1;Sema4a;Dpysl2;Rock2;Nck1;Srgap1;Plxnb3;Sema4d;Unc5a;Ppp3r1;Sema4f;Rgs3	1.13135	0.2	0.313237	1	Slit2;Cxcr4;Limk1;Epha5;Sema3g;Ephb3;Ppp3r1;Epha7;Rac3;Abl1;Pak4;Pak1;Sema6d;Plxna2;Robo1;Plxna1;Gsk3b;Srgap2;Ablim3;Mapk3;Rnd1	-1.54557	0.00351288	0.340432	0.902	Sema3g;Sema6a;Efnb3;Efna1;Sema6c;Ephb1;Ablim1;Sema4g;Unc5c;Ntn4;Rhod;Sema6b;Plxnb3;Sema4c;Efnb2;Sema3b;Cxcr4;Efna3;Nfatc4;Plxnb1;Efna4;Nfat5;Fyn;Epha4;Srgap3;Nfatc2;Chp1;Sema4f;Ppp3ca;Ephb4;Gnai2;Rgs3;Mapk3;Dpysl2;Fes	-1.57213	0.00176678	0.512691	0.76	Nfatc2;Unc5c;Ngef;Efnb3;Epha1;Sema4d;Sema4g;Efna2;Unc5b;Epha3;Lrrc4c;Sema6c;Efna4;Sema4b;Robo2;Ephb6;Sema4c;Rac3;Sema7a;Ablim2;Robo1;Cxcr4;Efnb1;Pak1	-1.4939	0.00614754	0.245208	0.93	Cxcr4;Ephb1;Sema3g;Lrrc4c;Slit3;Efna1;Sema4g;Efna3;Sema6d;Sema6c;Unc5c;Ephb6;Sema7a;Sema6a;Sema4c;Unc5b;Epha7;Sema3f;Nrp1;Plxnb1;Ablim1;Sema3d;Rgs3;Ntn1;Rasa1;Robo2;Nfatc4;Sema6b;Nck2;Rhod;Efna5;Efna4;Efnb1;Epha1	-0.876941	0.697674	1	1	Robo2;Met;Sema3e;Efna2;Efnb3;Epha7;Sema4b;Robo1;Plxna3;Rhod;Efna3;Epha3;Epha1;Nfat5;Ablim2;Sema4d;Ppp3cb;Nfatc2;Nfatc4	-1.14659	0.215385	0.817171	1	Sema5b;Met;Unc5c;Epha5;Sema4d;Sema3d;Plxna3;Sema3e;Efna5;L1cam;Ntn4;Ngef;Sema3g;Chp2
186	KEGG_ENDOCYTOSIS	1.02712	0.423077	0.491146	1	;Adrb1;Cxcr4;Ret;Agap2;Psd4;Smurf2;Kit;Dnajc6;Tfrc;Grk6;Sh3gl1;Pdgfra;Vps37c;Vps37b;Pip5k1a;Smurf1;Rab11fip1;Acap3;Ldlr;Hgs;Pard3;Rab5c;Arfgap1;Acap1;Stam	-0.646903	0.991706	0.981514	1	Arap2;Asap3;Dnm3;Erbb4;Fgfr3;Ehd2;Ehd3;Prkcz;Iqsec1;Chmp4c;Dnm1;Iqsec2;Pikfyve;Pard6a;Ap2a2	1.22777	0.0904255	0.278004	0.999	;Acap1;Adrb1;Ret;Agap2;Pard6g;Cxcr4;Fgfr3;Vps37d;Rab11fip1	1.39552	0.00865801	0.118277	0.962	;Kit;Adrb1;Cxcr4;Pip5k1a;Vps37c;Rab11fip4;Rab11fip1;Smurf2;Agap2;Dnajc6;Smurf1;Tfrc;Rab5c;Sh3gl1;Ap2b1;Arap3;Cbl;Ldlr;Acap3;Rab5b;Epn1;Chmp4b;Src;Cdc42;Ehd4;Arfgap1;Cltc;Arrb2;Vps37b;Itch;Ap2a1;Rbsn;Fgfr4;Pikfyve;Asap1;F2r;Epn2;Psd3;Cblb;Dnm2;Mdm2;Pip5k1c;Asap2;Pard6g;Arap1;Stam;Grk6;Pip4k2b;Egfr;Git1;Rab11fip3	-0.904814	0.678652	0.981764	1	Kit;Pard6g;Asap3;Arrb1;Ehd3;Cxcr4;Ehd2;Grk5;Prkcz;Pld1;Ap2a2;Pdgfra;Acap1;Vps37d;Chmp2a;Ret;Dab2;Git2;Kdr;Dnajc6;Psd;Mvb12a;Hspa2;Arap1;Arrb2;Arap3;Vps28;Mvb12b;Agap2;Iqsec2;Rab11a;Igf1r;Psd4;Mdm2;Ap2m1;Pld2;Ldlrap1;Arfgap3;Rab5b;Rab11b;Pip4k2b;Sh3glb2;Chmp1b	-0.756181	0.969125	1	1	Dnm1;Grk3;Hspa1a;Fgfr2;Ret;Iqsec2;Pard6b;Cxcr4;Rab5c;Epn1;Vps37d;Cblb;Src;Pip4k2b;Sh3kbp1;Chmp4b;Rab5b;Mvb12b;Pard6g;Igf1r;Psd;Rab11fip2;Pip5k1b;Cbl;Arap2;Rab11fip5;Iqsec1;Ehd2;Acap3;Chmp5;Arap1;Rab4a;Pard6a;Smap2;Dab2;Asap3;Egfr;Hras;Sh3glb1;Git2;Psd4;Stam;Pip5k1a;Grk2;Ldlrap1;Asap2	-1.09349	0.251908	0.586654	1	Kit;Cxcr4;Pdgfra;Ret;F2r;Vps37d;Fgfr2;Arap2;Asap3;Arrb1;Psd2;Flt1;Cblb;Rab5c;Pld1;Psd;Arfgap3;Rab5b;Arap3;Rab11fip5;Wwp1;Sh3gl3;Git2;Asap2;Grk3;Rab11fip2;Egfr;Kdr;Pld2;Nedd4;Chmp4b;Rab31;Pip5k1b;Cltc;Iqsec1;Hspa2;Epn2;Arap1;Smap2;Mvb12b;Ldlrap1;Adrb3;Vps4b;Vps45;Rab5a;Sh3glb2	-0.774404	0.872832	1	1	Il2rb;Met;Egfr;Kit;Acap1;Rab5c;Iqsec2;Pikfyve;Rab11fip4;Vps37d	-1.02763	0.369838	0.944683	1	Cxcr2;Pdgfra;Met;Dnm1;Il2rb;Egf;Pard6b;Il2ra;Fgfr2;Epn3;Dnajc6;Arap1;Grk3;Vps37d;Hspa1a;Pard3;Asap3;Eea1;Psd2
187	KEGG_EPITHELIAL_CELL_SIGNALING_IN_HELICOBACTER_PYLORI_INFECTION	1.02212	0.413333	0.49478	1	;Pak1;Jun;Jam2	0.822505	0.817708	0.774884	1	;Pak1;Jun;Atp6v1e2	0.999025	0.44086	0.559052	1	;Pak1	1.563	0.0119048	0.0595056	0.701	;Mapk8;Jun;Plcg1;Jam2;Mapk11;Pak1;Atp6v1e2;Atp6v0a4;Rela;F11r;Src;Csk;Cdc42;Ptpn11	0.907204	0.656522	0.70897	1	;Egfr;Jun;Nfkb1;Src;Map3k14;Mapk10;Git1;Atp6v0a2;Casp3;Atp6v1e2;Hbegf;Ptpn11;Atp6v1b2;Atp6v1c1;Nfkbia	-0.827114	0.765918	1	1	Atp6v0d2;Ccl5;Pak1;Src;Csk	-0.682896	0.95098	1	1	Atp6v0d2;Ccl5	-1.1196	0.316076	1	1	Met;Egfr;Ccl5;Mapk13	-1.05925	0.353153	0.945148	1	Cxcr2;Met;Mapk13;Ikbkg;Map3k14;Plcg2;Atp6v0a1;Tcirg1;Ptprz1;Map2k4
188	KEGG_CARDIAC_MUSCLE_CONTRACTION	1.02151	0.394231	0.490349	1		1.05103	0.377551	0.478534	1	;Atp1b1;Uqcrh;Tpm4;Tpm2;Cyc1;Cox7b;Uqcr11;Tpm1;Cox7a2l;Uqcrfs1;Uqcr10;Tpm3-rs7;Cox7a2;Uqcrc1;Cox5a;Cox8a;Cox6b1;Uqcrq;Uqcrb	1.40605	0.0590164	0.133121	0.941	;Cacna2d4;Cacng8;Cacnb2;Slc8a1;Cacnb1;Tpm2;Uqcrh;Uqcr10;Cox6b1;Cox8a;Cyc1;Uqcr11;Uqcrc1;Atp2a2;Cox6a1;Cox7a2;Uqcrfs1;Uqcrq;Cox5b	1.2718	0.111413	0.195402	0.994		0.792902	0.82963	0.842463	1	;Slc8a1	-1.16493	0.255083	0.958936	1	Cacnb2;Cacna1c;Tnnt2;Cacna2d1;Cacnb3;Atp1b1;Uqcrh;Atp1a1;Cacnb1;Cox6c;Cox7b;Cox8a;Cox7a2	-1.21665	0.170498	0.455261	1	Cox4i2;Cacna1c;Cox6b2;Atp1b2;Cacnb1;Cacna2d1;Cacnb2;Cacna2d4;Cox7a1	0.723004	0.924	1	1	Atp1a3;Cox6b2;Slc9a6;Cacna1c	-1.20558	0.203008	0.746443	1	Slc8a1;Cacna1c;Cacnb2;Tnni3;Tpm2;Cacnb4;Cacnb1;Atp1b2;Cacna1d;Atp1a2;Atp1b1;Cox4i2
189	KEGG_PURINE_METABOLISM	-1.01672	0.450273	1	1	Gucy1a1;Npr1;Entpd1;Pde1a;Gucy1b1;Fhit;Pde2a;Adcy4;Ak7;Pde6g;Pde6b	-0.89991	0.650775	0.996821	1	Npr1;Gucy1a1;Entpd1;Pde1a;Pde2a;Adcy4;Fhit;Gucy1b1;Nt5m	1.17277	0.127451	0.336447	1	;Gucy1a2;Pde1c;Nme1;Impdh2;Pde4a;Pfas;Pde3b;Rrm2;Nt5m;Polr2f;Pde10a;Atic;Itpa;Pold2;Polr1e;Paics;Nme2;Pole4;Impdh1;Adk;Adcy7;Polr3h;Ak2;Pole3;Prim1;Prps1;Rrm1;Pold1;Prim2;Pnpt1;Polr3f;Dguok;Polr3b;Pde3a;Pde7a;Pnp2;Polr2c;Polr1c;Aprt;Nt5c;Polr3k;Polr2e;Ak4;Hprt1;Polr2l;Prps2;Ppat;Ampd2	-0.994096	0.4663	0.674343	1	Gucy1a1;Entpd1;Gucy1b1;Npr1;Adcy4;Pde1a;Nt5m;Pde2a;Nme5	-1.03782	0.420091	1	1	Npr1;Pde1a;Pde6g;Gucy1a1;Entpd1;Pde2a;Gucy1b1;Adcy4;Ak5;Fhit;Pde4b;Gucy1a2	-1.05388	0.330373	1	1	Enpp1;Adcy8;Nme4;Adcy2;Pde3b;Pde1b;Pde1c;Pde7b;Ak5;Pde6g;Adcy7;Nme5;Ak1;Gucy1a2;Atic;Adcy9;Pole2;Enpp3;Adcy6;Polr2i;Polr2h;Papss1;Npr1;Itpa;Nt5c3;Prune1;Pfas;Adprm;Gda;Xdh;Entpd6;Pde2a;Pde8b;Dck;Adcy3;Nme2;Prps2	0.955258	0.592357	0.767677	1	Adcy1;Rrm2;Pole;Prim1;Rrm1;Ada;Pola1;Adk;Ak5;Pole2;Pde6h;Prim2;Entpd1;Dck;Pola2;Pold1;Prps1;Pfas;Adcy7;Impdh2;Nme1;Atic	1.21771	0.11465	1	0.999	Fhit;Adcy1;Pde3b;Pde1c;Entpd2;Pole2;Enpp1;Adcy3;Pde4a;Enpp3;Atic;Pola1;Gda;Prune1;Adprm;Polr3b;Rrm2b;Pde1a;Polr1e;Pold2;Nudt2;Polr2b;Gucy1a1;Pnpt1;Nt5c;Nme3;Ada;Polr1b;Adk;Pole3;Gmps;Npr1;Polr1d;Nme7	0.894047	0.668122	1	1	Pole;Pde1b;Pde9a;Polr3a;Pde3a;Atic;Adcy7;Gda;Nme4;Ak7;Prim2;Gucy1a2;Itpa;Polr1a;Rrm2;Pde7b;Pde10a
190	KEGG_MAPK_SIGNALING_PATHWAY	1.0165	0.411765	0.494136	1	;Dusp2;Mapk8ip1;Il1a;Tgfb2;Mapt;Pla2g5;Dusp8;Ptprr;Pla2g4a;Pak1;Jun;Rac3;Fgf12;Ptpn7;Nr4a1;Gadd45b;Fgf5;Bdnf;Map2k1;Pdgfb;Relb;Rps6ka4;Rps6ka1;Bmyc;Map3k13;Akt2;Pdgfra;Mapk8ip2;Rasgrf2	1.08599	0.213592	0.441145	1	Il1b;;Dusp8;Fgf5;Il1a;Ptprr;Tgfb2;Mapt;Mapk8ip1;Ptpn7;Pak1;Bdnf;Jun;Gadd45b;Relb;Rac3;Fgfr4;Gadd45g;Dusp16;Map3k13	-0.890211	0.728223	0.830079	1	Prkcb;Il1r1;Fgf20;Cd14;Tgfb3;Tnf;Gadd45g;Fgf11;Pla2g6;Map3k8;Fgf14;Pdgfra;Rasgrf1;Elk1;Rasgrp2;Rps6ka2;Mknk1;Mras;Arrb1	1.66628	0	0.0365437	0.405	;Ptpn7;Il1b;Dusp16;Mapk8;Dusp8;Jun;Mapk8ip1;Akt2;Il1a;Fgf12;Ppp3r1;Fgf5;Rps6ka4;Rac3;Mapt;Map3k1;Pdgfb;Flna;Mapk11;Tgfb2;Relb;Pak1;Map2k7;Prkcb;Rps6ka6;Tgfb1;Trp53;Nfkb2;Rps6ka1;Fgf11;Cacnb1;Map2k1;Rasgrf2;Cacna1a;Stk4;Dusp2;Mapkapk2;Sos1;Rela;Prkaca;Srf;Mapk3;Map4k4;Map3k5;Map3k13;Cdc42;Mapk8ip3;Arrb2;Fos;Dusp10;Sos2;Traf2;Bdnf;Fgfr4;Pak2;Akt1;Nfkb1;Gna12;Rasa1;Taok2;Nfatc4;Crkl;Tgfbr1;Pla2g4a;M…	0.998255	0.433333	0.552851	1	;Il1b;Fgf15;Fgf5;Egfr;Dusp2;Ptpn7;Bdnf;Map3k5;Gadd45g;Dusp8;Dusp5;Prkcb;Ptprr;Prkca;Jun;Stk4;Relb;Dusp1;Rps6ka6;Nfkb2;Fgf14;Bmyc;Taok3;Mapk8ip1;Nf1;Nfkb1;Map3k14;Srf;Tgfb2;Nr4a1;Mapk10;Dusp16;Rps6ka1;Il1a;Akt2;Atf4;Mapk8ip2	-1.13881	0.163575	0.957216	1	Nfatc2;Fgf7;Rps6ka6;Prkcb;Cacnb2;Ntf5;Cacna1c;Max;Hspa1a;Map2k6;Dusp2;Fgf2;Fgfr2;Fgf11;Dusp9;Cacna2d1;Tnf;Cacnb3;Cacna1b;Map3k5;Ptprr;Rac3;Tgfb1;Fgf1;Bdnf;Pla2g4b;Pak1	-0.871502	0.844991	0.87359	1	Pdgfrb;Cacna1c;Pdgfra;Cd14;Dusp2;Fgf14;Fgf1;Rasgrf2;Ntf5;Cacnb1;Cacna2d1;Fgf2;Pla2g2d;Cacnb2;Fgfr2;Tgfbr2;Arrb1;Map3k8;Gadd45a;Cacna1b;Fgfr1;Tgfb1;Mapk8ip1;Rasa1;Nfatc4;Cacna2d4;Dusp6;Max;Fgf11;Fgf18;Bdnf;Map4k2;Map2k6;Relb;Rps6ka1;Cacnb3;Cacna1e;Rps6ka2;Map3k5;Mecom	-0.701937	0.96792	1	1	Fgf12;Il1b;Egfr;Map3k13;Il1r2;Cacnb4;Mapk13;Fgf11;Cacna2d2;Prkcg;Pla2g3;Tab2;Prkca;Pla2g4b;Nf1;Cacna1d;Casp3;Dusp10;Cacna2d1;Ppp3cb;Nfatc2;Fgf2;Stk4;Map4k4;Nfatc4;Dusp2;Fgfr1;Map3k12;Map2k5;Cacna1e;Tgfbr1;Srf;Elk1;Gadd45a;Egf;Rps6ka2;Mapk12;Rasa2;Nfkb1;Daxx;Map3k4;Map3k7;Ngf;Akt3;Cacnb3;Sos1;Gng12;Mapk8;Mras;Dusp16;Max;Rasgrp4;Gadd45b;Prkaca;Rras2;Sos2;Chp1;Dusp4;Ppp3ca;Map3k14	-1.219	0.0947955	0.727696	1	Il1r2;Bdnf;Cacna1g;Pdgfra;Egf;Il1b;Cacna1c;Cacnb2;Map3k13;Fgf13;Mos;Ngf;Cacna1h;Il1a;Mapk13;Cd14;Ntf3;Chp2;Pla2g4b;Fgfr2;Fgf1;Ikbkg;Rasgrp2;Cacnb4;Cacnb1;Rac2;Map3k14;Hspa1a;Pla2g4a;Fas;Mapkapk3;Map2k6;Map3k6;Ppp3cb;Cacna1d;Fgf9;Map3k20;Il1r1;Ntrk2;Fgf18;Hspb1;Fgfr3;Prkcb;Traf6;Arrb1;Gadd45g;Map2k4;Map3k7;Rasgrf2;Nfatc4;Map3k4;Crkl
191	KEGG_FC_EPSILON_RI_SIGNALING_PATHWAY	1.0164	0.389937	0.489232	1	;Pla2g5;Pla2g4a;Rac3;Pik3cd;Map2k1;Vav3;Prkcd;Akt2	-0.726697	0.858887	0.984712	1	Plcg2;Pla2g4b;Pla2g6;Plcg1;Pik3r3;Map2k6;Akt2;Prkce;Inpp5d;Mapk12;Lyn;Akt3;Lat;Mapk13;Map2k4	-0.889127	0.643258	0.816664	1	Prkcb;Lcp2;Tnf;Pla2g6;Lyn;Pik3r3;Map2k6;Akt3;Plcg2;Lat;Csf2	1.54092	0.0151976	0.0660604	0.762	;Mapk8;Akt2;Plcg1;Pik3cd;Rac3;Mapk11;Map2k7;Prkcb;Pik3cb;Gab2;Map2k1;Csf2;Vav3;Sos1;Vav2;Mapk3	0.7811	0.873737	0.850696	1	;Csf2	-1.00359	0.454545	1	1	Pik3r5;Prkcb;Map2k6;Tnf;Pik3cd;Rac3;Pla2g4b;Prkce	-0.930634	0.584016	0.789927	1	Pik3cg;Pla2g2d;Lcp2;Pik3r5;Map2k6;Pik3r2;Prkcd;Mapk3;Akt2;Mapk8;Prkce;Pik3cd;Akt3;Rac3;Gab2;Plcg1;Pla2g5;Mapk11;Mapk9;Pik3ca	-0.492678	0.998617	1	1	Mapk13;Pla2g3;Fcer1g;Vav2;Prkca;Pla2g4b;Pik3cd;Gab2;Pik3r5;Mapk12;Akt3;Sos1;Mapk8;Sos2;Grb2;Pik3r2;Pla2g12a;Prkce;Map2k1;Pik3r3	0.906737	0.602459	1	1	Syk;Lcp2;Pla2g2d;Pla2g3;Vav3;Rac3;Pik3cg;Pla2g6;Vav2;Tnf
192	KEGG_INOSITOL_PHOSPHATE_METABOLISM	-0.991763	0.490099	1	1	Plcg2;Plcb4;Pik3c2b;Aldh6a1;Plcd3;Plcd4;Plcb2;Impa2;Inpp5j;Plcd1;Inpp5k;Pik3c2a	-1.14284	0.261972	0.726888	1	Plcg2;Plcb4;Pik3c2b;Plcd4;Plcd3;Aldh6a1;Plcg1;Plcb2;Inpp4b;Pik3c2a;Pikfyve;Inpp5k;Pi4ka;Plcb3;Synj1;Plcd1;Impa2;Inpp5j;Plcb1	0.89478	0.632653	0.699586	1		1.1936	0.162393	0.257058	0.999	;Pip5k1a;Plcg1;Pik3cd;Inppl1;Ipmk;Ippk;Synj2;Pik3cb;Pi4ka	-0.651874	0.945205	0.995439	1	Pik3c2b;Aldh6a1;Plcd1;Plcd3;Plcb2;Impa2;Isyna1;Plcd4;Plcb4;Pip4k2b;Pip5k1c;Inpp5k;Inppl1;Minpp1;Inpp4a;Itpkb	-0.598899	0.979927	1	1	Impa2;Pik3cd;Inppl1;Pip4k2b;Itpkb;Pi4kb;Pip4k2c;Pip5k1b	-1.1778	0.228346	0.473081	1	Plce1;Pik3cg;Itpkb;Pik3c2b;Inpp4b;Synj2;Aldh6a1;Inpp5k;Pip4k2c;Pik3c3;Pip5k1b;Plcb4;Plcd3;Plcd1;Pik3cd;Plcg1;Plcb3;Pik3ca;Inpp5e;Ipmk	0.967704	0.520833	1	1	Plcd4;Inpp4b;Inpp4a;Inpp5e;Pik3cb;Pip5k1a;Inppl1;Pik3c2a;Plcd3;Inpp1;Aldh6a1;Plcg1;Synj1;Pip4k2a;Plce1;Impa1;Plcg2;Minpp1;Pip4k2b	-1.50463	0.0354478	0.341982	0.965	Plcb2;Itpka;Pik3cd;Pik3c2b;Plce1;Plcd4;Isyna1;Plcg2
193	KEGG_GNRH_SIGNALING_PATHWAY	-0.986715	0.486143	1	1	Pla2g4b;Adcy4;Plcb4;Gnrh1;Pla2g6;Camk2b;Map2k6;Itpr2;Elk1;Plcb2	-1.11813	0.279898	0.775132	1	Adcy4;Pla2g4b;Plcb4;Gnrh1;Pla2g6;Camk2b;Itpr2;Elk1;Plcb2;Itpr3;Camk2g;Adcy7;Mmp2;Adcy9;Mapk7;Plcb3;Map2k6;Pld2;Adcy6;Mapk12;Plcb1	-0.785	0.821683	0.916543	1	Prkcb;Pla2g6;Plcb4;Elk1;Adcy4;Map2k6;Pld1;Itpr3;Adcy1;Map3k1;Camk2g;Mmp2	1.25546	0.111821	0.20987	0.996	;Mmp14;Mapk8;Jun;Map3k1;Mapk11;Map2k7;Prkcb;Map2k1;Sos1;Prkaca;Mapk3;Src;Cdc42;Prkcd;Plcb3;Adcy9;Sos2	-0.851485	0.730198	0.953155	1	Map2k6;Adcy4;Mmp2;Map2k4;Ptk2b;Map3k3;Pld1;Pla2g10;Elk1;Calm1;Calm3;Mapk3;Plcb2;Adcy6;Pla2g6;Gnas;Mapk7;Mapk12;Plcb4;Pld2	-1.04296	0.377698	1	1	Adcy8;Prkcb;Adcy2;Cacna1c;Map2k6;Camk2a;Mmp2;Adcy7;Pla2g4b;Mmp14;Adcy9;Src;Adcy6;Elk1;Ptk2b	-1.11508	0.268924	0.56475	1	Cacna1c;Mmp2;Adcy5;Adcy2;Adcy3;Mmp14;Camk2a;Pla2g2d;Adcy8;Pld1;Ptk2b;Map2k6;Adcy9;Itpr3;Egfr;Prkcd;Adcy6;Mapk3;Itpr2;Prkacb;Pld2;Mapk8;Plcb4	-0.756498	0.829706	1	1	Egfr;Adcy8;Mapk13;Ptk2b;Mmp2;Pla2g3;Prkca;Pla2g4b;Cacna1d;Src;Camk2g;Calm3	-1.50486	0.027933	0.365916	0.965	Plcb2;Adcy5;Cacna1c;Mapk13;Adcy3;Pla2g4b;Mmp14;Itpr3;Gnrh1;Pla2g4a;Map2k6;Cacna1d
194	KEGG_ALANINE_ASPARTATE_AND_GLUTAMATE_METABOLISM	-0.986516	0.478873	1	1	Ass1;Aldh5a1;Aldh4a1;Il4i1;Abat	-1.02094	0.425758	1	1	Ass1;Aldh5a1;Aldh4a1	-1.4018	0.0950872	0.307564	0.999	Ass1;Gad1;Il4i1	-0.933226	0.553082	0.686361	1	Ass1;Aldh5a1;Il4i1;Aldh4a1	-0.963527	0.511078	0.98336	1	Ass1;Aldh5a1;Aldh4a1;Abat	1.2227	0.173516	1	1	Aspa;Gad2;Asns;Glul;Gpt2;Gls2;Gfpt2;Gls;Il4i1	0.873511	0.634855	0.892713	1	Gad2;Cad;Got2;Adsl	1.53733	0.0213415	1	0.762	Gfpt2;Cps1;Il4i1;Aldh4a1;Got1;Ddo;Gpt;Abat;Aspa	1.37601	0.105832	1	0.997	Il4i1;Gpt2;Asns;Gls2;Ddo;Aspa;Cad
195	KEGG_TAURINE_AND_HYPOTAURINE_METABOLISM	0.985473	0.475124	0.542326	1	;Ado	-0.940999	0.523636	1	1	Ggt5;Csad;Ggt1	1.12254	0.348235	0.388914	1		1.23429	0.234375	0.225804	0.997	;Ado;Ggt7	0.828798	0.654229	0.802783	1	;Ado	-0.728001	0.814815	1	1	Ggt1	-1.2062	0.255952	0.447355	1	Ggt5;Ggt7	1.38133	0.166265	0.968959	0.972	Ggt1;Ggt5;Ggt7	1.112	0.359307	1	1	Ggt1;Ado
196	KEGG_APOPTOSIS	0.982771	0.468254	0.542198	1	;Il1a;Pik3cd;Bcl2l1;Gm10053;Tnfrsf23;Akt2;Dffb;Csf2rb2;Fadd;Akt1;Irak1;Trp53;Irak2;Ikbkg;Traf2;Capn1;Casp3;Aifm1;Bid;Prkaca;Rela;Casp9;Bax;Pik3cb	1.05396	0.354839	0.477924	1	Il1b;;Il1a;Gm10053;Irak2;Dffb;Bid;Bcl2l1;Casp3;Pik3cd;Tnfrsf23;Akt1;Aifm1;Birc3;Trp53;Fadd;Irak1;Casp7;Traf2;Casp9;Endog;Capn1;Nfkb1;Bad;Ppp3r1;Ikbkg	-0.759219	0.867647	0.925955	1	Il1r1;Tnf;Csf2rb2;Tnfsf10;Irak3;Birc3;Il1rap;Pik3r3;Akt3;Bcl2;Nfkb1;Ppp3r1;Nfkbia;Atm;Endod1;Casp7;Irak4;Tnfrsf1a;Apaf1;Xiap;Pik3cg;Pik3ca;Fas;Pik3r1;Chp1;Prkar2b;Ppp3cc;Birc2	1.51777	0.0149701	0.0715912	0.819	;Il1b;Akt2;Il1a;Pik3cd;Ppp3r1;Bcl2l1;Irak2;Apaf1;Pik3cb;Trp53;Rela;Prkaca;Bax;Irak1;Atm;Traf2;Akt1;Nfkb1;Tnfrsf23;Fadd;Bcl2;Ikbkg;Pik3cg;Pik3r1;Capn1	1.04152	0.40404	0.49728	1	;Il1b;Bcl2;Gm10053;Pik3cd;Nfkb1;Dffb;Map3k14;Irak3;Il1a;Akt2;Prkar2a;Irak2;Birc3;Casp3;Irak1;Traf2	-0.795656	0.845471	1	1	Pik3r5;Tnfsf10;Tnf;Pik3cd;Csf2rb2;Capn1;Fas;Ppp3cb;Casp3;Akt2;Dffb;Tnfrsf1a;Prkaca;Akt3	-1.06493	0.318095	0.617018	1	Csf2rb2;Tnfsf10;Prkar1b;Pik3cg;Pik3r5;Irak2;Pik3r2;Casp7;Tnfrsf1a;Casp6;Akt2;Birc3;Prkacb;Apaf1;Fas;Casp9;Pik3cd;Akt3;Capn1;Myd88;Tnfrsf23;Irak4;Dffb;Pik3ca;Nfkb1;Il1rap;Prkar1a;Ripk1	-0.481467	1	1	1	Il1b;Bid;Bcl2;Dffa;Pik3cd;Casp3;Ppp3cb;Casp7;Pik3r5;Nfkb1;Ngf;Prkar1b;Akt3;Tnfrsf23;Tradd;Prkaca;Il1rap;Chp1;Capn1;Irak3;Ppp3ca;Map3k14;Pik3r2	-1.12366	0.255556	0.869475	1	Il1b;Prkar2b;Prkar1b;Ngf;Csf2rb2;Il1a;Pik3cd;Chp2;Pik3r5;Ikbkg;Map3k14;Fas;Ppp3cb;Il1r1;Aifm1;Prkar2a;Birc2;Ppp3cc;Prkacb;Fadd;Pik3cb;Casp9;Ripk1;Nfkb1;Myd88;Bcl2l1;Irak1;Endog;Tnfrsf1a;Ikbkb
197	KEGG_RENIN_ANGIOTENSIN_SYSTEM	-0.968861	0.505804	1	1	Ace;Lnpep;Ctsa	-0.836026	0.673333	1	1	Ace;Lnpep	-1.52961	0.0522523	0.178059	0.905	Ace;Enpep;Lnpep;Ctsa	0.776305	0.740088	0.846155	1	Cpa3;Mme;Thop1;Nln;Anpep	-1.45331	0.0868852	0.528524	0.99	Cpa3;Ace	1.25204	0.197895	1	1	Agt	-1.69632	0.00396825	0.0792373	0.359	Agt;Agtr2;Enpep;Cma1	1.12024	0.334197	0.978363	1	Mme;Lnpep;Mas1	-1.32617	0.141243	0.549072	1	Agt;Ace;Anpep
198	KEGG_O_GLYCAN_BIOSYNTHESIS	-0.966715	0.502075	1	1	Galnt15;St6galnac1;Galnt18;Gcnt1;B4galt5	-1.01318	0.455371	1	1	Galnt15;St6galnac1	1.22274	0.193299	0.280489	0.999	;Galnt13;Galnt9;Galnt12	1.37192	0.124069	0.132129	0.971	;Galnt16;Galnt9;Galnt3;Galnt13	-1.06268	0.383792	1	1	Galnt15;Galnt14;Galnt11;St3gal2;Galnt16;B4galt5	-1.2027	0.232902	0.923155	1	Galnt13	-1.23717	0.206501	0.478278	1	Galnt15;Gcnt1;Galnt10;Gcnt4;Galnt1;Galnt12;Galnt4;Galnt11;St3gal1	-1.18447	0.309774	1	1	Galnt14;Galnt6	-1.38586	0.119565	0.531978	0.999	B3gnt6;Galnt12;B4galt5;Gcnt1;Galnt15
199	KEGG_PROPANOATE_METABOLISM	0.966516	0.532143	0.567215	1		0.817139	0.752381	0.776684	1	;Acat3;Suclg1;Pccb;Aldh1b1;Acss3;Ldhb;Sucla2	1.42651	0.0690608	0.123859	0.92	;Aldh1b1	1.18421	0.227053	0.26426	1		-0.863893	0.681754	0.944182	1	Aldh2;Aldh6a1;Abat;Acss2;Pcca;Aldh7a1;Acss3;Acss1;Mcee;Echs1;Mlycd;Acat3;Acacb;Aldh3a2	-0.537624	0.985075	1	1	Acat3;Aldh1b1;Acss1;Mcee	-0.600084	0.959064	1	1	Ldhb;Aldh3a2;Aldh6a1;Abat;Aldh1b1;Pcca;Hibch;Aldh7a1;Acadm;Mcee;Hadha;Acacb	1.04177	0.430168	1	1	Pccb;Ehhadh;Acss1;Aldh7a1;Aldh6a1;Abat;Hibch;Acss2;Mlycd	-0.689934	0.885099	1	1	Acat3;Ldhb;Abat;Acacb;Mlycd;Ldhal6b;Aldh9a1;Sucla2;Echs1;Acss2;Aldh2;Pccb;Aldh7a1
200	KEGG_VASOPRESSIN_REGULATED_WATER_REABSORPTION	-0.952914	0.554822	1	1	Aqp3;Dync2h1;Creb3l1	-1.00386	0.452663	0.959094	1	Aqp3;Dync2h1;Creb3l1	1.52375	0.0218069	0.0791135	0.779	;Creb3l1	1.02713	0.395225	0.451224	1	;Rab5c;Creb5;Rab5b;Arhgdia;Prkaca;Creb3l2;Adcy9;Stx4a	-0.704693	0.900404	1	1	Creb3l1;Aqp3;Adcy6;Gnas;Rab11a;Vamp2;Rab5b;Creb3l2;Rab11b;Creb3l4;Adcy9;Dync1i1;Dync1i2;Arhgdib;Prkx;Dctn1;Dctn2;Dync1li2;Prkacb;Arhgdia	-1.08865	0.336299	1	1	Creb3l4;Rab5c;Adcy9;Dynll2;Adcy6;Rab5b;Dync2h1;Prkaca;Adcy3;Dctn2;Dync1i2	-1.20885	0.186373	0.448819	1	Creb3l1;Aqp3;Adcy3;Dync2li1;Rab5c;Creb3l2;Rab5b;Adcy9;Adcy6;Prkacb;Dync2h1;Vamp2;Stx4a;Rab5a;Dctn4;Dync1i2	1.13021	0.259516	0.983828	1	Aqp4;Adcy3;Creb3l4	-0.562521	0.986989	1	1	Creb3l4;Adcy3;Dync2h1;Stx4a;Vamp2;Prkacb;Dctn4;Dctn6;Arhgdib
201	KEGG_GAP_JUNCTION	-0.946519	0.548425	1	1	Gucy1a1;Htr2b;Gucy1b1;Adcy4;Plcb4;Pdgfrb;Pdgfd;Itpr2;Plcb2	1.16226	0.183486	0.359684	0.999	;Adrb1;Lpar1;Adcy1;Gucy1a2;Cdk1;Pdgfc;Tuba1c;Tuba8;Tubb2b;Tubb6;Gja1;Map2k1;Tubb3;Tubb4b	1.30202	0.0757576	0.207539	0.988	;Tubal3;Adrb1;Lpar1;Gucy1a2;Pdgfc;Tubb3	-0.9423	0.546495	0.689926	1	Gucy1a1;Htr2b;Gucy1b1;Adcy4;Plcb4;Plcb2;Pdgfd;Pdgfra	-0.830481	0.744792	0.961255	1	Gucy1a1;Pdgfrb;Gucy1b1;Adcy4;Pdgfd;Gucy1a2;Tuba1a;Htr2b;Pdgfra;Pdgfb;Gnai2;Mapk3;Plcb2;Adcy6	0.98656	0.472648	1	1	Gucy1a1;Pdgfra;Drd1;Adcy5;Pdgfrb;Htr2a;Gucy1b1;Prkcg;Tubb6	-1.02994	0.383534	0.642974	1	Pdgfrb;Htr2b;Adcy5;Gucy1a1;Prkg1;Pdgfra;Adcy2;Lpar1;Adcy3;Pdgfd	1.14518	0.248848	1	1	Drd1;Adcy1;Lpar1;Tubb3;Adcy3;Prkg1	-1.34456	0.101961	0.545349	0.999	Plcb2;Pdgfra;Adcy5;Egf;Tubb3;Gucy1a1;Adcy3;Htr2c
202	KEGG_PHENYLALANINE_METABOLISM	0.941552	0.522788	0.608305	1		-0.830008	0.667238	0.974617	1	Aldh3a1;Aldh3b1	1.55339	0.0469484	0.0692592	0.714	;Aoc2	1.0353	0.436441	0.440615	1		1.50421	0.0600962	0.155876	0.785	;Aoc3	1.13412	0.306748	1	1	Aldh3a1	1.17053	0.278826	0.603673	1	Ddc;Aldh1a3;Got2;Maob	1.2574	0.213918	1	0.996	Aldh3b1;Il4i1;Got1	1.43759	0.0912863	1	0.98	Il4i1;Aldh3b1
203	KEGG_TOLL_LIKE_RECEPTOR_SIGNALING_PATHWAY	-0.939621	0.576566	1	1	Cd14;Ccl5;Cd40;Tlr1;Tlr2;Map2k6;Cxcl10;Tlr5;Tlr3;Pik3r3;Map3k8;Akt3;Ctsk;Tlr4;Ly96;Nfkbia;Il12a;Map2k4;Mapk13;Il6;Irak4	0.906729	0.666667	0.66227	1	Il1b;;Jun	-1.44627	0.0415045	0.241686	0.983	Cd80;Cd14;Ccl3;Tlr7;Tnf;Ccl5;Tlr1;Tlr3;Map3k8;Tlr2;Ctsk;Cxcl10;Cd40;Tlr5;Ly96;Pik3r3;Map2k6;Akt3;Ikbke;Il6;Nfkb1;Traf3;Tirap;Tlr4	1.56739	0.00609756	0.060892	0.688	;Il1b;Mapk8;Jun;Akt2;Pik3cd;Irf5;Ticam1;Mapk11;Traf3;Map2k7;Pik3cb;Map2k1;Rela;Mapk3;Tirap;Irak1;Fos;Stat1;Akt1;Nfkb1;Ikbke;Fadd;Ikbkg;Pik3cg;Tab1;Pik3r1	0.887064	0.694118	0.734073	1	;Il1b;Tlr2;Il6;Irf5;Jun;Tlr4;Pik3cd;Nfkb1;Traf3;Mapk10;Akt2;Ticam1	-1.31664	0.0749543	1	1	Cxcl9;Pik3r5;Cd80;Ccl5;Spp1;Map2k6;Tnf;Il6;Pik3cd	-1.748	0	0.0623748	0.208	Il6;Cxcl9;Spp1;Ccl5;Cd14;Lbp;Ctsk;Irf7;Tlr2;Ifnar1;Pik3cg;Cd80;Map3k8;Tlr6;Pik3r5;Tlr5;Stat1;Map2k6;Pik3r2	-0.977533	0.5	1	1	Il1b;Cd80;Ccl5;Il6;Mapk13;Ctsk;Tab2;Ticam1;Lbp;Pik3cd	0.775516	0.84292	1	1	Cxcl9;Ccl5;Tlr4;Tab1;Ticam1;Tlr6;Pik3cg
204	KEGG_REGULATION_OF_AUTOPHAGY	-0.936553	0.553914	0.985604	1	Atg4b;Ulk1;Ulk2;Prkaa2;Gabarap;Prkaa1;Pik3r4;Atg7;Becn1;Pik3c3	-0.657617	0.908373	0.986896	1	Atg4b;Ulk2;Ulk1;Pik3r4;Prkaa2	-1.31416	0.155887	0.377093	1	Atg4b;Prkaa2;Ulk2;Prkaa1;Gabarap;Pik3r4;Pik3c3;Atg7;Gabarapl1	-0.890211	0.588907	0.72322	1	Ulk1;Atg4b;Becn1;Prkaa2;Gabarap;Atg3;Atg7	-1.30984	0.145646	0.673597	1	Atg4b;Gabarap;Gabarapl1;Ulk2;Becn1;Prkaa2;Gabarapl2;Ulk1;Atg4a;Atg12;Atg7;Pik3c3	0.623172	0.937093	1	1	Prkaa2;Pik3r4;Atg7;Atg4d	-1.06047	0.376238	0.612694	1	Pik3r4;Gabarapl1;Atg7;Pik3c3;Ulk2;Ulk3;Atg5;Ulk1;Atg4c;Gabarap	0.559437	0.95858	1	1	Atg4d;Ulk3;Atg4b;Atg5;Prkaa1	-0.852466	0.635317	1	1	Prkaa2
205	KEGG_FC_GAMMA_R_MEDIATED_PHAGOCYTOSIS	-0.933474	0.581342	0.970448	1	Pla2g4b;Plcg2;Asap3;Gsn;Pla2g6;Plpp3;Plpp1;Dnm3;Marcksl1;Wasf3;Pik3r3;Akt3;Lyn	-0.907222	0.605398	1	1	Plcg2;Pla2g4b;Asap3;Pla2g6;Dnm3;Gsn;Plpp3;Plpp1;Wasf3;Dnm1;Plcg1;Marcksl1;Pikfyve;Wasf2;Asap2;Pik3r3;Akt2;Pld2;Prkce;Inpp5d;Lyn;Akt3;Lat	-1.20334	0.175913	0.510964	1	Prkcb;Hck;Fcgr2b;Pla2g6;Asap3;Gsn;Lyn;Plpp3;Pik3r3;Pld1;Akt3;Plcg2;Asap2;Lat;Pikfyve	1.3488	0.0427046	0.143668	0.979	Dock2;Limk1;Akt2;Pip5k1a;Plcg1;Pik3cd;Scin;Amph;Pak1;Prkcb;Pik3cb;Gab2;Myo10;Map2k1;Vav3;Plpp2;Vav2;Mapk3;Vasp;Cdc42;Prkcd;Rps6kb2;Sphk1;Pikfyve;Asap1;Akt1;Wasf2;Dnm2;Crkl;Marcks;Pip5k1c;Pla2g4a;Asap2	-0.864577	0.683636	0.960179	1	Marcksl1;Gsn;Asap3;Wasf3;Wasf2;Inpp5d;Pld1;Scin;Pik3r3;Mapk3;Marcks;Pla2g6;Prkce;Pld2;Pik3r2;Pip4k2b;Gab2;Pip5k1c;Vav3;Cfl1;Pla2g4b;Akt3	-1.39426	0.0220994	0.968346	0.996	Dnm1;Pik3r5;Was;Prkcb;Wasf1;Ptprc;Pik3cd;Pla2g4b;Pak1;Scin;Prkce;Plpp3;Wasf2;Pip4k2b;Limk1	-0.953002	0.528846	0.774503	1	Plpp3;Scin;Pik3cg;Asap3;Pik3r5;Pld1;Gsn;Myo10;Pik3r2;Asap2;Prkcd;Sphk2;Mapk3;Akt2;Marcks;Pld2;Pip5k1b;Prkce;Pik3cd;Akt3;Gab2;Plcg1;Marcksl1	-1.32648	0.0975919	0.971244	1	Dock2;Pla2g4f	-1.3296	0.0883459	0.562459	1	Hck;Dnm1;Ncf1;Ptprc;Pik3cd;Wasf3;Pik3r5;Pla2g4b;Gsn;Rac2;Pla2g4a;Asap3;Plcg2
206	KEGG_PPAR_SIGNALING_PATHWAY	-0.930091	0.558198	0.956648	1	Cd36;Cyp27a1;Slc27a1;Cpt1b;Nr1h3;Pltp;Cpt1a;Cpt1c;Ppara	-0.930961	0.573569	1	1	Cd36;Cpt1b;Slc27a1;Nr1h3;Cyp27a1;Pltp;Cpt1a;Acox2	1.05652	0.347826	0.469645	1	;Angptl4;Slc27a2;Slc27a6	0.934444	0.57265	0.600632	1	;Pparg;Ppard;Sorbs1;Slc27a5;Acsl4;Acsl1;Fabp3;Fabp5;Fads2	-1.35501	0.0915209	0.805579	1	Cd36;Fabp4;Cyp27a1;Slc27a1;Fabp5;Cpt1c;Cpt1b;Fads2;Acox2;Cpt1a;Acox3;Nr1h3;Acox1;Lpl;Rxra;Scp2;Ppara;Dbi;Rxrb;Acaa1a	-0.818364	0.772152	1	1	Olr1;Lpl;Fabp7;Fabp5	-1.46656	0.0351201	0.257983	0.959	Olr1;Acox2;Mmp1b;Cpt1b;Fabp3;Fabp7;Acsl6;Fabp4;Cpt1c;Nr1h3;Acox3;Cpt1a;Cyp27a1;Pck2;Acox1;Rxrb;Rxra	-1.23181	0.198592	1	1	Fabp2;Pparg;Slc27a6;Fabp5	0.815375	0.737307	1	1	Apoa1;Cd36;Nr1h3;Ppara;Cpt1b;Cpt2;Scd2;Cpt1c;Acox3;Ehhadh;Cyp27a1
207	KEGG_HISTIDINE_METABOLISM	-0.929167	0.561481	0.937402	1	Aldh3a1;Aldh3b1;Maoa;Aldh3a2;Aldh2	-0.810339	0.702265	0.962564	1	Aldh3a1;Aldh3b1;Aldh2;Aldh3a2;Maoa	1.50305	0.040107	0.0856263	0.811	;Aldh1b1;Aldh9a1;Trmt11;Bud23	1.07611	0.370023	0.381314	1		0.915976	0.580925	0.705204	1		1.54467	0.0295359	0.747578	0.842	Aldh3a1;Aspa	-0.759901	0.805501	0.985804	1	Aldh3b1;Amdhd1;Hemk1;Hdc	0.569179	0.967391	1	1	Aldh3b1;Mettl2;Aldh7a1;Aspa;Acy3;Maob;Bud23;Hemk1;Mettl6;Lcmt2;Lcmt1	-0.707087	0.841905	1	1	Hnmt;Lcmt2
208	KEGG_HUNTINGTONS_DISEASE	0.929083	0.671875	0.628541	1	;Pparg;Creb5;Bdnf;Gm10053;Polr2f;Bbc3;Slc25a4;Polr2c;Polr2d;Trp53;Cyc1;Ndufab1;Ndufv2;Polr2e;Ndufs5;Sdhb;Casp3;Ndufb9;Ift57;Casp9;Ndufa6;Vdac1;Cox8a;Bax;Atp5mc3;Ppid;Ap2s1;Ndufb8;Cox7b;Tfam;Uqcr11;Uqcrh;Vdac2;Slc25a5;Polr2i;Polr2b;Dnal1;Uqcr10;Tbpl1;Uqcrc1;Polr2h;Ndufs6;Hdac2;Ndufs4;Atp5f1d;Atp5pf;Ndufv1;Ndufb6;Ndufs2;Polr2k;Polr2j;Cox6b1;Polr2l;Atp5f1c;Ndufa5;Plcb3;Tbp;Atp5f1b;Ndufs3;Cox7a2;Sdha…	1.43396	0	0.149613	0.907	;Pparg;Bdnf;Creb5;Gm10053;Slc25a4;Sdhb;Uqcrh;Ndufa6;Polr2i;Ndufs5;Vdac1;Polr2d;Casp3;Slc25a5;Ndufv2;Polr2e;Bbc3;Ndufab1;Polr2f;Tbpl1;Ift57;Ppid;Cyc1;Atp5pf;Ap2s1;Vdac2;Ndufb8;Ndufs4;Ndufs2;Tfam;Atp5f1c;Cox7b;Uqcr11;Trp53;Ndufs3;Atp5mc3;Ndufs8;Cox7a2l;Atp5f1b;Hdac2;Atp5f1d;Ndufa5;Ndufb9;Polr2c;Atp5pb;Uqcrfs1;Ndufv3;Sdhc;Vdac3;Ndufb7;Uqcr10;Cox7a2;Ndufa4;Atp5f1a;Casp9;Polr2h;Uqcrc1;Polr2k;Gpx1;Sdhd…	1.41436	0	0.129318	0.934	;Dlg4;Creb3l1;Polr2f;Gm10053;Slc25a5;Plcb2;Uqcrh;Ndufa6;Ndufb9;Casp9;Uqcr10;Cox6b1;Cox8a;Ndufab1;Ndufa2;Tfam;Atp5mc3;Cyc1;Polr2c;Uqcr11;Ndufa3;Ndufb8;Vdac2;Polr2e;Ndufv2;Polr2l;Ndufs5;Tbp;Slc25a4;Atp5f1d;Uqcrc1;Ndufs6;Polr2i;Cox6a1;Creb5;Ndufv1;Atp5pf;Ndufb6;Cox7a2;Polr2h;Uqcrfs1;Uqcrq;Atp5f1c;Atp5mc2;Ndufb2;Cox5b;Atp5f1b;Polr2d;Polr2g;Ndufa5;Ap2s1;Ndufs3;Ndufc2;Ndufs2;Polr2j;Uqcrb;Polr2k;Vdac3;D…	0.864783	0.847584	0.718848	1	;Sod2;Pparg;Apaf1;Creb5;Ap2b1;Polr2a;Trp53;Crebbp;Bbc3;Creb3l2;Bax;Plcb3;Cltc;Ap2a1;Bdnf;Rcor1	-0.653297	0.985092	1	1	Creb3l1;Cox7a1;Hdac1;Dnali1;Ap2a2;Ndufa8;Hip1;Plcb2;Casp9;Uqcrq;Ndufa2;Ndufb1;Ndufa3;Ndufb2;Plcb4;Ap2m1;Uqcr11;Ndufb10;Polr2g;Ndufa4;Cox5b;Ndufb7;Creb3l2;Atp5f1e;Rcor1;Polr2i;Creb3l4;Cox7b;Cox6c;Gpx1;Ndufa1;Ndufb4;Ndufs7;Cox7c;Cox4i1;Cox7a2;Trp53;Tgm2;Atp5po;Ap2a1;Sdhc;Dctn1;Uqcrc2;Dctn2	-0.728017	0.988176	1	1	Creb3l4;Ppargc1a;Bdnf;Ndufa4;Polr2i;Grin1;Polr2h;Uqcrh;Sp1;Casp3;Dnah1;Ndufs6;Cox6c;Ndufa3;Cox7b;Sin3a;Ndufa2;Bbc3;Dctn2;Cox8a;Cox7a2;Vdac1;Ndufs4;Ndufc2;Sod1;Hap1;Ndufs8;Cox7c;Dnah3;Uqcr10;Polr2l;Dctn4;Ap2a1;Crebbp;Clta;Sdhc;Cox6b1;Hdac2;Cox7a1;Ap2s1;Uqcrb;Ndufa6;Polr2a;Tfam;Ndufs5;Ndufs3;Ndufb4;Polr2f;Trp53;Dlg4;Ndufa7	-0.929665	0.613084	0.784346	1	Ndufa4l2;Cox4i2;Cox6b2;Creb3l1;Hap1;Grin1;Cox7a1;Bbc3;Creb3l2;Dlg4;Bdnf	0.420941	1	1	1	Cox6b2;Creb3l4;Casp9;Dnah2;Htt;Dnal1;Ap2b1;Creb3l2;Bbc3;Polr2b;Ndufs2;Cox4i2;Tfam;Ap2a1;Sin3a	-1.39409	0.0333333	0.537694	0.999	Plcb2;Bdnf;Slc25a31;Creb3l4;Dnah1;Ppargc1a
209	KEGG_DRUG_METABOLISM_OTHER_ENZYMES	0.922129	0.554817	0.635845	1	;Uck2;Itpa;Impdh2;Tk1;Impdh1	1.03793	0.412791	0.49796	1	;Ces1h;Tk1;Impdh2;Hprt1;Itpa;Uck2;Tymp;Umps;Impdh1;Uck1	1.3793	0.0951087	0.143995	0.959	;Impdh2;Itpa;Tk1;Uck2;Impdh1	1.29792	0.131016	0.176342	0.994		0.8836	0.631579	0.725989	1	;Cyp3a13;Uck2;Impdh2	0.490015	0.993697	1	1	Ugt1a6b	-0.910392	0.590818	0.815251	1	Dpyd;Ugt1a6b	-0.887255	0.602985	1	1	Cda;Ces5a;Tk1	1.38909	0.118421	1	0.997	Ces2c;Upp1;Tk1;Cda;Itpa
210	KEGG_GLYCINE_SERINE_AND_THREONINE_METABOLISM	-0.918295	0.575977	0.94077	1	Amt;Pipox;Maoa	1.02216	0.428977	0.521397	1	Phgdh;Gldc;Psph;Shmt2;Psat1;Sardh;Alas1	-0.72563	0.842715	0.940165	1	Pipox;Gatm;Amt	-1.08535	0.362369	0.605055	1	Amt;Pipox;Glyctk;Cth;Maoa	0.67476	0.905045	0.953541	1	Aoc3;Psat1;Shmt2;Cbs;Psph;Phgdh	-1.09474	0.343416	1	1	Aoc2;Gamt;Cbs;Gcat;Phgdh;Shmt1	0.975295	0.503055	0.767524	1	Gldc;Gcat;Psat1;Maob;Gatm;Shmt1;Cbs;Shmt2;Amt;Alas1	-0.709817	0.80245	1	1	Cth	-0.819473	0.700787	1	1	Dmgdh;Amt;Glyctk;Alas2;Gamt;Aoc2
211	KEGG_RIG_I_LIKE_RECEPTOR_SIGNALING_PATHWAY	0.917963	0.572973	0.637663	1	;Ifne	-0.59513	0.97264	0.97365	1	Rnf125	1.26114	0.131488	0.241848	0.996	;Ifne	1.6733	0	0.0352865	0.383	;Mapk8;Ifne;Map3k1;Mapk11;Traf3;Rela;Mavs;Trim25;Nfkbib;Traf2;Nfkb1;D1Pas1;Ikbke;Ddx3y;Cyld;Fadd;Ikbkg	1.18255	0.204724	0.357478	1	Ifne;	-0.554912	0.989051	1	1	Tnf;Rnf125;Tkfc;Trim25;Cxcl10;Tbkbp1	-1.22664	0.168317	0.475944	1	Rnf125;Irf7;Dhx58;Ifih1;Tbkbp1;Trim25;Nlrx1;Otud5;Mapk8;Tkfc;Traf6;Isg15;Atg5;Mapk11;Mapk9;Nfkb1;Ripk1;Mapk12;Ddx3y;Mapk13	0.598942	0.993289	1	1	Dhx58;Nlrx1;Mavs;Tnf;Fadd;Traf3;Ifih1;Traf2;Mapk11;Tank;Casp8;Atg5;Tkfc;Traf6	-0.683978	0.937751	1	1	Mapk13;Ikbkg;Traf6;Otud5;Map3k7;Nlrx1;Tank;Fadd;Irf3;Mapk9;Ripk1;Nfkb1;Ikbkb;Tbk1;Mapk12;Sike1;Irf7;Rnf125;Ikbke;Traf3;Mapk14
212	KEGG_FATTY_ACID_METABOLISM	-0.909237	0.592689	0.940918	1	Cpt1b;Aldh3a2;Cpt1a;Aldh2;Cpt1c;Acaa1a;Acads;Ehhadh;Acadvl;Acsl5;Acaa2;Hadhb	-0.811122	0.72792	0.977972	1	Cpt1b;Cpt1a;Aldh2;Aldh3a2;Cpt1c;Acadvl;Acaa1a	-0.654038	0.908397	0.935096	1	Cpt1b;Aldh3a2;Acsl3;Acsl5;Acads;Acox1;Acaa2;Ehhadh;Cpt1a	-1.05092	0.372204	0.583584	1	Aldh2;Aldh3a2;Acads;Acadvl;Acaa1a;Cpt1c;Acsl5;Acadm;Acaa2;Adh5;Hadhb;Eci1;Acat1;Cpt1b	-1.21667	0.226207	0.908453	1	Cpt1c;Aldh2;Cpt1b;Aldh7a1;Acads;Cpt1a;Acadvl;Acox3;Acaa2;Echs1;Hadhb;Acox1;Acat3;Acaa1a;Aldh3a2	-0.903227	0.593066	1	1	Adh1;Eci3;Acat3;Aldh1b1;Acads;Hadh;Acaa2	-1.393	0.0718686	0.302479	0.993	Cpt1b;Acsl6;Eci3;Cpt1c;Acox3;Cpt1a;Acaa2;Acox1;Aldh3a2;Acads;Acaa1a;Cpt2;Aldh1b1	0.39373	1	0.998448	1	Ehhadh;Acsl1;Adh7;Aldh7a1;Adh5;Cpt1a	-0.573233	0.987179	1	1	Eci3;Adh7;Gcdh;Acat3
213	KEGG_ALDOSTERONE_REGULATED_SODIUM_REABSORPTION	-0.907867	0.577562	0.924488	1	Insr;Fxyd2;Hsd11b1	-1.22733	0.223859	0.767114	1	Scnn1b;Insr	-1.54677	0.0259542	0.194231	0.882	Insr;Prkcb;Fxyd2;Hsd11b1	1.1551	0.260101	0.287125	1	Irs1;Pik3cd;Prkcb;Sgk1;Pik3cb	1.01937	0.408027	0.516715	1	Sgk1;Prkcb;Prkca;Irs2;Nr3c2;Hsd11b1;Pik3cd;Atp1b1	0.960485	0.508969	1	1	Hsd11b1;Sfn;Prkcg;Atp1b2;Nr3c2	-0.70202	0.912214	1	1	Igf1;Atp1b2;Pik3cg;Pik3r5;Hsd11b1	-0.817498	0.672389	1	1	Hsd11b1;Irs1;Prkcg;Prkca;Pik3cd;Hsd11b2;Igf1	-0.826634	0.695167	1	1	Igf1;Pik3cd;Pik3r5;Atp1b2;Irs2;Atp1a2;Prkcb;Atp1b1
214	KEGG_CELL_ADHESION_MOLECULES_CAMS	-0.905999	0.626777	0.909475	1	Cldn15;Selp;Cd34;Cldn10;Selplg;Vcan;Cldn3;Pecam1;Cd40;Ptprm;Madcam1;Cldn5;Cd28;Ncam2	1.13555	0.233202	0.382351	1	;Negr1;Nrxn3;Cldn14;Cdh2;Sdc1;Vcam1;Itga4;Itgb8;Alcam;Pdcd1lg2;Nlgn1;Cldn1;Itgb2l;Pvr;Cldn11	-1.38422	0.0558739	0.306765	0.999	Cd80;Vcam1;Sele;Cd28;Cldn3;Cd34;Madcam1;Ncam2;Sell;Cadm1;Icam1;Itga8;Pecam1;Cd40;Selplg;Icosl;Cldn5;Ptprm	-1.17788	0.225434	0.597297	1	Cadm3;Cd6;Selp;Cldn15;Cldn10;Neo1;Selplg;Madcam1;Cd34;Cldn3;Cd40;Cldn5;Pecam1	-1.19964	0.223058	0.835676	1	Selp;Cd34;Sell;Ncam2;Cadm1;Cldn3;Cldn5;Pecam1;Cd40;Cadm3;Cldn10;Nectin3;Sdc3;F11r	1.24281	0.121281	1	1	Cldn11;Madcam1;Nrxn3;Cldn3;Selp;Cdh1;Vcam1;Cldn9;Icos	-1.00182	0.459459	0.689593	1	Nlgn1;Cd28;Cd276;Cldn23;Itga9;Cldn5;Ptprm;Itga8;Cd80;Vcam1;Jam3;Cldn11;Mpzl1;Ocln;Pecam1;Cd274;Nectin1;Glg1;Sdc3;Cdh5	-1.7622	0	0.0580737	0.065	Cdh3;Sell;Nfasc;Cd6;Cldn23;Cd80;Nrxn2;Cldn6;Selplg;Itga4;Cldn9;Cldn7	-1.28187	0.135593	0.605819	1	Nrcam;Itgal;Nfasc;Cldn2;Ptprc;Cldn3;Cldn7;Sell;Itgb7;Nlgn3;Alcam;Cldn6;L1cam;Cdh3;Cldn11;Itga9;Cldn9;Cldn1;Neo1
215	KEGG_ADHERENS_JUNCTION	0.905834	0.685897	0.654003	1	;Actn2;Rac3;Snai1;Actn4;Smad3;Yes1	-0.622535	0.971963	0.985181	1	Insr;Actn3;Ptprb;Wasf3;Ptprm;Wasf2;Erbb2;Crebbp;Tjp1;Afdn;Ep300;Tcf7l2;Met;Actn1;Lmo7;Iqgap1;Nectin3;Fgfr1;Sorbs1	0.888021	0.729452	0.705813	1	;Rac3;Actn2;Lmo7	1.47306	0.0227273	0.0834893	0.89	;Smad3;Farp2;Rac3;Actn2;Actn4;Ptprf;Yes1;Sorbs1;Crebbp;Snai1;Mapk3;Ptpn1;Src;Cdc42;Ptprj;Tcf7;Vcl;Wasf2;Tgfbr1;Ctnnd1;Smad4;Smad2;Ep300;Csnk2a2;Egfr	1.08723	0.287879	0.45884	1	;Lef1;Actn2;Egfr	-0.766661	0.875	1	1	Was;Snai1;Wasf1;Snai2;Rac3;Nectin3;Src;Wasf2;Nectin1;Csnk2a1;Igf1r	-0.509714	1	1	1	Tcf7;Ptprm;Tgfbr2;Fgfr1;Tjp1;Actn3;Nectin1;Egfr;Erbb2;Mapk3;Snai1;Tgfbr1;Ctnna1	-0.818801	0.74702	1	1	Met;Egfr	-1.151	0.259332	0.825554	1	Nectin4;Met;Ctnna3;Ptpn6;Wasf3;Lmo7;Rac2;Pard3;Ptprf;Snai2;Fer;Ptprj;Vcl;Map3k7
216	KEGG_GLYCEROLIPID_METABOLISM	0.903731	0.645455	0.650941	1	;Plpp2;Dgat2;Aldh1b1;Pnpla3	0.909263	0.613861	0.664436	1	;Dgkg;Plpp2;Dgat2	1.13322	0.243506	0.380865	1	;Aldh1b1;Agpat2;Aldh9a1;Plpp2	0.950429	0.548556	0.575276	1	;Dgkd;Pnpla3	-0.783365	0.781291	0.981536	1	Cel;Aldh2;Agpat4;Aldh7a1;Agpat1;Tkfc;Pnpla3;Dgka;Akr1a1;Lipg;Lpl;Mboat2;Aldh3a2;Glyctk;Dgkz;Dgat1;Agpat3;Gpat3	-0.804857	0.764706	1	1	Lpl;Dgkb;Tkfc;Plpp3;Aldh1b1;Agpat1	0.985602	0.458848	0.766663	1	Lpl;Mboat1;Mboat2;Gk;Awat2	1.04899	0.385852	1	1	Pnpla3;Lipg;Glyctk;Lclat1	-0.813369	0.735185	1	1	Lipg;Glyctk;Lpl;Mboat2;Mgll;Gpam;Dgkb;Dgkg;Dgkh;Lclat1;Dgka;Dgkq;Aldh9a1;Agpat2
217	KEGG_PRIMARY_IMMUNODEFICIENCY	-0.897462	0.595652	0.908449	1	Cd40;Aire;Jak3	0.665005	0.925501	0.928325	1	Il7r;Ciita;Tap2;Rfxap;Ikbkg	-1.45252	0.07	0.249813	0.98	Aire;Jak3;Cd40;Tap2;Tap1;Rfx5;Ciita;Ada;Rag1	0.763125	0.793981	0.857555	1	Tap2;Il7r;Rag1	-0.775645	0.747384	0.963506	1	Lck;Cd40	-0.751514	0.81854	1	1	Cd79a;Ptprc;Lck	0.958139	0.493506	0.785082	1	Ung;Ada;Icos	-1.47248	0.0448505	0.698169	0.99	Cd3d;Cd79a;Ciita	-0.698744	0.860421	1	1	Ptprc;Cd19;Ikbkg
218	KEGG_CYTOKINE_CYTOKINE_RECEPTOR_INTERACTION	-0.89567	0.661308	0.894087	1	Il1r1;Tnfrsf1b;Il10ra;Lifr;Tnfrsf11a;Hgf;Flt4;Tnfrsf4;Tnfsf10;Pdgfrb;Cxcl16;Bmpr1a;Ccl5;Vegfd;Cd40;Il18r1;Tnfrsf14;Osmr;Lepr;Ccl8;Tnfsf12;Cxcr6;Cxcl10;Il6ra;Tnfsf13b;Tgfb3;Vegfa;Ccl28;Epor;Il18;Csf1;Acvr2b;Cxcr5;Il18rap;Kdr;Flt3l;Il12a;Il1rap;Il11ra2;Tnfrsf25;Tnfrsf11b;Il15;Ghr;Csf2;Il6	1.36922	0.00699301	0.196558	0.96	Il1b;Tnfsf11;;Cxcl5;Cxcr4;Inhba;Il1a;Cd70;Tgfb2;Tnfsf8;Tnfsf4;Cntf;Cx3cl1;Ccl2;Kit;Il7r;Tnfrsf9;Pdgfc;Ccl20;Vegfc;Tnfrsf19;Il20rb;Kitl;Relt;Tnfsf15;Tnfsf9;Tnfsf18;Il7;Bmpr1b;Pdgfb;Csf3	-1.53445	0.0102041	0.190558	0.9	Il1r1;Cx3cl1;Tpo;Tnfrsf4;Il12rb1;Il10ra;Hgf;Ccl3;Tnfrsf18;Tgfb3;Tnf;Ccl8;Csf2rb2;Ccl5;Cxcl16;Gdf5;Tnfsf10;Ccl28;Il18;Cxcr6;Lifr;Flt4;Il18r1;Pdgfra;Tnfrsf14;Tnfrsf1b;Tnfsf9;Cxcl10;Flt3l;Tnfrsf11a;Tnfsf13b;Tnfrsf9;Csf1;Cd40;Kdr;Tnfsf15;Ccr10;Ccl20;Il1rap;Ccl7;Plekho2;Tnfrsf11b;Epor;Il17rb;Flt1;Il6;Csf2;Tgfbr2;Il11ra2;Vegfc;Il15	1.47236	0.0191571	0.08266	0.89	;Il17rb;Il1b;Cxcl5;Kit;Lif;Tnfsf15;Tnfrsf19;Cxcr4;Cd70;Cx3cl1;Ifne;Acvr1b;Il1a;Tnfsf4;Tnfrsf9;Pdgfc;Ccl2;Pdgfb;Cntf;Csf3;Tgfb2;Il7r	1.36348	0.0140845	0.235441	0.965	Ifne;;Cxcl5;Il1b;Gdf5;Ccl20;Csf2;Bmpr1a;Egfr;Tnfrsf19;Csf3;Il6st;Cntf;Tslp;Il18;Pdgfc;Il18r1;Il6;Il7r;Bmpr1b;Tnfsf11;Inhba;Hgf;Acvr1b;Tnfrsf13c;Vegfc;Vegfa;Kitl;Ccl2;Tnfrsf9;Inhbe;Tnfsf4;Tnfrsf4	-1.15561	0.164623	0.940367	1	Hgf;Cxcr6;Cxcl9;Inhbb;Epor;Ccl5;Bmpr1b;Il2;Ccr10;Tnfsf10;Bmpr1a;Tnfsf15;Il11;Tnfsf18;Pdgfc;Tnfsf13;Ccl20;Tnf;Il6;Vegfa;Tgfb1;Cxcr4;Il18;Il6ra;Csf2rb2;Tnfsf12;Tnfrsf11b;Fas;Vegfb;Cxcl10;Clcf1;Vegfc	-1.70297	0	0.081959	0.337	Bmp7;Tnfrsf11b;Csf2rb2;Epor;Pdgfrb;Tnfsf10;Hgf;Il6;Kit;Cxcl9;Tnfsf13;Cxcr4;Pdgfra;Bmp2;Tnfsf11;Inhbb;Ifnlr1;Ccl5;Ctf1;Osmr;Il12rb1;Ifnar1;Ccl8;Il13ra1;Ccl2;Tnfrsf9;Tgfbr2;Lepr;Inhba;Cx3cl1;Tnfrsf8;Ifngr1;Eda;Tgfb1;Tnfrsf18;Flt1;Cxcr6;Bmpr1a;Il2;Flt3;Tnfrsf1b;Vegfd;Csf2ra;Tnfsf12;Lif;Lifr;Il7;Il15;Il4ra;Cntf;Tgfb2;Egfr;Kdr;Tnfrsf1a;Eda2r;Il6st	-1.39379	0.0424757	0.749096	1	Lif;Il2rb;Ccr7;Ccl7;Il1b;Met;Egfr;Ccl17;Ccl5;Tnfrsf4;Relt;Cd27;Il6;Ccl20;Il1r2;Ppbp;Il11;Kit;Eda2r;Ccl2	-1.04059	0.368897	0.923691	1	Cxcr2;Il1r2;Pdgfra;Csf3r;Bmpr1b;Met;Ccl6;Tnfsf18;Il2rb;Egf;Il1b;Ccl3;Ccr9;Ccr7;Tnfrsf4;Csf2rb2;Cntfr;Bmp7;Il1a;Ccl4;Tnfrsf14;Tslp;Il2ra;Il17ra;Vegfc;Cx3cr1
219	KEGG_NICOTINATE_AND_NICOTINAMIDE_METABOLISM	-0.894213	0.603152	0.879466	1	Cd38;Nmnat3;Nt5m;Bst1;Nadsyn1;Nnt;Nnmt;Nt5e	1.26017	0.161383	0.270856	0.994	Aox1;Qprt;Nampt;Pnp2	-1.15148	0.302326	0.603637	1	Cd38;Nmnat3;Qprt;Bst1;Nnmt;Nadsyn1;Nnt;Nmnat2	-1.0897	0.354059	0.620999	1	Cd38;Nmnat3;Nt5m	-1.22546	0.207634	0.922749	1	Cd38	-0.784577	0.761431	1	1	Enpp1	-0.863271	0.652336	0.868371	1	Nt5e;Cd38;Nmnat3;Enpp1;Nmrk1;Aox1;Nadsyn1;Enpp3	1.13426	0.293296	1	1	Enpp1;Nmnat1;Enpp3;Nudt12;Aox1;Nmrk1;Cd38;Nt5c;Nadk	-0.992537	0.456722	0.996596	1	Nnmt;Aox1;Enpp1;Nmnat2;Nadsyn1;Nt5e;Nmrk1;Pnp2
220	KEGG_NOD_LIKE_RECEPTOR_SIGNALING_PATHWAY	0.88969	0.69186	0.669586	1	;Nlrc4	1.63915	0.012605	0.0645337	0.485	Il1b;;Nlrp3;Nod2;Ccl2;Ripk2	-0.931451	0.562588	0.791029	1	Tnf;Ccl8;Ccl5;Il18;Nod2;Birc3;Tnfaip3;Ccl7;Ripk2;Pycard;Il6;Nfkb1;Erbin;Casp1;Tab3	1.71256	0.0113636	0.0307567	0.294	;Il1b;Mapk8;Ccl2;Nod2;Mapk11;Nlrp3;Rela;Mapk3;Tnfaip3;Nfkbib;Nfkb1;Ripk2	1.33571	0.0808511	0.242709	0.976	;Il1b;Il18;Il6;Tnfaip3;Nod2;Ccl2;Hsp90aa1;Nfkbib;Nfkb1;Card9	0.672203	0.939148	1	1	Ccl7	-0.899347	0.615842	0.832747	1	Il6;Ccl5;Ccl8;Ccl2;Card6;Casp1	-1.31206	0.141259	0.981581	1	Ccl7;Il1b;Ccl5;Il6;Mapk13;Ccl2;Nod2;Pstpip1;Tab2	0.800028	0.767296	1	1	Card6;Ccl5;Tab1;Tab3
221	KEGG_GLYCOSAMINOGLYCAN_BIOSYNTHESIS_HEPARAN_SULFATE	-0.886312	0.619392	0.87856	1	Hs3st1;Hs6st1;B3galt6;Ndst2;Ext2;Xylt1;Ndst1;Hs6st3;B4galt7	-1.22994	0.213534	0.79907	1	Hs3st1;B3gat2;Hs6st1;Ndst1;Hs6st3;Ndst2;Xylt1;Ext2	0.810527	0.738667	0.813834	1	Hs3st2;B3gat2;Hs6st3	0.977851	0.452381	0.531963	1	Hs3st2;Hs6st2;Ndst1;Extl3;Ndst3	-1.08149	0.369159	1	1	Hs6st3;Xylt1;Ext2;Hs6st1;B3galt6;Ndst1;B4galt7	-1.34928	0.121673	0.898847	0.999	Hs3st3a1;Ndst3;Xylt1	-1.22041	0.212291	0.471856	1	Extl1;Ext1;Hs3st1;Hs3st3a1;Xylt2;Extl3;Xylt1;Extl2;Glce;Ndst2;Ndst1;Ndst3	-1.1032	0.372057	1	1	Hs6st2	-0.78407	0.737255	1	1	Ndst3;Hs3st3b1;Hs6st2
222	KEGG_CHEMOKINE_SIGNALING_PATHWAY	-0.881705	0.699029	0.871551	1	Rasgrp2;Fgr;Gng7;Adcy4;Plcb4;Prkcz;Cxcl16;Ccl5;Ccl8;Plcb2;Cxcr6;Cxcl10;Gnb3;Ccl28;Pik3r3;Jak3;Akt3;Lyn;Gng11;Arrb1;Gnai1;Cxcr5	0.978959	0.509554	0.567339	1	;Dock2;Cxcl5;Cxcr4;Adcy1;Pak1;Cx3cl1;Ccl2;Gng2	-1.34211	0.0576671	0.336585	1	Prkcb;Cx3cl1;Hck;Ccl3;Ccl8;Ccl5;Cxcl16;Fgr;Ccl28;Plcb4;Cxcr6;Jak3;Rasgrp2;Cxcl10;Lyn;Arrb1;Ccr10;Ccl20;Adcy4;Pik3r3;Ccl7;Akt3;Adcy1;Stat3;Nfkb1;Rock2	1.46209	0.00371747	0.0858807	0.901	;Cxcl5;Dock2;Cxcr4;Cx3cl1;Akt2;Gng2;Pik3cd;Ccl2;Gsk3a;Pak1;Prex1;Prkcb;Gnb2;Pik3cb;Map2k1;Vav3;Ccl20;Sos1;Rela;Gsk3b;Vav2;Prkaca;Mapk3;Shc3;Gnb1;Pxn;Csk;Ccl28;Cdc42;Ccl6;Prkcd;Shc1;Plcb3;Arrb2;Adcy9;Sos2;Nfkbib;Stat1;Akt1;Nfkb1;Stat2;Jak2;Crkl;Rock2;Adcy7;Gng12;Stat5b;Ikbkg;Pik3cg;Grk6;Pik3r1;Adcy3	-1.02275	0.42741	0.989217	1	Ccl6;Ccl7;Cx3cl1;Gng7;Adcy4;Gng11;Arrb1;Cxcr4;Ccl28;Cxcl10;Grk5;Ptk2b;Prkcz;Elmo1;Stat3;Cxcr6;Pik3r3;Cxcl16;Gnai2;Mapk3;Plcb2;Rasgrp2;Adcy6;Arrb2;Gngt2	-1.36105	0.0376712	0.911878	0.998	Cxcr6;Cxcl9;Pik3r5;Was;Adcy8;Prkcb;Adcy2;Ccl5;Grk3;Gng7;Ccr10;Tiam1;Ccl20;Adcy7;Pik3cd;Cxcr4;Pak1;Adcy9;Gnb4;Shc3;Adcy6;Csk;Rap1a;Cxcl10;Ptk2b;Gng2;Gsk3a;Gnb2;Gng11	-1.34229	0.0277228	0.36625	0.999	Cxcl9;Cxcr4;Adcy5;Adcy2;Jak3;Shc4;Ccl5;Gnb4;Gng2;Adcy3;Prex1;Ccl8;Pik3cg;Ccl2;Gng8;Arrb1;Cx3cl1;Pik3r5;Adcy8;Cxcr6;Stat1;Ptk2b;Pik3r2;Adcy9;Gng11;Elmo1;Stat2;Grk3;Prkcd;Adcy6;Stat3;Mapk3;Akt2;Pxn;Prkacb	-1.45351	0.018583	0.639992	0.994	Itk;Dock2;Ccr7;Ccl7;Adcy8;Ccl17;Ccl5;Gng4;Ccl20;Ppbp;Ccl2;Ptk2b;Shc3;Foxo3	-1.57898	0.00366972	0.317861	0.883	Plcb2;Hck;Cxcr2;Fgr;Ccl6;Adcy5;Ncf1;Ccl3;Ccr9;Ccr7;Gng7;Ccl4;Adcy3;Pik3cd;Pik3r5;Ikbkg;Gng3;Rasgrp2;Cx3cr1;Rac2;Grk3
223	KEGG_LEUKOCYTE_TRANSENDOTHELIAL_MIGRATION	-0.878411	0.684916	0.862122	1	Thy1;Cldn15;Plcg2;Cldn10;Rapgef4;Cldn3;Rassf5;Pecam1	-0.793718	0.809762	0.975659	1	Thy1;Cldn15;Plcg2;Cldn10;Rapgef4;Actn3;Rassf5;Pecam1	-1.20419	0.189771	0.527359	1	Thy1;Prkcb;Vcam1;Rassf5;Cldn3;Mmp9;Icam1;Pecam1;Ncf2;Cldn5;Pik3r3;Plcg2;Arhgap5;Cldn15;Cldn11;Mmp2;Rock2;F11r	1.32764	0.043956	0.158371	0.984	;Vcam1;Cxcr4;Rhoh;Cldn14;Plcg1;Pik3cd;Cldn13;Jam2;Actn2;Txk;Mapk11;Actn4;Prkcb;Rapgef3;Pik3cb;Vav3;Itga4;Cldn11;Vav2;F11r;Vasp;Pxn;Cdc42;Ptpn11;Myl9;Cldn1;Vcl;Icam1;Msn;Rock2;Ctnnd1	-0.785918	0.828183	0.993145	1	Rapgef4;Cldn3;Cldn5;Mmp2;Pecam1;Myl9;Cxcr4;Rassf5;Cldn10;Ptk2b;F11r;Pik3r3;Ocln;Gnai2;Ctnnb1;Cldn7;Cdh5;Esam;Cyba;Mapk12;Pik3r2	0.946995	0.535242	1	1	Cldn11;Cldn3;Vcam1;Cldn9;Nox1;Mapk13;Prkcg;Cldn6;Itga4;Cldn1;Rapgef3;Mylpf;Rock2;Cxcl12;Actn4;Pik3cb;Sipa1;Msn;Gnai1;F11r;Bcar1;Ctnna1;Myl9;Prkca;Pik3r1	-0.828349	0.802708	0.902061	1	Thy1;Cxcr4;Mmp2;Cldn23;Cldn5;Pik3cg;Vcam1;Pik3r5;Jam3;Cldn11;Ptk2b;Ocln;Pecam1;Actn3;Pik3r2	-1.54852	0.0101781	0.376252	0.894	Txk;Itk;Cldn23;Mmp9;Cldn6;Mapk13;Itga4;Cldn9;Cldn7;Ptk2b;Mmp2;Prkcg;Cldn10;Vav2;Prkca;Actn1	-1.34819	0.0787992	0.55879	0.999	Mmp9;Ctnna3;Itgal;Ncf1;Cldn2;Cldn3;Cldn7;Cldn6;Mapk13;Pik3cd;Cldn11;Pik3r5;Cldn9;Myl9;Cldn1;Rac2
224	KEGG_LIMONENE_AND_PINENE_DEGRADATION	-0.874158	0.621581	0.85462	1	Aldh3a2;Aldh2;Ehhadh	-0.665004	0.860738	1	1	Aldh2;Aldh3a2	0.781629	0.772397	0.840057	1	Aldh1b1;Aldh9a1	-0.798244	0.701149	0.839517	1	Aldh2;Aldh3a2	-0.982854	0.507513	0.97725	1	Aldh2;Aldh7a1;Echs1;Aldh3a2	0.529448	0.962656	1	1	Ehhadh;Yod1;Aldh3a2	-0.499492	0.967807	0.999488	1	Aldh3a2;Aldh1b1;Aldh7a1;Hadha;Aldh9a1;Aldh2;Echs1;Yod1;Ehhadh	-0.515217	0.954622	1	1	Yod1;Aldh3a2;Hadha	0.510344	0.951754	1	1	Hadha;Ehhadh;Yod1;Aldh3a2;Aldh7a1;Aldh2;Echs1;Aldh9a1
225	KEGG_REGULATION_OF_ACTIN_CYTOSKELETON	-0.85652	0.753138	0.871003	1	Itgb4;Cd14;Itga10;Arhgef6;Gsn;Myh10;Dock1;Pdgfrb;Fgfr3;Itga1;Fgf2;Pdgfd;Itga7;Itgax;Actn3	-0.87757	0.696366	0.967758	1	Itgb4;Chrm1;Itga10;Cd14;Arhgef6;Dock1;Myh10;Fgf2;Gsn;Actn3;Fgfr3;Itga1;Fn1;Itga7;Pdgfrb	-1.25914	0.0895706	0.467352	1	Itga7;Fgf20;Arhgef6;Cd14;Bdkrb2;Itga11;Itgax;Itgb4;Fgf11;Dock1;Itga1;Mylk;Fgf14;Itga10;Pdgfra;Pdgfd;Itga8;Ssh2;Gsn;Myh10;Mras;Rdx;Pik3r3;Mylk2;Ssh1;Tmsb4x	1.35646	0.00873362	0.142218	0.977	;Itgb3;Limk1;Itgb8;Pip5k1a;Iqgap3;Fgf12;Pik3cd;Itga11;Fgf5;Scin;Rac3;Pdgfc;Itga2;Itgav;Pdgfb;Actn2;Pak4;Actn4;Pak1;Pik3cb;Fgf11;Map2k1;Vav3;Diaph3;Myh9;Sos1;Itga4;Slc9a1;Vav2;Gna13;Mapk3;Arhgef7;Pxn;Csk;Cdc42;Itga8;Sos2;Ppp1cb;Myl9;Fgfr4;Pak2;Pikfyve;F2r;Gna12;Vcl;Mylk;Wasf2;Arhgef12;Ssh3;Ssh2;Crkl;Msn;Rock2;Pip5k1c;Ssh1;Pip4k2a;Gng12;Arhgap35;Arhgef1;Pik3cg;Itga5;Pik3r1;Pip4k2b;Pfn2;Fgd1;Egfr;Gi…	-0.998216	0.462901	0.95793	1	Itga11;Pdgfrb;Itgb4;Arhgef6;Gsn;Myh10;Itga10;Myh14;Pdgfd;Fgf16;Dock1;Myl9;Tmsb4x;Cyfip2;Wasf2;Scin;Pdgfra;Pdgfb;Pik3r3	-1.11788	0.204392	0.987686	1	Fgf7;Mylk2;Itgb8;Pik3r5;Was;Itga11;Apc2;Wasf1;Tiam1;Fgf2;Fgfr2;Fgf11;Pdgfc;Itgb7;Pik3cd;Rac3;Fgf1;Ezr;Pak1;Scin;Enah;Pfn2;Pak3;Wasf2;Pip4k2b;Csk;Pfn4;Limk1	-1.09119	0.254269	0.576806	1	Itga10;Pdgfrb;Itgb5;Itga11;Pdgfra;Itga7;Cd14;Itga2;Fgf14;Scin;Fgf1;F2r;Itga9;Itga8;Itgae;Fgf2;Pik3cg;Fgfr2;Pdgfd;Ssh1;Chrm3;Fgfr1;Pik3r5;Apc2;Pfn4;Fn1;Gsn;Fgf11;Fgf18	-0.79281	0.858621	1	1	Fgf12;Egfr;Diaph3;Iqgap3;Apc2;Fgf11;Itga4;Chrm1;Iqgap2;Pikfyve;Vav2;Actn1;Pik3cd;Ssh2;Itgb3;Fgf2;Itga2b;Mylpf;Fgfr1;Diaph1;Csk;Cfl2;Tiam1;Pik3r5;Baiap2	-0.757357	0.939781	1	1	Pdgfra;Itgal;Egf;Fgf13;F2;Mos;Itgb7;Itga7;Arhgef6;Pik3cd;Cd14;Pik3r5;Itga9;Fgfr2;Fgf1;Gsn;Myl9;Rac2;Araf;Fgf9;Tiam2;Ssh3;Itgb4;Fgf18;Itgb5;Fgfr3;Myh14;Vcl;Diaph3;Itga8;Pdgfd
226	KEGG_MELANOGENESIS	-0.839258	0.736591	0.886351	1	Adcy4;Plcb4;Wnt9a;Wnt5a;Camk2b;Creb3l1;Ednrb;Plcb2	-0.901001	0.615676	1	1	Wnt9a;Adcy4;Plcb4;Creb3l1;Camk2b;Ednrb;Plcb2;Camk2g;Adcy7;Wnt11;Gnai1;Fzd4;Crebbp;Adcy9;Plcb3;Creb3l4;Ep300;Adcy6;Plcb1;Fzd1;Tcf7l2	0.986357	0.429054	0.562057	1	;Wnt2b;Wnt7b;Fzd7	1.09427	0.265487	0.355952	1	;Kit;Mc1r;Prkcb;Dvl1;Fzd7;Map2k1;Crebbp;Gsk3b;Prkaca;Mapk3;Kitl;Creb3l2;Dvl2;Plcb3;Adcy9;Tcf7;Dvl3;Fzd4	1.19798	0.142222	0.357099	0.999	Wnt5b;;Lef1;Tyrp1;Fzd7;Wnt7b;Tcf7;Prkcb;Wnt2b;Wnt10b;Prkca;Kitl;Adcy5;Wnt11	-1.0565	0.364747	1	1	Adcy8;Prkcb;Adcy2;Gnao1;Wnt4;Camk2a;Creb3l4;Wnt11;Fzd7;Adcy7;Mitf	-1.21525	0.167308	0.442102	1	Kit;Adcy5;Adcy2;Gnao1;Creb3l1;Ednrb;Adcy3;Tcf7;Camk2a;Wnt2b;Mitf;Fzd6;Adcy8;Wnt9a;Creb3l2	-0.805672	0.788875	1	1	Mc1r;Adcy8;Fzd10;Wnt6;Kit;Prkcg;Fzd7;Prkca;Wnt4;Dvl3;Wnt9b;Fzd9;Ednrb;Camk2g;Calm3;Creb3l1	-1.29765	0.123364	0.581942	1	Plcb2;Adcy5;Creb3l4;Fzd9;Wnt11;Adcy3;Wnt2b
227	KEGG_GLYCOSAMINOGLYCAN_BIOSYNTHESIS_CHONDROITIN_SULFATE	-0.838955	0.683773	0.871999	1	Chst15;Csgalnact1;Chsy1;Chst12	-1.0092	0.459877	0.999025	1	Chst15;B3gat2;Csgalnact1;Chsy1;Chst3;Chst12;Xylt1;Chpf2;B3galt6;Ust;Chst14;Chst11;B4galt7	-0.792705	0.736842	0.919383	1	Csgalnact1;Chst15;Xylt1;Chpf2;B3galt6;Ust;Chsy1;Chsy3;Chst12;B3gat3;B4galt7;Chst11;Chst7	-0.734835	0.813356	0.84724	1	Chsy1;Chst15;Chst12;Csgalnact1;Xylt1;B3galt6	-1.3346	0.132653	0.682501	1	Csgalnact1;Chst15;Xylt1;Chst7;Chst12;Chst14;Chpf2;B3galt6	-0.860281	0.65643	1	1	Xylt1;Chpf;Dse;Chst11;Chsy3	-1.65489	0.0199203	0.10918	0.489	Chst15;Chsy3;Chst13;Chst3;Csgalnact1;Chst7;Chpf;Xylt2;Chst11;Xylt1	1.32411	0.153425	1	0.991	Chst3;Xylt2;Chst7;Chst11;Chpf;Chpf2;B3galt6	1.38498	0.117769	1	0.997	Dse;Xylt1;Chpf;Chsy1;Chst11;Csgalnact2;Chst15;Chst7;B3gat2
228	KEGG_RETINOL_METABOLISM	-0.836889	0.674963	0.860673	1	Cyp1a1;Aldh1a1;Cyp3a13;Cyp26a1;Rdh5;Aldh1a2	1.05456	0.369792	0.48243	1	;Dhrs9;Dgat2	1.83492	0.00278552	0.0123914	0.097	;Cyp26b1;Dhrs9	-0.993962	0.467826	0.652156	1	Cyp1a1;Rdh9;Cyp26a1;Aldh1a1;Rdh5;Aldh1a2	-1.01559	0.449843	0.956995	1	Aldh1a1;Dhrs3;Cyp1a1	-0.825327	0.709193	1	1	Cyp26b1;Adh1	-1.19278	0.234317	0.454211	1	Aldh1a2;Cyp26b1;Ugt1a6b;Dhrs3;Rdh9	-0.779866	0.736066	1	1	Rdh12;Rdh10;Dgat2;Aldh1a1;Dhrs3;Adh1	0.703163	0.858079	1	1	Rdh9;Lrat;Dgat1;Adh1;Dhrs4;Retsat
229	KEGG_WNT_SIGNALING_PATHWAY	0.828885	0.922078	0.765068	1	;Fzd7;Dkk1;Fosl1;Jun;Rac3;Nkd1;Smad3;Ppard;Ccnd2;Axin1;Bmyc;Sfrp1	-0.762403	0.861446	0.949717	1	Wnt9a;Plcb4;Prickle2;Lrp5;Camk2b;Nfat5;Ppp2r5a;Plcb2;Prickle1;Camk2g;Lrp6;Frat1;Wnt11;Tbl1xr1;Fzd4;Nfatc1;Crebbp;Plcb3;Vangl1;Ep300;Plcb1;Nfatc4;Apc;Fzd1;Tcf7l2;Nfatc2;Chd8	0.973863	0.52	0.576548	1	;Wnt2b;Wnt7b;Fzd7;Dkk1;Mmp7;Rac3;Sfrp1;Axin2;Bmyc;Fosl1;Ruvbl1	1.53335	0.0106007	0.0681353	0.784	;Mapk8;Jun;Smad3;Ppp3r1;Sfrp1;Ccnd2;Rac3;Axin1;Ppard;Axin2;Prkcb;Dvl1;Fzd7;Fbxw11;Trp53;Crebbp;Ccnd1;Gsk3b;Fosl1;Prkaca;Daam1;Ppp2r5d;Dvl2;Ppp2r5b;Tbl1x;Plcb3;Chd8;Tcf7;Dvl3;Fzd4;Dkk1;Ctbp1;Nfatc4;Wnt3;Rock2;Smad4;Ppp2r1b;Btrc;Smad2;Ep300;Ppp2r5e;Csnk2a2	-0.874847	0.71263	0.993495	1	Mmp7;Daam2;Fzd2;Wnt9a;Prickle2;Ctnnbip1;Nfatc4;Axin2;Ppp2r5a;Lrp5;Wnt4;Nfat5;Fzd1;Sfrp1;Fzd5;Nfatc2;Chp1;Wnt5a;Frat1;Ppp3ca	-1.00399	0.463158	1	1	Nfatc2;Prkcb;Cxxc4;Apc2;Sfrp4;Vangl2;Wnt4;Camk2a;Wnt11;Fzd7;Rac3	0.472443	1	0.995077	1	Ccnd1;Nkd1;Wnt7b;Camk2b;Wnt6;Fosl1;Dkk2;Siah1b;Wnt4;Ruvbl1;Wnt2;Lef1;Wnt5a;Prkcg;Csnk1e;Rock2	-0.801887	0.827586	1	1	Fzd10;Cxxc4;Wnt6;Apc2;Sfrp4;Sfrp1;Prkcg;Csnk2a1;Fzd7;Prkca;Frat1;Wnt4;Frat2;Nfat5;Dvl3;Wnt9b;Senp2;Fzd9;Siah1b;Ppp3cb;Nfatc2;Fosl1;Camk2g;Nfatc4;Ppp2r5e;Axin2	-1.17831	0.192164	0.785026	1	Plcb2;Cxxc4;Sfrp1;Fzd9;Dkk1;Dkk2;Wnt11;Chp2;Wnt2b;Daam2;Nkd2;Ccnd2;Rac2;Ppp3cb;Wnt5b;Wnt5a;Chd8;Axin2;Vangl2;Prkcb;Fzd8;Map3k7;Nfatc4;Sox17;Lrp6;Ppp3cc;Prkacb;Fzd3;Ctbp2;Prickle1;Mapk9;Plcb1;Camk2g;Tcf7
230	KEGG_SYSTEMIC_LUPUS_ERYTHEMATOSUS	-0.823997	0.698864	0.869025	1	C4b;C3;Cd40;C1ra;C1s1;Actn3;Cd28	-0.910583	0.555556	1	1	C4b;C1ra;Actn3;C1s1;Cd40	-1.6997	0.00490196	0.103626	0.382	C1ra;C1s1;Cd80;C2;Fcgr2b;Tnf;Cd28;C4b;Hc;C3;Cd40	1.278	0.156388	0.192725	0.994	;Actn2;Actn4	1.18626	0.238095	0.369638	0.999	;Actn2	-1.08046	0.365019	1	1	Cd80;Tnf;Cd28;H3f3a;C2;Snrpd1	-1.60059	0.0209125	0.155814	0.671	C2;Cd28;Grin2a;C1ra;Cd80	-1.14519	0.313196	1	1	C3;Cd80;C2	-0.784457	0.74053	1	1	C8g;C1qc;C1ra
231	KEGG_DILATED_CARDIOMYOPATHY	-0.821426	0.735476	0.859158	1	Itgb4;Itga10;Adcy4;Itga1;Itga7;Itga11;Tgfb3;Cacnb2;Dmd	-0.877726	0.65328	0.9872	1	Itgb4;Itga10;Adcy4;Itga1;Itga7;Slc8a1;Cacng6;Itga3;Itga11;Cacng8	-1.04656	0.378917	0.712267	1	Itga7;Tgfb3;Itga11;Tnf;Itgb4;Itga1;Dmd;Itga10	1.39222	0.0595238	0.118023	0.963	;Adrb1;Itgb3;Itgb8;Emd;Itga11;Itga2;Itgav;Tgfb2;Lama2;Tgfb1;Cacnb1;Itga4;Prkaca	-0.886566	0.655585	0.985738	1	Itga11;Itgb4;Itga10;Adcy4;Tgfb3;Cacna2d4;Cacnb3;Tgfb1;Itga3;Adcy6;Itga7;Gnas;Itgb5;Lama2;Cacng6;Dmd	-1.27138	0.120354	1	1	Itgb8;Itga11;Adcy8;Cacnb2;Adcy2;Cacna1c;Tnnt2;Cacna2d1;Tnf;Ttn;Itgb7;Cacnb3;Adcy7;Tgfb1	-1.39268	0.0485981	0.293625	0.993	Itga10;Itgb5;Cacna1c;Itga11;Adcy5;Adcy2;Itga7;Itga2;Ttn;Igf1;Itga9;Lama2;Adcy3;Cacnb1;Itga8;Cacna2d1;Cacnb2	-0.72656	0.853437	1	1	Adcy8;Cacnb4;Itga4;Cacna2d2;Cacna1d;Lama2;Cacna2d1;Itgb3;Itga2b;Igf1;Adcy2;Slc8a1;Ttn;Itgb7;Lmna	-1.64133	0.0131579	0.396895	0.75	Sgcd;Igf1;Slc8a1;Adcy5;Cacna1c;Cacnb2;Itgb7;Itga7;Adcy3;Itga9;Tnni3;Des;Tpm2;Cacnb4;Cacnb1;Sgcb
232	KEGG_GLYCEROPHOSPHOLIPID_METABOLISM	-0.813832	0.758323	0.856938	1	Pla2g4b;Pla2g6;Plpp3;Plpp1;Chkb;Dgke;Lpcat2;Dgki;Agpat4;Gpat3	-1.01128	0.438247	1	1	Pla2g4b;Pla2g6;Plpp3;Plpp1;Chkb;Dgke;Pcyt1b;Gpam;Agpat4;Lpcat2;Gpat3;Etnk1;Phospho1;Dgka;Pld2;Lpcat4	0.95384	0.551237	0.606032	1	;Pla2g4a	-0.776503	0.790347	0.852568	1	Pla2g4b;Plpp1;Plpp3;Pla2g6;Chkb;Agpat2;Gpat3;Dgke;Agpat4	-0.78332	0.802281	0.966038	1	Lpcat2;Phospho1;Agpat4;Chkb;Pld1;Pla2g10;Agpat1;Pcyt2;Mboat7;Lcat;Pla2g6;Dgka;Pld2;Etnk2;Mboat2;Lpcat3;Pgs1;Pla2g4b;Pla2g15;Lpcat1;Cds2;Dgkz;Lypla2	0.767248	0.882863	1	1	Pla2g3;Plpp1;Etnk2;Pemt;Mboat1;Pla2g5;Gpat3;Pla2g2d;Gpam;Pla2g4a;Pla2g12a;Dgkd;Dgkq;Pla2g6;Pld1;Pisd;Gpat4;Agpat4;Gpd2;Chkb;Pcyt1b;Mboat2	0.56217	1	1	1	Mboat1;Mboat2;Gpd1;Pcyt1b;Pcyt2;Cds1;Gpd1l;Lcat;Pla2g6;Gpd2	-0.712798	0.872312	1	1	Gpat2;Pla2g3;Plpp2;Pla2g4b;Dgka;Mboat7;Dgkd;Dgkh;Gnpat;Ache;Mboat2;Chkb;Lpcat4	-0.773041	0.835227	1	1	Lcat;Pla2g4b;Mboat2;Chpt1;Pla2g4a;Gpd1;Ptdss2;Gpam;Lpgat1;Dgkb;Dgkg;Cds1;Ache;Pld1;Pla2g15;Dgkh;Lclat1;Etnk2;Lpcat4;Dgka;Dgkq;Agpat2
233	KEGG_TIGHT_JUNCTION	-0.813162	0.782464	0.844513	1	Cldn15;Cldn10;Prkcz;Magi1;Myh10;Cldn3;Prkcq;Magi2;Actn3;Myh11;Cldn5;Mpdz;Pard6a;Akt3;Sptan1;Mras	-0.988858	0.490752	0.975198	1	Cldn15;Myh11;Myh10;Cldn10;Magi1;Prkcq;Actn3;Sptan1;Magi2;Epb41l1;Prkcz;Mpdz;Pard6a;Myh9;Cldn3;Cldn13;Gnai1;Tjp1;Cldn5;Patj;Mras;Exoc4;F11r;Akt2;Afdn;Ocln;Prkce;Cgn;Llgl2;Prkch;Amotl1;Ash1l;Akt3;Actn1	1.16846	0.159533	0.33894	1	;Cgn;Rab3b;Cldn10;Pard6g;Cldn14;Actn2;Myh15;Prkcz;Cldn13;Jam2;Prkcd;Pard3	1.19086	0.123188	0.258389	0.999	;Myh15;Rab3b;Akt2;Cldn14;Cldn13;Sympk;Jam2;Actn2;Epb41;Cgn;Actn4;Prkcb;Yes1;Myh9;Patj;Cldn11;F11r;Cttn;Src;Cdc42;Prkcd;Hcls1;Myl9;Cldn1	-0.755217	0.886473	0.979111	1	Magi1;Pard6g;Myh10;Cldn3;Epb41l1;Ppp2r2c;Cldn5;Myh14;Myl9;Cldn10;Prkcz;F11r;Ocln;Gnai2;Prkch;Llgl2;Ctnnb1;Exoc4;Cldn7;Prkce	0.81731	0.845291	1	1	Cldn11;Cldn3;Myh11;Cldn9;Prkcg;Prkcz;Cldn6;Magi2;Cldn1;Mylpf;Epb41l2;Sptan1;Actn4;Gnai1;Patj;F11r;Ctnna1;Myl9;Prkca;Ash1l;Rras2;Tjp2	1.13956	0.202811	0.53476	1	Cgn;Myh11;Myl9;Cldn6;Mylpf;Actb;Prkci;Map3k20;Cldn15;Pard6b;Rras2;Cldn3;Llgl2;Cldn9;Kras;Prkcg;Tjap1;Ybx3;Hras;Csnk2a2	-1.1321	0.291092	1	1	Cldn23;Cgn;Cldn6;Cldn9;Cldn7;Magi2;Prkcg;Cldn10;Csnk2a1;Hcls1;Epb41l1;Prkca;Actn1	-1.41099	0.0444444	0.553999	0.998	Ctnna3;Crb3;Rab3b;Cldn2;Cldn3;Patj;Cldn7;Cldn6;Ppp2r2b;Pard6b;Myh11;Cldn11;Epb41l1;Ppp2r2c;Cldn9;Myl9;Cldn1;Pard3;Sympk;Myh7b;Cgn;Map3k20;Prkcq;Myh14;Prkcb;Pard6g
234	KEGG_NITROGEN_METABOLISM	-0.810644	0.68239	0.835526	1	Amt;Car8;Car5b	1.19328	0.237467	0.327455	0.998	Cps1;Car12;Asns;Car13;Glud1	-1.12942	0.334459	0.641392	1	Car8;Amt	-0.947646	0.525755	0.700854	1	Amt;Car5b;Car8;Cth	1.69563	0.00595238	0.0650194	0.346	Cps1;Car12;Asns;Car8	-1.02627	0.438662	0.990487	1	Car8;Car4	-1.28996	0.159223	0.405396	1	Car6;Cth;Car2;Car12	-0.767425	0.768025	1	1	Cth	-0.886882	0.590991	1	1	Car13;Amt;Car12
235	KEGG_NOTCH_SIGNALING_PATHWAY	-0.805223	0.735493	0.830756	1	Lfng;Dll4;Notch3;Hes1;Kat2b;Mfng	-0.93248	0.556196	1	1	Lfng;Dll4;Hes1;Kat2b;Mfng;Notch3;Kat2a;Notch1	1.25196	0.152778	0.249548	0.996	;Dll3	1.32136	0.096	0.15875	0.988	;Notch2;Dtx4;Dvl1;Dtx3l;Maml2;Numbl;Crebbp;Jag1;Ncor2;Maml3;Dvl2	1.07661	0.321555	0.472114	1	;Dll3;Jag1;Notch2	-0.79778	0.775093	1	1	Dtx4;Ncor2;Maml3;Maml1;Aph1a;Numbl;Notch2;Kat2a;Rbpj;Dvl2;Hes1;Ctbp1;Crebbp;Lfng;Dtx3;Hdac2;Dtx2;Dtx3l;Ctbp2	-1.32644	0.0945674	0.372155	1	Notch3;Dll4;Dtx4;Mfng;Hes1;Adam17;Dtx3;Dtx3l;Notch1;Cir1;Maml3;Jag2;Ncstn;Kat2b	-1.02536	0.437936	1	1	Ptcra;Dtx4;Notch2;Dtx2;Maml1;Dvl3;Dll4;Kat2a;Kat2b;Ep300	0.738603	0.864516	1	1	Maml3;Ptcra;Maml2;Dtx4
236	KEGG_FOLATE_BIOSYNTHESIS	0.788105	0.715686	0.819123	1	Pts;Dhfr;Qdpr;Spr;Fpgs	1.1791	0.29385	0.344352	0.999	Pts;Dhfr;Ggh;Qdpr	-0.691364	0.820327	0.932496	1	Gch1	0.477591	0.982143	0.995842	1	Dhfr;Pts;Spr;Fpgs;Qdpr;Ggh;Gch1	0.572342	0.941489	0.976998	1	Dhfr;Pts;Ggh;Qdpr	-1.17374	0.296724	0.953571	1	Alpl;Spr;Pts;Dhfr;Ggh	1.16399	0.307692	0.557026	1	Dhfr;Spr	-0.649439	0.849408	1	1	Dhfr;Gch1	-0.556703	0.934186	1	1	Alpl
237	KEGG_FRUCTOSE_AND_MANNOSE_METABOLISM	0.77885	0.833333	0.823248	1	Mtmr7;Sord;Pfkfb3;Hk2;Mtmr1;Tpi1;Fbp1;Mtmr6	0.840353	0.702875	0.760137	1	Mtmr7;Pfkfb3;Sord;Hk2;Tpi1;Aldoa;Akr1b1;Hk1;Mtmr6	-0.754804	0.827907	0.91711	1	Pfkp;Pfkfb2;Aldoc;Fbp1	1.2399	0.15869	0.221676	0.997	Pfkfb3;Mtmr7;Fbp1;Hk2;Sord;Pmm2;Mtmr1	-0.895449	0.594017	0.984705	1	Pfkp;Phpt1;Aldoc;Pfkfb4;Pfkl;Gmppa	0.459365	0.995968	1	1	Aldoc	-1.2157	0.195609	0.449006	1	Aldoc;Pfkfb3;Pmm1;Pfkl;Phpt1;Hk2;Pfkp;Pfkm;Pfkfb4;Fpgt;Pfkfb2;Mtmr6	1.25176	0.186391	1	0.997	Aldoc;Hk2;Gmppb;Sord;Mpi;Fpgt	-0.870628	0.599265	1	1	Hk3;Mtmr7;Khk;Pfkfb4;Fpgt;Gmppa;Pfkfb3;Aldoc
238	KEGG_VALINE_LEUCINE_AND_ISOLEUCINE_DEGRADATION	-0.749382	0.822917	0.894797	1	Aldh6a1;Aldh3a2;Aldh2;Il4i1;Auh;Abat;Bckdha;Pcca;Mcee;Dbt;Acaa1a;Hmgcl;Acads;Ehhadh	0.668198	0.960714	0.934909	1	Aox1	0.828347	0.759036	0.792874	1	Aox1;Aldh1b1;Oxct2a;Bcat2;Aldh9a1;Hadh	-0.75175	0.81761	0.84593	1	Auh;Bckdha;Aldh6a1;Il4i1;Aldh2;Aldh3a2;Pcca;Hmgcl;Acads;Acaa1a;Hibch;Acadm;Acaa2;Hadhb	-1.08244	0.342105	1	1	Aldh2;Aldh6a1;Abat;Pcca;Aldh7a1;Acads;Bckdha;Mcee;Acaa2;Echs1;Auh;Hmgcl;Hadhb;Acat3;Bckdhb;Mccc1;Acaa1a;Aldh3a2	-0.577329	0.990826	1	1	Acat3;Bcat1;Aldh1b1;Hmgcs1;Acads;Mcee;Hadh;Acaa2	-0.560305	0.985743	1	1	Acaa2;Mccc2;Bckdha;Aldh3a2;Aldh6a1;Acads;Aox1;Abat;Mccc1;Hmgcl;Acaa1a;Aldh1b1;Auh;Acad8;Bckdhb;Pcca;Hibch;Aldh7a1;Acadm	1.03564	0.385382	1	1	Mccc2;Aox1;Pccb;Il4i1;Ivd;Ehhadh;Bckdhb;Aldh7a1;Aldh6a1;Abat;Hibch	0.77398	0.781659	1	1	Il4i1;Dbt;Mccc1
239	KEGG_JAK_STAT_SIGNALING_PATHWAY	-0.743901	0.870748	0.888516	1	Il10ra;Lifr;Ptpn6;Stat4;Osmr;Lepr;Spry1;Il6ra;Socs2;Pik3r3;Epor;Jak3;Akt3;Pim1;Il12a;Stat3;Il11ra2;Stat6;Il15;Ghr;Csf2;Il6	-0.830586	0.745271	0.991491	1	Lifr;Il10ra;Osmr;Il6ra;Socs2;Stat4;Ifne;Pim1;Lepr;Stat6;Spry1;Il12a;Il4ra;Il11ra2;Epor;Pik3r3;Crebbp;Akt2;Stat5b;Stat3;Il6st;Ep300	-1.03571	0.387728	0.720761	1	Tpo;Ptpn6;Il12rb1;Il10ra;Csf2rb2;Stat4;Lifr;Jak3;Pim1;Pik3r3;Ccnd1;Spry1;Akt3;Epor;Il6;Stat3;Csf2;Il11ra2;Il15;Osmr;Stat2;Tyk2;Ifngr1;Il12a;Il7;Ifnar1;Sos2;Ifnar2;Jak2;Pias2;Stat6;Pias1;Pik3cg;Cblb;Il15ra;Stat1;Jak1;Pik3ca;Spred2;Socs1	1.43878	0.0143885	0.0946588	0.927	;Lif;Akt2;Ifne;Pik3cd;Ccnd2;Cntf;Csf3;Bcl2l1;Il7r;Spry4;Pik3cb;Csf2;Cbl;Crebbp;Ccnd1;Sos1;Il6st;Il20rb;Spred1;Ptpn11;Sos2;Stat1;Akt1;Cblb;Stat2;Jak2;Jak1;Socs4;Stat5b;Pik3cg;Stam;Pik3r1;Ep300	1.12949	0.202247	0.413485	1	Ifne;;Csf2;Csf3;Il6st;Cntf;Tslp;Il6;Il7r	-0.94235	0.56295	1	1	Pik3r5;Epor;Il2;Il11;Il6;Spry2;Pik3cd;Socs1;Cblb;Il6ra;Csf2rb2;Spred2;Pim1;Pias3;Clcf1	-1.28049	0.0971429	0.417112	1	Csf2rb2;Epor;Il6;Jak3;Ifnlr1;Spry1;Ctf1;Osmr;Il12rb1;Ifnar1;Il13ra1;Pik3cg;Socs3;Lepr;Ifngr1;Pik3r5;Cblb;Stat4;Il2;Stat1;Cish;Csf2ra;Pik3r2;Lif;Lifr;Il7;Il15;Il4ra;Cntf;Stat2;Il6st;Socs2;Crlf2;Stat3;Akt2	-1.04893	0.402314	1	1	Lif;Il2rb;Stat4;Il6;Il11	-0.884431	0.656192	1	1	Il13ra2;Csf3r;Il2rb;Ptpn6;Csf2rb2;Cntfr;Pik3cd;Tslp;Pik3r5;Il2ra;Ccnd2;Il6;Lepr;Socs5;Il4ra;Il6ra;Il20rb;Pim1;Osmr;Prlr;Lifr;Irf9;Stat2;Jak2;Il15ra;Csf3;Pik3cb;Stat6;Pias4
240	KEGG_BETA_ALANINE_METABOLISM	-0.698184	0.846039	0.930289	1	Aldh3a2;Aldh2;Abat;Mlycd;Ehhadh;Dpyd	-0.617645	0.907378	0.974688	1	Aldh2;Abat;Aldh3a2;Mlycd;Aoc2;Ehhadh;Dpyd	-0.721085	0.823625	0.930588	1	Gad1	-0.75338	0.77931	0.864686	1	Aldh2;Aldh3a2;Mlycd;Hibch;Acadm	-0.715197	0.831832	1	1	Aldh2;Abat;Aldh7a1;Echs1;Mlycd;Aldh3a2;Hibch;Dpyd;Hadha;Gad1	-0.509389	0.975285	1	1	Aoc2;Aldh1b1	-1.09744	0.334677	0.584339	1	Dpyd	0.896534	0.586111	1	1	Ehhadh;Aldh7a1;Srm;Abat;Hibch;Mlycd	-0.678263	0.864717	1	1	Aoc2;Abat;Mlycd;Aldh9a1;Echs1;Aldh2;Aldh7a1;Sms;Acadm
241	KEGG_T_CELL_RECEPTOR_SIGNALING_PATHWAY	-0.679572	0.924743	0.935801	1	Ptpn6;Prkcq;Lcp2;Nfat5;Pik3r3;Map3k8;Cd28;Akt3;Lat;Nfkbia;Nfatc1;Mapk13;Csf2;Tnf;Tec	-0.489649	0.998708	0.991696	1	Prkcq;Nfat5;Plcg1;Map3k14;Ikbkb;Pik3r3;Nfatc1;Nfkbia;Akt2;Mapk12;Nfatc4;Akt3;Lat;Nfatc2;Mapk13;Dlg1;Kras;Pik3r2;Pik3cg;Mapk3;Mapk11;Chp1;Ptpn6;Pak2	-1.24272	0.152815	0.469389	1	Ptpn6;Lcp2;Tnf;Cd28;Map3k8;Tec;Nfat5;Pik3r3;Akt3;Lat;Csf2;Nfkb1;Nck1;Ppp3r1;Nfkbia;Vav2;Prkcq;Sos2	1.75969	0	0.0241439	0.193	Jun;Akt2;Plcg1;Pik3cd;Ppp3r1;Tec;Mapk11;Pak4;Pak1;Card11;Map2k7;Pik3cb;Map2k1;Csf2;Vav3;Cbl;Sos1;Rela;Gsk3b;Vav2;Mapk3;Cdc42;Fos;Sos2;Nfkbib;Pak2;Akt1;Nfkb1;Cblb;Nfatc4;Ikbkg;Pik3cg;Pik3r1;Nras;Nfkbie;Pdpk1;Nfatc2;Malt1;Mapk1	-0.644545	0.96264	0.987408	1	Lck;Tec;Nfatc4;Nfat5;Pik3r3;Fyn;Nfatc2;Chp1;Ppp3ca;Mapk3	-1.21289	0.144444	0.907137	1	Nfatc2;Pik3r5;Il2;Ptprc;Tnf;Pik3cd;Cd28;Pak1;Cblb;Pak3;Lck;Ppp3cb;Tec;Akt2;Map3k8;Cbl;Mapk3;Akt3	-1.01079	0.414286	0.682554	1	Cd28;Tec;Pik3cg;Lck;Nfkbie;Map3k8;Lcp2;Pik3r5;Cblb;Nfatc4;Nck2;Il2	-1.44248	0.0372751	0.627114	0.996	Cd3d;Itk;Grap2;Cd247;Mapk13	-0.578997	0.99811	1	1	Ptpn6;Ptprc;Mapk13;Pik3cd;Chp2;Pik3r5;Ikbkg;Map3k14;Ppp3cb
242	KEGG_CYTOSOLIC_DNA_SENSING_PATHWAY	-0.661203	0.914174	0.939064	1	Il33;Ccl5;Cxcl10;Il18	1.34906	0.106667	0.2018	0.972	Il1b;	1.14599	0.263158	0.368596	1	;Il1b;Ripk3	1.58994	0.0309278	0.0546121	0.626	;Il1b;Adar;Polr3a;Rela;Polr3h;Mavs;Ripk3;Nfkbib;Nfkb1;Ikbke	1.02944	0.405797	0.515431	1	;Il1b;Il18;Il6;Polr3a;Nfkbib	0.815615	0.756356	1	1	Il33	-1.40287	0.0764818	0.302508	0.991	Il6;Ccl5;Zbp1;Irf7;Casp1;Il33;Trex1	-0.769599	0.755622	1	1	Il1b;Ccl5;Il6	-0.597194	0.972973	1	1	Il1b;Ccl4;Ikbkg;Ripk3;Il6;Aim2;Il33
243	KEGG_MTOR_SIGNALING_PATHWAY	-0.597767	0.963795	0.96919	1	Vegfd;Ddit4;Vegfa;Pik3r3;Akt3;Ulk1;Rps6ka2;Ulk2;Prkaa2;Rictor;Tsc2;Prkaa1;Pik3cg;Braf;Tsc1;Cab39l;Eif4b	-0.777572	0.79561	0.940424	1	Vegfa;Vegfd;Ddit4;Ulk2;Tsc2;Rictor;Ulk1;Pik3r3;Rptor;Tsc1;Rps6ka6;Akt2;Mtor;Rps6ka2;Akt3	-0.849316	0.694084	0.849824	1	Prkaa2;Rps6ka2;Pik3r3;Ulk2;Akt3;Rictor;Vegfc;Hif1a;Cab39l;Prkaa1;Rps6ka3;Pik3cg;Braf;Pik3ca;Tsc1;Pik3r1	1.17055	0.186944	0.273823	1	Akt2;Pik3cd;Mtor;Rps6ka6;Pik3cb;Pgf;Rps6ka1;Cab39;Mapk3;Rps6kb2;Vegfc;Akt1;Rptor;Vegfb;Pik3cg;Hif1a;Pik3r1;Eif4ebp1;Rictor;Rps6ka3;Pdpk1;Tsc1;Stk11;Mapk1	-0.459648	1	0.995474	1	Pgf;Rps6ka2;Pik3r3;Vegfb;Mapk3;Pik3r2;Ulk2;Prkaa2;Akt3;Rictor;Rps6ka3;Strada;Stk11	-1.23266	0.166667	0.924092	1	Rps6ka6;Pik3r5;Ddit4;Vegfa;Pik3cd;Ulk1;Igf1;Vegfb;Vegfc	-1.24343	0.155689	0.471808	1	Igf1;Pik3cg;Pik3r5;Ddit4;Vegfd;Pik3r2;Rps6ka1;Rps6ka2;Pgf;Rictor;Mapk3;Akt2;Stk11;Pik3cd;Rps6ka3;Akt3;Ulk2;Ulk3	1.2428	0.156716	0.98444	0.997	Rps6ka6;Rptor;Mlst8;Ulk3;Pik3r1;Pik3cb;Vegfd;Rps6kb2;Vegfa;Rps6ka3;Pdpk1	-1.01004	0.41744	0.979353	1	Igf1;Prkaa2;Pik3cd;Pik3r5;Vegfc;Tsc1
244	KEGG_CIRCADIAN_RHYTHM_MAMMAL	0.542229	0.971264	0.982573	1	Bhlhe40;Nr1d1;Per1	-0.855397	0.650794	0.997172	1	Cry2;Per2;Per1;Nr1d1;Clock;Npas2	0.486956	0.987805	1	1	Per2;Bhlhe40;Nr1d1;Csnk1e;Cry1	1.43794	0.0820046	0.0940233	0.927	Bhlhe41;Nr1d1;Per1;Per3	1.17642	0.26455	0.360443	1	Bhlhe41;Per1;Per3;Bhlhe40	0.734211	0.798301	1	1	Cry2;Clock;Bhlhe40;Per2;Per3;Nr1d1;Csnk1e	-0.633095	0.90595	1	1	Npas2;Bhlhe40	-0.721547	0.785124	1	1	Per2;Nr1d1;Bhlhe41	0.706335	0.853249	1	1	Bhlhe41;Cry2
245	KEGG_ALZHEIMERS_DISEASE	-0.472404	1	0.992867	1	Lrp1;Apoe;Plcb4	1.32443	0.00729927	0.214822	0.982	Il1b;;Mapt;Gm10053;Mme;Sdhb;Uqcrh;Bid;Ndufa6;Ndufs5;Atp2a1;Casp3;Calm2;Ndufv2;Cdk5r1;Ndufab1;Cyc1;Atp5pf;Ndufb8;Ndufs4;Ndufs2;Atp5f1c;Cox7b;Uqcr11;Ndufs3;Atp5mc3;Ndufs8;Cox7a2l;Atp5f1b;Atp5f1d;Ndufa5;Ndufb9;Atp5pb;Uqcrfs1;Ndufv3;Fadd;Sdhc;Nae1;Ndufb7;Uqcr10;Cox7a2;Casp7;Ndufa4;Atp5f1a;Casp9;Capn1;Uqcrc1;Bad;Ppp3r1;Sdhd;Ndufa9;Ndufs1;Ndufb6;Cox5a;Cox8a;Ndufb3;Atp5po;Ndufv1;Ndufs6;Ndufb4;Mapk1;Gapd…	0.974125	0.530387	0.581695	1	;Il1b;Mapt;Atp2a3;Ryr3;Cdk5r1;Gm10053;Plcb2;Uqcrh;Ndufa6;Ndufb9;Casp9;Uqcr10;Cox6b1;Cox8a;Capn2;Ndufab1;Ndufa2;Atp5mc3;Cyc1;Uqcr11;Ndufa3;Ndufb8;Hsd17b10;Ndufv2;Ppp3ca;Ndufs5;Gapdh;Atp5f1d;Uqcrc1;Ndufs6;Atp2a2;Cox6a1;Ndufv1;Capn1;Atp5pf;Ndufb6;Cox7a2;Fadd;Uqcrfs1;Uqcrq;Atp5f1c;Atp5mc2;Ndufb2;Cox5b;Atp5f1b;Bad;Ndufa5;Ndufs3;Ndufc2;Ndufs2	1.12806	0.152893	0.312822	1	;Il1b;Ryr3;App;Ppp3r1;Mapt;Cdk5r1;Apaf1;Mme	-0.922078	0.612315	0.981088	1	Lrp1;Bace2;Apoe;Cox7a1;Ndufa8;Chp1;Calm1;Ppp3ca;Calm3;Mapk3;Plcb2;Apbb1;Cdk5;Casp9;Eif2ak3;Uqcrq;Ndufa2;Ndufb1;Ndufa3;Ndufb2;Plcb4;Uqcr11;Snca;Ndufb10;Bad;Ndufa4;Cox5b;Ndufb7;Atp5f1e;Lpl;Ncstn;Cox7b;Cox6c;Ndufa1;Ndufb4;Ndufs7;Atf6;Casp7;Cox7c	-0.735715	0.962134	1	1	Cacna1c;Lpl;Lrp1;Tnf;Capn1;Ndufa4;Fas;Grin1;Uqcrh;Ppp3cb;Casp3;Cdk5r1;Ndufs6;Cox6c;Aph1a;Ndufa3;Tnfrsf1a;Cox7b;Mapk3;Ndufa2;Cox8a;Cox7a2;Chp1;Calm3;Ndufs4;Ndufc2;Ndufs8;Cox7c	-1.23631	0.0953271	0.470472	1	Ndufa4l2;Cox4i2;Cacna1c;Apoe;Cox6b2;Grin2a;Atp2a3;Snca;Grin2d;Bace2;Grin1;Cox7a1;Lrp1;Adam17;Apbb1;Casp7;Adam10;Atf6;Ern1;Itpr3;App;Tnfrsf1a;Ndufc2;Mapk3;Itpr2;Apaf1;Eif2ak3;Plcb4;Fas;Ncstn;Casp9	0.536138	1	1	1	Mme;Cox6b2;Mapt;Casp9;Grin2d;Apbb1;Cacna1c;Chp2;Cdk5r1;Tnf;Fadd;Ndufs2;Cox4i2;Psen2;Atf6;Nos1	-1.35173	0.0465549	0.574827	0.999	Plcb2;Il1b;Cacna1c;Nos1;Snca;Lpl;Chp2;Lrp1;Atp2a3;Itpr3
246	KEGG_AUTOIMMUNE_THYROID_DISEASE											-1.0092	0.464355	0.748673	1	Cd80;Tpo;Cd28;Cd40											-1.27273	0.207767	1	1	Cd80;Il2;Cd28;Fas	-1.55988	0.0216963	0.18015	0.796	Tshr;Cd28;Cd80;Il2	-1.68242	0.0017094	0.10715	0.296	Gzmb;Cd80;Tg;Tshb	-0.836576	0.686047	1	1	Gzmb;Fas;Tshb
