# Supplementary material for: Amyotrophic lateral sclerosis and frontotemporal dementia mutation reduces endothelial TDP-43 and causes blood-brain barrier defects
Source: Sci Adv. 2025 Apr 16;11(16):eads0505. doi: 10.1126/sciadv.ads0505 (PMC12002129; doi:10.1126/sciadv.ads0505)
Supplement: Supplementary file 2 — Tables S1 to S7 [file sciadv.ads0505_tables_s1_to_s7.zip › ads0505_table_s6.xlsx]

## Sheet: test_3UTRmuti_siTDP43_v_Control
Row	gene_symbol	RED	pvalue	p_adj	APAreg
1914	CISD2	-0.769426	1.91689e-09	1.15282e-05	DN
5234	LGALS1	-0.697396	6.70841e-07	0.00201722	DN
1044	BNIP3	1.96733	1.01768e-06	0.00204011	UP
1486	CCDC127	1.37151	1.8972e-06	0.00285245	UP
5607	MARK3	0.687994	1.32619e-05	0.0147481	UP
9229	SMC1A	-0.756143	1.47137e-05	0.0147481	DN
9541	SS18	0.38847	1.96756e-05	0.0155507	UP
10337	TNFSF18	-0.762886	2.0686e-05	0.0155507	DN
2626	DKK1	0.401393	5.77043e-05	0.0231356	UP
4533	IAH1	-0.716695	3.98707e-05	0.0231356	DN
5763	MFNG	1.87166	5.39881e-05	0.0231356	UP
5780	MGAT1	-0.567988	5.29887e-05	0.0231356	DN
6762	OTUD3	-0.796119	4.48314e-05	0.0231356	DN
7679	PROSER2	0.748332	4.8439e-05	0.0231356	UP
10776	UBTF	0.609246	3.62248e-05	0.0231356	UP
6127	MYL5	-1.22653	0.000106274	0.0375961	DN
9969	TFCP2	0.538104	0.000102201	0.0375961	UP
1850	CHID1	1.06366	0.000130222	0.0435086	UP
348	ALG1	0.433275	0.000174718	0.0553029	UP
2101	COL8A1	0.229423	0.000279208	0.0799598	UP
9820	TANGO6	0.848239	0.000268147	0.0799598	UP
3355	FAM212B	-0.656653	0.000319602	0.0873675	DN
9916	TCTA	-1.69309	0.00037131	0.0970896	DN
1547	CCDC97	0.543292	0.000406368	0.101247	UP
7246	PIP4K2A	-0.685371	0.000435611	0.101247	DN
8471	RPS6KA2	-0.900145	0.000437715	0.101247	DN
1165	C16orf62	0.519575	0.000493644	0.109955	UP
4266	HEMK1	-0.958855	0.000537431	0.111452	DN
9499	SREBF1	0.512855	0.000527538	0.111452	UP
8462	RPS25	-0.356499	0.000574205	0.115109	DN
6069	MTIF2	0.570365	0.00061274	0.117399	UP
7738	PSIP1	0.259711	0.000624669	0.117399	UP
1447	CBARP	0.496011	0.000722515	0.125795	UP
2389	CYHR1	0.858222	0.000732097	0.125795	UP
3565	FKBP2	0.602037	0.000708027	0.125795	UP
11078	WDR77	-0.240323	0.000765104	0.127815	DN
5704	MED28	-0.487595	0.000789266	0.128288	DN
6359	NET1	-0.397968	0.000878934	0.139103	DN
3041	ELP1	0.5889	0.000971397	0.146583	UP
6810	PAGR1	-0.438958	0.000985946	0.146583	DN
7540	PPP1R14B	-0.525314	0.000999319	0.146583	DN
2417	DAAM1	-0.709779	0.00107711	0.149689	DN
5492	MAFK	-0.451773	0.00113156	0.149689	DN
6596	NT5DC2	-0.911403	0.00114494	0.149689	DN
7149	PHF10	-0.712741	0.00105901	0.149689	DN
9912	TCN2	0.363617	0.00112468	0.149689	UP
4845	KANK3	1.30119	0.00122687	0.154407	UP
5976	MRPL47	-0.229441	0.00123238	0.154407	DN
4446	HP1BP3	-0.211907	0.00134494	0.165071	DN
6210	NARF	0.615358	0.00148535	0.178658	UP
3244	EXTL3	1.05816	0.00154735	0.178956	UP
5955	MRPL16	-0.962401	0.00153045	0.178956	DN
1084	BRWD1	0.763628	0.00192767	0.194214	UP
5432	LTBP2	0.418393	0.00199636	0.194214	UP
5618	MAT2B	-0.155535	0.00198521	0.194214	DN
5853	MLLT6	-0.722166	0.00182927	0.194214	DN
8519	RTF1	-0.591724	0.00174546	0.194214	DN
9437	SPG11	0.663495	0.0020022	0.194214	UP
9503	SRF	0.792439	0.0018165	0.194214	UP
10567	TSPAN18	1.23835	0.0019138	0.194214	UP
11169	YDJC	-0.478233	0.00198956	0.194214	DN
11198	YWHAZ	-0.0582424	0.0017474	0.194214	DN
574	ARG2	-0.403244	0.00206188	0.195133	DN
2332	CTU2	-1.11599	0.00207657	0.195133	DN
11068	WDR5B	0.604739	0.00217082	0.200851	UP
6428	NIT2	-0.511584	0.00229546	0.209165	DN
2146	CORO1C	0.159254	0.002553	0.21866	UP
2662	DNAAF2	-0.567174	0.00249798	0.21866	DN
3360	FAM216A	-0.727295	0.00258145	0.21866	DN
7656	PRKCZ	-0.540372	0.00253402	0.21866	DN
8291	RMND5B	0.796993	0.00250497	0.21866	UP
10789	UCK1	-0.467169	0.0026807	0.223913	DN
11346	ZMAT2	-0.35647	0.00272888	0.224815	DN
385	AMIGO2	-0.498008	0.00290458	0.226859	DN
3470	FBXO30	-0.343147	0.00285018	0.226859	DN
5284	LMAN2	0.247266	0.00289759	0.226859	UP
5468	LYSMD3	0.926752	0.0028887	0.226859	UP
5452	LYL1	-0.935103	0.00297587	0.229447	DN
6906	PCDH12	0.678585	0.00304566	0.231856	UP
9360	SOCS6	-0.274083	0.00313276	0.235505	DN
83	ACAD11	-0.301001	0.00324409	0.237926	DN
5335	LPIN1	-0.190649	0.0032142	0.237926	DN
8025	RANBP3	-0.801813	0.00333344	0.241534	DN
9454	SPNS2	0.424347	0.00355958	0.254849	UP
1130	C11orf84	-1.07042	0.00360304	0.254925	DN
10839	UQCC2	-0.567359	0.00374538	0.261915	DN
4312	HIP1R	1.0646	0.00385637	0.263548	UP
6292	NDUFAF3	0.514279	0.00382769	0.263548	UP
10398	TP53I11	-1.21003	0.00392577	0.265276	DN
6407	NHP2	-0.792663	0.00398809	0.266493	DN
2313	CTNS	-0.200066	0.00421116	0.276066	DN
3590	FMNL3	-0.384206	0.00422316	0.276066	DN
10285	TMEM79	-0.555726	0.00452639	0.292707	DN
9931	TEAD4	0.399224	0.00461748	0.295421	UP
6651	NUP214	0.408434	0.00475292	0.300885	UP
1812	CFI	-0.739765	0.00519285	0.313549	DN
4813	JAK2	0.407319	0.00512624	0.313549	UP
6832	PANK3	-0.326217	0.00521365	0.313549	DN
7686	PRPF38B	0.352879	0.00508776	0.313549	UP
10921	VAMP2	-0.39802	0.00521041	0.313549	DN
1414	CARM1	-0.573892	0.00549207	0.327023	DN
5012	KIF13A	1.13128	0.00555611	0.327593	UP
3676	FUCA2	0.383706	0.00573399	0.328601	UP
6228	NBN	0.424252	0.00578087	0.328601	UP
8108	RBM3	-0.165707	0.00579177	0.328601	DN
9238	SMDT1	0.590437	0.00564395	0.328601	UP
4131	GSK3A	-0.626016	0.00597199	0.332641	DN
5036	KIF3C	-0.60559	0.0059736	0.332641	DN
10290	TMEM8A	0.308652	0.00608787	0.335894	UP
6354	NEMP2	0.363757	0.00619753	0.338836	UP
9057	SLC29A4	-1.10226	0.00630488	0.3416	DN
1542	CCDC90B	0.2583	0.00655319	0.342607	UP
2249	CRYBG3	0.301018	0.00661314	0.342607	UP
3487	FBXO9	-0.371629	0.00651435	0.342607	DN
4393	HNRNPDL	0.405154	0.00640646	0.342607	UP
8893	SHB	0.531055	0.00665823	0.342607	UP
9691	SUFU	-0.537464	0.00672225	0.342607	DN
10091	TM6SF1	-0.109766	0.00669887	0.342607	DN
5318	LONRF1	-0.268508	0.00708236	0.352011	DN
6111	MYBBP1A	-1.72254	0.00702889	0.352011	DN
7220	PIGW	0.327446	0.00700266	0.352011	UP
8958	SKIL	-0.446384	0.00717488	0.353686	DN
136	ACTR1A	0.177642	0.00746956	0.365219	UP
108	ACO2	0.486081	0.00762339	0.366776	UP
1976	CLN8	0.343384	0.00757028	0.366776	UP
3368	FAM227B	0.577233	0.00770634	0.367825	UP
234	ADRM1	-0.740363	0.00809682	0.36929	DN
3585	FLVCR2	0.308606	0.00799952	0.36929	UP
4848	KANSL1L	0.232535	0.00806225	0.36929	UP
5278	LIPT2	0.679629	0.00786143	0.36929	UP
6189	NACC1	-0.388511	0.0080709	0.36929	DN
7922	RAB18	-0.160413	0.00810546	0.36929	DN
2758	DPH5	0.79662	0.00836252	0.371759	UP
4363	HMBS	-0.50416	0.00840589	0.371759	DN
6142	MYO1C	-0.133607	0.0084187	0.371759	DN
8735	SELENOT	0.0862465	0.00832684	0.371759	UP
11046	WDR13	0.542185	0.00846875	0.371759	UP
4149	GTF2E2	-0.77704	0.00857739	0.3738	DN
3987	GON7	-0.200419	0.00889538	0.378363	DN
4825	JMJD4	-0.396396	0.008752	0.378363	DN
5596	2023-03-03	0.15223	0.00886729	0.378363	UP
8218	RGS17	-0.351588	0.00893374	0.378363	DN
9188	SLIRP	-0.528749	0.00919147	0.383892	DN
9895	TCEAL8	-0.151458	0.00919196	0.383892	DN
1020	BLOC1S4	0.203562	0.0102903	0.394176	UP
1453	CBLL1	-0.240565	0.0102315	0.394176	DN
1608	CD3EAP	0.388052	0.0101353	0.394176	UP
1983	CLPX	-0.291964	0.0101714	0.394176	DN
2769	DPY19L1	-0.175376	0.0102324	0.394176	DN
4178	GYS1	-0.894012	0.0101696	0.394176	DN
5906	MOV10	0.364206	0.00971778	0.394176	UP
6964	PCGF2	0.49958	0.00972382	0.394176	UP
7461	POLR3H	-0.553115	0.00957833	0.394176	DN
7769	PSMD5	-0.11774	0.0102531	0.394176	DN
9280	SMYD5	-0.626284	0.00980852	0.394176	DN
9671	STX3	-0.8713	0.00960578	0.394176	DN
10653	TUBG2	0.754027	0.0100729	0.394176	UP
10879	USP32	-0.258707	0.0109121	0.41535	DN
7599	PRADC1	0.61797	0.0112963	0.427269	UP
3416	FANCA	-0.997731	0.0116607	0.438081	DN
3916	GLT8D1	0.731153	0.0118696	0.438081	UP
6396	NFYB	0.321857	0.0119463	0.438081	UP
9737	SYDE1	-0.346049	0.0119092	0.438081	DN
10073	TLK2	-0.209324	0.0118694	0.438081	DN
1761	CEP120	-0.240265	0.0126116	0.447079	DN
3002	EIF4G3	-0.460387	0.012943	0.447079	DN
3094	ENTPD4	0.217357	0.0129874	0.447079	UP
5057	KLF12	-0.445794	0.0125723	0.447079	DN
5163	LAMA5	0.641617	0.0129069	0.447079	UP
5275	LIPA	0.205465	0.0127431	0.447079	UP
7350	PLLP	1.129	0.0130094	0.447079	UP
8096	RBM14-RBM4	-0.184273	0.0126133	0.447079	DN
8390	RPAP3	-0.305687	0.0124844	0.447079	DN
9121	SLC43A2	0.484794	0.0128702	0.447079	UP
10070	TLE3	-0.373205	0.0126023	0.447079	DN
1646	CDC42EP2	0.484437	0.0134648	0.450133	UP
2648	DMAC1	-0.501462	0.0136953	0.450133	DN
3525	FGF2	-0.430653	0.0135707	0.450133	DN
5399	LRRC8B	-0.197987	0.013392	0.450133	DN
8487	RPUSD3	-0.870869	0.0132949	0.450133	DN
9019	SLC25A15	-0.399404	0.0136971	0.450133	DN
9268	SMPD2	0.436313	0.0132475	0.450133	UP
10484	TRIM37	1.00587	0.0135703	0.450133	UP
8382	RORA	-0.566496	0.0138281	0.451967	DN
9810	TAF9B	0.56514	0.0139525	0.453571	UP
4781	ITGB3	-0.3146	0.0142035	0.459248	DN
376	ALYREF	-0.431624	0.0145839	0.465248	DN
459	ANKS1A	-0.172851	0.0146575	0.465248	DN
631	ARIH1	-0.202805	0.0148533	0.465248	DN
5444	LURAP1L	-0.521113	0.0147928	0.465248	DN
5837	MKRN2	0.264148	0.0147869	0.465248	UP
11016	VTI1B	0.278468	0.0147557	0.465248	UP
1060	BRAP	0.356026	0.016167	0.468676	UP
1235	C2CD2L	0.43031	0.0164108	0.468676	UP
1303	C9orf40	-0.455623	0.0154328	0.468676	DN
1644	CDC42BPB	-0.431035	0.0162864	0.468676	DN
2160	COX5A	0.603612	0.0162095	0.468676	UP
2747	DOPEY2	0.568153	0.0164278	0.468676	UP
3531	FGFR1	1.31553	0.016073	0.468676	UP
4926	KCTD10	-0.106415	0.0152575	0.468676	DN
6051	MTCP1	-0.598048	0.0156505	0.468676	DN
6461	NMRAL1	0.394432	0.0164234	0.468676	UP
8039	RAPGEF3	0.558909	0.015642	0.468676	UP
8127	RBMX	-0.744205	0.0159343	0.468676	DN
8275	RIOX2	-0.412734	0.0151839	0.468676	DN
8676	SDC1	-0.23767	0.0164106	0.468676	DN
9259	SMIM29	0.837266	0.0150759	0.468676	UP
9854	TBC1D25	-0.298823	0.0157938	0.468676	DN
10452	TRAPPC13	0.226072	0.0155382	0.468676	UP
11050	WDR3	0.301824	0.0155569	0.468676	UP
11471	ZNF623	-0.332911	0.0164434	0.468676	DN
3678	FUNDC2	-0.596808	0.0166053	0.468847	DN
11508	ZNF827	-0.594688	0.0165603	0.468847	DN
10111	TMCO6	0.527861	0.0167259	0.470045	UP
4281	HEXA	0.460007	0.0170573	0.470562	UP
8036	RAP2C	0.139948	0.0169623	0.470562	UP
8512	RSPRY1	-0.215178	0.017043	0.470562	DN
9079	SLC35B1	-0.345827	0.0169749	0.470562	DN
5687	MECP2	-0.626047	0.0172022	0.472392	DN
7145	PHB2	-0.103847	0.0174831	0.477924	DN
3670	FTH1	0.0680305	0.0175904	0.478681	UP
394	AMZ2	-0.649515	0.0176905	0.479237	DN
2269	CSNK1A1	-0.189436	0.018189	0.484021	DN
7511	PPIL1	-0.120121	0.0180185	0.484021	DN
8106	RBM27	-0.485309	0.0181708	0.484021	DN
8454	RPS15	0.588175	0.0181451	0.484021	UP
5397	LRRC75A	2.0863	0.018303	0.484909	UP
3911	GLRX2	-0.646883	0.0188257	0.49657	DN
8131	RBPMS	0.33751	0.0194809	0.511608	UP
283	AHDC1	0.65942	0.0200316	0.514922	UP
2471	DCP2	-0.427102	0.0198146	0.514922	DN
9391	SP1	-0.433157	0.0199717	0.514922	DN
10178	TMEM167A	-0.380594	0.0200352	0.514922	DN
10675	TXN2	-0.131549	0.0198727	0.514922	DN
4733	IRF1	-0.429838	0.0204348	0.522956	DN
4653	IMPDH2	-0.36347	0.0206345	0.52583	DN
737	ATF1	-0.416656	0.0211698	0.537195	DN
2385	CYCS	-0.757525	0.0215786	0.545267	DN
6185	NABP1	0.201003	0.0218119	0.548856	UP
5441	LUC7L3	0.30472	0.0220118	0.55158	UP
1364	CALM3	0.134534	0.0223243	0.552504	UP
3971	GNPTG	0.531853	0.0221965	0.552504	UP
4403	HNRNPU	-0.149867	0.0222883	0.552504	DN
1773	CEP290	-0.524745	0.022435	0.552968	DN
2521	DDX42	0.344639	0.0226388	0.555714	UP
6828	PAN2	0.587068	0.0228301	0.55813	UP
4154	GTF3A	-0.39085	0.0231396	0.563408	DN
3687	FXR1	0.296862	0.0234972	0.569807	UP
2837	DVL2	-0.516545	0.0236001	0.570004	DN
3381	FAM46B	1.08119	0.0238078	0.57272	UP
4629	IL1R1	-0.251724	0.0246016	0.589458	DN
1558	CCND2	-0.463795	0.0250047	0.596739	DN
10152	TMEM132A	-0.771172	0.0252226	0.599561	DN
2926	EFHD2	0.25402	0.0256764	0.60556	UP
10517	TRMT12	-0.362764	0.0256321	0.60556	DN
6980	PCNX1	0.552701	0.0259271	0.609084	UP
5951	MRPL12	-0.283271	0.0260948	0.610614	DN
6049	MTCH2	-0.342471	0.0261953	0.610614	DN
2308	CTNNB1	0.248151	0.0264829	0.611053	UP
7237	PIKFYVE	-0.369028	0.0265189	0.611053	DN
7781	PSMG4	-0.99017	0.0264505	0.611053	DN
67	ABI3	0.244168	0.0277186	0.612152	UP
131	ACTL6A	0.165153	0.0311132	0.612152	UP
404	ANGEL1	0.21433	0.0298172	0.612152	UP
1184	C19orf12	0.300354	0.0304694	0.612152	UP
1264	C4orf33	0.339606	0.0283782	0.612152	UP
1563	CCNG1	-0.0790592	0.0317075	0.612152	DN
2031	CNOT7	-0.513056	0.0301399	0.612152	DN
2149	CORO6	0.875362	0.0306367	0.612152	UP
2450	DCAF11	-0.357376	0.0273711	0.612152	DN
2456	DCAF8	0.366116	0.0270822	0.612152	UP
2725	DNPH1	-0.630889	0.0315369	0.612152	DN
2986	EIF3J	-0.150676	0.0305185	0.612152	DN
3077	ENDOG	-0.308259	0.0309873	0.612152	DN
3197	ETNK1	-0.516743	0.0291743	0.612152	DN
3612	FOSL1	-0.953595	0.028313	0.612152	DN
3863	GHITM	0.12541	0.0277802	0.612152	UP
3929	GMFB	-0.158227	0.0307523	0.612152	DN
3943	GNAI3	0.0614856	0.0316023	0.612152	UP
4644	IMMP1L	0.418827	0.0318596	0.612152	UP
4939	KCTD5	-0.197917	0.0273197	0.612152	DN
5264	LIMK2	-0.149309	0.0273441	0.612152	DN
5272	LIN7C	-0.111885	0.0287992	0.612152	DN
5564	MAP4K5	-0.123618	0.0283296	0.612152	DN
5623	MAU2	0.218969	0.0294798	0.612152	UP
6170	NAA10	0.413711	0.0293066	0.612152	UP
6224	NAXE	0.789696	0.0286546	0.612152	UP
6264	NCS1	0.207814	0.0269707	0.612152	UP
6357	NEPRO	-0.218525	0.0300881	0.612152	DN
6476	NOL3	-0.287406	0.0277012	0.612152	DN
6702	OIP5	-1.0792	0.031743	0.612152	DN
6756	OSTF1	0.12329	0.0277018	0.612152	UP
6887	PAX9	0.463878	0.0310125	0.612152	UP
6974	PCMT1	-0.170356	0.0268442	0.612152	DN
7212	PIGM	-0.395009	0.0299988	0.612152	DN
7250	PIP4P2	-0.20233	0.0286974	0.612152	DN
7359	PLPP4	0.520021	0.0292006	0.612152	UP
7569	PPP2R2D	-0.38992	0.0303852	0.612152	DN
7655	PRKCSH	-0.209786	0.0318379	0.612152	DN
7664	PRMT2	0.540352	0.0269793	0.612152	UP
7855	PTS	-0.303058	0.0316996	0.612152	DN
7887	PYGO2	-0.197614	0.0285437	0.612152	DN
7926	RAB21	-0.189221	0.0302254	0.612152	DN
7944	RAB36	0.336354	0.0300614	0.612152	UP
8159	RECQL5	-1.04941	0.0318242	0.612152	DN
8318	RNF139	0.46133	0.0315798	0.612152	UP
8459	RPS2	-0.246456	0.0297934	0.612152	DN
8886	SH3TC1	0.485336	0.031639	0.612152	UP
9118	SLC41A2	0.35548	0.0311315	0.612152	UP
9208	SMAD4	0.137149	0.0306555	0.612152	UP
9911	TCIRG1	0.579228	0.0312657	0.612152	UP
10323	TNFAIP3	-0.117362	0.0314043	0.612152	DN
10780	UBXN2A	-0.132731	0.0303631	0.612152	DN
9045	SLC25A5	-0.0620371	0.0320138	0.612167	DN
10094	TM7SF3	-0.119018	0.032064	0.612167	DN
5598	2023-03-05	0.208354	0.0323363	0.615413	UP
7992	RAD23A	0.396308	0.0326828	0.618502	UP
9166	SLC7A6	-0.260339	0.0327043	0.618502	DN
9894	TCEAL7	-0.397516	0.0330739	0.623531	DN
235	ADSL	0.333112	0.0333266	0.623548	UP
5251	LHX4	0.643436	0.0333859	0.623548	UP
11516	ZNHIT2	-0.400621	0.0331854	0.623548	DN
3367	FAM222B	0.123291	0.0340137	0.631353	UP
7867	PUS3	0.455316	0.0339641	0.631353	UP
361	ALKBH3	0.443537	0.0392902	0.638661	UP
739	ATF3	-0.191727	0.0392192	0.638661	DN
875	B3GALNT2	-0.193598	0.0350116	0.638661	DN
1301	C9orf16	0.616442	0.0384004	0.638661	UP
1323	CABLES2	-0.170118	0.037415	0.638661	DN
1452	CBLB	-0.267045	0.0389182	0.638661	DN
1991	CLUAP1	0.309251	0.0368171	0.638661	UP
2218	CRELD1	-0.467842	0.0353327	0.638661	DN
2274	CSNK1G3	-0.205364	0.0382418	0.638661	DN
2621	DIS3L	0.48329	0.0358639	0.638661	UP
3551	FIGN	-0.484112	0.0348954	0.638661	DN
4329	HIST1H2BD	0.718345	0.0365781	0.638661	UP
4529	HYI	-0.528839	0.0373753	0.638661	DN
4624	IL17RA	-0.36753	0.0348954	0.638661	DN
5043	KIFAP3	0.213694	0.0369295	0.638661	UP
5273	LIN9	0.278011	0.0389523	0.638661	UP
5276	LIPG	-0.646679	0.0369146	0.638661	DN
5742	METTL23	0.437529	0.0364206	0.638661	UP
6101	MUTYH	1.29822	0.0364812	0.638661	UP
6389	NFKBIE	0.259964	0.0391989	0.638661	UP
6641	NUMB	-0.108418	0.0389866	0.638661	DN
7044	PDK3	-0.494177	0.0373206	0.638661	DN
7057	PDRG1	-0.134235	0.0377257	0.638661	DN
7171	PHLDA3	0.239627	0.0354189	0.638661	UP
7201	PIEZO1	0.309156	0.0391089	0.638661	UP
7261	PITPNM1	-0.571595	0.0379111	0.638661	DN
7780	PSMG3	-0.241482	0.0393742	0.638661	DN
8044	RARA	0.506257	0.0355071	0.638661	UP
8113	RBM41	-0.385132	0.036598	0.638661	DN
8126	RBMS3	-0.301896	0.0378686	0.638661	DN
8588	SAMD4A	-0.650515	0.037728	0.638661	DN
8919	SHTN1	-0.20066	0.0353307	0.638661	DN
9288	SNAPC3	-0.337183	0.0380182	0.638661	DN
9666	STX17	-0.239715	0.0348221	0.638661	DN
9683	STYK1	-0.556978	0.0376872	0.638661	DN
9795	TAF10	0.399787	0.0362186	0.638661	UP
9865	TBCD	0.279526	0.034935	0.638661	UP
10184	TMEM175	0.706406	0.0385895	0.638661	UP
10415	TPM4	-0.0691238	0.0393925	0.638661	DN
10439	TRAF6	-0.41614	0.0359894	0.638661	DN
10690	TYMS	-0.174988	0.0367062	0.638661	DN
10844	UQCRC2	0.211875	0.0360944	0.638661	UP
11002	VRK1	0.285893	0.0379797	0.638661	UP
11047	WDR20	-0.297804	0.0393986	0.638661	DN
11053	WDR34	-0.6433	0.0365883	0.638661	DN
11129	WWC2	-0.356867	0.0378904	0.638661	DN
11382	ZNF235	-0.828012	0.0376217	0.638661	DN
10570	TSPAN31	0.414653	0.0399549	0.645937	UP
7622	PRELID1	0.264748	0.0400689	0.646045	UP
6747	OSER1	-0.21227	0.0405837	0.652594	DN
10904	USP9X	0.282962	0.0410365	0.658116	UP
265	AGO3	-0.373844	0.0412508	0.659794	DN
6731	ORMDL1	-0.470217	0.0418668	0.661772	DN
7232	PIK3IP1	-0.142252	0.0417572	0.661772	DN
7994	RAD50	-0.540805	0.0419247	0.661772	DN
8312	RNF126	-0.161653	0.041774	0.661772	DN
11432	ZNF451	-0.158	0.0416072	0.661772	DN
1289	C7orf43	-0.545413	0.0422255	0.663779	DN
3312	FAM160A2	-0.778411	0.0427141	0.663779	DN
3622	FOXJ2	-0.378234	0.0422873	0.663779	DN
4146	GTF2A2	0.322996	0.0424337	0.663779	UP
6803	PACSIN3	-0.279905	0.0426448	0.663779	DN
9709	SUPT6H	0.259682	0.0426156	0.663779	UP
4141	GSTO1	0.377253	0.0428251	0.66379	UP
2307	CTNNAL1	-0.333919	0.0430545	0.665629	DN
4803	IVNS1ABP	0.127358	0.0435316	0.669563	UP
6459	NME7	0.505534	0.0435257	0.669563	UP
1759	CEP104	-0.359892	0.0438241	0.672343	DN
3613	FOSL2	0.209728	0.044497	0.672852	UP
5174	LAMTOR4	0.458609	0.044218	0.672852	UP
5357	LRP12	-0.242355	0.0446405	0.672852	DN
7357	PLPP1	0.783541	0.0441041	0.672852	UP
8725	SEL1L	-0.0813877	0.0446253	0.672852	DN
8801	SESTD1	-0.279597	0.0446342	0.672852	DN
10062	TIPRL	0.353468	0.0442535	0.672852	UP
966	BCL6B	0.366705	0.0450484	0.673933	UP
6120	MYD88	-0.13808	0.0449259	0.673933	DN
10324	TNFAIP8	0.21604	0.0450138	0.673933	UP
320	AKIP1	-0.120426	0.0499801	0.674119	DN
351	ALG2	-0.225197	0.0508643	0.674119	NC
639	ARL2BP	-0.0708905	0.0463585	0.674119	DN
703	ASB8	-0.177604	0.0472473	0.674119	DN
841	ATP9A	-0.344098	0.0482367	0.674119	DN
1031	BMP6	0.286981	0.0503965	0.674119	NC
1113	BYSL	-0.59388	0.0498904	0.674119	DN
1390	CAP1	-0.576481	0.0469231	0.674119	DN
1573	CCNT2	-0.227592	0.0460693	0.674119	DN
1690	CDK4	-0.384431	0.0531628	0.674119	NC
1729	CEBPG	0.181977	0.0516682	0.674119	NC
1837	CHD4	-0.396159	0.048775	0.674119	DN
1899	CHUK	-0.155732	0.0524626	0.674119	NC
1982	CLPTM1L	0.266678	0.0461842	0.674119	UP
2133	COPS7B	0.568183	0.0489234	0.674119	UP
2134	COPS8	-0.0903795	0.0512682	0.674119	NC
2715	DNLZ	0.337422	0.0525206	0.674119	NC
2778	DR1	0.199125	0.0481246	0.674119	UP
3214	EVL	-0.367379	0.0470047	0.674119	DN
3267	FAF1	0.455614	0.052468	0.674119	NC
3791	GBA	0.195479	0.0530162	0.674119	NC
4029	GPR135	-0.616931	0.0493834	0.674119	DN
4190	HABP4	-0.181644	0.0515122	0.674119	NC
4282	HEXB	0.332526	0.0480826	0.674119	UP
4366	HMG20B	0.166837	0.0504349	0.674119	NC
4443	HOXD3	0.763775	0.0478304	0.674119	UP
4580	IFT80	-0.208351	0.0478871	0.674119	DN
4643	ILVBL	0.715098	0.0461296	0.674119	UP
4672	INPP4A	-0.464319	0.0512999	0.674119	NC
4794	ITPR1	-0.236931	0.0503738	0.674119	NC
4801	ITSN2	-0.376439	0.0511434	0.674119	NC
4971	KHSRP	-0.176487	0.0504827	0.674119	NC
5233	LETM2	-1.50039	0.0486412	0.674119	DN
5237	LGALS8	-0.256305	0.046523	0.674119	DN
5330	LPCAT1	-0.190177	0.0477337	0.674119	DN
5350	LRIF1	-0.214032	0.0465455	0.674119	DN
5660	MCM9	-0.295701	0.0527291	0.674119	NC
5813	MIF4GD	0.533839	0.0525429	0.674119	NC
5894	MON2	-0.273953	0.0522872	0.674119	NC
6015	MRS2	-0.218013	0.0529897	0.674119	NC
6276	NDRG4	-0.233655	0.05051	0.674119	NC
6534	NR2C2	-0.287884	0.0516996	0.674119	NC
7037	PDHX	0.13971	0.0462612	0.674119	UP
7066	PDZD7	0.358301	0.0457561	0.674119	UP
7136	PGRMC1	0.111097	0.052217	0.674119	NC
7193	PIAS1	-0.202987	0.0459515	0.674119	DN
7285	PKNOX1	-0.351195	0.0485479	0.674119	DN
7309	PLCG1	-0.219835	0.0470218	0.674119	DN
7407	PNPT1	-0.292349	0.0530565	0.674119	NC
7786	PTAR1	-0.473372	0.0486963	0.674119	DN
7990	RAD18	0.265623	0.0504987	0.674119	NC
8050	RASA2	-0.419019	0.0511572	0.674119	NC
9250	SMIM12	-0.12514	0.045382	0.674119	DN
9251	SMIM13	-0.262055	0.0528675	0.674119	NC
9331	SNX15	-0.181082	0.0513761	0.674119	NC
9333	SNX17	0.171424	0.0493932	0.674119	UP
9584	ST8SIA4	-0.178343	0.0511987	0.674119	NC
9614	STEAP3	-0.259199	0.0503214	0.674119	NC
9782	SZT2	0.506797	0.0486263	0.674119	UP
9926	TDRKH	-0.526131	0.0463508	0.674119	DN
9954	TEX10	-0.727879	0.0491392	0.674119	DN
10128	TMEM106B	-0.228985	0.0510812	0.674119	NC
10265	TMEM47	-0.0995479	0.0524593	0.674119	NC
10357	TNS2	0.795504	0.0521255	0.674119	NC
10376	TOMM6	-0.348266	0.046963	0.674119	DN
10699	UAP1	0.469185	0.0492047	0.674119	UP
10746	UBE2Z	-0.307984	0.0490525	0.674119	DN
10830	UNKL	-0.640503	0.0532435	0.674119	NC
10892	USP45	-0.339816	0.0479632	0.674119	DN
11121	WSB1	-0.171412	0.0477615	0.674119	DN
11316	ZFP91	-0.181309	0.048257	0.674119	DN
11335	ZHX3	-0.431628	0.0526744	0.674119	NC
11487	ZNF691	0.262616	0.0498666	0.674119	UP
135	ACTR10	-0.181208	0.0535265	0.674443	NC
2878	EBP	0.148115	0.0537044	0.674443	NC
4556	IDI1	-0.0698348	0.0537545	0.674443	NC
5004	KIAA1614	-0.71972	0.0534075	0.674443	NC
7469	PON2	0.387388	0.053942	0.674443	NC
8196	RFK	-0.104366	0.0538332	0.674443	NC
7	AAGAB	0.185214	0.0550509	0.679771	NC
3985	GOLT1B	-0.142069	0.055101	0.679771	NC
4742	IRS2	-0.584985	0.0549545	0.679771	NC
5380	LRRC3	0.354661	0.0548306	0.679771	NC
6772	OXA1L	-0.34367	0.0550646	0.679771	NC
7206	PIGBOS1	-0.42808	0.0546198	0.679771	NC
11088	WDR92	0.33129	0.0551593	0.679771	NC
555	ARAF	-0.130067	0.056919	0.681785	NC
1587	CCT6A	0.158986	0.0570232	0.681785	NC
2166	COX7A2	-0.33761	0.0556515	0.681785	NC
4007	GPBP1	0.247535	0.0556884	0.681785	NC
5890	MOCS1	0.458372	0.0568895	0.681785	NC
8098	RBM15B	-0.182899	0.0558652	0.681785	NC
8790	SERPINE1	-0.179999	0.0559746	0.681785	NC
8992	SLC19A1	-0.922492	0.0560449	0.681785	NC
9462	SPOUT1	-0.168573	0.05637	0.681785	NC
9634	STK38L	-0.112196	0.0566489	0.681785	NC
10294	TMEM94	-0.396538	0.0565996	0.681785	NC
10399	TP53I13	0.414371	0.0564758	0.681785	NC
10486	TRIM41	0.421229	0.0557192	0.681785	NC
10700	UAP1L1	-0.118961	0.056952	0.681785	NC
10841	UQCR10	-0.369345	0.0561227	0.681785	NC
11250	ZC3H6	-0.647887	0.0571506	0.681952	NC
4709	IPO5	0.142695	0.0578833	0.686218	NC
6478	NOL4L	-0.247628	0.0579296	0.686218	NC
8870	SH3BP2	-0.302375	0.0579645	0.686218	NC
9570	ST3GAL3	-0.415493	0.0579518	0.686218	NC
6499	NOVA2	0.303764	0.0582843	0.687518	NC
6652	NUP35	-0.3788	0.058303	0.687518	NC
714	ASH2L	-0.246247	0.0587562	0.690156	NC
3398	FAM76B	-0.251534	0.0587019	0.690156	NC
2292	CTC1	-0.527649	0.0589759	0.690577	NC
11375	ZNF207	-0.27366	0.0590217	0.690577	NC
8229	RHBDF1	0.411223	0.0591435	0.690659	NC
177	ADAMTSL4	0.844329	0.0594172	0.692216	NC
2690	DNAJC17	-0.960366	0.059523	0.692216	NC
3029	ELMOD2	-0.299136	0.0596222	0.692216	NC
10736	UBE2N	-0.226815	0.0602163	0.697766	NC
659	ARMC7	0.581461	0.0604701	0.698785	NC
2508	DDX17	-0.399871	0.0607375	0.698785	NC
2595	DHX30	-0.378894	0.060679	0.698785	NC
9110	SLC39A13	-0.124947	0.060769	0.698785	NC
9144	SLC5A2	0.170188	0.0612633	0.701786	NC
9936	TEF	-0.462216	0.0611666	0.701786	NC
6697	OGFR	0.168702	0.0613816	0.701805	NC
200	ADGRA2	1.28536	0.0631783	0.703432	NC
343	ALDH7A1	0.535832	0.0633167	0.703432	NC
701	ASB6	0.174154	0.0622385	0.703432	NC
1071	BRF2	-0.733321	0.0624253	0.703432	NC
1603	CD2BP2	0.212973	0.0617255	0.703432	NC
2681	DNAJB9	0.10226	0.0622703	0.703432	NC
2855	DYRK3	0.247097	0.0633954	0.703432	NC
2970	EIF2B2	-0.649398	0.0630365	0.703432	NC
4996	KIAA1324L	0.373025	0.062797	0.703432	NC
5788	MGEA5	-0.156953	0.0622437	0.703432	NC
6328	NEDD1	0.0946806	0.0631542	0.703432	NC
6453	NME1	-0.183171	0.0625583	0.703432	NC
6585	NSUN3	0.428268	0.0623303	0.703432	NC
7006	PDCD7	-0.514557	0.0631326	0.703432	NC
7736	PSEN2	0.303189	0.0628274	0.703432	NC
11087	WDR91	0.3819	0.0630707	0.703432	NC
6089	MTURN	0.237568	0.0639313	0.704319	NC
6462	NMT1	0.180645	0.0637374	0.704319	NC
9198	SLK	-0.179372	0.0639438	0.704319	NC
10437	TRAF4	-0.494169	0.0635998	0.704319	NC
8049	RASA1	-0.122551	0.064336	0.707344	NC
4455	HPS5	-0.166228	0.0644635	0.707451	NC
7002	PDCD4	0.303397	0.064649	0.708195	NC
4819	JAZF1	-0.229821	0.0648864	0.708216	NC
8033	RAP1GDS1	-0.293925	0.064782	0.708216	NC
3795	GBP2	0.551423	0.0650103	0.708283	NC
9940	TENM3	0.624573	0.0651526	0.70855	NC
3873	GINS2	-1.4204	0.0654784	0.709792	NC
6214	NASP	0.363446	0.0655029	0.709792	NC
5080	KLHL20	0.223082	0.0660913	0.712317	NC
8942	SIRPA	-0.134672	0.0660408	0.712317	NC
10862	USP10	-0.156754	0.0658984	0.712317	NC
89	ACAP2	-0.242805	0.0667622	0.714578	NC
172	ADAMTS4	-0.377082	0.0677446	0.714578	NC
1156	C15orf39	0.238318	0.0671774	0.714578	NC
1427	CASKIN2	0.263559	0.0674076	0.714578	NC
1532	CCDC84	0.453414	0.0674729	0.714578	NC
1534	CCDC85B	0.500736	0.0679792	0.714578	NC
2961	EIF1	0.108701	0.0676002	0.714578	NC
3480	FBXO45	-0.133737	0.0678366	0.714578	NC
3804	GCHFR	1.05802	0.0680283	0.714578	NC
3998	GPAM	-0.35424	0.0676235	0.714578	NC
7030	PDGFC	0.235249	0.0670056	0.714578	NC
7565	PPP2R1B	0.532815	0.067243	0.714578	NC
8731	SELENOK	0.12861	0.0680834	0.714578	NC
8888	SH3YL1	0.580517	0.0675803	0.714578	NC
11230	ZBTB46	0.432226	0.0665723	0.714578	NC
5144	KTN1	-0.161869	0.0698134	0.718935	NC
5321	LOX	0.164292	0.0688022	0.718935	NC
5928	MPPE1	-0.25191	0.0689586	0.718935	NC
6268	NDFIP1	0.158392	0.0686407	0.718935	NC
6376	NFATC4	-0.628139	0.069186	0.718935	NC
6550	NRDC	-0.236493	0.0696486	0.718935	NC
6969	PCIF1	0.369898	0.0697305	0.718935	NC
8782	SERINC3	0.58001	0.0696805	0.718935	NC
8798	SESN1	0.357882	0.0690155	0.718935	NC
9858	TBC1D8	0.364701	0.0697734	0.718935	NC
10339	TNIP1	-2.17602	0.069604	0.718935	NC
1299	C8orf82	0.265977	0.0703647	0.723373	NC
7877	PXK	-0.138952	0.0706386	0.723715	NC
8959	SKIV2L2	-0.720132	0.0706191	0.723715	NC
6372	NFAT5	-0.249788	0.0717211	0.72737	NC
6578	NSMAF	0.119134	0.0713805	0.72737	NC
6777	OXSR1	-0.178933	0.0716265	0.72737	NC
9295	SNED1	-0.416299	0.0713781	0.72737	NC
10180	TMEM168	-0.0985794	0.0714491	0.72737	NC
10851	URM1	-0.383506	0.0715512	0.72737	NC
4191	HACD1	0.488118	0.0721348	0.729107	NC
4248	HEATR1	-0.285777	0.072134	0.729107	NC
8728	SELENOF	0.054999	0.0724189	0.730751	NC
8600	SAR1A	-0.108419	0.0725445	0.730792	NC
297	AIP	0.489501	0.0727257	0.731043	NC
9126	SLC45A3	0.407348	0.0728126	0.731043	NC
1028	BMP2K	-0.409898	0.0730699	0.731186	NC
11521	ZNRF3	0.476755	0.0729801	0.731186	NC
4697	INTS7	-0.29174	0.0731984	0.731254	NC
3134	EPS15	-0.21863	0.0736495	0.734155	NC
4225	HCFC2	-0.239806	0.074028	0.734155	NC
5917	MPHOSPH9	-0.473156	0.0742398	0.734155	NC
6405	NHLRC2	-0.363641	0.0745875	0.734155	NC
6737	OSBPL10	-0.229002	0.0743215	0.734155	NC
7009	PDE10A	-0.535018	0.0743862	0.734155	NC
7530	PPOX	0.281959	0.0737844	0.734155	NC
9821	TANK	0.187535	0.0743593	0.734155	NC
11360	ZNF12	0.162176	0.0744955	0.734155	NC
2574	DGKE	-0.217393	0.0751039	0.735627	NC
3189	ESYT2	-0.14417	0.0749993	0.735627	NC
10216	TMEM218	-0.189978	0.07497	0.735627	NC
2952	EHD3	0.351102	0.0755332	0.736291	NC
5735	METAP2	-0.0857741	0.0755729	0.736291	NC
7273	PKD2	0.163307	0.0757656	0.736291	NC
8388	RPAIN	0.457962	0.0757838	0.736291	NC
11188	YRDC	0.169127	0.0753833	0.736291	NC
2002	CMTM3	-0.0882067	0.0759468	0.736361	NC
7324	PLEKHA3	-0.144936	0.0762351	0.736361	NC
9950	TESK2	0.827085	0.0761063	0.736361	NC
11374	ZNF202	-0.173657	0.0762808	0.736361	NC
3540	FH	-0.34991	0.0766082	0.736817	NC
5289	LMBRD2	0.284727	0.0766224	0.736817	NC
8147	RCN2	-0.0565274	0.0766957	0.736817	NC
7964	RAB6A	-0.0724916	0.076874	0.737352	NC
3887	GK5	-0.350456	0.0773986	0.740024	NC
7043	PDK2	0.28936	0.0773512	0.740024	NC
785	ATP1B3	-0.0575356	0.0778022	0.740352	NC
3682	FUT10	-0.407382	0.0777509	0.740352	NC
6619	NUDC	0.219541	0.0775731	0.740352	NC
2	A4GALT	0.33644	0.0805274	0.743043	NC
74	ABRAXAS1	0.202543	0.0784515	0.743043	NC
426	ANKRD10	0.318474	0.0809267	0.743043	NC
618	ARHGEF40	-0.884555	0.0808626	0.743043	NC
633	ARL1	-0.164114	0.0803484	0.743043	NC
928	BAZ2B	0.219761	0.0798806	0.743043	NC
1404	CAPNS1	-0.0583409	0.0806713	0.743043	NC
1684	CDK17	-0.712533	0.0792492	0.743043	NC
3513	FEZ1	0.157382	0.0805488	0.743043	NC
3940	GNA14	-0.320542	0.0803231	0.743043	NC
5231	LEPROT	0.0783951	0.0798052	0.743043	NC
5806	MIDN	-0.651181	0.0807785	0.743043	NC
6345	NEK9	-0.235709	0.0799347	0.743043	NC
6432	NKAPD1	0.231839	0.0795508	0.743043	NC
6562	NRN1	-0.235861	0.0802412	0.743043	NC
7695	PRPS1	0.294829	0.0807273	0.743043	NC
7808	PTGS1	-0.34583	0.0792959	0.743043	NC
8509	RSF1	0.377398	0.0787567	0.743043	NC
8785	SERPINB1	-0.178269	0.0791768	0.743043	NC
9042	SLC25A44	-0.16847	0.0800706	0.743043	NC
9686	SUB1	-0.220831	0.0793871	0.743043	NC
9831	TARS2	-0.225683	0.0784424	0.743043	NC
11247	ZC3H15	-0.109556	0.0785098	0.743043	NC
7247	PIP4K2B	-0.235966	0.0812551	0.744528	NC
10231	TMEM243	-0.229161	0.081336	0.744528	NC
2067	COG5	-0.424303	0.0817841	0.745144	NC
2600	DHX36	-0.210766	0.0818541	0.745144	NC
5728	MEN1	-0.108908	0.0820156	0.745144	NC
7542	PPP1R15A	0.360416	0.0819551	0.745144	NC
10840	UQCC3	-0.261432	0.0820228	0.745144	NC
6008	MRPS35	0.107186	0.0821616	0.745279	NC
215	ADH5	0.147663	0.0835919	0.74775	NC
882	B3GLCT	-0.128804	0.0864598	0.74775	NC
978	BDH2	0.222064	0.0858911	0.74775	NC
1140	C12orf45	-0.452578	0.0851397	0.74775	NC
1283	C6orf62	-0.0804612	0.083198	0.74775	NC
1651	CDC45	-1.0709	0.0859396	0.74775	NC
1701	CDKL1	0.290999	0.0849116	0.74775	NC
2026	CNOT2	-0.199801	0.0839601	0.74775	NC
2066	COG4	-0.349722	0.086607	0.74775	NC
2291	CTBS	0.203924	0.083296	0.74775	NC
3571	FKBP9	-0.0823359	0.0867388	0.74775	NC
4050	GPR3	-0.583	0.0851049	0.74775	NC
4216	HAUS6	-0.355716	0.0851071	0.74775	NC
4391	HNRNPC	0.10239	0.0865989	0.74775	NC
4421	HOXA5	-0.195212	0.0860789	0.74775	NC
4973	KIAA0100	0.269885	0.0828669	0.74775	NC
5045	KIFC3	-0.163608	0.0834524	0.74775	NC
5383	LRRC39	-0.258086	0.0867858	0.74775	NC
5624	MAVS	-0.215211	0.0856592	0.74775	NC
5891	MOCS2	0.400616	0.0826107	0.74775	NC
6379	NFE2L3	-0.422627	0.085827	0.74775	NC
6616	NUCB1	0.323234	0.0860056	0.74775	NC
6701	OGT	-0.267629	0.0847569	0.74775	NC
6899	PCBD2	0.245669	0.0835129	0.74775	NC
7070	PEA15	-0.181642	0.0847586	0.74775	NC
7129	PGGT1B	-0.2162	0.0866654	0.74775	NC
7164	PHF8	-0.377588	0.0857368	0.74775	NC
7678	PROSER1	-0.152884	0.0857112	0.74775	NC
8195	RFFL	-0.202976	0.086562	0.74775	NC
8285	RMDN1	0.253248	0.085615	0.74775	NC
8438	RPN1	0.133365	0.0862334	0.74775	NC
8615	SAYSD1	0.276313	0.0856732	0.74775	NC
9764	SYT1	-0.118397	0.0833762	0.74775	NC
10544	TSC22D1	-0.0932136	0.08456	0.74775	NC
10599	TTC21B	-0.395472	0.0835923	0.74775	NC
1198	C1orf131	-0.323114	0.0870275	0.74876	NC
6298	NDUFB10	0.291569	0.0871821	0.749019	NC
2050	CNTNAP1	-0.294574	0.0876927	0.751218	NC
2343	CUL5	-0.181148	0.0880419	0.751218	NC
3799	GCC1	0.403227	0.0880626	0.751218	NC
6759	OTUB1	0.172918	0.0878803	0.751218	NC
11204	ZBED4	-0.39161	0.0878578	0.751218	NC
257	AGFG1	-0.199722	0.0888338	0.751876	NC
561	ARF3	-0.228965	0.0889221	0.751876	NC
577	ARHGAP10	-0.382804	0.0885612	0.751876	NC
2386	CYFIP1	-0.114371	0.0886435	0.751876	NC
4236	HDAC5	-0.470913	0.0887846	0.751876	NC
6738	OSBPL11	0.16048	0.0890149	0.751876	NC
6767	OTUD7B	0.436995	0.0884078	0.751876	NC
2956	EHMT1	-0.200046	0.0892693	0.752967	NC
2462	DCK	-0.111045	0.089467	0.753578	NC
667	ARNTL	0.227162	0.0897461	0.753817	NC
7682	PRPF18	0.188484	0.0896892	0.753817	NC
3222	EXOC3	0.405824	0.0899083	0.754127	NC
93	ACBD3	-0.134702	0.0915427	0.755245	NC
477	ANXA11	-0.782709	0.0949141	0.755245	NC
516	APBA2	-0.364128	0.0936822	0.755245	NC
822	ATP6V1A	0.108519	0.0937336	0.755245	NC
850	ATXN10	-0.113159	0.0929418	0.755245	NC
989	BET1L	-0.180529	0.0959607	0.755245	NC
1070	BRF1	-0.168899	0.092918	0.755245	NC
1445	CAVIN3	-0.150098	0.0946774	0.755245	NC
2173	CPEB2	-0.296834	0.0953605	0.755245	NC
3055	EMC8	0.112228	0.0939225	0.755245	NC
3145	ERCC1	0.1961	0.0936999	0.755245	NC
3190	ETAA1	0.420166	0.0922737	0.755245	NC
3544	FHL2	-0.330777	0.0932287	0.755245	NC
3758	GALNT2	-0.127388	0.0909648	0.755245	NC
3806	GCLM	-0.14758	0.0923265	0.755245	NC
3824	GDI2	-0.0570051	0.0957287	0.755245	NC
3914	GLS	-0.184536	0.0953587	0.755245	NC
4041	GPR161	-0.257025	0.0943617	0.755245	NC
4214	HAUS2	0.200739	0.0938007	0.755245	NC
4651	IMPACT	-0.130755	0.0944516	0.755245	NC
4669	INO80C	-0.618477	0.0952729	0.755245	NC
5083	KLHL24	-0.2459	0.0933451	0.755245	NC
5332	LPCAT3	0.289424	0.0944375	0.755245	NC
5490	MAFF	-0.106178	0.0913444	0.755245	NC
5869	MMP16	-0.284972	0.0941091	0.755245	NC
5956	MRPL17	0.178329	0.0960807	0.755245	NC
6744	OSBPL8	0.256467	0.0921488	0.755245	NC
7718	PRRT2	-0.535636	0.0902008	0.755245	NC
8018	RALGPS2	-0.278456	0.0924904	0.755245	NC
8105	RBM26	-0.204383	0.093407	0.755245	NC
8461	RPS23	-0.505334	0.0957608	0.755245	NC
8892	SHARPIN	0.419212	0.0941837	0.755245	NC
9069	SLC30A6	-0.157101	0.0960996	0.755245	NC
9241	SMG6	-0.286437	0.0910127	0.755245	NC
9419	SPATA2L	-0.424986	0.094605	0.755245	NC
9464	SPPL2A	0.363554	0.0959943	0.755245	NC
9479	SPTAN1	0.605794	0.0918303	0.755245	NC
9522	SRR	0.108552	0.0961951	0.755245	NC
9868	TBK1	-0.0981233	0.0930095	0.755245	NC
9956	TEX2	-0.187334	0.0939614	0.755245	NC
10043	TIMM10B	-0.107728	0.0941472	0.755245	NC
10102	TMBIM4	0.258033	0.0954208	0.755245	NC
10456	TRAPPC4	-0.40256	0.0950985	0.755245	NC
10779	UBXN11	0.402478	0.0948913	0.755245	NC
10808	UHRF1BP1L	0.298365	0.0910781	0.755245	NC
10978	VPS18	-0.183415	0.0937634	0.755245	NC
11040	WDFY2	-0.267306	0.0927264	0.755245	NC
11066	WDR5	-0.163634	0.0944534	0.755245	NC
11450	ZNF526	0.193065	0.0941256	0.755245	NC
1795	CETN2	-0.113185	0.0964861	0.756542	NC
1168	C16orf74	-0.373293	0.0970991	0.757398	NC
3649	FRMD4B	-0.269112	0.0969264	0.757398	NC
6318	NDUFV3	-0.326899	0.0970929	0.757398	NC
10581	TSR1	-0.171239	0.0970659	0.757398	NC
930	BBIP1	-0.366487	0.0973156	0.758104	NC
5960	MRPL20	-0.196352	0.0975552	0.758987	NC
1163	C16orf52	0.286892	0.0981652	0.761762	NC
10109	TMCO3	0.0842344	0.0981061	0.761762	NC
3854	GGACT	-0.521358	0.0983261	0.762027	NC
5972	MRPL42	-0.261103	0.0986637	0.76366	NC
5002	KIAA1549L	-0.234114	0.0993408	0.766506	NC
5351	LRIG1	-0.28192	0.0996688	0.766506	NC
5947	MRNIP	-0.202549	0.0991673	0.766506	NC
8529	RTN4	-0.112553	0.0995721	0.766506	NC
9609	STAU2	0.297683	0.0995029	0.766506	NC
493	AP1S2	0.0816201	0.101106	0.766874	NC
1407	CAPZA1	-0.0618672	0.100866	0.766874	NC
3119	EPHB4	-0.124639	0.100847	0.766874	NC
5285	LMAN2L	-0.0859653	0.101119	0.766874	NC
5425	LSM6	0.17066	0.100907	0.766874	NC
6204	NAP1L4	0.0533217	0.10098	0.766874	NC
7130	PGK1	-0.268232	0.100906	0.766874	NC
7442	POLR2A	-0.199702	0.101039	0.766874	NC
7623	PRELID2	0.360433	0.100842	0.766874	NC
9307	SNRNP70	-0.334466	0.0999455	0.766874	NC
10183	TMEM170B	-0.230737	0.100511	0.766874	NC
4307	HINFP	0.428017	0.101784	0.768537	NC
9830	TARS	0.213136	0.101622	0.768537	NC
9938	TEK	0.31894	0.101689	0.768537	NC
10887	USP4	0.126895	0.10185	0.768537	NC
1077	BRK1	-0.0671983	0.102292	0.769819	NC
1568	CCNJL	0.179877	0.10266	0.769819	NC
6426	NIPSNAP3A	-0.103977	0.102622	0.769819	NC
7480	POU2F2	0.147792	0.102492	0.769819	NC
7821	PTPDC1	-0.460379	0.102247	0.769819	NC
3061	EMILIN2	-0.224006	0.103054	0.771011	NC
9537	SRSF6	-0.215165	0.103314	0.771011	NC
10893	USP46	-0.308727	0.103187	0.771011	NC
11178	YIPF5	-0.277763	0.103331	0.771011	NC
1215	C1QBP	-0.331165	0.10362	0.77143	NC
6573	NSD3	-0.446186	0.103644	0.77143	NC
2669	DNAJA2	-0.119595	0.104383	0.772152	NC
3459	FBXO10	0.430054	0.103997	0.772152	NC
9142	SLC52A2	-0.529823	0.104368	0.772152	NC
9536	SRSF5	-0.0765272	0.104178	0.772152	NC
9623	STK24	-0.102513	0.104072	0.772152	NC
10816	UNC119B	-0.288759	0.104554	0.772465	NC
3191	ETF1	0.173167	0.105207	0.774434	NC
6633	NUDT6	-0.265062	0.105193	0.774434	NC
10303	TMPO	-0.169266	0.105155	0.774434	NC
808	ATP5L	0.190668	0.105831	0.774703	NC
3128	EPN2	-0.120281	0.105591	0.774703	NC
5767	MFSD13A	0.538789	0.105887	0.774703	NC
6056	MTF2	-0.26613	0.105808	0.774703	NC
11150	XPOT	-0.176144	0.105411	0.774703	NC
158	ADAM17	0.111902	0.106752	0.777443	NC
207	ADGRF5	-0.0861977	0.107398	0.777443	NC
258	AGFG2	-0.200975	0.107917	0.777443	NC
544	APPL1	-0.215901	0.106761	0.777443	NC
591	ARHGAP31	-0.138929	0.108913	0.777443	NC
1461	CBX2	-0.292158	0.108544	0.777443	NC
1732	CELF1	0.236371	0.107874	0.777443	NC
2593	DHX15	-0.0869476	0.108318	0.777443	NC
2974	EIF2D	-0.642715	0.106924	0.777443	NC
2984	EIF3H	0.531771	0.107381	0.777443	NC
3004	EIF5A	-0.085078	0.108506	0.777443	NC
4313	HIPK1	-0.171375	0.109235	0.777443	NC
4828	JOSD1	0.221093	0.108354	0.777443	NC
5391	LRRC57	-0.0904617	0.107285	0.777443	NC
5708	MED4	0.231276	0.109057	0.777443	NC
6020	MSANTD3	-0.156734	0.109126	0.777443	NC
7323	PLEKHA2	-0.634396	0.109004	0.777443	NC
8871	SH3BP4	-0.161724	0.108231	0.777443	NC
9128	SLC46A3	-0.223794	0.108221	0.777443	NC
9276	SMURF2	-0.384545	0.107873	0.777443	NC
9695	SULF1	0.35243	0.109215	0.777443	NC
10506	TRIP12	-0.208832	0.108881	0.777443	NC
11033	WBP1	0.660474	0.109002	0.777443	NC
1423	CASC4	-0.148155	0.109771	0.777698	NC
1513	CCDC28A	0.106479	0.109728	0.777698	NC
7612	PRDM4	-0.14862	0.110047	0.777698	NC
8537	RUFY1	0.360491	0.109855	0.777698	NC
10529	TROVE2	0.40252	0.110034	0.777698	NC
11195	YWHAG	-0.489623	0.109414	0.777698	NC
9978	TFPI2	-0.296815	0.110262	0.778302	NC
7817	PTP4A1	-0.224064	0.110549	0.778502	NC
10295	TMEM97	-0.372312	0.110521	0.778502	NC
2021	CNNM3	0.154168	0.111078	0.778701	NC
2093	COL4A3BP	-0.335144	0.111337	0.778701	NC
6965	PCGF3	-0.173748	0.111222	0.778701	NC
7127	PGF	0.374803	0.110815	0.778701	NC
9602	STARD9	0.57871	0.111354	0.778701	NC
9975	TFG	0.351407	0.11089	0.778701	NC
6552	NREP	0.10347	0.111512	0.7789	NC
1648	CDC42EP4	-0.120592	0.111966	0.77907	NC
5968	MRPL36	0.126362	0.112054	0.77907	NC
5987	MRPS10	0.21271	0.111936	0.77907	NC
9513	SRP68	0.10896	0.111995	0.77907	NC
9703	SUN1	-0.117286	0.112318	0.779998	NC
816	ATP6V0B	0.090095	0.112632	0.78128	NC
10025	THUMPD3	0.197967	0.112919	0.782368	NC
5242	LGR4	-0.202037	0.113176	0.783246	NC
10317	TMX2	0.0878057	0.113514	0.784681	NC
3362	FAM219A	-0.234362	0.114018	0.786357	NC
3780	GAS2L3	-0.226491	0.113924	0.786357	NC
59	ABHD18	-0.388316	0.114156	0.786408	NC
5990	MRPS14	-0.224632	0.114372	0.786992	NC
3353	FAM210B	-0.135587	0.114673	0.787261	NC
3625	FOXK2	0.213576	0.114636	0.787261	NC
4079	GRAMD1C	-0.119586	0.115528	0.790535	NC
4457	HPSE	0.165699	0.11553	0.790535	NC
8553	RXRB	-0.148189	0.115544	0.790535	NC
3114	EPHA4	0.320836	0.115839	0.791161	NC
7336	PLEKHG5	-0.464859	0.115898	0.791161	NC
9625	STK26	-0.240637	0.116067	0.791413	NC
3817	GDE1	-0.0664672	0.116438	0.791542	NC
7654	PRKCI	-0.118929	0.116481	0.791542	NC
10935	VAV2	-0.324653	0.116304	0.791542	NC
2596	DHX32	0.291192	0.116995	0.792354	NC
3999	GPAT3	0.110664	0.116952	0.792354	NC
9973	TFE3	0.201063	0.116971	0.792354	NC
1038	BMPR2	-0.222991	0.11797	0.792626	NC
1286	C7orf25	-0.177153	0.118256	0.792626	NC
2004	CMTM6	-0.0706032	0.118445	0.792626	NC
2344	CUL7	0.454104	0.117445	0.792626	NC
2588	DHRS13	0.317371	0.117608	0.792626	NC
2829	DUSP4	-0.203044	0.118485	0.792626	NC
3106	EPB41L5	-0.17008	0.118209	0.792626	NC
8296	RNASEK	-0.0566445	0.117429	0.792626	NC
10535	TRPM7	-0.187203	0.118465	0.792626	NC
10590	TSTD2	-0.36449	0.118382	0.792626	NC
10656	TUBGCP4	-0.163909	0.117957	0.792626	NC
5729	MEPCE	-0.18885	0.118641	0.792782	NC
927	BAZ2A	0.157058	0.119641	0.794089	NC
1650	CDC42SE2	0.14999	0.119567	0.794089	NC
3328	FAM174B	0.103222	0.120024	0.794089	NC
5246	LHFPL2	-0.148968	0.119389	0.794089	NC
5510	MALSU1	-0.342278	0.11995	0.794089	NC
6058	MTFR1	-0.177362	0.11998	0.794089	NC
7495	PPAT	-0.137396	0.11969	0.794089	NC
8881	SH3KBP1	-0.105426	0.119819	0.794089	NC
8902	SHISA4	0.270448	0.119287	0.794089	NC
1087	BSDC1	-0.453832	0.121361	0.794194	NC
2165	COX7A1	0.682243	0.120995	0.794194	NC
3393	FAM69B	0.104278	0.121016	0.794194	NC
3628	FOXM1	0.101791	0.12119	0.794194	NC
7859	PUF60	0.177735	0.120803	0.794194	NC
8304	RNF11	-0.0804071	0.120636	0.794194	NC
8563	S100A16	0.248185	0.121247	0.794194	NC
10686	TXNL4A	0.159867	0.121064	0.794194	NC
11082	WDR83	0.333573	0.12046	0.794194	NC
11480	ZNF655	-0.417567	0.12035	0.794194	NC
897	B4GAT1	0.0981387	0.121794	0.794724	NC
3711	G6PC3	-0.418667	0.121629	0.794724	NC
10838	UQCC1	0.0808846	0.121838	0.794724	NC
174	ADAMTS6	0.270496	0.122378	0.795422	NC
1679	CDK10	0.438901	0.122392	0.795422	NC
5710	MED8	-0.427762	0.122391	0.795422	NC
10601	TTC23L	-0.451797	0.122474	0.795422	NC
2371	CYB561D1	-0.306688	0.12269	0.795965	NC
1103	BTF3L4	-0.219694	0.123046	0.79741	NC
6220	NAV1	-0.121491	0.123179	0.797417	NC
7958	RAB40C	0.112405	0.123673	0.797758	NC
8859	SGSH	0.544717	0.123756	0.797758	NC
9028	SLC25A25	-0.186732	0.123763	0.797758	NC
11044	WDR11	-0.130139	0.123718	0.797758	NC
586	ARHGAP23	-0.171281	0.123912	0.797865	NC
4247	HDX	-0.288261	0.124126	0.79839	NC
8913	SHPK	-0.212287	0.124326	0.798819	NC
1615	CD63	0.38064	0.125531	0.800301	NC
2321	CTSD	0.0476568	0.124902	0.800301	NC
2976	EIF2S2	0.275366	0.125417	0.800301	NC
3858	GGNBP2	-0.268091	0.12552	0.800301	NC
4361	HM13	-0.085998	0.125621	0.800301	NC
6514	NPM1	-0.063276	0.125269	0.800301	NC
9439	SPG7	-0.0845907	0.125275	0.800301	NC
9472	SPRY4	-0.330442	0.125542	0.800301	NC
183	ADAT2	0.339266	0.126943	0.800794	NC
224	ADO	-0.256211	0.127076	0.800794	NC
417	ANKFY1	-0.265716	0.12722	0.800794	NC
584	ARHGAP21	0.115045	0.129076	0.800794	NC
1053	BORCS5	0.300307	0.126382	0.800794	NC
1056	BPHL	0.187438	0.129746	0.800794	NC
1715	CDPF1	-0.225891	0.127885	0.800794	NC
1840	CHD7	-0.250577	0.127372	0.800794	NC
2981	EIF3E	0.392789	0.128162	0.800794	NC
3184	ESRRA	-0.306922	0.128327	0.800794	NC
3279	FAM109A	-0.153009	0.129691	0.800794	NC
3941	GNAI1	-0.184845	0.128268	0.800794	NC
4044	GPR180	0.115595	0.126339	0.800794	NC
4198	HADHA	0.227381	0.129484	0.800794	NC
4241	HDGF	-0.0807983	0.129949	0.800794	NC
4244	HDHD2	-0.142719	0.128985	0.800794	NC
4649	IMPA1	-0.123626	0.128477	0.800794	NC
4868	KCMF1	-0.164212	0.129608	0.800794	NC
5003	KIAA1551	-0.486729	0.127654	0.800794	NC
5561	MAP4K2	-0.420559	0.126786	0.800794	NC
6193	NAGA	0.122498	0.129386	0.800794	NC
6209	NAPG	0.14044	0.128521	0.800794	NC
6273	NDRG1	-0.162599	0.129076	0.800794	NC
6417	NIP7	0.138157	0.126792	0.800794	NC
6572	NSD2	-0.168458	0.129447	0.800794	NC
7628	PREPL	-0.195485	0.129022	0.800794	NC
7870	PUSL1	-0.15228	0.12635	0.800794	NC
7974	RABGAP1	-0.272947	0.126262	0.800794	NC
8104	RBM25	0.259052	0.129195	0.800794	NC
8501	RRP15	0.251427	0.126262	0.800794	NC
9707	SUPT20H	0.235557	0.130092	0.800794	NC
9988	TGFBR3	-0.447278	0.126752	0.800794	NC
11211	ZBTB17	-0.215953	0.130015	0.800794	NC
4043	GPR176	0.134555	0.130285	0.80116	NC
6765	OTUD6B	-0.407744	0.130609	0.801514	NC
10965	VKORC1	-0.280882	0.130546	0.801514	NC
8157	RECQL	0.0677387	0.131054	0.803424	NC
289	AHSA2	-0.202996	0.132703	0.806139	NC
2206	CREB1	-0.168728	0.132625	0.806139	NC
3877	GIPC2	-0.1716	0.132465	0.806139	NC
4068	GPS1	0.108127	0.132288	0.806139	NC
4943	KCTD9	0.200016	0.131848	0.806139	NC
5715	MEF2D	0.279981	0.132497	0.806139	NC
8666	SCP2	-0.0486194	0.131822	0.806139	NC
9720	SUZ12	0.0751057	0.132093	0.806139	NC
11373	ZNF2	0.348423	0.132114	0.806139	NC
6235	NCAPD3	-0.212662	0.133098	0.807372	NC
6997	PDAP1	-0.456569	0.133286	0.807372	NC
7187	PHYKPL	0.0740275	0.133309	0.807372	NC
3287	FAM118A	-0.246642	0.134306	0.810027	NC
3798	GCA	-0.17656	0.134555	0.810027	NC
6475	NOL12	-0.427393	0.134103	0.810027	NC
6655	NUP50	0.119308	0.1345	0.810027	NC
10164	TMEM143	0.371163	0.134522	0.810027	NC
10455	TRAPPC3	0.0674346	0.134475	0.810027	NC
2063	COG1	0.142382	0.134772	0.810444	NC
7208	PIGG	0.331744	0.134894	0.810444	NC
11251	ZC3H7A	0.126443	0.135159	0.811221	NC
6800	PACS2	-0.151549	0.135634	0.813263	NC
5808	MIEF2	-0.360469	0.136171	0.81352	NC
5996	MRPS18C	-0.315455	0.135972	0.81352	NC
7326	PLEKHA6	-0.414785	0.13645	0.81352	NC
9808	TAF8	0.209245	0.136488	0.81352	NC
9809	TAF9	-0.097524	0.136147	0.81352	NC
10797	UFM1	-0.114698	0.136444	0.81352	NC
484	ANXA7	0.104308	0.136972	0.814399	NC
2832	DUSP7	-0.1445	0.137719	0.814399	NC
3698	FYTTD1	0.0845898	0.137708	0.814399	NC
5115	KNOP1	0.335521	0.137249	0.814399	NC
5311	LOC100996842	0.354505	0.137461	0.814399	NC
8289	RMND1	-0.471571	0.137446	0.814399	NC
8599	SAP30L	-0.456858	0.137047	0.814399	NC
11073	WDR7	-0.220233	0.137174	0.814399	NC
2768	DPP9	-0.129596	0.138157	0.815694	NC
3387	FAM50B	-0.213727	0.138345	0.815694	NC
3777	GART	-0.231963	0.138315	0.815694	NC
1387	CAND1	0.247878	0.138729	0.816743	NC
8424	RPL37	0.25455	0.138795	0.816743	NC
1268	C5orf22	-0.108176	0.140303	0.819122	NC
1767	CEP164	0.17636	0.139644	0.819122	NC
1826	CHCHD1	0.113856	0.139996	0.819122	NC
4595	IGFBP4	-0.0607978	0.139716	0.819122	NC
5109	KMT2E	-0.245899	0.140152	0.819122	NC
6856	PARD6A	0.596804	0.14001	0.819122	NC
7048	PDLIM3	0.301281	0.140214	0.819122	NC
10173	TMEM159	-0.131868	0.140275	0.819122	NC
11027	WASF2	-0.304991	0.140425	0.819122	NC
3925	GMCL1	-0.102551	0.140658	0.819686	NC
134	ACTN4	-0.439358	0.141296	0.820605	NC
7941	RAB33B	-0.0979832	0.14118	0.820605	NC
9354	SOBP	0.334528	0.141361	0.820605	NC
10474	TRIM23	0.376657	0.141147	0.820605	NC
51	ABHD12	-0.163523	0.143826	0.822213	NC
867	AVPI1	0.910055	0.14347	0.822213	NC
881	B3GAT3	-0.495834	0.143538	0.822213	NC
1921	CKAP2	0.0986399	0.143201	0.822213	NC
2657	DMTF1	0.209575	0.142325	0.822213	NC
2729	DOCK1	0.133218	0.14305	0.822213	NC
2745	DONSON	-0.19604	0.143104	0.822213	NC
3782	GATA2	-0.117857	0.14367	0.822213	NC
4144	GTDC1	-0.181789	0.143523	0.822213	NC
4779	ITGB1BP1	-0.258453	0.143802	0.822213	NC
6820	PALLD	-0.158949	0.142304	0.822213	NC
8793	SERPINH1	-0.0890483	0.143414	0.822213	NC
8880	SH3GLB2	-0.357202	0.142813	0.822213	NC
9533	SRSF2	0.0871664	0.143201	0.822213	NC
10545	TSC22D2	-0.21027	0.143011	0.822213	NC
11520	ZNRF2	-0.142037	0.142566	0.822213	NC
1829	CHCHD3	-0.0728822	0.144925	0.826418	NC
2111	COMMD1	-0.246997	0.145317	0.826418	NC
2880	ECE1	-0.0890567	0.145201	0.826418	NC
4574	IFRD1	0.209574	0.145252	0.826418	NC
5294	LMNB1	-0.164019	0.145285	0.826418	NC
10273	TMEM56-RWDD3	-0.16898	0.145386	0.826418	NC
748	ATG12	-0.158628	0.146035	0.827032	NC
2121	COMTD1	0.473189	0.146456	0.827032	NC
2302	CTHRC1	0.0441109	0.146243	0.827032	NC
2741	DOK5	-0.26144	0.145691	0.827032	NC
2993	EIF4E	0.0516553	0.146334	0.827032	NC
8352	RNF24	-0.183237	0.14603	0.827032	NC
10487	TRIM44	-0.0890636	0.146395	0.827032	NC
775	ATP11B	-0.117908	0.146653	0.827365	NC
933	BBS1	-0.237459	0.148784	0.828115	NC
969	BCL7C	0.300929	0.147634	0.828115	NC
1633	CDC25A	0.165114	0.147498	0.828115	NC
2427	DALRD3	0.168924	0.14829	0.828115	NC
3519	FGD6	-0.273271	0.147975	0.828115	NC
3749	GALM	-0.325966	0.148458	0.828115	NC
3852	GGA2	0.11177	0.147728	0.828115	NC
4187	H3F3A	-0.0538545	0.148851	0.828115	NC
5212	LDB2	-0.118313	0.148464	0.828115	NC
8026	RANBP6	0.242833	0.148638	0.828115	NC
8182	RETREG3	-0.107951	0.148759	0.828115	NC
8402	RPL14	0.504076	0.14738	0.828115	NC
8589	SAMD4B	-0.148829	0.148581	0.828115	NC
8726	SEL1L3	0.0857084	0.147748	0.828115	NC
9718	SUV39H1	-0.152499	0.148027	0.828115	NC
1354	CADPS2	0.142621	0.149152	0.828256	NC
3418	FANCF	0.22829	0.149109	0.828256	NC
2356	CWF19L2	-0.357683	0.150052	0.828398	NC
2686	DNAJC13	-0.117811	0.149874	0.828398	NC
3774	GAREM2	-0.298097	0.149923	0.828398	NC
4466	HS2ST1	-0.0865128	0.149723	0.828398	NC
6059	MTFR1L	0.141429	0.149884	0.828398	NC
6509	NPEPPS	-0.142405	0.15028	0.828398	NC
7352	PLOD2	0.0897264	0.150183	0.828398	NC
10956	VGLL4	-0.12274	0.14962	0.828398	NC
6241	NCBP2	-0.0779812	0.150428	0.828457	NC
7725	PRTFDC1	0.155089	0.15066	0.828973	NC
10872	USP24	-0.274402	0.151047	0.830347	NC
1543	CCDC91	0.213848	0.151451	0.831806	NC
378	AMD1	0.0761526	0.15165	0.83208	NC
3496	FCHSD1	0.328046	0.151778	0.83208	NC
1814	CFL2	-0.0829231	0.152647	0.833048	NC
3467	FBXO27	0.251961	0.152295	0.833048	NC
6341	NEK4	0.412425	0.152474	0.833048	NC
7523	PPM1F	-0.140046	0.152109	0.833048	NC
10422	TPRA1	-0.292598	0.152538	0.833048	NC
959	BCL2L11	0.285156	0.153281	0.833815	NC
6574	NSDHL	-0.176292	0.152991	0.833815	NC
8091	RBL2	0.283445	0.153342	0.833815	NC
9351	SNX8	0.55546	0.153137	0.833815	NC
2510	DDX19B	-0.21741	0.153486	0.833841	NC
4069	GPS2	0.606225	0.154186	0.834297	NC
5508	MAK16	-0.22093	0.15426	0.834297	NC
9134	SLC4A2	0.25624	0.154261	0.834297	NC
9612	STC2	0.104145	0.154263	0.834297	NC
10972	VOPP1	-0.254132	0.153917	0.834297	NC
60	ABHD2	0.246412	0.155761	0.834354	NC
424	ANKRA2	0.199602	0.155675	0.834354	NC
671	ARPC3	0.294811	0.157187	0.834354	NC
1186	C19orf33	-0.412148	0.156859	0.834354	NC
1793	CERS6	-0.177407	0.155853	0.834354	NC
2383	CYBRD1	-0.165566	0.156233	0.834354	NC
2630	DLD	-0.205419	0.155414	0.834354	NC
3389	FAM53B	-0.345129	0.155393	0.834354	NC
4563	IFFO1	0.116822	0.155576	0.834354	NC
6506	NPC2	-0.0600251	0.156671	0.834354	NC
7058	PDS5A	-0.137054	0.155947	0.834354	NC
7256	PISD	-0.360548	0.156816	0.834354	NC
7457	POLR3E	-0.256532	0.154703	0.834354	NC
7520	PPM1B	-0.107946	0.155895	0.834354	NC
8498	RRM2B	-0.0898134	0.156892	0.834354	NC
8761	SENP6	-0.257872	0.155639	0.834354	NC
9034	SLC25A32	0.0602158	0.154842	0.834354	NC
9467	SPRED2	-0.339785	0.157177	0.834354	NC
10276	TMEM63A	-0.45266	0.157006	0.834354	NC
10618	TTC7A	-0.327198	0.155398	0.834354	NC
10845	UQCRH	0.146315	0.157049	0.834354	NC
4351	HIVEP2	0.320542	0.157495	0.834517	NC
8097	RBM15	-0.283637	0.157476	0.834517	NC
7151	PHF12	0.30776	0.157839	0.835604	NC
10140	TMEM120B	-0.17911	0.158316	0.837392	NC
646	ARL6	0.186448	0.159846	0.837701	NC
2210	CREB3L4	0.357662	0.159239	0.837701	NC
2860	E2F1	-0.210927	0.159604	0.837701	NC
3788	GATAD2B	0.255775	0.158861	0.837701	NC
5079	KLHL2	0.0922254	0.159862	0.837701	NC
5904	MOSPD2	-0.157708	0.159907	0.837701	NC
6757	OSTM1	0.0876059	0.159853	0.837701	NC
7144	PHB	0.146693	0.159305	0.837701	NC
9058	SLC2A1	0.12065	0.15936	0.837701	NC
9619	STK10	-0.181726	0.158697	0.837701	NC
9643	STOM	-0.392869	0.159183	0.837701	NC
1969	CLK2	0.178529	0.16013	0.837771	NC
10466	TRIB1	-0.104823	0.160199	0.837771	NC
3059	EME2	0.067196	0.160837	0.838921	NC
6377	NFE2L1	-0.277235	0.160812	0.838921	NC
11393	ZNF276	0.372693	0.160758	0.838921	NC
650	ARL6IP6	0.0938709	0.161236	0.84027	NC
1527	CCDC71L	-0.279349	0.161781	0.841221	NC
6202	NANS	0.575621	0.161607	0.841221	NC
7969	RAB9A	-0.135488	0.161978	0.841221	NC
8931	SIKE1	-0.168083	0.161929	0.841221	NC
387	AMMECR1L	-0.200272	0.162246	0.841886	NC
5577	MAPK6	-0.154379	0.162394	0.841928	NC
6993	PCYOX1	0.0834727	0.162599	0.842263	NC
2281	CSRNP2	-0.106082	0.162941	0.843091	NC
3022	ELL	0.134634	0.163039	0.843091	NC
5268	LIN37	-0.578512	0.163399	0.843503	NC
6266	NDC1	0.252052	0.163314	0.843503	NC
114	ACOX3	-0.284992	0.167086	0.844057	NC
192	ADCY7	-0.287956	0.16404	0.844057	NC
225	ADORA2B	-0.174916	0.169087	0.844057	NC
389	AMN1	-0.252688	0.176745	0.844057	NC
553	AQR	-0.389785	0.171526	0.844057	NC
698	ASB1	-0.307284	0.171842	0.844057	NC
970	BCL9	-0.380053	0.176655	0.844057	NC
1049	BOD1L1	0.265026	0.169102	0.844057	NC
1176	C17orf58	0.103987	0.177569	0.844057	NC
1358	CALCRL	0.25069	0.164797	0.844057	NC
1776	CEP41	-0.131923	0.16479	0.844057	NC
1830	CHCHD4	-0.128118	0.174941	0.844057	NC
1832	CHCHD7	-0.309014	0.169136	0.844057	NC
2205	CRBN	0.217224	0.169431	0.844057	NC
2229	CRK	0.0625833	0.164542	0.844057	NC
2352	CWC22	-0.239155	0.173014	0.844057	NC
2376	CYB5R1	-0.125039	0.166672	0.844057	NC
2465	DCLRE1A	-0.273562	0.173658	0.844057	NC
2476	DCTN2	0.360056	0.170991	0.844057	NC
2486	DCUN1D5	-0.48187	0.165254	0.844057	NC
2553	DENR	0.0629582	0.174724	0.844057	NC
2586	DHPS	-0.244706	0.169764	0.844057	NC
2629	DLC1	-0.0890971	0.165901	0.844057	NC
2830	DUSP5	-0.111344	0.17746	0.844057	NC
2893	EDA2R	-0.358265	0.17839	0.844057	NC
3087	ENOX2	-0.114278	0.171303	0.844057	NC
3295	FAM126A	-0.156601	0.164094	0.844057	NC
3474	FBXO38	0.205796	0.17326	0.844057	NC
3559	FKBP10	-0.156538	0.170961	0.844057	NC
3679	FURIN	-0.126074	0.169895	0.844057	NC
3844	GFM2	-0.17711	0.171016	0.844057	NC
3913	GLRX5	0.0716621	0.172416	0.844057	NC
4074	GPX4	0.4059	0.175528	0.844057	NC
4110	GRIPAP1	-0.139643	0.174862	0.844057	NC
4386	HNMT	-0.217444	0.173812	0.844057	NC
4388	HNRNPA2B1	-0.126504	0.174349	0.844057	NC
4389	HNRNPA3	-0.337846	0.172171	0.844057	NC
5622	MATR3	0.0711466	0.178208	0.844057	NC
5666	MCTP1	0.485547	0.176935	0.844057	NC
5671	MCUR1	0.302267	0.169755	0.844057	NC
6057	MTFMT	0.161083	0.170621	0.844057	NC
6485	NOP16	-0.651796	0.176897	0.844057	NC
6666	NUSAP1	-0.141894	0.166649	0.844057	NC
6751	OSMR	0.380989	0.164996	0.844057	NC
6802	PACSIN2	-0.0986465	0.173569	0.844057	NC
7038	PDIA3	0.0359665	0.175753	0.844057	NC
7049	PDLIM4	0.207606	0.166951	0.844057	NC
7052	PDP1	-0.0661546	0.177583	0.844057	NC
7076	PEG10	-0.233202	0.169113	0.844057	NC
7213	PIGN	-0.186277	0.177937	0.844057	NC
7239	PIM2	-0.14945	0.169465	0.844057	NC
7444	POLR2C	-0.442804	0.167069	0.844057	NC
7465	POMP	0.072821	0.17111	0.844057	NC
7596	PQBP1	-0.338923	0.165689	0.844057	NC
7763	PSMD12	-0.13345	0.166649	0.844057	NC
7882	PYCARD	-0.25798	0.176758	0.844057	NC
7886	PYGO1	-0.346199	0.177245	0.844057	NC
7910	RAB11A	-0.192726	0.168331	0.844057	NC
7911	RAB11B	-0.146165	0.171589	0.844057	NC
8006	RAF1	-0.258201	0.171081	0.844057	NC
8162	REEP3	0.201398	0.166962	0.844057	NC
8246	RHOQ	-0.228354	0.169765	0.844057	NC
8308	RNF121	0.292474	0.174774	0.844057	NC
8359	RNF41	-0.131274	0.165101	0.844057	NC
8510	RSL24D1	-0.0594402	0.167919	0.844057	NC
8678	SDC3	-0.28263	0.173901	0.844057	NC
8696	SDR39U1	0.347858	0.17759	0.844057	NC
8744	SEMA3F	-0.174915	0.178492	0.844057	NC
8757	SENP1	-0.139916	0.176015	0.844057	NC
8809	SETDB1	0.319525	0.170307	0.844057	NC
9094	SLC35F6	0.178245	0.174978	0.844057	NC
9273	SMU1	0.140643	0.166508	0.844057	NC
9287	SNAPC1	-0.0866038	0.170278	0.844057	NC
9303	SNRNP25	-0.329624	0.176738	0.844057	NC
9407	SPAG9	-0.255588	0.177612	0.844057	NC
9408	SPARC	-0.0465098	0.166678	0.844057	NC
9473	SPRYD3	-0.345414	0.166265	0.844057	NC
9631	STK35	0.150655	0.174089	0.844057	NC
9636	STK4	-0.152503	0.174479	0.844057	NC
9706	SUPT16H	-0.115537	0.173192	0.844057	NC
9730	SWSAP1	-0.468827	0.173686	0.844057	NC
9838	TAX1BP1	0.186273	0.172496	0.844057	NC
9867	TBCK	-0.263131	0.178523	0.844057	NC
10287	TMEM87A	0.10759	0.17107	0.844057	NC
10349	TNPO1	-0.180398	0.169369	0.844057	NC
10354	TNRC6B	-0.265323	0.164452	0.844057	NC
10367	TOM1L1	-0.218605	0.178447	0.844057	NC
10369	TOMM20	0.182574	0.167092	0.844057	NC
10386	TOR1AIP1	0.0690466	0.173378	0.844057	NC
10450	TRAPPC10	-0.25488	0.168403	0.844057	NC
10471	TRIM14	-0.604513	0.169731	0.844057	NC
10516	TRMT112	0.295097	0.174109	0.844057	NC
10612	TTC39A	0.272453	0.177469	0.844057	NC
10684	TXNIP	-0.0609014	0.176567	0.844057	NC
10741	UBE2R2	-0.120971	0.166078	0.844057	NC
10911	UTP3	0.239467	0.17281	0.844057	NC
10948	VEGFA	-0.137146	0.178314	0.844057	NC
10957	VHL	-0.148194	0.176317	0.844057	NC
10993	VPS4A	0.0537551	0.170848	0.844057	NC
11092	WEE1	-0.0629582	0.167272	0.844057	NC
11277	ZDHHC16	-0.0962105	0.175296	0.844057	NC
11297	ZFAND3	-0.131781	0.170701	0.844057	NC
11333	ZHX1	0.176778	0.16896	0.844057	NC
11347	ZMAT3	-0.13576	0.172127	0.844057	NC
11371	ZNF185	-0.0809435	0.163755	0.844057	NC
11418	ZNF384	-0.116736	0.17239	0.844057	NC
11441	ZNF496	-0.215279	0.173348	0.844057	NC
7661	PRKRA	0.262729	0.178758	0.844365	NC
11363	ZNF142	-0.321113	0.178869	0.844365	NC
6289	NDUFA9	0.166597	0.179762	0.84526	NC
7031	PDGFD	0.0954303	0.179704	0.84526	NC
9633	STK38	0.111242	0.179503	0.84526	NC
11147	XPO5	-0.221207	0.179648	0.84526	NC
11314	ZFP64	-0.327852	0.179565	0.84526	NC
4538	ICA1	0.187274	0.180529	0.847543	NC
5663	MCPH1	-0.288838	0.180478	0.847543	NC
3044	ELP4	-0.229542	0.180677	0.847575	NC
6418	NIPA1	-0.171732	0.181011	0.84848	NC
1894	CHST7	-0.239761	0.181206	0.848735	NC
1851	CHKA	-0.166816	0.18168	0.850291	NC
995	BHLHE40	0.104564	0.182436	0.850521	NC
2441	DBNDD1	-0.0959023	0.182263	0.850521	NC
2537	DEF8	-0.157048	0.182354	0.850521	NC
4641	ILK	-0.0804031	0.182435	0.850521	NC
9644	STOML1	0.39418	0.182066	0.850521	NC
5720	MEGF9	-0.220984	0.182932	0.851513	NC
11366	ZNF148	-0.176507	0.182812	0.851513	NC
4219	HBEGF	0.0748386	0.183882	0.855025	NC
8330	RNF166	-0.120732	0.184023	0.855025	NC
8622	SCAF1	-0.243429	0.184113	0.855025	NC
145	ACVR1B	-0.713797	0.184878	0.855916	NC
1915	CISD3	-0.211717	0.184793	0.855916	NC
3226	EXOC5	-0.0797173	0.185017	0.855916	NC
5127	KRI1	0.41439	0.184843	0.855916	NC
6110	MYADM	-0.103381	0.184502	0.855916	NC
6	AAED1	-0.304245	0.186521	0.856151	NC
669	ARPC1B	0.243056	0.187152	0.856151	NC
674	ARPC5	0.0267396	0.187326	0.856151	NC
1247	C2orf76	-0.282497	0.18681	0.856151	NC
1678	CDK1	0.0953278	0.186594	0.856151	NC
3896	GLE1	0.172712	0.187034	0.856151	NC
6537	NR2F6	-0.105712	0.18563	0.856151	NC
6900	PCBP1	-0.0633009	0.185684	0.856151	NC
6976	PCMTD2	-0.172077	0.185955	0.856151	NC
7333	PLEKHG2	-0.356106	0.187488	0.856151	NC
7995	RAD51	-0.195075	0.187232	0.856151	NC
8476	RPS6KB1	-0.110108	0.187365	0.856151	NC
9501	SREK1	0.0870569	0.186441	0.856151	NC
9863	TBCC	0.120024	0.187126	0.856151	NC
10205	TMEM200B	-0.255096	0.186122	0.856151	NC
10880	USP33	-0.120209	0.186585	0.856151	NC
11392	ZNF275	-0.1614	0.186272	0.856151	NC
5424	LSM5	0.27288	0.187857	0.857188	NC
331	ALAD	-0.243941	0.19163	0.857725	NC
886	B3GNT8	0.273818	0.190295	0.857725	NC
1164	C16orf58	-0.121986	0.191828	0.857725	NC
2917	EEF2K	0.154415	0.190644	0.857725	NC
2994	EIF4E2	0.191527	0.190788	0.857725	NC
3082	ENO2	0.169963	0.189571	0.857725	NC
3230	EXOC8	0.253898	0.192414	0.857725	NC
3623	FOXJ3	-0.19234	0.192295	0.857725	NC
3927	GMEB1	0.244561	0.19238	0.857725	NC
4161	GTPBP10	-0.345907	0.191956	0.857725	NC
4315	HIPK3	-0.13868	0.190363	0.857725	NC
4527	HYAL3	-0.195455	0.19123	0.857725	NC
6226	NBEAL2	0.244863	0.190045	0.857725	NC
6397	NFYC	0.153673	0.190611	0.857725	NC
6665	NUS1	-0.135529	0.192096	0.857725	NC
6775	OXR1	-0.131041	0.190674	0.857725	NC
7157	PHF21A	-0.194263	0.188222	0.857725	NC
7690	PRPF40B	0.232973	0.188441	0.857725	NC
7942	RAB34	-0.117613	0.191786	0.857725	NC
8075	RAVER2	-0.222257	0.188752	0.857725	NC
8323	RNF146	0.177407	0.19154	0.857725	NC
8514	RSRC2	-0.136981	0.189014	0.857725	NC
8820	SF3B1	0.250372	0.192345	0.857725	NC
9101	SLC38A1	-0.107679	0.19238	0.857725	NC
9252	SMIM14	-0.149551	0.189575	0.857725	NC
9297	SNIP1	-0.186807	0.191052	0.857725	NC
10067	TLCD1	0.882123	0.188615	0.857725	NC
10162	TMEM140	0.419701	0.192388	0.857725	NC
10788	UCHL5	0.0672334	0.191944	0.857725	NC
11094	WFS1	0.134598	0.192539	0.857725	NC
11145	XPO1	-0.0953312	0.191497	0.857725	NC
11175	YIPF2	0.203651	0.190145	0.857725	NC
7422	POLA1	-0.275885	0.192729	0.857938	NC
45	ABCG1	0.127746	0.212968	0.858224	NC
55	ABHD14B	-0.137257	0.206544	0.858224	NC
103	ACIN1	-0.20756	0.195511	0.858224	NC
229	ADPRM	-0.348626	0.209738	0.858224	NC
252	AFTPH	-0.15686	0.197213	0.858224	NC
260	AGK	-0.235732	0.211705	0.858224	NC
294	AIG1	0.216008	0.217983	0.858224	NC
339	ALDH3A2	-0.106207	0.212818	0.858224	NC
451	ANKRD50	-0.159227	0.220051	0.858224	NC
481	ANXA4	-0.119411	0.204314	0.858224	NC
489	AP1G1	-0.0794301	0.216436	0.858224	NC
511	AP5B1	0.22289	0.194291	0.858224	NC
694	ASAH2B	-0.128629	0.214199	0.858224	NC
713	ASH1L	-0.223688	0.204966	0.858224	NC
949	BCAT1	-0.0649965	0.214276	0.858224	NC
965	BCL6	0.160225	0.196874	0.858224	NC
1043	BNIP2	-0.143672	0.209314	0.858224	NC
1166	C16orf70	-0.237765	0.221547	0.858224	NC
1201	C1orf174	0.18591	0.198392	0.858224	NC
1213	C1orf74	0.310819	0.213316	0.858224	NC
1302	C9orf3	0.511123	0.200879	0.858224	NC
1365	CALML4	0.503599	0.195363	0.858224	NC
1465	CBX6	-0.283948	0.199563	0.858224	NC
1501	CCDC174	0.161177	0.194914	0.858224	NC
1566	CCNI	-0.0698785	0.21339	0.858224	NC
1612	CD47	0.261211	0.201009	0.858224	NC
1631	CDC20	-0.871574	0.219872	0.858224	NC
1657	CDCA4	-0.228263	0.221053	0.858224	NC
1723	CDYL	-0.140214	0.214577	0.858224	NC
1789	CERS2	-0.168557	0.221139	0.858224	NC
1944	CLDN12	-0.193816	0.199863	0.858224	NC
1986	CLSTN3	-0.319518	0.21861	0.858224	NC
2236	CRNKL1	0.187595	0.208173	0.858224	NC
2283	CSRP1	-0.080457	0.200154	0.858224	NC
2285	CSTF1	0.249789	0.195028	0.858224	NC
2369	CYB561	-0.504104	0.215315	0.858224	NC
2387	CYFIP2	0.228398	0.199179	0.858224	NC
2479	DCTN5	-0.0809813	0.198093	0.858224	NC
2497	DDIT3	-0.434108	0.221279	0.858224	NC
2564	DFFA	-0.243851	0.211475	0.858224	NC
2727	DNTTIP2	0.308414	0.220694	0.858224	NC
2746	DOPEY1	-0.156821	0.193971	0.858224	NC
2808	DTWD1	-0.302065	0.208701	0.858224	NC
2838	DVL3	-0.131508	0.198725	0.858224	NC
2846	DYNLL1	0.0372991	0.195263	0.858224	NC
2948	EHBP1	-0.254716	0.216416	0.858224	NC
3020	ELK3	-0.0515615	0.218959	0.858224	NC
3093	ENSA	-0.132899	0.203765	0.858224	NC
3216	EWSR1	0.144361	0.214776	0.858224	NC
3237	EXOSC8	-0.202476	0.200785	0.858224	NC
3292	FAM122A	-0.21581	0.197488	0.858224	NC
3308	FAM149B1	0.174881	0.213933	0.858224	NC
3341	FAM199X	-0.242414	0.206481	0.858224	NC
3465	FBXO22	-0.0910681	0.215854	0.858224	NC
3495	FCHO2	-0.0823799	0.218384	0.858224	NC
3560	FKBP11	-0.38838	0.20433	0.858224	NC
3620	FOXF1	-0.170478	0.203113	0.858224	NC
3681	FUT1	0.241154	0.206993	0.858224	NC
3717	GABARAPL1	-0.0868282	0.205511	0.858224	NC
3800	GCC2	-0.275727	0.19501	0.858224	NC
3867	GIGYF1	0.187334	0.193837	0.858224	NC
4035	GPR153	0.220107	0.219319	0.858224	NC
4133	GSKIP	0.107469	0.207436	0.858224	NC
4156	GTF3C2	-0.0822392	0.222191	0.858224	NC
4158	GTF3C4	-0.17754	0.216326	0.858224	NC
4232	HDAC11	0.202534	0.196364	0.858224	NC
4250	HEATR5A	-0.189272	0.209222	0.858224	NC
4256	HECTD2	0.222829	0.214016	0.858224	NC
4296	HIBCH	-0.357755	0.211904	0.858224	NC
4430	HOXB7	0.116705	0.209788	0.858224	NC
4486	HSF2	-0.146054	0.216833	0.858224	NC
4542	ICE1	-0.148992	0.201535	0.858224	NC
4554	IDH3B	0.188302	0.19383	0.858224	NC
4593	IGFBP2	0.0644892	0.207083	0.858224	NC
4710	IPO7	-0.272746	0.221472	0.858224	NC
4796	ITPR3	-0.172601	0.213345	0.858224	NC
4851	KARS	0.127334	0.220211	0.858224	NC
4862	KATNB1	0.22581	0.19351	0.858224	NC
4959	KDM5B	-0.102795	0.203627	0.858224	NC
4963	KDM7A	-0.310415	0.211532	0.858224	NC
4990	KIAA1143	-0.253787	0.21483	0.858224	NC
5176	LANCL1	-0.125613	0.220011	0.858224	NC
5218	LDLRAD3	-0.0682667	0.206841	0.858224	NC
5238	LGALSL	-0.399	0.199872	0.858224	NC
5286	LMBR1	0.0762355	0.196148	0.858224	NC
5339	LPXN	-0.102825	0.215949	0.858224	NC
5405	LRRK1	-0.241111	0.20103	0.858224	NC
5571	MAPK1	-0.0599135	0.221007	0.858224	NC
5616	MAST4	-0.250067	0.216248	0.858224	NC
5632	MBLAC2	-0.179261	0.212046	0.858224	NC
5645	MCC	-0.130589	0.202246	0.858224	NC
5685	MEA1	0.135311	0.21153	0.858224	NC
5736	METRN	0.372047	0.195203	0.858224	NC
5765	MFSD10	-0.179946	0.201451	0.858224	NC
5844	MLF1	0.300871	0.219499	0.858224	NC
5868	MMP14	-0.193301	0.216519	0.858224	NC
5919	MPLKIP	-0.10702	0.206904	0.858224	NC
5986	MRPL9	-0.121123	0.211987	0.858224	NC
6029	MSL1	-0.166039	0.217835	0.858224	NC
6031	MSMO1	0.045133	0.20939	0.858224	NC
6173	NAA20	-0.280863	0.220988	0.858224	NC
6199	NAMPT	0.0631931	0.203742	0.858224	NC
6219	NATD1	-0.265692	0.196209	0.858224	NC
6236	NCAPG	-0.424107	0.197926	0.858224	NC
6263	NCOR2	-0.214288	0.220073	0.858224	NC
6384	NFIX	-0.352167	0.208045	0.858224	NC
6414	NIFK	0.0680124	0.205	0.858224	NC
6419	NIPA2	-0.0588342	0.217493	0.858224	NC
6435	NKIRAS2	-0.065035	0.21965	0.858224	NC
6451	NLN	-0.12314	0.213645	0.858224	NC
6493	NOTCH1	-0.139305	0.218088	0.858224	NC
6621	NUDCD2	-0.166822	0.209318	0.858224	NC
6682	OAZ2	-0.0844267	0.21734	0.858224	NC
6881	PAWR	-0.115762	0.209163	0.858224	NC
7121	PGAM5	-0.0930719	0.217993	0.858224	NC
7281	PKMYT1	-0.258876	0.201107	0.858224	NC
7313	PLCL1	-0.255378	0.210708	0.858224	NC
7448	POLR2J	0.100908	0.200219	0.858224	NC
7490	PPARA	0.322332	0.208442	0.858224	NC
7617	PRDX2	0.154724	0.210914	0.858224	NC
7640	PRKAB2	-0.180145	0.198678	0.858224	NC
7742	PSMA3	-0.436531	0.213972	0.858224	NC
7773	PSMD9	0.307933	0.210922	0.858224	NC
7795	PTEN	0.196701	0.209989	0.858224	NC
7796	PTER	0.153212	0.217539	0.858224	NC
7853	PTRH2	-0.260446	0.196844	0.858224	NC
7857	PTTG1IP	0.0345174	0.208109	0.858224	NC
8001	RAD54L2	-0.225966	0.207762	0.858224	NC
8005	RAE1	0.281203	0.202124	0.858224	NC
8024	RANBP2	0.195629	0.198888	0.858224	NC
8035	RAP2B	-0.0654174	0.217793	0.858224	NC
8066	RASSF1	-0.0964046	0.205954	0.858224	NC
8120	RBM4B	-0.113349	0.214219	0.858224	NC
8135	RC3H1	-0.256703	0.221932	0.858224	NC
8214	RGP1	-0.253035	0.221655	0.858224	NC
8222	RGS4	0.128467	0.200719	0.858224	NC
8228	RHBDD2	0.0874363	0.215434	0.858224	NC
8259	RIDA	0.178904	0.203964	0.858224	NC
8270	RIN2	-0.215079	0.201533	0.858224	NC
8431	RPL7	0.296595	0.198589	0.858224	NC
8434	RPL9	-0.264037	0.204924	0.858224	NC
8535	RUBCN	-0.0955467	0.221837	0.858224	NC
8628	SCAMP2	0.0885637	0.213405	0.858224	NC
8657	SCN5A	0.39361	0.200094	0.858224	NC
8664	SCO1	-0.0767105	0.208873	0.858224	NC
8698	SEC11A	-0.0684677	0.203731	0.858224	NC
8702	SEC14L2	0.156643	0.203896	0.858224	NC
8730	SELENOI	-0.198453	0.204674	0.858224	NC
8733	SELENON	-0.132183	0.211431	0.858224	NC
8734	SELENOP	0.338497	0.197444	0.858224	NC
8872	SH3BP5	-0.065174	0.220199	0.858224	NC
9001	SLC20A2	0.167872	0.218964	0.858224	NC
9037	SLC25A37	0.126569	0.219698	0.858224	NC
9061	SLC2A3	0.0651211	0.193429	0.858224	NC
9106	SLC38A9	0.226659	0.210486	0.858224	NC
9195	SLITRK4	-0.244906	0.210781	0.858224	NC
9265	SMNDC1	-0.322649	0.212976	0.858224	NC
9306	SNRNP48	0.263096	0.193693	0.858224	NC
9316	SNRPG	-0.583952	0.209667	0.858224	NC
9336	SNX2	0.0899891	0.195505	0.858224	NC
9357	SOCS3	-0.0852605	0.217341	0.858224	NC
9488	SPTY2D1	-0.0917953	0.213669	0.858224	NC
9547	SSBP4	-0.121902	0.196428	0.858224	NC
9554	SSR1	-0.111231	0.222063	0.858224	NC
9572	ST3GAL6	0.608081	0.214404	0.858224	NC
9611	STC1	0.0682223	0.222069	0.858224	NC
9651	STRADB	-0.112088	0.196502	0.858224	NC
9758	SYNM	-0.224383	0.207662	0.858224	NC
9836	TATDN1	-0.157473	0.220094	0.858224	NC
9842	TBC1D10A	0.12736	0.220548	0.858224	NC
9886	TCAF2	-0.272691	0.198956	0.858224	NC
9896	TCEAL9	-0.0200414	0.216116	0.858224	NC
9952	TET2	-0.186797	0.220431	0.858224	NC
10009	THEM4	0.178896	0.21704	0.858224	NC
10063	TJP1	-0.134982	0.203859	0.858224	NC
10068	TLDC1	-0.111202	0.196166	0.858224	NC
10200	TMEM192	0.0954824	0.208877	0.858224	NC
10338	TNIK	-0.204103	0.202964	0.858224	NC
10388	TOR1B	-0.168147	0.207184	0.858224	NC
10391	TOX	-0.29659	0.209445	0.858224	NC
10405	TPBG	-0.115773	0.201348	0.858224	NC
10429	TRA2A	-0.118395	0.20227	0.858224	NC
10492	TRIM59	-0.391617	0.20085	0.858224	NC
10508	TRIP4	0.161823	0.214832	0.858224	NC
10556	TSKU	0.205213	0.193185	0.858224	NC
10583	TSR3	0.117183	0.206414	0.858224	NC
10720	UBE2D2	0.0741196	0.203909	0.858224	NC
10756	UBL4A	-0.0634329	0.220737	0.858224	NC
10764	UBP1	-0.113343	0.202924	0.858224	NC
10792	UCP2	-0.115952	0.217637	0.858224	NC
10866	USP14	-0.127337	0.206106	0.858224	NC
10881	USP34	-0.191916	0.204303	0.858224	NC
10908	UTP15	-0.144247	0.221877	0.858224	NC
10933	VAT1	-0.0668974	0.199335	0.858224	NC
10970	VMP1	0.122959	0.198015	0.858224	NC
11037	WBP4	0.19957	0.205848	0.858224	NC
11058	WDR41	0.130434	0.221124	0.858224	NC
11097	WIPF1	-0.100884	0.215123	0.858224	NC
11101	WIPI2	-0.124622	0.20218	0.858224	NC
11159	XXYLT1	0.170045	0.19636	0.858224	NC
11216	ZBTB24	0.205876	0.210542	0.858224	NC
11299	ZFAND5	-0.0956834	0.217314	0.858224	NC
11313	ZFP62	-0.304723	0.196656	0.858224	NC
11444	ZNF512	-0.0580938	0.197346	0.858224	NC
11498	ZNF768	0.258076	0.20972	0.858224	NC
11519	ZNRF1	-0.151013	0.203045	0.858224	NC
101	ACER3	-0.105426	0.223918	0.858861	NC
242	AFAP1	-0.137511	0.224611	0.858861	NC
503	AP3M1	-0.0634682	0.228068	0.858861	NC
758	ATG4C	0.166582	0.225885	0.858861	NC
1145	C12orf73	-0.209888	0.224069	0.858861	NC
1613	CD55	0.0613724	0.224424	0.858861	NC
1676	CDIP1	0.294031	0.228042	0.858861	NC
1733	CELF2	0.160512	0.223694	0.858861	NC
2216	CREG1	-0.113648	0.22291	0.858861	NC
2299	CTDSPL2	-0.160454	0.227548	0.858861	NC
3126	EPM2AIP1	0.143638	0.22694	0.858861	NC
4162	GTPBP2	-0.16123	0.225507	0.858861	NC
4237	HDAC7	-0.165226	0.226452	0.858861	NC
4591	IGF2BP3	-0.10635	0.224808	0.858861	NC
4706	IPO11	0.0789704	0.225453	0.858861	NC
4972	KIAA0040	0.141266	0.227884	0.858861	NC
5472	LZTFL1	-0.164456	0.222593	0.858861	NC
5887	MOB3C	-0.148685	0.226594	0.858861	NC
5936	MR1	0.268922	0.222973	0.858861	NC
6192	NADK2	-0.130053	0.227114	0.858861	NC
6267	NDEL1	-0.112103	0.22764	0.858861	NC
6447	NLGN1	0.235863	0.22759	0.858861	NC
7118	PFN2	-0.0450011	0.225661	0.858861	NC
7646	PRKAR2A	-0.173864	0.22362	0.858861	NC
7913	RAB11FIP2	-0.167794	0.227582	0.858861	NC
8379	ROMO1	-0.293852	0.223841	0.858861	NC
9393	SP3	0.114678	0.227249	0.858861	NC
9492	SRA1	0.236322	0.2261	0.858861	NC
9523	SRRD	-0.128087	0.223338	0.858861	NC
9597	STARD3NL	0.0880788	0.225944	0.858861	NC
9600	STARD7	-0.0481565	0.22526	0.858861	NC
9732	SYAP1	0.0697342	0.226126	0.858861	NC
10258	TMEM41A	0.279941	0.222875	0.858861	NC
10418	TPP2	-0.157783	0.227	0.858861	NC
10723	UBE2E1	-0.402769	0.226943	0.858861	NC
10772	UBR5	0.126123	0.226941	0.858861	NC
10842	UQCRB	0.32793	0.226427	0.858861	NC
11154	XRCC5	0.160012	0.225539	0.858861	NC
11164	YARS	-0.140258	0.225072	0.858861	NC
11243	ZC3H12C	-0.154572	0.224093	0.858861	NC
7456	POLR3D	-0.238655	0.228214	0.858873	NC
5023	KIF1C	0.0985169	0.228644	0.859955	NC
756	ATG4A	0.0662259	0.229485	0.860092	NC
1187	C19orf47	-0.267582	0.229429	0.860092	NC
5560	MAP4	-0.145015	0.22924	0.860092	NC
6582	NSMF	0.0880222	0.229682	0.860092	NC
8587	SAMD14	-0.189788	0.22919	0.860092	NC
9701	SUMO2	0.247708	0.229638	0.860092	NC
10932	VASP	-0.0812231	0.22884	0.860092	NC
2612	DIMT1	-0.133816	0.230088	0.861075	NC
8465	RPS27A	-0.285962	0.230289	0.861293	NC
4590	IGF2BP2	-0.150311	0.230647	0.862095	NC
3900	GLIPR1	-0.111007	0.230922	0.862159	NC
6065	MTHFD2	-0.0983455	0.230951	0.862159	NC
7961	RAB5A	-0.0623048	0.231159	0.862402	NC
6025	MSH3	-0.419775	0.231515	0.863192	NC
1389	CANX	0.043302	0.232445	0.863838	NC
2088	COL27A1	0.165342	0.23235	0.863838	NC
5609	MARS	0.437884	0.232465	0.863838	NC
7008	PDCL3	0.0948481	0.23195	0.863838	NC
7167	PHKA1	0.164261	0.23255	0.863838	NC
8616	SBDS	0.03786	0.232021	0.863838	NC
321	AKIRIN1	-0.053417	0.233876	0.864133	NC
696	ASAP2	-0.159062	0.233459	0.864133	NC
818	ATP6V0D1	0.0745679	0.233535	0.864133	NC
1634	CDC25B	-0.114042	0.233536	0.864133	NC
3949	GNB1	0.203158	0.233778	0.864133	NC
5307	LNPK	0.154433	0.233187	0.864133	NC
5871	MMP2	-0.0676503	0.233024	0.864133	NC
6130	MYL9	0.0969088	0.233925	0.864133	NC
6387	NFKBIA	-0.101531	0.234066	0.864133	NC
7579	PPP3CC	-0.285113	0.232957	0.864133	NC
189	ADCY3	0.261908	0.234809	0.864754	NC
1903	CIAPIN1	0.101084	0.234593	0.864754	NC
5059	KLF16	-0.27501	0.234734	0.864754	NC
9498	SRD5A3	-0.224996	0.234432	0.864754	NC
3968	GNPDA2	0.113403	0.235118	0.865359	NC
7818	PTP4A2	0.0881217	0.235505	0.865791	NC
9792	TADA2A	0.262341	0.235523	0.865791	NC
34	ABCC4	-0.149321	0.242538	0.867504	NC
66	ABI2	-0.12484	0.242089	0.867504	NC
308	AKAP1	-0.18692	0.238421	0.867504	NC
744	ATF7IP	0.173978	0.239371	0.867504	NC
830	ATP6V1G1	-0.0433104	0.237525	0.867504	NC
938	BBS7	0.25775	0.237219	0.867504	NC
1194	C1orf115	-0.0572728	0.242333	0.867504	NC
1276	C5orf51	0.105478	0.242957	0.867504	NC
1462	CBX3	0.0470036	0.238238	0.867504	NC
1754	CENPQ	0.25925	0.237723	0.867504	NC
2440	DBN1	0.084707	0.241139	0.867504	NC
2611	DIEXF	0.172486	0.241609	0.867504	NC
2693	DNAJC2	0.218289	0.237243	0.867504	NC
3460	FBXO11	0.119539	0.240156	0.867504	NC
3543	FHL1	-0.108504	0.241536	0.867504	NC
3972	GNS	-0.0647773	0.241464	0.867504	NC
4114	GRK6	0.163611	0.242569	0.867504	NC
4460	HRAS	0.154321	0.237062	0.867504	NC
5181	LAPTM5	-0.0635306	0.237292	0.867504	NC
5641	MBTPS1	-0.0691709	0.240802	0.867504	NC
5714	MEF2C	-0.122532	0.24051	0.867504	NC
5856	MLX	0.0614422	0.242186	0.867504	NC
6793	PABPC1	0.250134	0.237301	0.867504	NC
7120	PGAM1	0.0314221	0.238085	0.867504	NC
7374	PLXNA2	0.128565	0.240646	0.867504	NC
7509	PPIG	-0.211499	0.238624	0.867504	NC
8019	RALY	0.211849	0.240988	0.867504	NC
8029	RAP1A	-0.291213	0.243127	0.867504	NC
8079	RBAK	-0.168144	0.241039	0.867504	NC
8192	RFC4	-0.473294	0.240278	0.867504	NC
8243	RHOG	-0.0949285	0.238362	0.867504	NC
8595	SAP130	0.161605	0.236885	0.867504	NC
9224	SMARCC2	0.327827	0.241208	0.867504	NC
9452	SPIRE1	-0.0776501	0.243201	0.867504	NC
9574	ST6GAL1	-0.136621	0.237725	0.867504	NC
9628	STK32B	0.132443	0.239166	0.867504	NC
10015	THOC5	0.364431	0.240894	0.867504	NC
10262	TMEM44	0.431452	0.243002	0.867504	NC
10352	TNRC18	-0.24843	0.236277	0.867504	NC
10442	TRAK1	-0.179834	0.24213	0.867504	NC
10714	UBB	0.184866	0.238949	0.867504	NC
10802	UGGT1	-0.127986	0.239185	0.867504	NC
10875	USP28	-0.0936697	0.241811	0.867504	NC
10983	VPS29	-0.0799958	0.23887	0.867504	NC
11065	WDR48	0.0646245	0.241587	0.867504	NC
11180	YKT6	0.104048	0.242732	0.867504	NC
11372	ZNF189	-0.154493	0.240096	0.867504	NC
11461	ZNF585B	-0.178653	0.237267	0.867504	NC
11462	ZNF592	-0.313832	0.243185	0.867504	NC
11544	ZXDB	-0.103222	0.237887	0.867504	NC
9658	STRN4	-0.159916	0.243453	0.867888	NC
1012	BIRC6	-0.120375	0.244286	0.868164	NC
2097	COL5A2	-0.0771312	0.24392	0.868164	NC
2649	DMAC2	0.0984601	0.244302	0.868164	NC
2817	DUSP1	-0.0624612	0.244508	0.868164	NC
3572	FKRP	0.649117	0.244251	0.868164	NC
5302	LMTK2	-0.283084	0.244541	0.868164	NC
9172	SLC8B1	-0.0935973	0.244373	0.868164	NC
1550	CCL2	0.0375098	0.245073	0.869539	NC
328	AKT1S1	-0.0903407	0.24543	0.869778	NC
10385	TOR1A	-0.179378	0.24534	0.869778	NC
4416	HOXA11	-0.277697	0.245621	0.869944	NC
8659	SCN8A	-0.267018	0.246094	0.871105	NC
1680	CDK12	-0.207251	0.247358	0.871447	NC
1950	CLDND1	0.0623376	0.246664	0.871447	NC
3275	FAM104A	-0.131587	0.247915	0.871447	NC
3453	FBXL20	-0.298878	0.246874	0.871447	NC
3635	FOXP1	-0.125668	0.246919	0.871447	NC
6004	MRPS30	-0.244885	0.24677	0.871447	NC
6141	MYO1B	0.0549701	0.247465	0.871447	NC
7059	PDS5B	0.140972	0.247524	0.871447	NC
7297	PLAA	-0.174462	0.247479	0.871447	NC
9064	SLC2A6	-1.02859	0.247492	0.871447	NC
9239	SMG1	-0.167579	0.247742	0.871447	NC
11352	ZMYM2	-0.154077	0.247929	0.871447	NC
4034	GPR146	-0.195843	0.24839	0.872527	NC
7147	PHC3	-0.276461	0.248792	0.872527	NC
8273	RIOK3	-0.0915005	0.248817	0.872527	NC
10579	TSPYL2	0.231573	0.248767	0.872527	NC
2403	CYP2U1	-0.173397	0.249307	0.873227	NC
5338	LPP	-0.275025	0.249186	0.873227	NC
810	ATP5S	-0.382387	0.249836	0.874034	NC
1115	BZW2	0.180725	0.249973	0.874034	NC
3545	FHOD3	-0.295081	0.249945	0.874034	NC
560	ARF1	-0.0601249	0.251378	0.874355	NC
1824	CHAF1B	0.186513	0.251748	0.874355	NC
1900	CHURC1	-0.150104	0.251926	0.874355	NC
2606	DIAPH1	-0.139128	0.25251	0.874355	NC
4183	H2AFX	-0.100482	0.25092	0.874355	NC
5010	KIF11	-0.184652	0.251811	0.874355	NC
5707	MED31	-0.132379	0.252364	0.874355	NC
7381	PMAIP1	-0.0605649	0.252796	0.874355	NC
7478	POT1	0.150072	0.252256	0.874355	NC
8041	RAPGEF5	-0.45918	0.250741	0.874355	NC
8569	S100PBP	0.318872	0.251728	0.874355	NC
8863	SGTB	-0.119623	0.252701	0.874355	NC
9339	SNX24	-0.327438	0.251043	0.874355	NC
9468	SPRED3	-0.318805	0.252401	0.874355	NC
9679	STXBP4	0.32384	0.252574	0.874355	NC
9819	TANGO2	0.30522	0.250229	0.874355	NC
9888	TCEA1	-0.0437242	0.251893	0.874355	NC
10525	TRNAU1AP	0.210296	0.250638	0.874355	NC
11301	ZFC3H1	-0.202841	0.252827	0.874355	NC
4797	ITPRIP	-0.122037	0.253127	0.874373	NC
5157	LACTB2	0.171378	0.253127	0.874373	NC
5224	LEMD2	-0.320521	0.253474	0.874373	NC
5334	LPGAT1	-0.110419	0.253825	0.874373	NC
7346	PLIN2	-0.386854	0.25385	0.874373	NC
7408	PNRC1	-0.0448688	0.25361	0.874373	NC
9959	TEX30	0.132411	0.253679	0.874373	NC
1846	CHFR	0.0913129	0.254172	0.874748	NC
5386	LRRC41	0.331377	0.25425	0.874748	NC
7688	PRPF4	0.111768	0.254558	0.875007	NC
7984	RAC2	-0.0708055	0.254616	0.875007	NC
335	ALDH18A1	-0.0489248	0.256083	0.875236	NC
2835	DUT	-0.169503	0.255895	0.875236	NC
3946	GNAQ	-0.0942872	0.255835	0.875236	NC
5032	KIF2A	0.123372	0.255583	0.875236	NC
5732	MEST	-0.220651	0.255826	0.875236	NC
5834	MKLN1	-0.205527	0.255277	0.875236	NC
8276	RIPK2	0.191694	0.256138	0.875236	NC
8806	SETD3	-0.0770211	0.255256	0.875236	NC
8900	SHISA2	-0.275358	0.255167	0.875236	NC
9076	SLC35A3	-0.170811	0.255464	0.875236	NC
9335	SNX19	-0.0998177	0.256306	0.875313	NC
6508	NPEPL1	-0.127102	0.256515	0.875528	NC
2443	DBNL	-0.0608712	0.256974	0.875677	NC
5105	KMT2A	-0.140382	0.256995	0.875677	NC
6721	OPTN	-0.129727	0.256732	0.875677	NC
4491	HSPA12B	0.504967	0.257263	0.876092	NC
2289	CTBP1	-0.0818786	0.257706	0.876607	NC
4395	HNRNPH1	-0.0940894	0.257685	0.876607	NC
142	ACTR8	-0.178036	0.258276	0.877484	NC
1696	CDK6	-0.20075	0.258543	0.877484	NC
3517	FGD1	0.149132	0.258693	0.877484	NC
8690	SDHAF3	-0.159537	0.258435	0.877484	NC
10298	TMF1	-0.203655	0.258661	0.877484	NC
2559	DERL2	-0.254298	0.258861	0.877559	NC
2296	CTDSP1	0.115392	0.259231	0.878103	NC
6237	NCAPG2	-0.139588	0.259446	0.878103	NC
10968	VMA21	-0.163541	0.259459	0.878103	NC
92	ACAT2	-0.311071	0.260967	0.878716	NC
2224	CRIP2	0.0417008	0.260801	0.878716	NC
2533	DECR1	-0.311872	0.26135	0.878716	NC
2851	DYNLT3	-0.0898843	0.261605	0.878716	NC
3302	FAM135A	0.207659	0.259947	0.878716	NC
3893	GLCE	-0.11172	0.261348	0.878716	NC
6257	NCOA3	-0.149802	0.261424	0.878716	NC
6355	NENF	0.222425	0.261625	0.878716	NC
6570	NSA2	0.230771	0.261686	0.878716	NC
7199	PICK1	-0.197336	0.261015	0.878716	NC
7427	POLDIP2	-0.105934	0.261108	0.878716	NC
7645	PRKAR1B	-0.19331	0.260078	0.878716	NC
8168	RELL2	-0.268906	0.261497	0.878716	NC
10110	TMCO4	-0.206145	0.260719	0.878716	NC
757	ATG4B	-0.125979	0.26225	0.880065	NC
9334	SNX18	-0.272508	0.262381	0.880065	NC
6595	NT5DC1	-0.172729	0.262921	0.881387	NC
8860	SGSM2	0.32269	0.263225	0.881914	NC
58	ABHD17C	0.0992109	0.273207	0.882284	NC
71	ABLIM1	-0.150809	0.265898	0.882284	NC
764	ATL2	0.107287	0.266514	0.882284	NC
821	ATP6V0E2	0.100979	0.274547	0.882284	NC
1111	BUD23	0.0955887	0.274602	0.882284	NC
1570	CCNL2	-0.110605	0.264905	0.882284	NC
1730	CEBPZ	0.271162	0.269337	0.882284	NC
1788	CERK	-0.141267	0.266877	0.882284	NC
2023	CNOT1	0.402716	0.26647	0.882284	NC
2034	CNP	0.0654351	0.26485	0.882284	NC
2042	CNTD1	0.0467321	0.274632	0.882284	NC
2650	DMAP1	0.161655	0.268318	0.882284	NC
2672	DNAJB1	0.0578609	0.269653	0.882284	NC
2872	EBAG9	0.144918	0.269419	0.882284	NC
2933	EFNB2	-0.206976	0.268155	0.882284	NC
3037	ELOVL4	0.122661	0.272969	0.882284	NC
3265	FADS1	-0.0472112	0.271523	0.882284	NC
3446	FBRS	-0.147377	0.274365	0.882284	NC
3502	FDX1	0.100716	0.263869	0.882284	NC
3599	FNDC3B	-0.0910254	0.269405	0.882284	NC
3672	FTO	0.0600605	0.265348	0.882284	NC
3752	GALNT11	0.103808	0.268022	0.882284	NC
3816	GDAP2	0.171622	0.266121	0.882284	NC
3904	GLIS2	0.306787	0.273183	0.882284	NC
4008	GPBP1L1	0.0863796	0.272037	0.882284	NC
4071	GPSM2	-0.126113	0.271559	0.882284	NC
4138	GSS	-0.218359	0.263503	0.882284	NC
4354	HK1	-0.0873976	0.267782	0.882284	NC
4400	HNRNPLL	0.0992248	0.26603	0.882284	NC
4544	ICK	-0.176881	0.274022	0.882284	NC
4621	IL15	0.174583	0.265837	0.882284	NC
4947	KDELR3	0.0760958	0.26592	0.882284	NC
5118	KPNA1	-0.0932132	0.271592	0.882284	NC
5206	LCORL	0.272805	0.270311	0.882284	NC
5549	MAP3K2	-0.108866	0.27071	0.882284	NC
5585	MAPKAPK3	-0.453962	0.271912	0.882284	NC
5922	MPP1	-0.0894858	0.274379	0.882284	NC
6012	MRPS7	-0.0997921	0.268337	0.882284	NC
6026	MSH6	-0.22112	0.27398	0.882284	NC
6066	MTHFR	-0.243925	0.267068	0.882284	NC
6262	NCOR1	-0.236512	0.267825	0.882284	NC
6322	NECAB3	0.319058	0.267764	0.882284	NC
6471	NOD1	-0.125812	0.263671	0.882284	NC
6528	NQO1	-0.0870683	0.270332	0.882284	NC
6840	PAPLN	0.349629	0.268465	0.882284	NC
7024	PDE8A	0.0731225	0.270572	0.882284	NC
7097	PEX12	-0.277643	0.27278	0.882284	NC
7276	PKIA	-0.103118	0.274344	0.882284	NC
7302	PLAU	-0.0645414	0.268983	0.882284	NC
7401	PNP	0.485821	0.266582	0.882284	NC
7578	PPP3CB	-0.233887	0.268915	0.882284	NC
7657	PRKD1	0.21948	0.264561	0.882284	NC
7740	PSMA1	0.0243874	0.26742	0.882284	NC
7783	PSRC1	0.11572	0.274365	0.882284	NC
8156	RECK	-0.133605	0.270629	0.882284	NC
8247	RHOT1	0.201274	0.273566	0.882284	NC
8817	SF3A1	0.116775	0.272867	0.882284	NC
8970	SLC12A4	-0.207728	0.272846	0.882284	NC
9300	SNPH	-0.217329	0.264626	0.882284	NC
9505	SRGAP1	0.246017	0.270654	0.882284	NC
9765	SYT11	-0.0638379	0.263955	0.882284	NC
9945	TERF2	-0.111174	0.270824	0.882284	NC
9979	TFRC	-0.0646427	0.273365	0.882284	NC
10099	TMA16	0.226273	0.26528	0.882284	NC
10127	TMEM106A	-0.158479	0.272359	0.882284	NC
10315	TMUB2	0.183018	0.267157	0.882284	NC
10512	TRIT1	-0.116323	0.270912	0.882284	NC
10514	TRMT10B	0.260599	0.274379	0.882284	NC
10726	UBE2F	0.0947015	0.268985	0.882284	NC
10745	UBE2V2	-0.0533064	0.271958	0.882284	NC
10967	VLDLR	0.227608	0.265665	0.882284	NC
11020	VWA5A	0.186878	0.272459	0.882284	NC
11203	ZBED3	-0.223528	0.267043	0.882284	NC
11220	ZBTB34	-0.220422	0.274284	0.882284	NC
11342	ZKSCAN3	-0.229868	0.273259	0.882284	NC
11365	ZNF146	-0.0722038	0.272573	0.882284	NC
11543	ZXDA	0.138882	0.268731	0.882284	NC
6607	NTPCR	-0.202645	0.275025	0.883075	NC
565	ARFGAP1	-0.13308	0.275985	0.883308	NC
6791	P4HTM	0.32629	0.276229	0.883308	NC
9958	TEX261	-0.0678016	0.276272	0.883308	NC
10188	TMEM179B	0.173663	0.275792	0.883308	NC
10724	UBE2E2	-0.0724774	0.275984	0.883308	NC
10761	UBN1	-0.135293	0.275738	0.883308	NC
10812	ULK3	-0.0768021	0.276157	0.883308	NC
11055	WDR36	0.104504	0.275508	0.883308	NC
2446	DBT	-0.279796	0.279319	0.883318	NC
2558	DERL1	0.120356	0.278053	0.883318	NC
2753	DPF2	0.0524451	0.278008	0.883318	NC
2760	DPM1	-0.124056	0.277525	0.883318	NC
3511	FERMT2	0.0878616	0.278614	0.883318	NC
3707	FZR1	-0.11795	0.276917	0.883318	NC
4535	IARS2	0.186088	0.279057	0.883318	NC
6019	MSANTD2	-0.155087	0.27936	0.883318	NC
6458	NME6	0.086785	0.277788	0.883318	NC
6874	PARVA	0.119548	0.277519	0.883318	NC
7081	PELO	0.240885	0.278616	0.883318	NC
7343	PLEKHO1	0.145765	0.278711	0.883318	NC
7455	POLR3C	0.248999	0.279164	0.883318	NC
8868	SH3BGRL2	-0.106869	0.277293	0.883318	NC
9817	TANC1	-0.137903	0.277233	0.883318	NC
9928	TEAD1	0.144469	0.277428	0.883318	NC
10116	TMED5	0.115488	0.279015	0.883318	NC
10194	TMEM184B	0.529695	0.278669	0.883318	NC
10321	TNFAIP1	-0.0707839	0.279138	0.883318	NC
10782	UBXN4	-0.0615251	0.279213	0.883318	NC
10920	VAMP1	-0.431351	0.279123	0.883318	NC
470	ANP32A	-0.114614	0.279517	0.88335	NC
240	AEN	-0.0456177	0.280467	0.8835	NC
812	ATP6AP2	-0.039973	0.280093	0.8835	NC
2117	COMMD7	0.19576	0.280824	0.8835	NC
3009	ELAC2	0.191098	0.280363	0.8835	NC
3162	ERLEC1	0.0832925	0.280596	0.8835	NC
3252	F11R	0.214093	0.281158	0.8835	NC
3853	GGA3	-0.13524	0.281058	0.8835	NC
5929	MPRIP	-0.0891772	0.279883	0.8835	NC
6333	NEDD9	-0.0617874	0.280802	0.8835	NC
6422	NIPAL3	-0.177861	0.279743	0.8835	NC
7831	PTPN23	0.237124	0.28118	0.8835	NC
334	ALDH16A1	-0.170061	0.284212	0.885266	NC
360	ALKBH1	0.239263	0.286851	0.885266	NC
362	ALKBH5	-0.0389661	0.28561	0.885266	NC
645	ARL5B	-0.184713	0.283799	0.885266	NC
1666	CDH2	0.081104	0.282303	0.885266	NC
1864	CHN1	0.105501	0.28613	0.885266	NC
1980	CLPB	0.280821	0.286004	0.885266	NC
2118	COMMD8	0.0456204	0.283533	0.885266	NC
2280	CSRNP1	-0.0851436	0.284751	0.885266	NC
2284	CSTB	0.117855	0.284088	0.885266	NC
2605	DIABLO	0.0449074	0.287298	0.885266	NC
2735	DOCK6	0.432065	0.284853	0.885266	NC
2738	DOCK9	0.0888988	0.28668	0.885266	NC
3936	GMPS	-0.202718	0.287483	0.885266	NC
3986	GON4L	0.113236	0.282582	0.885266	NC
4031	GPR137B	-0.202287	0.283978	0.885266	NC
4073	GPX1	-0.0595803	0.285844	0.885266	NC
4181	H1FX	0.0879338	0.286642	0.885266	NC
4760	IST1	0.0443635	0.286841	0.885266	NC
4958	KDM5A	0.224107	0.283932	0.885266	NC
5178	LAP3	-0.0459145	0.286653	0.885266	NC
5180	LAPTM4B	-0.194171	0.285015	0.885266	NC
6030	MSL2	-0.180131	0.285258	0.885266	NC
6703	OLA1	0.074657	0.285597	0.885266	NC
6859	PARG	-0.0959124	0.286449	0.885266	NC
7272	PKD1	0.119251	0.282599	0.885266	NC
7820	PTPA	-0.136925	0.285427	0.885266	NC
7852	PTRH1	0.23476	0.287143	0.885266	NC
8123	RBM8A	-0.162466	0.287401	0.885266	NC
8261	RILPL1	-0.113211	0.287311	0.885266	NC
8854	SGMS2	-0.0908503	0.286843	0.885266	NC
8885	SH3RF3	-0.166567	0.286828	0.885266	NC
9661	STUB1	-0.117882	0.286813	0.885266	NC
9684	STYX	-0.15611	0.286238	0.885266	NC
10045	TIMM17A	0.06463	0.284477	0.885266	NC
10384	TOPORS	-0.0939062	0.286956	0.885266	NC
10671	TXLNA	-0.0935541	0.28248	0.885266	NC
10867	USP15	0.165313	0.285619	0.885266	NC
11547	ZYG11B	-0.176383	0.283875	0.885266	NC
3869	GIMAP1	-0.238282	0.288626	0.885282	NC
4192	HACD2	0.0874636	0.289308	0.885282	NC
5519	MAN1A1	-0.0896333	0.289084	0.885282	NC
5679	MDM4	0.192637	0.28837	0.885282	NC
6138	MYO18A	-0.223825	0.289355	0.885282	NC
6728	ORC4	-0.161587	0.288612	0.885282	NC
7367	PLS3	-0.0390096	0.289328	0.885282	NC
9675	STX7	-0.0878826	0.288864	0.885282	NC
9860	TBC1D9	0.135526	0.289105	0.885282	NC
10416	TPMT	0.140741	0.288052	0.885282	NC
10448	TRAP1	-0.384443	0.288427	0.885282	NC
10716	UBE2A	-0.0953741	0.289402	0.885282	NC
11321	ZFR	0.0555024	0.288896	0.885282	NC
139	ACTR3	-0.0384771	0.295474	0.885945	NC
193	ADCY9	-0.195566	0.298333	0.885945	NC
296	AIMP2	-0.198529	0.295556	0.885945	NC
716	ASL	-0.177319	0.293706	0.885945	NC
982	BECN1	-0.0556871	0.298131	0.885945	NC
1278	C6orf120	0.0940433	0.29389	0.885945	NC
1312	CA13	0.169433	0.298698	0.885945	NC
1485	CCDC126	-0.150515	0.299394	0.885945	NC
1565	CCNH	-0.213496	0.299806	0.885945	NC
2220	CREM	0.150524	0.295649	0.885945	NC
2300	CTGF	-0.0440387	0.292246	0.885945	NC
2419	DAB2	-0.0519887	0.294802	0.885945	NC
2957	EI24	-0.0518059	0.296787	0.885945	NC
3068	EMP1	-0.0840305	0.299931	0.885945	NC
3281	FAM110A	0.256205	0.291749	0.885945	NC
3321	FAM171A1	-0.052341	0.296483	0.885945	NC
3490	FBXW4	0.255204	0.299567	0.885945	NC
3747	GALK1	-1.37753	0.296212	0.885945	NC
3838	GEN1	0.217351	0.293594	0.885945	NC
3841	GFER	0.203033	0.29323	0.885945	NC
3872	GINM1	0.091773	0.297409	0.885945	NC
3981	GOLIM4	-0.122635	0.293235	0.885945	NC
4422	HOXA7	-0.203179	0.298108	0.885945	NC
4526	HUWE1	0.0890584	0.294202	0.885945	NC
4552	IDH2	0.162554	0.295312	0.885945	NC
4910	KCNK6	-0.0812736	0.293651	0.885945	NC
5169	LAMP1	-0.22223	0.291971	0.885945	NC
5352	LRIG2	-0.150418	0.294702	0.885945	NC
5599	2023-03-06	0.212857	0.299194	0.885945	NC
5761	MFN1	-0.0859061	0.297457	0.885945	NC
6022	MSANTD4	-0.122231	0.29979	0.885945	NC
6278	NDST2	-0.100588	0.299266	0.885945	NC
6639	NUFIP2	-0.351302	0.297836	0.885945	NC
[truncated: 4,015 more rows]
