# Supplementary material for: Amyotrophic lateral sclerosis and frontotemporal dementia mutation reduces endothelial TDP-43 and causes blood-brain barrier defects
Source: Sci Adv. 2025 Apr 16;11(16):eads0505. doi: 10.1126/sciadv.ads0505 (PMC12002129; doi:10.1126/sciadv.ads0505)
Supplement: Supplementary file 2 — Tables S1 to S7 [file sciadv.ads0505_tables_s1_to_s7.zip › ads0505_table_s7.xlsx]

## Sheet: Leafcutter_merge_mus_hum_HsGene
HumanGenes	MouseGenes	InVitro_TDP43KI_v_WT_cluster	InVitro_TDP43KI_v_WT_status	InVitro_TDP43KI_v_WT_loglr	InVitro_TDP43KI_v_WT_df	InVitro_TDP43KI_v_WT_p	InVitro_TDP43KI_v_WT_p.adjust	InVivo_TDP43KI_v_WT_cluster	InVivo_TDP43KI_v_WT_status	InVivo_TDP43KI_v_WT_loglr	InVivo_TDP43KI_v_WT_df	InVivo_TDP43KI_v_WT_p	InVivo_TDP43KI_v_WT_p.adjust	InVitro_TDP43KO_v_WT_cluster	InVitro_TDP43KO_v_WT_status	InVitro_TDP43KO_v_WT_loglr	InVitro_TDP43KO_v_WT_df	InVitro_TDP43KO_v_WT_p	InVitro_TDP43KO_v_WT_p.adjust	InVivo_ECKO_v_WT_cluster	InVivo_ECKO_v_WT_status	InVivo_ECKO_v_WT_loglr	InVivo_ECKO_v_WT_df	InVivo_ECKO_v_WT_p	InVivo_ECKO_v_WT_p.adjust	Invitro_HuBrEC_siTDP_v_WT___cluster_significance_cluster	Invitro_HuBrEC_siTDP_v_WT___cluster_significance_status	Invitro_HuBrEC_siTDP_v_WT___cluster_significance_loglr	Invitro_HuBrEC_siTDP_v_WT___cluster_significance_df	Invitro_HuBrEC_siTDP_v_WT___cluster_significance_p	Invitro_HuBrEC_siTDP_v_WT___cluster_significance_p.adjust
A4GALT	A4galt	chr15:clu_2042_-	Success	0.949425	3	0.593664	0.932232	chr15:clu_2042_-	Success	0.793663	3	0.662267	0.932809	chr15:clu_2042_-	Success	1.30676	3	0.455124	0.829753	chr15:clu_2042_-	Success	1.38441	3	0.42866	0.683872
AAAS	Aaas	chr15:clu_2281_-	Success	1.251	1	0.113701	0.705261	chr15:clu_2282_-	Success	1.55357	2	0.211492	0.642419	chr15:clu_2282_-	Success	4.65532	3	0.0254335	0.388422	chr15:clu_2283_-	Success	0.272225	1	0.460594	0.705699	chr12:clu_13725_-	Success	3.68835	2	0.0250131	0.227944
AACS	Aacs	chr5:clu_17238_+	Success	1.80044	2	0.165226	0.745548	chr5:clu_17237_+	<2 introns used in >=min_samples_per_intron samples					chr5:clu_17241_+	Success	3.98488	3	0.0466407	0.443361	chr5:clu_17240_+	Success	0.526534	1	0.304801	0.586023	chr12:clu_6293_+	Success	9.80472	2	5.51906e-05	0.00398344
AADACP1																										chr3:clu_10342_+	Success	2.2509	7	0.720501	0.905083
AAGAB	Aagab	chr9:clu_12626_+	Success	2.3698	4	0.315073	0.83903	chr9:clu_12626_+	Success	3.61744	3	0.0647766	0.383492	chr9:clu_12625_+	Success	1.6785	1	0.0669202	0.479273	chr9:clu_12626_+	Success	5.76376	2	0.00313927	0.0595233	chr15:clu_1518_-	Success	4.55453	2	0.0105194	0.145098
AAK1	Aak1	chr6:clu_17865_+	Success	2.6355	4	0.260605	0.810042	chr6:clu_17866_+	Success	1.85666	4	0.446193	0.860163	chr6:clu_17865_+	Success	2.28773	4	0.333692	0.759879	chr6:clu_17864_+	Success	0.190721	2	0.826363	0.927567	chr2:clu_6573_-	Success	3.1685	1	0.0118245	0.154087
AAMDC	Aamdc	chr7:clu_25984_-	Success	3.2104	12	0.893403	0.996347	chr7:clu_25984_-	Success	1.19416	10	0.992405	1	chr7:clu_25984_-	Success	4.60781	11	0.601997	0.890734	chr7:clu_25984_-	Success	15.3275	10	0.000668829	0.0243274	chr11:clu_21237_+	Success	6.25102	8	0.130171	0.491298
AAMP	Aamp	chr1:clu_20017_-	Success	0.646641	2	0.523802	0.915489	chr1:clu_20017_-	Success	2.36466	2	0.0939812	0.448146	chr1:clu_20018_-	Success	0.547061	1	0.29556	0.732551	chr1:clu_20018_-	Success	0.531328	1	0.30261	0.58399	chr2:clu_7014_-	Success	5.94153	1	0.000566466	0.0235526
AAR2	Aar2	chr2:clu_22999_+	Success	0.406116	2	0.666233	0.950776	chr2:clu_22999_+	Success	0.00374323	1	0.93105	1	chr2:clu_22999_+	Success	0.713169	1	0.232363	0.681054	chr2:clu_22998_+	Success	5.89533	2	0.00275226	0.055933	chr20:clu_3720_+	Success	3.07792	4	0.187808	0.563907
AARS1																										chr16:clu_13382_-	Success	43.3097	2	1.55177e-19	1.67411e-16
AARS2	Aars2	chr17:clu_25064_+	Success	1.50804	1	0.0824422	0.666445	chr17:clu_25062_+	Success	0.417818	1	0.360648	0.803111	chr17:clu_25062_+	Success	1.35373	1	0.0998803	0.524679	chr17:clu_25062_+	Not enough valid samples					chr6:clu_17825_-	Success	1.69126	2	0.184287	0.56053
AASDH	Aasdh	chr5:clu_4225_-	Success	7.35342	7	0.0399465	0.603123																			chr4:clu_19842_-	Success	1.26616	2	0.281911	0.655244
AASDHPPT	Aasdhppt	chr9:clu_6747_-	Success	8.82279	10	0.0612446	0.658157	chr9:clu_6747_-	Success	3.58989	6	0.304541	0.755892	chr9:clu_6747_-	Success	8.53817	11	0.105638	0.534199	chr9:clu_6747_-	Success	1.799	6	0.730889	0.873875
AASS																										chr7:clu_19587_-	Success	1.28106	2	0.277744	0.651694
AATF	Aatf	chr11:clu_1077_-	Success	3.18008	5	0.272733	0.814714	chr11:clu_1078_-	Success	4.04345	2	0.0175369	0.22494	chr11:clu_1075_-	Success	3.24386	3	0.0901478	0.510738	chr11:clu_1074_-	Success	2.45148	3	0.179043	0.450709	chr17:clu_18737_+	Success	0.0330101	1	0.797222	0.932465
ABAT	Abat	chr16:clu_3420_+	Success	0.11652	2	0.890012	0.996007	chr16:clu_3420_+	Not enough valid samples					chr16:clu_3420_+	Success	2.07009	2	0.126174	0.558986	chr16:clu_3420_+	<2 introns used in >=min_samples_per_intron samples
ABCA1	Abca1	chr4:clu_10873_-	Success	3.39292	2	0.0336104	0.582217	chr4:clu_10876_-	Success	1.45272	1	0.0882813	0.43443	chr4:clu_10875_-	Success	0.301593	1	0.437365	0.820666	chr4:clu_10872_-	<2 introns used in >=min_samples_per_intron samples
ABCA2	Abca2	chr2:clu_22073_+	Success	0.977969	1	0.161948	0.742765	chr2:clu_22073_+	<2 introns used in >=min_samples_per_intron samples					chr2:clu_22073_+	<2 introns used in >=min_samples_per_intron samples					chr2:clu_22073_+	Not enough valid samples
ABCA3	Abca3	chr17:clu_24663_+	Success	3.56311	2	0.0283506	0.569387	chr17:clu_24663_+	Success	3.80382	2	0.0222855	0.244449	chr17:clu_24667_+	Success	2.05886	1	0.0424364	0.437743	chr17:clu_24667_+	Success	2.09017	1	0.0408957	0.223922	chr16:clu_13045_-	Success	3.73784	1	0.00625379	0.108965
ABCA4	Abca4	chr3:clu_14317_+	Success	2.12201	2	0.11979	0.711483	chr3:clu_14317_+	Success	2.03688	1	0.0435543	0.321515	chr3:clu_14318_+	Success	5.51764	2	0.00401532	0.225956	chr3:clu_14321_+	Success	7.99102	2	0.00033849	0.0155791
ABCA5	Abca5	chr11:clu_1430_-	Success	1.60958	1	0.0727814	0.659721	chr11:clu_1430_-	Not enough valid samples					chr11:clu_1430_-	Success	0.601828	1	0.272592	0.716374	chr11:clu_1430_-	<2 introns used in >=min_samples_per_intron samples					chr17:clu_11067_-	Success	2.92377	4	0.210827	0.586845
ABCA6																										chr17:clu_11065_-	Success	0.741596	1	0.223276	0.599458
ABCA7	Abca7	chr10:clu_21010_+	Success	3.23094	1	0.0110213	0.495178	chr10:clu_21010_+	Success	5.97104	1	0.000548799	0.0449157	chr10:clu_21008_+	Success	2.70562	1	0.0200076	0.363365	chr10:clu_21010_+	Success	1.40261	1	0.093958	0.332434
ABCB1	Abcb1a							chr5:clu_16525_+	Success	2.71307	2	0.0663329	0.385845
ABCB10	Abcb10	chr8:clu_6685_-	Success	0.295251	1	0.442225	0.890069	chr8:clu_6685_-	<2 introns used in >=min_samples_per_intron samples					chr8:clu_6685_-	Success	1.81792	1	0.056548	0.461058	chr8:clu_6685_-	<2 introns used in >=min_samples_per_intron samples					chr1:clu_15822_-	Success	4.43937	2	0.0118034	0.154087
ABCB6	Abcb6	chr1:clu_20031_-	Success	0.544054	1	0.296891	0.829327	chr1:clu_20031_-	<2 introns used in >=min_samples_per_intron samples					chr1:clu_20031_-	Success	0.0731246	1	0.702146	0.92388	chr1:clu_20031_-	<2 introns used in >=min_samples_per_intron samples
ABCB7																										chrX:clu_158_-	Success	0.415983	1	0.361705	0.720487
ABCB8	Abcb8	chr5:clu_16570_+	Success	0.00536973	1	0.917462	1	chr5:clu_16570_+	<2 introns used in >=min_samples_per_intron samples					chr5:clu_16570_+	Success	1.8675	1	0.0532835	0.455584	chr5:clu_16570_+	<2 introns used in >=min_samples_per_intron samples					chr7:clu_22313_+	Success	2.16233	2	0.115056	0.465907
ABCB9	Abcb9	chr5:clu_4590_-	Not enough valid samples					chr5:clu_4590_-	<=1 sample with coverage>min_coverage					chr5:clu_4590_-	<=1 sample with coverage>min_coverage					chr5:clu_4590_-	<2 introns used in >=min_samples_per_intron samples					chr12:clu_14016_-	Success	2.86926	2	0.0567408	0.340062
ABCC1	Abcc1	chr16:clu_3465_+	Success	3.01122	4	0.197479	0.772603	chr16:clu_3465_+	Not enough valid samples					chr16:clu_3467_+	Success	3.56419	2	0.0283199	0.399861	chr16:clu_3465_+	Success	0.993208	2	0.370387	0.642001	chr16:clu_2675_+	Success	9.53039	5	0.00187267	0.0524275
ABCC10	Abcc10	chr17:clu_14997_-	<=1 sample with coverage>min_coverage					chr17:clu_14997_-	<=1 sample with coverage>min_coverage					chr17:clu_14997_-	<=1 sample with coverage>min_coverage					chr17:clu_14997_-	<2 introns used in >=min_samples_per_intron samples					chr6:clu_12711_+	Success	2.91721	1	0.0157156	0.180263
ABCC3	Abcc3	chr11:clu_1150_-	Success	0.535364	1	0.300781	0.830702	chr11:clu_1150_-	<=1 sample with coverage>0					chr11:clu_1150_-	Success	0.189808	1	0.537809	0.868814	chr11:clu_1150_-	<=1 sample with coverage>0
ABCC4	Abcc4	chr14:clu_12166_-	Success	0.359611	1	0.3964	0.876357	chr14:clu_12166_-	Success	0.425402	1	0.356325	0.801357	chr14:clu_12166_-	Success	1.2153	1	0.118987	0.550486	chr14:clu_12166_-	Success	0.275087	1	0.458247	0.703553	chr13:clu_9801_-	Success	0.945213	2	0.388597	0.741368
ABCC5	Abcc5	chr16:clu_18398_-	Success	2.02678	1	0.0440783	0.606812	chr16:clu_18392_-	Not enough valid samples					chr16:clu_18395_-	Success	3.55512	2	0.028578	0.399861	chr16:clu_18396_-	Success	4.10027	3	0.0420441	0.227807	chr3:clu_2444_-	Success	2.25355	2	0.105026	0.447623
ABCC6	Abcc6	chr7:clu_25790_-	<=1 sample with coverage>min_coverage					chr7:clu_25792_-	Success	0.275514	1	0.457898	0.866446	chr7:clu_25790_-	<=1 sample with coverage>min_coverage					chr7:clu_25792_-	Success	5.23123	2	0.00534694	0.0809177
ABCD1	Abcd1	chrX:clu_10402_+	Success	0.0101015	1	0.886972	0.996007	chrX:clu_10402_+	Success	0.391008	1	0.376525	0.816764	chrX:clu_10402_+	Success	0.789488	1	0.208908	0.659791	chrX:clu_10402_+	Success	2.98041	1	0.0146273	0.136397
ABCD3	Abcd3	chr3:clu_3239_-	Success	0.968942	1	0.163898	0.745009	chr3:clu_3238_-	Success	0.125355	1	0.616576	0.918453	chr3:clu_3239_-	Success	0.364948	1	0.392917	0.799232	chr3:clu_3238_-	Success	0.013305	1	0.87042	0.947473	chr1:clu_7583_+	Success	0.00230531	1	0.945864	0.98925
ABCD4	Abcd4	chr12:clu_18987_-	Success	4.27271	3	0.0359871	0.594441	chr12:clu_18987_-	Success	3.24405	2	0.0390058	0.307802	chr12:clu_18987_-	Success	6.94733	3	0.00305212	0.20657	chr12:clu_18987_-	Success	4.87924	2	0.00760278	0.0986386	chr14:clu_9051_-	Success	2.9894	3	0.112647	0.462074
ABCE1	Abce1	chr8:clu_6286_-	Success	0.19084	1	0.536705	0.917663	chr8:clu_6284_-	Success	0.0953244	1	0.662377	0.932809	chr8:clu_6283_-	Success	0.637764	1	0.258732	0.706497	chr8:clu_6284_-	Success	1.88148	1	0.0523997	0.250185	chr4:clu_21752_+	Success	0.833363	2	0.434585	0.771473
ABCF1	Abcf1	chr17:clu_14942_-	Success	0.829547	4	0.798134	0.980765	chr17:clu_14942_-	Success	0.323951	3	0.885384	0.995595	chr17:clu_14942_-	Success	5.35153	3	0.0134449	0.329146	chr17:clu_14942_-	Success	2.56893	3	0.161976	0.430399	chr6:clu_12574_+	Success	2.60755	1	0.0223914	0.215988
ABCF2	Abcf2	chr5:clu_3971_-	Success	4.95587	2	0.00704196	0.454612	chr5:clu_3969_-	Success	0.557796	1	0.290869	0.741201	chr5:clu_3969_-	Success	3.87024	3	0.0516908	0.452444	chr5:clu_3971_-	Success	1.73324	1	0.0626247	0.273104
ABCF3	Abcf3	chr16:clu_3561_+	Success	2.68216	3	0.146983	0.730644	chr16:clu_3559_+	Success	0.169359	1	0.56057	0.905916	chr16:clu_3561_+	Success	1.51392	3	0.387353	0.796208	chr16:clu_3559_+	Success	8.30911	2	0.000246263	0.0122588
ABCG1	Abcg1	chr17:clu_24830_+	Success	3.0354	1	0.0137434	0.522989	chr17:clu_24829_+	<=1 sample with coverage>min_coverage					chr17:clu_24829_+	Success	1.55388	2	0.211427	0.662371	chr17:clu_24829_+	Not enough valid samples					chr21:clu_5158_+	Success	0.854237	1	0.191184	0.56635
ABCG2	Abcg3	chr5:clu_4341_-	<=1 sample with coverage>min_coverage					chr5:clu_4341_-	Not enough valid samples					chr5:clu_4341_-	<=1 sample with coverage>0					chr5:clu_4341_-	<2 introns used in >=min_samples_per_intron samples					chr4:clu_19922_-	Not enough valid samples
ABHD1	Abhd1
ABHD10	Abhd10	chr16:clu_18518_-	Success	0.370201	2	0.690596	0.957792	chr16:clu_18518_-	Success	0.526984	2	0.590383	0.912637	chr16:clu_18518_-	Success	0.395132	2	0.673591	0.914302	chr16:clu_18520_-	Success	2.33625	2	0.0966895	0.337819	chr3:clu_10218_+	Success	1.9259	4	0.426434	0.765747
ABHD11	Abhd11	chr5:clu_17293_+	Success	1.61429	1	0.0723633	0.659721	chr5:clu_17291_+	Success	2.77397	2	0.0624136	0.377513	chr5:clu_17291_+	Success	1.13743	3	0.517355	0.857953	chr5:clu_17291_+	Success	1.60476	2	0.200937	0.477056	chr7:clu_19370_-	Success	0.0974665	2	0.907133	0.9752
ABHD12	Abhd12	chr2:clu_9085_-	Success	3.29207	2	0.0371767	0.596653	chr2:clu_9084_-	Success	2.45509	2	0.0858554	0.429944	chr2:clu_9084_-	Success	1.03849	3	0.556583	0.875895	chr2:clu_9085_-	Success	15.4565	2	1.93784e-07	6.79358e-05	chr20:clu_11295_-	Success	7.58069	3	0.0016838	0.0490264
ABHD13	Abhd13	chr8:clu_15642_+	Success	1.57558	2	0.206888	0.780312	chr8:clu_15642_+	Not enough valid samples					chr8:clu_15642_+	Success	0.48703	2	0.614448	0.893079	chr8:clu_15642_+	Success	1.4021	2	0.246079	0.528195
ABHD14A	Abhd14a	chr9:clu_7354_-	Success	4.88438	6	0.134734	0.721807	chr9:clu_7354_-	Success	5.47767	3	0.0119699	0.197461	chr9:clu_7353_-	Success	3.95526	1	0.00491482	0.24305	chr9:clu_7352_-	Success	4.68984	3	0.0246464	0.177095
ABHD14B	Abhd14b	chr9:clu_12907_+	<=1 sample with coverage>min_coverage					chr9:clu_12907_+	Success	0.228233	1	0.49928	0.886954	chr9:clu_12907_+	<=1 sample with coverage>min_coverage					chr9:clu_12907_+	Not enough valid samples
ABHD16A	Abhd16a	chr17:clu_24966_+	Success	7.76074	4	0.00373332	0.396689	chr17:clu_24965_+	Success	1.71037	2	0.1808	0.597545	chr17:clu_24970_+	Success	3.41615	1	0.00895235	0.296978	chr17:clu_24965_+	Success	3.16809	2	0.042084	0.227948
ABHD17A	Abhd17a	chr10:clu_26865_-	Success	4.66891	3	0.0251207	0.549717	chr10:clu_26865_-	Success	2.07698	3	0.245313	0.692827	chr10:clu_26865_-	Success	5.15724	3	0.0160737	0.341934	chr10:clu_26865_-	Success	0.532869	3	0.785351	0.905925	chr19:clu_3913_-	Success	0.102807	1	0.650227	0.876475
ABHD17B	Abhd17b	chr19:clu_19436_+	Success	5.07278	2	0.00626497	0.443643	chr19:clu_19436_+	Success	0.297955	2	0.742335	0.955904	chr19:clu_19436_+	Success	1.34476	2	0.260601	0.708888	chr19:clu_19436_+	<2 introns used in >=min_samples_per_intron samples					chr9:clu_5400_-	Success	1.85297	1	0.0542192	0.333349
ABHD17C	Abhd17c	chr7:clu_25956_-	Success	0.191899	1	0.535577	0.917632	chr7:clu_25956_-	<2 introns used in >=min_samples_per_intron samples					chr7:clu_25956_-	Success	0.130888	1	0.608903	0.892216	chr7:clu_25956_-	<2 introns used in >=min_samples_per_intron samples
ABHD18																										chr4:clu_21721_+	Success	1.56829	2	0.208402	0.584434
ABHD2	Abhd2	chr7:clu_29894_+	Success	1.01264	4	0.73111	0.967138	chr7:clu_29893_+	Success	0.199652	1	0.527449	0.896146	chr7:clu_29893_+	Success	0.620432	1	0.265304	0.711527	chr7:clu_29894_+	Success	4.579	4	0.0572693	0.261094	chr15:clu_16684_+	Success	1.27135	1	0.110805	0.458748
ABHD3	Abhd3	chr18:clu_15282_-	Success	0.619381	1	0.26571	0.810191	chr18:clu_15282_-	Success	4.11649	2	0.0163016	0.220312	chr18:clu_15281_-	<=1 sample with coverage>min_coverage					chr18:clu_15282_-	Success	0.107534	1	0.642825	0.821453	chr18:clu_11519_-	Success	4.31949	5	0.12436	0.481088
ABHD4	Abhd4	chr14:clu_24207_+	Success	0.315397	1	0.427064	0.888521	chr14:clu_24206_+	Success	0.866053	2	0.420608	0.845724	chr14:clu_24209_+	Success	2.12233	1	0.0393738	0.43103	chr14:clu_24206_+	Success	2.16707	2	0.114512	0.366957
ABHD5	Abhd5	chr9:clu_13143_+	Success	6.9777	10	0.175036	0.75602	chr9:clu_13143_+	Success	4.85562	7	0.205536	0.635078	chr9:clu_13143_+	Success	4.59557	10	0.514064	0.856161	chr9:clu_13143_+	Success	3.28672	6	0.362101	0.634919	chr3:clu_10021_+	Success	4.74314	3	0.0234777	0.221772
ABHD6	Abhd6	chr14:clu_23951_+	Success	2.45649	3	0.178281	0.757291	chr14:clu_23942_+	Success	4.05355	2	0.0173606	0.22494	chr14:clu_23951_+	Success	3.73014	3	0.0585879	0.466752	chr14:clu_23942_+	Success	6.65948	2	0.00128182	0.0359192	chr3:clu_10143_+	Success	0.143543	1	0.592094	0.852409
ABHD8	Abhd8	chr8:clu_6238_-	Success	0.571045	1	0.285211	0.823236	chr8:clu_6239_-	Success	0.076865	1	0.694996	0.944106	chr8:clu_6239_-	Success	2.04105	2	0.129893	0.563592	chr8:clu_6238_-	Success	1.19351	1	0.122346	0.377387
ABI1	Abi1	chr2:clu_8236_-	Success	2.13021	2	0.118812	0.711347	chr2:clu_8235_-	Success	3.67542	6	0.289617	0.739532	chr2:clu_8236_-	Success	0.264461	2	0.767619	0.945266	chr2:clu_8236_-	Success	6.61998	2	0.00133346	0.0362811	chr10:clu_20349_-	Success	3.66186	2	0.0256846	0.230592
ABI2	Abi2	chr1:clu_9592_+	Success	1.24585	2	0.287695	0.823883	chr1:clu_9590_+	<2 introns used in >=min_samples_per_intron samples					chr1:clu_9592_+	Success	5.5445	2	0.00390891	0.222877	chr1:clu_9592_+	Success	0.00455246	2	0.995458	1	chr2:clu_17379_+	Success	6.59617	5	0.0216416	0.212246
ABI3	Abi3	chr11:clu_1168_-	Success	0.560403	1	0.289745	0.824764	chr11:clu_1169_-	Success	3.46929	3	0.0738814	0.405863	chr11:clu_1167_-	Success	3.74373	3	0.0578815	0.464659	chr11:clu_1168_-	Success	5.48381	1	0.000927178	0.030073	chr17:clu_18906_+	Success	8.18404	6	0.0119089	0.154597
ABI3BP	Abi3bp	chr16:clu_3765_+	<=1 sample with coverage>min_coverage					chr16:clu_3765_+	<2 introns used in >=min_samples_per_intron samples					chr16:clu_3765_+	<=1 sample with coverage>min_coverage					chr16:clu_3765_+	Not enough valid samples					chr3:clu_2195_-	Success	36.3516	15	1.46758e-09	4.35979e-07
ABITRAM																										chr9:clu_9415_+	Success	0.628712	2	0.533278	0.826833
ABL1	Abl1	chr2:clu_22211_+	Success	4.089	3	0.0424728	0.605261	chr2:clu_22211_+	Not enough valid samples					chr2:clu_22211_+	Success	4.37876	2	0.0125409	0.325503	chr2:clu_22211_+	Not enough valid samples					chr9:clu_9555_+	Success	8.36809	3	0.000800748	0.0298975
ABL2	Abl2	chr1:clu_10013_+	Success	3.66755	4	0.119205	0.711483	chr1:clu_10013_+	<=1 sample with coverage>min_coverage					chr1:clu_10013_+	Success	5.85948	4	0.0195683	0.360818	chr1:clu_10013_+	<2 introns used in >=min_samples_per_intron samples					chr1:clu_15706_-	Success	1.70007	4	0.493223	0.804754
ABLIM1	Ablim1	chr19:clu_5404_-	Success	0.800559	1	0.205745	0.779234	chr19:clu_5403_-	Success	2.6797	2	0.0685841	0.391928	chr19:clu_5403_-	Success	3.93998	2	0.0194485	0.360755	chr19:clu_5402_-	Success	6.43499	3	0.00492639	0.0768675	chr10:clu_20666_-	Success	4.76829	2	0.00849487	0.130335
ABLIM2	Ablim2	chr5:clu_16738_+	<=1 sample with coverage>min_coverage					chr5:clu_16738_+	Not enough valid samples					chr5:clu_16738_+	<=1 sample with coverage>min_coverage					chr5:clu_16738_+	<=1 sample with coverage>min_coverage
ABLIM3	Ablim3	chr18:clu_15502_-	Success	1.88098	1	0.052431	0.629018	chr18:clu_15499_-	<=1 sample with coverage>0					chr18:clu_15501_-	Success	1.99053	2	0.136624	0.572888	chr18:clu_15499_-	<=1 sample with coverage>min_coverage					chr5:clu_12340_+	Success	4.71037	4	0.0514015	0.323596
ABR	Abr	chr11:clu_997_-	Success	2.04035	3	0.25288	0.808849	chr11:clu_994_-	Success	2.76465	1	0.0187005	0.228039	chr11:clu_995_-	Success	2.30032	1	0.0319601	0.410609	chr11:clu_997_-	Success	3.36832	2	0.0344476	0.207302	chr17:clu_10503_-	Success	3.73262	1	0.00629015	0.109083
ABRACL	Abracl	chr10:clu_26549_-	Success	2.36402	4	0.316358	0.839256	chr10:clu_26549_-	Success	1.03066	2	0.356773	0.801357	chr10:clu_26549_-	Success	1.19513	4	0.664389	0.910576	chr10:clu_26549_-	Success	1.6113	2	0.199627	0.475532	chr6:clu_12864_+	Success	3.12237	6	0.39634	0.747138
ABRAXAS1																										chr4:clu_19911_-	Success	2.1789	1	0.0368397	0.275308
ABT1	Abt1	chr13:clu_13227_-	Success	1.57303	2	0.207417	0.780664	chr13:clu_13227_-	Success	0.0719192	3	0.986102	1	chr13:clu_13227_-	Success	2.86401	3	0.125619	0.557828	chr13:clu_13227_-	Success	0.0349291	2	0.965674	0.99347
ABTB1	Abtb1	chr6:clu_23604_-	Success	7.63544	5	0.0092655	0.474565	chr6:clu_23602_-	Not enough valid samples					chr6:clu_23602_-	Success	3.17587	2	0.0417576	0.436299	chr6:clu_23605_-	Success	3.82939	4	0.104908	0.351623	chr3:clu_10254_+	Success	0.00311974	1	0.93704	0.985958
ACAA1	Acaa1a	chr9:clu_13098_+	Success	2.33752	3	0.197199	0.772603	chr9:clu_13098_+	Success	3.10959	2	0.0446191	0.324521	chr9:clu_13099_+	Success	3.55774	2	0.0285033	0.399861	chr9:clu_13099_+	Success	1.17507	1	0.125272	0.381675	chr3:clu_1939_-	Success	5.42822	3	0.0125281	0.159109
ACAA2	Acaa2	chr18:clu_2658_+	Success	1.46442	1	0.0870096	0.671825	chr18:clu_2658_+	Success	0.320995	2	0.725427	0.952101	chr18:clu_2658_+	<2 introns used in >=min_samples_per_intron samples					chr18:clu_2658_+	Success	0.609429	1	0.269585	0.551573
ACACA	Acaca	chr11:clu_27953_+	Success	2.05664	2	0.127883	0.719629	chr11:clu_27952_+	<=1 sample with coverage>min_coverage					chr11:clu_27952_+	Success	1.43839	2	0.237311	0.685982	chr11:clu_27952_+	<=1 sample with coverage>min_coverage					chr17:clu_10767_-	Success	2.59429	3	0.158498	0.528274
ACACB	Acacb	chr5:clu_17053_+	<=1 sample with coverage>min_coverage					chr5:clu_17054_+	Success	5.44991	2	0.00429671	0.133874	chr5:clu_17053_+	<=1 sample with coverage>min_coverage					chr5:clu_17053_+	<2 introns used in >=min_samples_per_intron samples
ACAD10	Acad10	chr5:clu_4537_-	Success	1.87106	2	0.153961	0.735699																			chr12:clu_6198_+	Success	0.59303	2	0.55265	0.835935
ACAD11	Acad11	chr9:clu_12886_+	Success	0.307177	1	0.433153	0.889132	chr9:clu_12886_+	<2 introns used in >=min_samples_per_intron samples					chr9:clu_12886_+	Success	0.109867	1	0.639243	0.901444	chr9:clu_12886_+	<2 introns used in >=min_samples_per_intron samples					chr3:clu_2316_-	Success	0.650013	1	0.254209	0.629679
ACAD8	Acad8	chr9:clu_6874_-	Success	0.898798	1	0.180003	0.757911	chr9:clu_6872_-	Not enough valid samples					chr9:clu_6872_-	Success	5.20939	2	0.00546501	0.252143	chr9:clu_6874_-	Success	0.905177	1	0.178466	0.450319	chr11:clu_21428_+	Success	3.31542	3	0.0846428	0.405281
ACAD9	Acad9	chr3:clu_13847_+	Success	5.80461	2	0.00301364	0.370867	chr3:clu_13847_+	Success	4.42019	2	0.0120319	0.197461	chr3:clu_13848_+	Success	1.5861	1	0.0749014	0.491928	chr3:clu_13848_+	Success	2.35742	1	0.0299033	0.193513	chr3:clu_10263_+	Success	2.82702	1	0.0174152	0.190048
ACADL	Acadl	chr1:clu_19994_-	Success	0.449968	2	0.637649	0.942818	chr1:clu_19994_-	Success	0.252119	2	0.777153	0.965964	chr1:clu_19994_-	Success	0.688333	2	0.502413	0.851181	chr1:clu_19994_-	Success	3.92847	2	0.0196737	0.159697
ACADM	Acadm	chr3:clu_3371_-	Success	0.0848858	1	0.680315	0.955037	chr3:clu_3371_-	Success	0.0438084	1	0.767229	0.964099	chr3:clu_3371_-	Success	0.017001	1	0.853703	0.967339	chr3:clu_3371_-	Success	0.326488	1	0.419051	0.675462	chr1:clu_7525_+	Success	3.28751	1	0.0103419	0.144231
ACADS	Acads	chr5:clu_4468_-	Success	0.909966	2	0.402538	0.880174							chr5:clu_4468_-	Success	1.81023	2	0.163617	0.610234
ACADSB	Acadsb	chr7:clu_30341_+	Success	0.992711	3	0.575438	0.927893	chr7:clu_30341_+	Success	0.791964	2	0.452954	0.863998	chr7:clu_30341_+	Success	0.305216	3	0.89404	0.979483	chr7:clu_30341_+	Success	1.00222	1	0.156839	0.424245
ACADVL	Acadvl	chr11:clu_890_-	Success	0.299452	1	0.438997	0.889132	chr11:clu_890_-	Success	0.167757	1	0.56243	0.907248	chr11:clu_891_-	Success	0.868628	1	0.187487	0.638568	chr11:clu_889_-	Success	1.94631	2	0.1428	0.404789	chr17:clu_18569_+	Success	5.08026	4	0.0378089	0.278607
ACAP2	Acap2	chr16:clu_18446_-	Success	1.95903	2	0.140995	0.726519	chr16:clu_18449_-	Success	3.98902	1	0.00473481	0.140024	chr16:clu_18447_-	Success	1.68211	1	0.0666268	0.478292	chr16:clu_18448_-	Success	6.46279	2	0.00156044	0.0391942	chr3:clu_2477_-	Success	6.25714	3	0.0058139	0.104228
ACAP3	Acap3	chr4:clu_29435_+	Success	2.67936	2	0.0686069	0.658157	chr4:clu_29435_+	Success	3.58195	2	0.0278214	0.265492	chr4:clu_29434_+	Success	2.04121	1	0.0433316	0.438909	chr4:clu_29436_+	Success	1.84834	1	0.0545209	0.254921	chr1:clu_14750_-	Success	0.317938	1	0.425208	0.765186
ACAT1	Acat1	chr9:clu_7041_-	Success	5.75762	2	0.00315863	0.378203	chr9:clu_7041_-	Success	1.54694	2	0.212898	0.644	chr9:clu_7041_-	Success	2.54354	2	0.0785873	0.495836	chr9:clu_7041_-	Success	0.00257999	2	0.997423	1	chr11:clu_21294_+	Success	0.0930722	2	0.911128	0.976405
ACAT2																										chr6:clu_12954_+	Success	1.05246	1	0.146826	0.512453
ACBD3	Acbd3	chr1:clu_10144_+	Success	1.66232	2	0.189698	0.766075	chr1:clu_10145_+	Success	0.24609	1	0.482957	0.879222	chr1:clu_10144_+	Success	2.72741	2	0.0653886	0.476809	chr1:clu_10144_+	Success	0.436679	2	0.646179	0.823249	chr1:clu_15810_-	Success	28.9087	3	1.71948e-12	7.49913e-10
ACBD4	Acbd4	chr11:clu_28193_+	Success	3.47995	4	0.138023	0.724442	chr11:clu_28193_+	Success	10.5791	4	0.000294606	0.0334939	chr11:clu_28194_+	Success	3.51281	3	0.0710859	0.485531	chr11:clu_28196_+	Success	1.82462	1	0.0560949	0.258901	chr17:clu_18845_+	Success	1.64338	1	0.0698403	0.374957
ACBD5	Acbd5	chr2:clu_22040_+	Success	2.34424	1	0.0303655	0.576283	chr2:clu_22037_+	Success	5.94956	3	0.00773687	0.170216	chr2:clu_22040_+	Success	1.51173	1	0.0820682	0.499659	chr2:clu_22040_+	Success	2.21574	1	0.0352818	0.209302	chr10:clu_20359_-	Success	3.18221	2	0.0414938	0.291281
ACBD6	Acbd6	chr1:clu_10008_+	Success	1.36689	2	0.254899	0.810042	chr1:clu_10007_+	Success	1.60293	2	0.201306	0.62855	chr1:clu_10008_+	Success	6.94299	2	0.00096538	0.128233	chr1:clu_10007_+	Success	3.64476	2	0.0261276	0.182447	chr1:clu_15709_-	Success	0.976544	1	0.162254	0.533161
ACCS	Accs	chr2:clu_8750_-	Success	1.36279	2	0.255946	0.810042	chr2:clu_8750_-	<=1 sample with coverage>0					chr2:clu_8750_-	Not enough valid samples					chr2:clu_8750_-	Not enough valid samples					chr11:clu_20890_+	Success	0.130132	1	0.609939	0.859619
ACD	Acd	chr8:clu_6503_-	Success	1.32983	1	0.102922	0.696535	chr8:clu_6502_-	Success	11.3197	8	0.00385939	0.126413	chr8:clu_6504_-	Success	1.41405	2	0.243155	0.691827	chr8:clu_6502_-	Success	2.33189	4	0.323568	0.602285	chr16:clu_13349_-	Success	1.52138	1	0.0810976	0.398451
ACE																										chr17:clu_18964_+	Success	1.70748	2	0.181322	0.557401
ACER2	Acer2	chr4:clu_28749_+	Success	5.83218	12	0.472998	0.901064	chr4:clu_28749_+	Success	6.22877	12	0.409668	0.841208	chr4:clu_28749_+	Success	13.8327	12	0.00619024	0.260938	chr4:clu_28749_+	Success	5.64718	12	0.503875	0.736189
ACER3	Acer3	chr7:clu_25987_-	Success	0.252337	2	0.776983	0.976565	chr7:clu_25987_-	Success	4.90114	2	0.00743809	0.167382	chr7:clu_25987_-	Success	2.80524	2	0.0604924	0.46818	chr7:clu_25989_-	Success	2.28827	2	0.101442	0.346699	chr11:clu_21232_+	Success	4.89721	1	0.00175043	0.0503936
ACHE																										chr7:clu_19490_-	<=1 sample with coverage>min_coverage
ACIN1	Acin1	chr14:clu_11870_-	Success	0.95946	1	0.165976	0.746435	chr14:clu_11870_-	Success	1.22117	1	0.118099	0.489388	chr14:clu_11872_-	Success	8.61416	4	0.00174513	0.167601	chr14:clu_11870_-	Success	0.761157	1	0.21727	0.497229	chr14:clu_8838_-	Success	2.73164	1	0.0194203	0.200826
ACKR1	Ackr1	chr1:clu_20501_-	<=1 sample with coverage>min_coverage					chr1:clu_20501_-	Success	4.97434	6	0.12683	0.506132	chr1:clu_20501_-	<=1 sample with coverage>min_coverage					chr1:clu_20501_-	Success	2.01111	4	0.403008	0.664078
ACKR3	Ackr3	chr1:clu_9783_+	Success	3.83999	4	0.10403	0.69758	chr1:clu_9783_+	Success	2.73833	3	0.140041	0.528499	chr1:clu_9783_+	Success	4.51206	4	0.0604995	0.46818	chr1:clu_9783_+	Success	1.43692	3	0.411489	0.669671
ACLY	Acly	chr11:clu_1251_-	Success	1.48696	2	0.226059	0.791714	chr11:clu_1251_-	Success	4.97015	2	0.00694209	0.164121	chr11:clu_1252_-	Success	3.22433	2	0.0397824	0.431677	chr11:clu_1251_-	Success	3.50076	1	0.00814404	0.101697	chr17:clu_10827_-	Success	2.16027	1	0.0376549	0.278144
ACO1	Aco1	chr4:clu_28545_+	Success	0.613181	2	0.541625	0.919375	chr4:clu_28545_+	Success	0.102094	1	0.651362	0.929948	chr4:clu_28545_+	Success	0.288876	1	0.447194	0.826623	chr4:clu_28545_+	Success	0.846081	1	0.193316	0.469449	chr9:clu_9225_+	Success	1.21442	3	0.488289	0.801803
ACO2	Aco2	chr15:clu_21750_+	Success	5.10215	2	0.00608364	0.443643	chr15:clu_21750_+	Success	2.94593	2	0.052553	0.346389	chr15:clu_21750_+	Success	8.6819	2	0.000169628	0.0559102	chr15:clu_21750_+	Success	0.141104	2	0.868399	0.946907	chr22:clu_8728_+	Success	3.32909	1	0.00987019	0.141879
ACOT13	Acot13	chr13:clu_13234_-	Success	0.271745	3	0.909238	0.998986	chr13:clu_13234_-	<2 introns used in >=min_samples_per_intron samples					chr13:clu_13234_-	Success	0.935278	3	0.599703	0.889875	chr13:clu_13234_-	Success	1.16628	1	0.126693	0.383216	chr6:clu_12516_+	Success	1.35882	3	0.437239	0.773394
ACOT7	Acot7	chr4:clu_29355_+	Success	2.90381	4	0.213984	0.7854	chr4:clu_29354_+	Not enough valid samples					chr4:clu_29355_+	Success	3.13199	4	0.180282	0.628973	chr4:clu_29355_+	Success	1.35985	1	0.0991163	0.34209	chr1:clu_14811_-	Success	4.5864	2	0.0101895	0.143594
ACOT8	Acot8	chr2:clu_9205_-	Success	5.29895	3	0.0141113	0.522989	chr2:clu_9205_-	Success	4.0659	4	0.0868676	0.43119	chr2:clu_9206_-	Success	1.84654	2	0.157782	0.603548	chr2:clu_9205_-	Success	0.43176	1	0.352756	0.627294	chr20:clu_11386_-	Success	6.31685	4	0.0132115	0.163627
ACOT9	Acot9	chrX:clu_10610_+	Success	3.54371	4	0.131339	0.720589	chrX:clu_10610_+	Success	1.2603	1	0.112368	0.48044	chrX:clu_10609_+	Success	4.11893	2	0.0162619	0.342539	chrX:clu_10609_+	Success	7.17759	2	0.000763507	0.0266532	chrX:clu_53_-	Success	3.22868	2	0.0396096	0.285484
ACOX1	Acox1	chr11:clu_1498_-	Success	2.14154	2	0.117474	0.71115	chr11:clu_1498_-	Success	0.201292	2	0.817673	0.977805	chr11:clu_1499_-	Success	1.83291	4	0.453118	0.828644	chr11:clu_1498_-	Success	0.123923	1	0.618596	0.807911	chr17:clu_11102_-	Success	1.86559	4	0.443607	0.776329
ACOX3	Acox3	chr5:clu_16733_+	Success	3.37642	2	0.0341696	0.584564	chr5:clu_16733_+	Not enough valid samples					chr5:clu_16734_+	Success	2.0791	1	0.0414335	0.435875	chr5:clu_16736_+	Success	5.54879	2	0.00389215	0.0670125	chr4:clu_19760_-	Success	5.72548	6	0.0753998	0.389275
ACP1	Acp1	chr12:clu_18777_-	Success	1.24592	2	0.287677	0.823883	chr12:clu_18778_-	Success	2.18814	4	0.35747	0.801357	chr12:clu_18778_-	Success	22.1682	5	1.97906e-08	5.02396e-05	chr12:clu_18778_-	Success	3.6884	4	0.117267	0.370296	chr2:clu_16745_+	Success	2.77317	2	0.062464	0.354187
ACP2	Acp2	chr2:clu_22518_+	Success	0.849233	1	0.192489	0.767501	chr2:clu_22518_+	Success	0.0184183	1	0.847798	0.98624	chr2:clu_22518_+	Success	1.18859	1	0.123119	0.555427	chr2:clu_22517_+	<2 introns used in >=min_samples_per_intron samples					chr11:clu_775_-	Success	1.86634	2	0.154689	0.52233
ACP3	Acpp	chr9:clu_7333_-	Success	0.00567236	1	0.915176	1	chr9:clu_7333_-	<=1 sample with coverage>0					chr9:clu_7333_-	Success	0.472062	1	0.33122	0.758577	chr9:clu_7333_-	<=1 sample with coverage>0
ACP6	Acp6	chr3:clu_14195_+	Success	1.14918	4	0.681069	0.95522	chr3:clu_14196_+	Success	1.37903	1	0.0967656	0.454466	chr3:clu_14195_+	Success	5.00313	4	0.0403223	0.433947	chr3:clu_14195_+	Success	0.489972	2	0.612644	0.804601	chr1:clu_15456_-	Success	0.147283	1	0.58731	0.850435
ACRBP																										chr12:clu_13538_-	Success	5.23752	2	0.00531341	0.0999337
ACSF2	Acsf2	chr11:clu_1151_-	Success	1.27457	2	0.279553	0.818465	chr11:clu_1151_-	Not enough valid samples					chr11:clu_1151_-	Success	3.0999	2	0.0450537	0.439793	chr11:clu_1151_-	Not enough valid samples					chr17:clu_18915_+	Not enough valid samples
ACSF3	Acsf3	chr8:clu_16409_+	Success	0.214515	2	0.806933	0.98305	chr8:clu_16408_+	<=1 sample with coverage>min_coverage					chr8:clu_16409_+	Success	2.49043	2	0.0828747	0.502264	chr8:clu_16410_+	Success	0.0183244	1	0.848182	0.936256	chr16:clu_3054_+	Success	2.8145	1	0.0176658	0.19119
ACSL1																										chr4:clu_20095_-	Success	3.82267	2	0.0218694	0.213354
ACSL3	Acsl3	chr1:clu_9686_+	Success	1.5249	1	0.0807467	0.663873																			chr2:clu_17453_+	Success	3.92342	5	0.16488	0.536597
ACSL4	Acsl4	chrX:clu_337_-	Success	0.300509	4	0.96295	1	chrX:clu_337_-	Not enough valid samples					chrX:clu_337_-	Success	1.4323	4	0.580734	0.884455	chrX:clu_337_-	Success	0.405471	2	0.666663	0.834998	chrX:clu_203_-	Success	4.67722	2	0.00930482	0.136139
ACSL5	Acsl5	chr19:clu_19676_+	Success	4.79051	1	0.001966	0.332809	chr19:clu_19677_+	Success	0.0788369	1	0.691307	0.94247	chr19:clu_19675_+	Success	2.38877	1	0.0288332	0.399873	chr19:clu_19677_+	Success	0.279131	1	0.454961	0.70133
ACSL6	Acsl6	chr11:clu_27495_+	Success	1.88288	3	0.287895	0.824134	chr11:clu_27495_+	Success	8.64621	4	0.00169573	0.0886669	chr11:clu_27494_+	<=1 sample with coverage>min_coverage					chr11:clu_27495_+	Success	0.298602	4	0.963374	0.992585
ACSS1																										chr20:clu_11291_-	Success	0.818924	2	0.440906	0.775501
ACSS2																										chr20:clu_3706_+	Success	3.8236	2	0.021849	0.213267
ACTA2	Acta2	chr19:clu_5235_-	Success	1.21839	1	0.118519	0.71115	chr19:clu_5235_-	Success	1.75373	1	0.0610932	0.373677	chr19:clu_5235_-	Success	0.336923	1	0.411714	0.805483	chr19:clu_5235_-	Success	0.909027	1	0.177545	0.449597	chr10:clu_20534_-	Success	1.94109	1	0.0488012	0.31466
ACTB	Actb	chr5:clu_4799_-	Success	7.9163e-10	1	0.999968	1	chr5:clu_4799_-	<=1 sample with coverage>0					chr5:clu_4799_-	<=1 sample with coverage>0					chr5:clu_4799_-	<=1 sample with coverage>0					chr7:clu_19167_-	Success	1.77574	1	0.0594924	0.347429
ACTG1																										chr17:clu_11160_-	Success	4.12129	1	0.00409188	0.086026
ACTL6A	Actl6a	chr3:clu_13826_+	Success	0.152912	1	0.580254	0.928179	chr3:clu_13825_+	Success	0.0926474	1	0.666862	0.933887	chr3:clu_13825_+	Success	1.71861	1	0.0637429	0.473148	chr3:clu_13825_+	Success	0.279897	1	0.454343	0.700957	chr3:clu_10405_+	Success	0.303797	1	0.435695	0.772338
ACTN1	Actn1	chr12:clu_18960_-	Success	1.08659	1	0.140436	0.726212	chr12:clu_18959_-	Success	0.590527	3	0.757552	0.960961	chr12:clu_18959_-	Success	5.71243	6	0.0761002	0.492957	chr12:clu_18959_-	Success	1.5401	3	0.379424	0.64728	chr14:clu_9030_-	Success	5.25256	1	0.00119044	0.0381871
ACTN4	Actn4	chr7:clu_25557_-	Success	1.63619	1	0.070455	0.659721	chr7:clu_25557_-	<2 introns used in >=min_samples_per_intron samples					chr7:clu_25557_-	<2 introns used in >=min_samples_per_intron samples					chr7:clu_25557_-	<2 introns used in >=min_samples_per_intron samples
ACTR10																										chr14:clu_18273_+	Success	2.0179	3	0.257624	0.632529
ACTR1A	Actr1a	chr19:clu_5350_-	Success	1.57459	2	0.207092	0.780664	chr19:clu_5350_-	Success	1.46932	2	0.230083	0.670228	chr19:clu_5350_-	Success	4.64883	2	0.00957281	0.300571	chr19:clu_5350_-	Success	0.938013	1	0.170786	0.440935	chr10:clu_20630_-	Success	1.31846	2	0.267546	0.642855
ACTR1B	Actr1b	chr1:clu_19818_-	Success	0.576672	1	0.28285	0.821152	chr1:clu_19819_-	Success	0.193641	1	0.533731	0.898038	chr1:clu_19819_-	Success	0.533442	1	0.30165	0.735596	chr1:clu_19816_-	Success	1.85475	2	0.156492	0.423751	chr2:clu_6699_-	Success	0.883944	1	0.183644	0.559928
ACTR3	Actr3	chr1:clu_20199_-	<=1 sample with coverage>min_coverage					chr1:clu_20199_-	<=1 sample with coverage>min_coverage					chr1:clu_20199_-	<=1 sample with coverage>min_coverage					chr1:clu_20199_-	<=1 sample with coverage>min_coverage
ACTR3B																										chr7:clu_22333_+	Success	1.5265	1	0.080588	0.39795
ACTR5	Actr5	chr2:clu_23027_+	Success	1.43023	1	0.0907816	0.675389	chr2:clu_23028_+	Success	9.00099	2	0.000123287	0.0243557	chr2:clu_23029_+	Success	2.09305	1	0.040757	0.434162	chr2:clu_23031_+	Success	1.81106	2	0.16348	0.43237	chr20:clu_3748_+	Success	2.83369e-05	1	0.993993	1
ACTR6	Actr6	chr10:clu_26974_-	Success	5.30111	3	0.0140833	0.522989	chr10:clu_26975_-	Success	0.547565	1	0.295337	0.745528	chr10:clu_26974_-	Success	4.30684	3	0.0348937	0.417425	chr10:clu_26975_-	Success	1.13693	1	0.131573	0.390733	chr12:clu_6124_+	Success	0.00901091	1	0.893209	0.971067
ACTR8	Actr8	chr14:clu_24081_+	Success	1.26769	3	0.468933	0.900324	chr14:clu_24079_+	Success	0.287982	1	0.447899	0.860776	chr14:clu_24081_+	Success	2.8245	1	0.0174653	0.349719	chr14:clu_24079_+	Success	1.51047	1	0.0821963	0.311342	chr3:clu_2107_-	Success	0.951569	1	0.167728	0.539476
ACVR1	Acvr1	chr2:clu_8531_-	Success	1.90184	2	0.149294	0.732392	chr2:clu_8531_-	Success	3.56572	2	0.0282766	0.26694	chr2:clu_8530_-	Success	3.1967	2	0.0408971	0.434162	chr2:clu_8533_-	Success	6.89627	4	0.00798749	0.10092	chr2:clu_6848_-	Success	6.20824	7	0.0876681	0.412443
ACVR2A	Acvr2a	chr2:clu_22323_+	Success	3.28648	2	0.037385	0.596653	chr2:clu_22320_+	Not enough valid samples					chr2:clu_22320_+	Success	2.36459	2	0.0939878	0.516399	chr2:clu_22320_+	Success	1.48619	1	0.0846974	0.315666
ACVR2B	Acvr2b	chr9:clu_13101_+	<=1 sample with coverage>min_coverage					chr9:clu_13101_+	Success	1.73157	1	0.0627513	0.377513	chr9:clu_13101_+	<=1 sample with coverage>min_coverage					chr9:clu_13101_+	Success	0.000106395	1	0.988361	1
ACVRL1	Acvrl1	chr15:clu_21902_+	Success	0.00295232	2	0.997052	1	chr15:clu_21902_+	Success	1.92349	2	0.146095	0.538734	chr15:clu_21902_+	Success	0.617039	2	0.53954	0.869577	chr15:clu_21902_+	Success	4.44732	2	0.0117099	0.122426	chr12:clu_5925_+	Success	4.32011	4	0.0707493	0.37719
ACY1	Acy1	chr9:clu_7351_-	Success	1.46238	1	0.0872304	0.671825	chr9:clu_7349_-	Success	5.77159	3	0.00912366	0.181724	chr9:clu_7348_-	Success	1.68861	2	0.184777	0.634921	chr9:clu_7349_-	Success	1.35556	3	0.43834	0.690359
ACY3	Acy3	chr19:clu_19183_+	Success	0.690456	2	0.501347	0.908382	chr19:clu_19183_+	Success	1.51646	1	0.0815912	0.421465	chr19:clu_19183_+	Success	0.938011	2	0.391406	0.798583	chr19:clu_19184_+	Success	3.07585	1	0.0131285	0.128915
ACYP1																										chr14:clu_9078_-	Success	0.286062	1	0.449416	0.779207
ADA																										chr20:clu_11381_-	Success	1.42492	3	0.41536	0.759729
ADAL	Adal	chr2:clu_22668_+	Success	1.32906	1	0.103023	0.696634	chr2:clu_22670_+	Success	8.22823	2	0.000267009	0.0321124	chr2:clu_22671_+	Success	6.87834	2	0.00102985	0.132997	chr2:clu_22670_+	Success	4.48761	1	0.00273665	0.0558067
ADAM10	Adam10	chr9:clu_12714_+	Success	5.1376	4	0.0360387	0.594446	chr9:clu_12713_+	Success	0.58665	1	0.278724	0.730538	chr9:clu_12713_+	Success	1.56632	1	0.0767395	0.493466	chr9:clu_12713_+	Success	1.1706	1	0.125992	0.382596	chr15:clu_1457_-	Success	0.609683	1	0.269485	0.64485
ADAM11	Adam11	chr11:clu_28185_+	<=1 sample with coverage>min_coverage					chr11:clu_28185_+	<=1 sample with coverage>min_coverage					chr11:clu_28185_+	<=1 sample with coverage>min_coverage					chr11:clu_28185_+	Not enough valid samples
ADAM12	Adam12	chr7:clu_26356_-	Success	0.920595	1	0.174811	0.755815	chr7:clu_26356_-	<=1 sample with coverage>0					chr7:clu_26357_-	Success	0.811838	1	0.20258	0.654924	chr7:clu_26356_-	<=1 sample with coverage>0
ADAM15	Adam15	chr3:clu_2950_-	Success	8.83061	7	0.0135957	0.522253	chr3:clu_2965_-	Success	3.76762	1	0.0060504	0.15457	chr3:clu_2967_-	Success	1.72694	1	0.0631033	0.472541	chr3:clu_2965_-	Success	2.29171	1	0.0322826	0.20118	chr1:clu_7816_+	Success	11.4865	8	0.00339903	0.0770882
ADAM17	Adam17	chr12:clu_18754_-	Success	4.44385	3	0.030822	0.576283	chr12:clu_18754_-	Success	1.6487	2	0.1923	0.615791	chr12:clu_18753_-	Success	3.30286	6	0.358853	0.778827	chr12:clu_18752_-	Success	2.09561	1	0.0406338	0.2231	chr2:clu_6352_-	Success	2.35088	1	0.0301317	0.249892
ADAM19																										chr5:clu_3474_-	Success	0.0139031	1	0.867565	0.959725
ADAM23																										chr2:clu_17392_+	Success	3.9072	2	0.0200966	0.205246
ADAM33	Adam33	chr2:clu_9002_-	Success	0.22396	3	0.930175	1	chr2:clu_9002_-	<=1 sample with coverage>0					chr2:clu_9002_-	Not enough valid samples					chr2:clu_9002_-	<=1 sample with coverage>0
ADAM8	Adam8	chr7:clu_26365_-	Not enough valid samples					chr7:clu_26365_-	<=1 sample with coverage>0					chr7:clu_26365_-	Not enough valid samples					chr7:clu_26365_-	<=1 sample with coverage>0
ADAM9	Adam9	chr8:clu_6027_-	Success	2.85225	2	0.0577142	0.645799	chr8:clu_6020_-	Not enough valid samples					chr8:clu_6026_-	Success	3.47637	1	0.00836914	0.289712	chr8:clu_6028_-	Success	4.27515	2	0.01391	0.132482	chr8:clu_11758_+	Success	0.759253	1	0.217846	0.59427
ADAMTS10	Adamts10	chr17:clu_24864_+	Success	5.28332	3	0.0143156	0.522989	chr17:clu_24863_+	Success	5.4891	3	0.0118444	0.197399	chr17:clu_24858_+	Success	4.42912	5	0.114854	0.545712	chr17:clu_24864_+	Success	5.59513	3	0.0107403	0.117197
ADAMTS18																										chr16:clu_13431_-	Success	0.376232	1	0.385697	0.739322
ADAMTS4																										chr1:clu_15667_-	Success	1.33852	1	0.101805	0.441932
ADAMTS5	Adamts5	chr16:clu_18607_-	Success	0.0991805	1	0.656047	0.947526	chr16:clu_18607_-	<=1 sample with coverage>0					chr16:clu_18607_-	<=1 sample with coverage>min_coverage					chr16:clu_18607_-	<=1 sample with coverage>min_coverage
ADAMTS6	Adamts6	chr13:clu_5870_+	<=1 sample with coverage>min_coverage					chr13:clu_5870_+	<=1 sample with coverage>min_coverage					chr13:clu_5870_+	<=1 sample with coverage>min_coverage					chr13:clu_5870_+	<=1 sample with coverage>min_coverage					chr5:clu_3208_-	Success	10.8242	1	3.27469e-06	0.000366339
ADAMTS7	Adamts7	chr9:clu_12813_+	Success	1.01558	1	0.154103	0.735773	chr9:clu_12811_+	<=1 sample with coverage>0					chr9:clu_12814_+	Success	0.948409	1	0.168435	0.616016	chr9:clu_12811_+	<=1 sample with coverage>0					chr15:clu_1604_-	Success	0.391096	1	0.376471	0.732299
ADAMTS9	Adamts9	chr6:clu_23619_-	Not enough valid samples					chr6:clu_23619_-	<=1 sample with coverage>0					chr6:clu_23619_-	Not enough valid samples					chr6:clu_23619_-	Not enough valid samples					chr3:clu_2129_-	Success	1.29096	1	0.10809	0.453191
ADAMTSL1																										chr9:clu_9209_+	Success	3.19603	1	0.0114632	0.151693
ADAMTSL2	Adamtsl2	chr2:clu_22097_+	<=1 sample with coverage>min_coverage					chr2:clu_22099_+	Success	0.162773	1	0.568293	0.907648	chr2:clu_22097_+	<=1 sample with coverage>0					chr2:clu_22098_+	Success	4.17086	2	0.015439	0.140159
ADAMTSL4	Adamtsl4	chr3:clu_3037_-	Success	2.39549	1	0.028609	0.569387	chr3:clu_3037_-	Success	0.546411	1	0.295847	0.745743	chr3:clu_3037_-	Success	1.06747	1	0.143976	0.584448	chr3:clu_3035_-	<2 introns used in >=min_samples_per_intron samples
ADAMTSL5	Adamtsl5	chr10:clu_26844_-	Success	0.987765	1	0.159862	0.740473	chr10:clu_26844_-	Not enough valid samples					chr10:clu_26845_-	Success	0.873651	1	0.186216	0.636331	chr10:clu_26844_-	<=1 sample with coverage>min_coverage
ADAP2	Adap2	chr11:clu_27896_+	<=1 sample with coverage>min_coverage					chr11:clu_27896_+	Not enough valid samples					chr11:clu_27896_+	<=1 sample with coverage>min_coverage					chr11:clu_27897_+	Success	0.243717	2	0.783709	0.904791
ADAR	Adar	chr3:clu_14095_+	Success	2.27602	1	0.0328797	0.580027	chr3:clu_14097_+	Success	1.78281	1	0.0589879	0.368588							chr3:clu_14097_+	Success	2.4883	1	0.0256925	0.180604	chr1:clu_15569_-	Success	4.74498	6	0.14784	0.51424
ADARB1	Adarb1	chr10:clu_26783_-	Success	2.03771	1	0.0435114	0.605261	chr10:clu_26782_-	Not enough valid samples					chr10:clu_26786_-	Success	1.85359	1	0.0541786	0.457097	chr10:clu_26782_-	<=1 sample with coverage>min_coverage					chr21:clu_5187_+	Success	2.8616	2	0.0571775	0.341443
ADAT1	Adat1	chr8:clu_6585_-	<=1 sample with coverage>min_coverage					chr8:clu_6585_-	Not enough valid samples					chr8:clu_6585_-	<=1 sample with coverage>min_coverage					chr8:clu_6585_-	Not enough valid samples					chr16:clu_13425_-	Success	0.872673	3	0.6269	0.867084
ADAT2																										chr6:clu_18058_-	Success	0.575927	1	0.283161	0.656514
ADCK1	Adck1	chr12:clu_7989_+	Success	3.21951	2	0.0399745	0.603123	chr12:clu_7989_+	Not enough valid samples					chr12:clu_7990_+	Success	4.02288	3	0.0450754	0.439793	chr12:clu_7989_+	Success	5.07271	2	0.00626539	0.0892407
ADCK2	Adck2							chr6:clu_17635_+	Success	0.204087	1	0.522897	0.89381	chr6:clu_17635_+	Success	1.64196	1	0.0699619	0.485199	chr6:clu_17635_+	Success	0.333746	1	0.413927	0.671684	chr7:clu_22276_+	Success	0.349962	2	0.704715	0.899439
ADCK5	Adck5	chr15:clu_21642_+	Success	4.43858	2	0.0118127	0.501476	chr15:clu_21640_+	<2 introns used in >=min_samples_per_intron samples					chr15:clu_21641_+	Success	2.15703	1	0.0377988	0.428144	chr15:clu_21641_+	Success	2.86168	1	0.0167407	0.145541	chr8:clu_11965_+	Success	2.21253	1	0.0354147	0.270958
ADCY3	Adcy3	chr12:clu_7568_+	Success	0.111127	1	0.637328	0.942773	chr12:clu_7567_+	<=1 sample with coverage>min_coverage					chr12:clu_7568_+	Success	0.0706526	1	0.706987	0.925023	chr12:clu_7567_+	<=1 sample with coverage>min_coverage					chr2:clu_6406_-	Success	1.60275	2	0.201341	0.577261
ADCY4	Adcy4	chr14:clu_11897_-	Success	1.74858	2	0.174021	0.755663	chr14:clu_11900_-	Success	4.38358	2	0.0124806	0.198617	chr14:clu_11897_-	Success	1.28055	2	0.277885	0.720023	chr14:clu_11897_-	Success	7.10229	2	0.000823221	0.0279099	chr14:clu_8876_-	Success	4.00389	3	0.0458512	0.305149
ADCY6																										chr12:clu_13668_-	Success	0.434821	4	0.928875	0.983028
ADCY9	Adcy9	chr16:clu_18230_-	Not enough valid samples					chr16:clu_18230_-	<=1 sample with coverage>min_coverage					chr16:clu_18230_-	<=1 sample with coverage>min_coverage					chr16:clu_18230_-	<=1 sample with coverage>min_coverage
ADD1	Add1	chr5:clu_16715_+	Success	1.2757	3	0.466073	0.899482	chr5:clu_16715_+	Success	5.76262	3	0.00919978	0.182204	chr5:clu_16717_+	Success	2.76564	3	0.13678	0.572888	chr5:clu_16716_+	Success	7.45457	3	0.00189596	0.044756	chr4:clu_21467_+	Success	9.51297	2	7.38876e-05	0.00496573
ADD3	Add3	chr19:clu_19664_+	Success	2.5038	2	0.0817736	0.665019	chr19:clu_19663_+	Success	3.88268	8	0.456719	0.866386	chr19:clu_19663_+	Success	5.59887	8	0.190745	0.643081	chr19:clu_19663_+	Success	6.16093	7	0.0904591	0.325365	chr10:clu_16257_+	Success	7.47063	3	0.00186755	0.052368
ADGRA2	Adgra2	chr8:clu_15758_+	Success	1.74658	1	0.061623	0.658157	chr8:clu_15760_+	Success	0.394387	1	0.374471	0.81521	chr8:clu_15763_+	Success	1.43653	1	0.0900733	0.510738	chr8:clu_15759_+	Success	2.72195	1	0.0196367	0.159549	chr8:clu_11739_+	Success	4.78159	2	0.00838264	0.129388
ADGRA3	Adgra3	chr5:clu_4127_-	Success	2.97723	1	0.0146801	0.522989	chr5:clu_4127_-	Success	0.211763	1	0.515183	0.892001	chr5:clu_4127_-	Success	1.42567	1	0.0912982	0.51282	chr5:clu_4126_-	<2 introns used in >=min_samples_per_intron samples					chr4:clu_19787_-	Success	0.582554	1	0.280409	0.654053
ADGRE5	Adgre5	chr8:clu_6322_-	Success	0.460837	1	0.337036	0.846714	chr8:clu_6321_-	Success	1.35378	1	0.0998738	0.459941	chr8:clu_6320_-	Success	5.76809	7	0.116881	0.547246	chr8:clu_6321_-	Success	0.648934	1	0.254603	0.537144	chr19:clu_14278_+	Success	1.4474	2	0.235182	0.611103
ADGRF5	Adgrf5	chr17:clu_25041_+	Success	0.107519	1	0.642847	0.944641	chr17:clu_25044_+	Success	6.65523	1	0.000263929	0.0319862	chr17:clu_25040_+	Success	2.60035	1	0.0225777	0.382703	chr17:clu_25042_+	Success	3.21561	2	0.0401307	0.222379	chr6:clu_17827_-	Success	4.69751	3	0.0244748	0.225817
ADGRG1	Adgrg1	chr8:clu_16184_+	Success	1.9	4	0.433748	0.889132	chr8:clu_16183_+	Success	2.71069	1	0.0198915	0.234574	chr8:clu_16181_+	Success	0.52738	1	0.304414	0.737956	chr8:clu_16181_+	Success	2.46046	1	0.0265333	0.183719	chr16:clu_2911_+	Success	3.38712	6	0.34223	0.705312
ADGRG2	Adgrg2	chrX:clu_10627_+	Success	2.70222	2	0.0670562	0.658157	chrX:clu_10627_+	<=1 sample with coverage>0					chrX:clu_10629_+	Success	1.56648	2	0.208779	0.659657	chrX:clu_10627_+	<=1 sample with coverage>0
ADGRG3	Adgrg3	chr8:clu_16188_+	Success	2.65198	1	0.0212771	0.533418	chr8:clu_16186_+	Not enough valid samples					chr8:clu_16186_+	Success	1.35605	2	0.257675	0.705118	chr8:clu_16188_+	Success	0.716605	1	0.231241	0.512767
ADGRG6	Adgrg6	chr10:clu_26539_-	Success	0.870151	2	0.418888	0.885529	chr10:clu_26538_-	Not enough valid samples					chr10:clu_26540_-	Success	0.955973	1	0.166747	0.614732	chr10:clu_26538_-	Success	4.24747	2	0.0143004	0.134516	chr6:clu_12872_+	Success	6.13448	3	0.00651639	0.110941
ADGRL1-AS1																										chr19:clu_14277_+	Success	1.69338	2	0.183897	0.560238
ADGRL2	Adgrl2	chr3:clu_3352_-	Success	4.14189	3	0.0404968	0.603123	chr3:clu_3349_-	Success	5.74766	5	0.042397	0.31739	chr3:clu_3351_-	Success	1.32732	1	0.103248	0.528409	chr3:clu_3352_-	Success	4.27798	3	0.035816	0.211201	chr1:clu_7550_+	Success	0.557934	1	0.29081	0.662733
ADGRL3	Adgrl3	chr5:clu_16881_+	Success	7.03532	2	0.000880241	0.259444	chr5:clu_16879_+	Not enough valid samples					chr5:clu_16883_+	Success	2.31897	2	0.0983753	0.522071	chr5:clu_16879_+	Not enough valid samples
ADGRL4	Adgrl4	chr3:clu_14448_+	Success	1.74945	4	0.478045	0.903374	chr3:clu_14450_+	Success	1.00365	1	0.156543	0.560171	chr3:clu_14447_+	Success	2.80164	4	0.230799	0.679919	chr3:clu_14447_+	Success	3.96391	1	0.00486804	0.0761012	chr1:clu_15248_-	Success	0.822928	1	0.199524	0.575305
ADH1B	Adh1	chr3:clu_14386_+	<=1 sample with coverage>min_coverage					chr3:clu_14386_+	Success	1.36408	1	0.0985923	0.458613	chr3:clu_14386_+	<=1 sample with coverage>min_coverage					chr3:clu_14386_+	Success	2.36461	1	0.0296544	0.193053
ADH5	Adh5	chr3:clu_14387_+	Success	0.380955	1	0.382731	0.870266	chr3:clu_14387_+	Success	1.57968	1	0.0754929	0.408331	chr3:clu_14387_+	Success	0.267078	1	0.464865	0.832929	chr3:clu_14387_+	<2 introns used in >=min_samples_per_intron samples
ADHFE1	Adhfe1	chr1:clu_9369_+	Success	0.949004	2	0.387126	0.873302	chr1:clu_9369_+	<=1 sample with coverage>0					chr1:clu_9369_+	<=1 sample with coverage>min_coverage					chr1:clu_9369_+	<=1 sample with coverage>min_coverage
ADIPOR1	Adipor1	chr1:clu_9928_+	Success	0.750585	1	0.220491	0.787427	chr1:clu_9927_+	Success	3.00243	1	0.0142665	0.208506	chr1:clu_9928_+	Success	0.646949	1	0.255331	0.702667	chr1:clu_9927_+	Success	0.689515	1	0.240266	0.522416	chr1:clu_15749_-	Success	5.83364	1	0.000636089	0.0252196
ADIPOR2	Adipor2	chr6:clu_23734_-	Success	3.04597	3	0.107222	0.700111	chr6:clu_23734_-	Success	0.454649	2	0.634671	0.924028	chr6:clu_23733_-	Success	3.46095	2	0.0313998	0.408553	chr6:clu_23734_-	Success	3.36471	1	0.00948349	0.109656	chr12:clu_5746_+	Success	0.788294	1	0.209253	0.585485
ADIRF																										chr10:clu_16137_+	Success	6.53518	2	0.00145147	0.0441341
ADISSP	1700037H04Rik	chr2:clu_9004_-	Success	3.30105	5	0.251953	0.807588	chr2:clu_9003_-	<2 introns used in >=min_samples_per_intron samples					chr2:clu_9003_-	Success	1.10283	1	0.137505	0.573759	chr2:clu_9004_-	Success	2.02636	2	0.131815	0.390774
ADK	Adk	chr14:clu_24029_+	Success	0.923129	1	0.174219	0.75569	chr14:clu_24028_+	Success	2.55592	2	0.0776207	0.413072	chr14:clu_24027_+	Success	2.69455	2	0.0675729	0.480414	chr14:clu_24028_+	Success	4.47707	2	0.0113667	0.120134	chr10:clu_16109_+	Success	2.44173	4	0.299466	0.669699
ADM	Adm	chr7:clu_30134_+	Success	1.19031	2	0.304128	0.83343	chr7:clu_30134_+	Success	0.216012	2	0.805726	0.974903	chr7:clu_30134_+	Success	0.474778	2	0.622023	0.896537	chr7:clu_30134_+	Success	0.344296	2	0.708719	0.860543	chr11:clu_20804_+	Success	1.0585	1	0.145672	0.510728
ADNP																										chr20:clu_11424_-	Success	2.10979	4	0.377103	0.732713
ADNP-AS1																										chr20:clu_3809_+	Not enough valid samples
ADNP2	Adnp2	chr18:clu_15565_-	Success	1.06503	1	0.144435	0.728848	chr18:clu_15565_-	Success	0.132814	1	0.60628	0.917179	chr18:clu_15564_-	Success	7.29749	2	0.000677237	0.107317	chr18:clu_15564_-	Success	23.2305	2	8.14966e-11	9.59156e-08
ADORA2B																										chr17:clu_18611_+	Success	0.246068	5	0.992408	1
ADPGK	Adpgk	chr9:clu_12589_+	Success	5.93468	2	0.00264607	0.363582	chr9:clu_12588_+	Success	0.356336	1	0.398558	0.83356	chr9:clu_12588_+	Success	2.5437	4	0.278446	0.720189	chr9:clu_12589_+	Success	0.208873	1	0.518064	0.743695	chr15:clu_1550_-	Success	5.29807	3	0.0141227	0.169688
ADPRH																										chr3:clu_10238_+	Success	1.65921	3	0.345088	0.707857
ADPRM	Adprm	chr11:clu_825_-	Success	2.77122	4	0.236025	0.796853	chr11:clu_824_-	Success	2.35515	1	0.0299823	0.272125	chr11:clu_823_-	Success	2.14824	1	0.0381913	0.428144	chr11:clu_824_-	Success	3.14401	1	0.0121557	0.123407	chr17:clu_18606_+	Success	1.45205	1	0.088355	0.413588
ADPRS																										chr1:clu_7340_+	Success	0.592677	2	0.552845	0.835935
ADRM1	Adrm1	chr2:clu_23201_+	Success	2.66198	3	0.149556	0.732392	chr2:clu_23201_+	Success	2.04392	2	0.12952	0.509636	chr2:clu_23200_+	Success	0.263327	1	0.468017	0.833924	chr2:clu_23201_+	Success	0.465855	1	0.334419	0.611703	chr20:clu_3837_+	Success	4.20863	1	0.00371676	0.0812219
ADSL	Adsl	chr15:clu_21730_+	Success	2.04082	3	0.252783	0.808849	chr15:clu_21729_+	Success	0.413625	1	0.363069	0.805421	chr15:clu_21729_+	Success	0.708434	2	0.492415	0.845775	chr15:clu_21728_+	Success	2.86863	2	0.0567765	0.259791
ADSS1	Adssl1	chr12:clu_8108_+	Success	0.612313	1	0.268455	0.811591	chr12:clu_8108_+	Success	0.00217069	1	0.947466	1	chr12:clu_8108_+	Success	1.48661	1	0.0846533	0.50419	chr12:clu_8108_+	<=1 sample with coverage>min_coverage
ADSS2	Adss	chr1:clu_20533_-	Success	1.84431	1	0.054785	0.633643	chr1:clu_20532_-	Success	2.63184	2	0.0719458	0.400957	chr1:clu_20532_-	Success	3.62988	2	0.0265194	0.392536	chr1:clu_20533_-	Success	1.94182	1	0.0487586	0.243535	chr1:clu_15862_-	Success	0.74492	1	0.222241	0.598857
ADTRP	Adtrp	chr13:clu_13302_-	Success	0.105468	2	0.899904	0.997641	chr13:clu_13302_-	<2 introns used in >=min_samples_per_intron samples					chr13:clu_13302_-	Not enough valid samples					chr13:clu_13302_-	<2 introns used in >=min_samples_per_intron samples					chr6:clu_17614_-	Success	1.50199	1	0.0830607	0.402051
AEBP1	Aebp1	chr11:clu_27247_+	Success	1.31236	1	0.105211	0.699112	chr11:clu_27246_+	<=1 sample with coverage>min_coverage					chr11:clu_27246_+	Success	1.48929	1	0.0843731	0.504157	chr11:clu_27246_+	<2 introns used in >=min_samples_per_intron samples
AEBP2	Aebp2	chr6:clu_18162_+	Success	2.45536	5	0.426872	0.888521	chr6:clu_18162_+	Success	2.28749	4	0.33375	0.781202	chr6:clu_18162_+	Success	0.774266	5	0.907402	0.982759	chr6:clu_18162_+	Success	2.03984	4	0.39533	0.658461	chr12:clu_5825_+	Success	0.0621125	1	0.724497	0.906306
AEN	Aen	chr7:clu_29890_+	Success	1.85652	1	0.053989	0.632796	chr7:clu_29888_+	Not enough valid samples					chr7:clu_29890_+	Success	0.201638	1	0.525402	0.862843	chr7:clu_29888_+	Success	6.46618	4	0.0116111	0.121857	chr15:clu_16681_+	Success	0.108971	1	0.640613	0.872863
AFAP1																										chr4:clu_19759_-	Success	0.988788	3	0.577074	0.84643
AFAP1L1	Afap1l1	chr18:clu_15497_-	Success	1.19706	1	0.121792	0.713586	chr18:clu_15494_-	Success	0.756135	1	0.218793	0.65349	chr18:clu_15497_-	Success	3.46558	1	0.00847071	0.290532	chr18:clu_15497_-	Success	2.63109	1	0.0217937	0.167156	chr5:clu_12345_+	Success	1.51594	1	0.081643	0.399661
AFAP1L2	Afap1l2	chr19:clu_5395_-	<2 introns used in >=min_samples_per_intron samples					chr19:clu_5400_-	Success	7.85068	4	0.00344721	0.119892	chr19:clu_5395_-	<=1 sample with coverage>min_coverage					chr19:clu_5401_-	Success	3.35922	2	0.0347623	0.20781
AFDN																										chr6:clu_12975_+	Success	0.942427	1	0.169784	0.542088
AFF1	Aff1	chr5:clu_16934_+	Success	1.70454	4	0.491837	0.906561	chr5:clu_16935_+	Success	0.306664	1	0.433537	0.853478	chr5:clu_16936_+	Success	2.05161	2	0.128527	0.561545	chr5:clu_16934_+	Success	1.58024	2	0.205926	0.484145	chr4:clu_21639_+	Success	2.77655	2	0.062253	0.353284
AFF2	Aff2	chrX:clu_10378_+	Success	1.87599	1	0.052745	0.629148	chrX:clu_10378_+	<=1 sample with coverage>0					chrX:clu_10378_+	Not enough valid samples					chrX:clu_10378_+	<=1 sample with coverage>min_coverage
AFF3	Aff3	chr1:clu_19846_-	Success	4.55945	2	0.0104678	0.490454	chr1:clu_19844_-	<=1 sample with coverage>0					chr1:clu_19846_-	Success	2.37096	2	0.0933914	0.515661	chr1:clu_19844_-	<=1 sample with coverage>0					chr2:clu_6718_-	Success	2.62266	1	0.0220059	0.213436
AFF4	Aff4	chr11:clu_27473_+	Success	3.25252	1	0.0107569	0.49209	chr11:clu_27469_+	Success	4.05888	2	0.0172684	0.224867	chr11:clu_27470_+	Success	1.66546	1	0.067989	0.480414	chr11:clu_27471_+	Success	4.99854	1	0.00156788	0.0392614	chr5:clu_3367_-	Success	0.748129	2	0.473251	0.793319
AFG3L1P																										chr16:clu_3094_+	Success	0.297538	1	0.440463	0.775436
AFG3L2	Afg3l2	chr18:clu_15531_-	Success	2.17618	1	0.0369578	0.596653	chr18:clu_15528_-	<2 introns used in >=min_samples_per_intron samples					chr18:clu_15530_-	Success	0.252946	1	0.476922	0.838292	chr18:clu_15531_-	Success	1.63653e-05	1	0.995435	1	chr18:clu_11503_-	Success	1.00453	2	0.366218	0.724449
AFMID																										chr17:clu_19066_+	Success	10.1312	12	0.0622829	0.353356
AFTPH	Aftph	chr11:clu_516_-	Success	3.05823	3	0.106079	0.700111	chr11:clu_517_-	Success	3.72278	1	0.00635932	0.159033	chr11:clu_515_-	Success	5.93207	7	0.105116	0.533095	chr11:clu_516_-	Success	0.525663	1	0.305202	0.586412	chr2:clu_16942_+	Success	0.979094	1	0.161707	0.532906
AGA	Aga
AGAP1	Agap1	chr1:clu_9779_+	Success	3.39046	2	0.0336931	0.583237	chr1:clu_9779_+	Not enough valid samples					chr1:clu_9779_+	Success	5.08018	2	0.00621878	0.26154	chr1:clu_9780_+	Success	0.554879	3	0.774719	0.900283	chr2:clu_17515_+	Not enough valid samples
AGAP3	Agap3	chr5:clu_16576_+	Success	1.99492	1	0.0457751	0.611041	chr5:clu_16577_+	Success	1.51173	1	0.0820681	0.422064	chr5:clu_16580_+	Success	5.50418	6	0.0881187	0.507283	chr5:clu_16578_+	Success	4.03685	3	0.0445128	0.233631	chr7:clu_22317_+	Success	0.684699	1	0.241915	0.618061
AGAP4																										chr10:clu_20420_-	Success	0.135972	2	0.872867	0.962869
AGBL3	Agbl3	chr6:clu_17610_+	<=1 sample with coverage>min_coverage					chr6:clu_17610_+	<2 introns used in >=min_samples_per_intron samples					chr6:clu_17610_+	<=1 sample with coverage>min_coverage					chr6:clu_17611_+	Success	0.0707046	1	0.706884	0.859748	chr7:clu_22266_+	Success	1.48451	3	0.396426	0.747144
AGBL5	Agbl5	chr5:clu_16633_+	<=1 sample with coverage>min_coverage					chr5:clu_16633_+	Not enough valid samples					chr5:clu_16633_+	<=1 sample with coverage>min_coverage					chr5:clu_16635_+	Success	1.97834	2	0.138299	0.39873	chr2:clu_16799_+	Success	0.233617	2	0.791665	0.930265
AGER	Ager	chr17:clu_24921_+	<=1 sample with coverage>min_coverage					chr17:clu_24921_+	<=1 sample with coverage>min_coverage					chr17:clu_24921_+	<=1 sample with coverage>min_coverage					chr17:clu_24921_+	<=1 sample with coverage>min_coverage
AGFG1	Agfg1	chr1:clu_9697_+	Success	0.933703	1	0.171772	0.753185	chr1:clu_9693_+	Success	2.18461	1	0.036594	0.298973	chr1:clu_9695_+	Success	4.39828	2	0.0122984	0.323835	chr1:clu_9695_+	Success	5.63041	2	0.0035871	0.0640977	chr2:clu_17461_+	Success	10.1362	2	3.96186e-05	0.00307615
AGFG2	Agfg2	chr5:clu_4741_-	Success	0.647408	5	0.935464	1	chr5:clu_4741_-	Success	0.539272	4	0.897661	0.998482	chr5:clu_4741_-	Success	3.16427	5	0.27555	0.71891	chr5:clu_4741_-	Success	0.178288	2	0.836701	0.931068	chr7:clu_22148_+	Success	2.88376	1	0.016325	0.183071
AGGF1	Aggf1	chr13:clu_13589_-	Success	1.75806	2	0.172379	0.753422	chr13:clu_13588_-	<2 introns used in >=min_samples_per_intron samples					chr13:clu_13588_-	Success	1.81695	1	0.0566138	0.46124	chr13:clu_13588_-	<2 introns used in >=min_samples_per_intron samples
AGK	Agk	chr6:clu_17640_+	Success	1.65193	3	0.347107	0.84908	chr6:clu_17642_+	Success	1.22204	1	0.11797	0.489388	chr6:clu_17640_+	Success	4.46338	3	0.0302808	0.404959	chr6:clu_17641_+	Success	3.40331	1	0.00908207	0.1074	chr7:clu_22279_+	Success	0.0549563	1	0.740244	0.911823
AGL	Agl	chr3:clu_3226_-	Success	0.0341936	1	0.7937	0.979629	chr3:clu_3226_-	Success	0.676154	1	0.244875	0.692565	chr3:clu_3226_-	Success	0.194764	1	0.532548	0.866546	chr3:clu_3226_-	Not enough valid samples
AGMO	Agmo	chr12:clu_7709_+	Success	1.52286	1	0.0809501	0.663873	chr12:clu_7709_+	<2 introns used in >=min_samples_per_intron samples					chr12:clu_7709_+	<=1 sample with coverage>min_coverage					chr12:clu_7709_+	Not enough valid samples
AGO2																										chr8:clu_4952_-	Success	1.30951	1	0.10559	0.448728
AGO3	Ago3	chr4:clu_11238_-	Success	2.0746	3	0.245797	0.803053	chr4:clu_11238_-	Not enough valid samples					chr4:clu_11239_-	Success	1.71271	3	0.330564	0.757816	chr4:clu_11238_-	Success	2.17288	2	0.11385	0.366315	chr1:clu_7339_+	Success	0.00105553	1	0.963353	0.993947
AGO4																										chr1:clu_7338_+	Success	0.839874	2	0.431765	0.769863
AGPAT1	Agpat1	chr17:clu_24922_+	Success	3.86297	2	0.0210055	0.533418	chr17:clu_24922_+	Success	3.47549	2	0.0309467	0.276729	chr17:clu_24923_+	Success	0.236543	1	0.491571	0.845488	chr17:clu_24923_+	Success	7.38719	1	0.000121171	0.00781625
AGPAT2	Agpat2	chr2:clu_8325_-	Success	1.80832	1	0.0572044	0.643706	chr2:clu_8324_-	<2 introns used in >=min_samples_per_intron samples					chr2:clu_8325_-	Success	5.46769	1	0.000943452	0.126794	chr2:clu_8324_-	<2 introns used in >=min_samples_per_intron samples					chr9:clu_5704_-	Success	2.36932	2	0.0935439	0.424875
AGPAT3	Agpat3	chr10:clu_26791_-	Success	4.81123	4	0.0472907	0.61643	chr10:clu_26793_-	Success	4.45842	3	0.0304171	0.273372	chr10:clu_26793_-	Success	6.88218	5	0.0171776	0.349719	chr10:clu_26794_-	Success	6.70928	3	0.00381359	0.0664937	chr21:clu_5170_+	Success	1.55556	3	0.374807	0.731089
AGPAT4	Agpat4	chr17:clu_24551_+	Success	2.82271	2	0.0594445	0.651081	chr17:clu_24551_+	Success	1.9971	3	0.262092	0.713029	chr17:clu_24553_+	Success	1.32743	1	0.103234	0.528409	chr17:clu_24551_+	Success	7.9804	3	0.00115516	0.0344188	chr6:clu_18112_-	Success	32.382	3	5.63419e-14	3.49969e-11
AGPAT5	Agpat5	chr8:clu_15705_+	Success	0.225727	1	0.501645	0.908382	chr8:clu_15704_+	Success	0.127176	1	0.614028	0.917549	chr8:clu_15705_+	Success	0.755811	1	0.218892	0.669277	chr8:clu_15704_+	Success	1.1176	1	0.1349	0.393475	chr8:clu_11629_+	Success	1.17071	2	0.310148	0.678486
AGPS	Agps	chr2:clu_22442_+	Success	0.799075	1	0.206165	0.779758	chr2:clu_22442_+	Success	0.406923	1	0.366986	0.808502	chr2:clu_22442_+	Success	1.93726	1	0.0490244	0.449334	chr2:clu_22443_+	Success	5.31687	2	0.00490811	0.0766549	chr2:clu_17273_+	Success	1.91138	1	0.0505609	0.320965
AGRN	Agrn	chr4:clu_11613_-	Success	0.974025	1	0.162797	0.743584	chr4:clu_11607_-	Success	2.63916	1	0.0215926	0.241271	chr4:clu_11602_-	Success	1.6138	1	0.0724072	0.487087	chr4:clu_11610_-	Success	1.77001	1	0.0599048	0.266829	chr1:clu_7101_+	Success	0.568167	3	0.768311	0.922844
AGTPBP1	Agtpbp1	chr13:clu_13415_-	Success	5.57139	4	0.0250054	0.549	chr13:clu_13417_-	Success	1.44925	1	0.0886617	0.434599	chr13:clu_13420_-	Success	4.16519	4	0.0801988	0.497483	chr13:clu_13419_-	Success	5.95653	2	0.00258888	0.0539278	chr9:clu_5426_-	Success	0.155386	1	0.577207	0.846509
AGTRAP	Agtrap	chr4:clu_11503_-	Success	0.000290072	1	0.980784	1	chr4:clu_11503_-	Success	0.408531	1	0.366041	0.808313	chr4:clu_11503_-	Success	0.00851583	1	0.896167	0.979866	chr4:clu_11503_-	Success	1.17976	1	0.12452	0.37998	chr1:clu_7176_+	Success	0.696248	3	0.707295	0.89989
AHCTF1	Ahctf1	chr1:clu_20548_-	Success	2.31777	2	0.0984925	0.688578	chr1:clu_20548_-	Success	5.06352	2	0.00632328	0.158384	chr1:clu_20551_-	Success	2.64757	2	0.0708229	0.485531	chr1:clu_20548_-	Success	1.17017	1	0.126062	0.382598	chr1:clu_15869_-	Success	1.36565	1	0.0983997	0.436202
AHCY																										chr20:clu_11322_-	Success	0.715939	1	0.231458	0.608304
AHCYL1	Ahcyl1	chr3:clu_3159_-	Success	2.86479	4	0.220275	0.787427	chr3:clu_3159_-	Success	3.21833	3	0.0921939	0.444194	chr3:clu_3161_-	Success	3.41625	2	0.0328353	0.412266	chr3:clu_3159_-	Success	3.36287	3	0.0811725	0.309456	chr1:clu_7641_+	Success	3.09799	1	0.0128041	0.160636
AHCYL2	Ahcyl2	chr6:clu_17570_+	Success	6.29918	2	0.0018378	0.331252	chr6:clu_17571_+	Success	0.217746	1	0.509306	0.889768	chr6:clu_17570_+	Success	0.828013	2	0.436917	0.820558	chr6:clu_17571_+	Success	0.766836	1	0.215562	0.495856	chr7:clu_22246_+	Success	0.55795	1	0.290803	0.662733
AHDC1	Ahdc1	chr4:clu_29125_+	<=1 sample with coverage>min_coverage					chr4:clu_29125_+	<=1 sample with coverage>min_coverage					chr4:clu_29125_+	<=1 sample with coverage>min_coverage					chr4:clu_29125_+	<=1 sample with coverage>0
AHI1	Ahi1	chr10:clu_20718_+	Success	0.334848	1	0.413158	0.883798	chr10:clu_20716_+	Not enough valid samples					chr10:clu_20716_+	Success	1.00174	2	0.367241	0.784728	chr10:clu_20718_+	Success	0.0834544	1	0.682874	0.844913	chr6:clu_18038_-	Success	6.35303	4	0.0128051	0.160636
AHNAK	Ahnak	chr19:clu_19350_+	Success	4.04625	1	0.00444488	0.418849	chr19:clu_19361_+	Success	6.58951	4	0.0104334	0.19002							chr19:clu_19350_+	Success	3.32283	1	0.00993974	0.111987	chr11:clu_850_-	Success	2.23861	1	0.0343497	0.266768
AHNAK2	Ahnak2	chr12:clu_19140_-	Success	1.92654	2	0.145651	0.729632	chr12:clu_19140_-	<=1 sample with coverage>0					chr12:clu_19141_-	Success	2.65379	4	0.257169	0.704504	chr12:clu_19140_-	<2 introns used in >=min_samples_per_intron samples
AHSA1	Ahsa1	chr12:clu_7985_+	Success	0.888232	2	0.411382	0.883137	chr12:clu_7985_+	Success	0.291261	2	0.747321	0.957862	chr12:clu_7985_+	Success	3.13164	2	0.0436463	0.438909	chr12:clu_7985_+	Success	1.32027	1	0.104168	0.350496	chr14:clu_18385_+	Success	1.29367	1	0.10772	0.453027
AHSA2P																										chr2:clu_16929_+	Success	7.28434	2	0.000686198	0.0265323
AIDA	Aida	chr1:clu_10160_+	Success	0.275204	1	0.458151	0.896649	chr1:clu_10160_+	Success	1.2302	1	0.11675	0.487127	chr1:clu_10161_+	Success	7.1034	2	0.000822304	0.116691	chr1:clu_10161_+	Success	3.90145	2	0.0202126	0.160882	chr1:clu_15793_-	Success	2.86139	1	0.0167462	0.186013
AIF1L	Aif1l	chr2:clu_22216_+	Success	1.1084	4	0.695957	0.95825	chr2:clu_22216_+	Success	0.440683	2	0.643597	0.926608	chr2:clu_22216_+	Success	2.04658	3	0.251578	0.699246	chr2:clu_22216_+	Success	0.0614761	1	0.725854	0.871078
AIFM1	Aifm1	chrX:clu_108_-	Success	6.543	1	0.000297511	0.150111	chrX:clu_108_-	Success	0.0792807	1	0.690484	0.942135	chrX:clu_106_-	Success	0.699158	1	0.237006	0.685982	chrX:clu_106_-	<2 introns used in >=min_samples_per_intron samples
AIFM2	Aifm2	chr10:clu_20894_+	Success	0.12557	1	0.616274	0.938582	chr10:clu_20896_+	Success	1.53029	1	0.0802132	0.418249	chr10:clu_20896_+	Success	1.58378	4	0.530187	0.86561	chr10:clu_20896_+	Success	2.67918	1	0.0206232	0.162822	chr10:clu_20466_-	Success	0.317906	2	0.727671	0.907398
AIG1	Aig1	chr10:clu_26536_-	Success	4.63922	4	0.0545046	0.633643	chr10:clu_26536_-	Success	2.83674	2	0.0586166	0.367614	chr10:clu_26536_-	Success	5.04408	4	0.0389686	0.429646	chr10:clu_26536_-	Success	2.50082	2	0.0820177	0.311025	chr6:clu_12875_+	Success	4.80406	2	0.00819639	0.127862
AIM2	Aim2	chr1:clu_10117_+	Success	0.703726	1	0.23548	0.796853	chr1:clu_10114_+	Not enough valid samples					chr1:clu_10117_+	Success	1.63908	1	0.0702072	0.485199	chr1:clu_10115_+	Success	6.07309	2	0.00230404	0.0508896
AIMP1	Aimp1	chr3:clu_3290_-	Success	0.744509	1	0.222369	0.788777	chr3:clu_3289_-	<2 introns used in >=min_samples_per_intron samples					chr3:clu_3290_-	Success	0.226282	1	0.50112	0.850664	chr3:clu_3289_-	<2 introns used in >=min_samples_per_intron samples					chr4:clu_21673_+	Success	0.056108	2	0.945437	0.989097
AIMP2	Aimp2	chr5:clu_4820_-	Success	0.906408	1	0.178171	0.757291	chr5:clu_4820_-	Success	0.992197	1	0.158928	0.563129	chr5:clu_4819_-	Success	3.30887	2	0.0365574	0.423973	chr5:clu_4820_-	Success	0.76618	1	0.215759	0.495962	chr7:clu_21856_+	Success	3.34193	5	0.245233	0.621436
AIP	Aip	chr19:clu_4919_-	Success	4.18729	1	0.00380505	0.396689	chr19:clu_4919_-	Success	0.576393	1	0.282967	0.732871	chr19:clu_4919_-	Success	1.05979	1	0.145427	0.586924	chr19:clu_4920_-	Success	5.33616	1	0.0010875	0.0330605	chr11:clu_21141_+	Success	0.0437518	1	0.767375	0.922529
AK1	Ak1	chr2:clu_22259_+	Success	0.0687718	1	0.710735	0.962238	chr2:clu_22259_+	<=1 sample with coverage>min_coverage					chr2:clu_22259_+	Success	0.019839	1	0.842112	0.965461	chr2:clu_22259_+	<=1 sample with coverage>min_coverage
AK2	Ak2	chr4:clu_29067_+	Success	1.15086	1	0.12923	0.720284	chr4:clu_29066_+	Success	0.0847785	1	0.680506	0.938469	chr4:clu_29066_+	Success	0.462338	2	0.62981	0.898823	chr4:clu_29066_+	Success	5.39473	2	0.00454045	0.0732573	chr1:clu_15034_-	Success	9.48977	2	7.56216e-05	0.00503277
AK3	Ak3	chr19:clu_5208_-	Success	0.179917	3	0.948409	1	chr19:clu_5208_-	Success	0.215788	2	0.805906	0.974985	chr19:clu_5208_-	Success	0.470694	1	0.331921	0.759016	chr19:clu_5208_-	Success	0.109256	1	0.640176	0.820471	chr9:clu_5227_-	Success	0.218558	4	0.979327	0.999116
AK4P3	Ak4	chr4:clu_28801_+	<=1 sample with coverage>min_coverage					chr4:clu_28802_+	Success	0.862012	1	0.189176	0.610501	chr4:clu_28802_+	Success	0.0428804	2	0.958026	0.996321	chr4:clu_28802_+	Success	0.461429	1	0.336725	0.613655
AK5																										chr1:clu_7533_+	Success	0.350058	1	0.402744	0.751247
AK9																										chr6:clu_17973_-	<=1 sample with coverage>min_coverage
AKAP10	Akap10	chr11:clu_790_-	Success	2.00824	4	0.403781	0.880519	chr11:clu_790_-	Success	4.1049	3	0.041869	0.315923	chr11:clu_791_-	Success	4.92167	1	0.00170449	0.166059	chr11:clu_790_-	Success	9.30333	4	0.000938838	0.0302134	chr17:clu_10688_-	Success	1.90131	1	0.0511726	0.322948
AKAP11	Akap11	chr14:clu_12084_-	Success	3.18439	3	0.094984	0.681645	chr14:clu_12084_-	Success	1.43675	3	0.411542	0.84173	chr14:clu_12086_-	Success	2.15123	1	0.0380574	0.428144	chr14:clu_12084_-	Success	3.36951	3	0.0806982	0.308507	chr13:clu_4519_+	Success	0.729493	2	0.482154	0.798688
AKAP12	Akap12	chr10:clu_20667_+	Success	0.266385	1	0.465444	0.898972	chr10:clu_20667_+	Success	2.61039	1	0.0223184	0.244449	chr10:clu_20667_+	Success	0.6419	1	0.257194	0.704504	chr10:clu_20667_+	Success	1.43049	1	0.0907524	0.325847	chr6:clu_12917_+	Success	6.30342	3	0.00556877	0.102221
AKAP13	Akap13	chr7:clu_29881_+	Success	6.08616	5	0.0325014	0.580027	chr7:clu_29879_+	Success	4.28197	1	0.00342886	0.119782	chr7:clu_29881_+	Success	5.16049	5	0.0666347	0.478292	chr7:clu_29880_+	Success	5.38049	2	0.00460557	0.0736042	chr15:clu_16674_+	Success	2.55595	1	0.0237624	0.222843
AKAP17A																										chrY:clu_5024_+	Success	0.0432939	2	0.95763	0.992095
AKAP7	Akap7	chr10:clu_26567_-	Success	1.72149	2	0.1788	0.757291	chr10:clu_26569_-	Success	4.96953	3	0.0190913	0.230044	chr10:clu_26569_-	Success	1.23602	2	0.290538	0.729605	chr10:clu_26567_-	Success	0.19576	1	0.531501	0.752722	chr6:clu_12851_+	Success	0.0361385	1	0.78805	0.928564
AKAP8	Akap8	chr17:clu_14792_-	Success	8.11284	4	0.00273082	0.365556	chr17:clu_14790_-	Success	7.80606	5	0.0080433	0.172609	chr17:clu_14793_-	Success	3.31336	2	0.0363936	0.422932							chr19:clu_4117_-	Success	3.3041	2	0.0367323	0.274999
AKAP8L	Akap8l	chr17:clu_14798_-	Success	6.44068	5	0.0245164	0.547536	chr17:clu_14799_-	Success	4.26255	3	0.0363188	0.298271	chr17:clu_14796_-	Success	1.44645	1	0.0889706	0.508825	chr17:clu_14800_-	Success	2.87778	3	0.124128	0.379701	chr19:clu_4119_-	Success	5.90253	2	0.00273252	0.0668466
AKAP9	Akap9	chr5:clu_16503_+	Success	3.09819	2	0.0451308	0.609851	chr5:clu_16501_+	Success	0.433985	3	0.83315	0.982383	chr5:clu_16502_+	Success	4.59914	2	0.0100605	0.306422	chr5:clu_16501_+	Success	3.65317	3	0.0627487	0.27322	chr7:clu_22092_+	Success	4.19303	4	0.0784175	0.394136
AKIP1	Akip1	chr7:clu_30118_+	Success	1.17849	2	0.307743	0.835057	chr7:clu_30117_+	Not enough valid samples					chr7:clu_30117_+	Success	4.76918	6	0.145487	0.586993	chr7:clu_30117_+	Success	0.434231	4	0.929041	0.977782	chr11:clu_20791_+	Success	2.0954	2	0.123021	0.479353
AKIRIN1																										chr1:clu_7359_+	Success	0.664998	2	0.514275	0.817369
AKIRIN2	Akirin2	chr4:clu_28537_+	Success	0.372323	1	0.388177	0.873985	chr4:clu_28535_+	<2 introns used in >=min_samples_per_intron samples					chr4:clu_28535_+	Success	2.06911	1	0.041925	0.43718	chr4:clu_28535_+	<2 introns used in >=min_samples_per_intron samples
AKNA	Akna	chr4:clu_10927_-	Success	0.270799	1	0.461771	0.897578	chr4:clu_10926_-	Success	3.22239	2	0.0398595	0.308897	chr4:clu_10926_-	Not enough valid samples					chr4:clu_10926_-	Success	3.38823	2	0.0337683	0.205735
AKR1A1	Akr1a1	chr4:clu_11093_-	Success	1.30068	1	0.106772	0.700111	chr4:clu_11093_-	Success	0.273784	1	0.459313	0.867156	chr4:clu_11093_-	Success	0.161036	1	0.570365	0.88128	chr4:clu_11093_-	Success	0.0303235	1	0.805476	0.916663	chr1:clu_7454_+	Success	3.01253	2	0.0491669	0.31623
AKR1B1																										chr7:clu_19630_-	Success	0.0777695	1	0.693297	0.895326
AKR1B10	Akr1b10
AKR1C3																										chr10:clu_15903_+	Success	0.443691	1	0.346188	0.709049
AKR1E2	Akr1e1	chr13:clu_13168_-	Success	0.368409	1	0.390682	0.875377	chr13:clu_13169_-	Success	0.712455	1	0.232597	0.673015	chr13:clu_13169_-	Success	1.35226	1	0.100064	0.525226	chr13:clu_13169_-	Success	1.91403	1	0.0504014	0.246868	chr10:clu_15899_+	Success	2.94482	1	0.0152302	0.178393
AKR7L	Akr7a5	chr4:clu_29241_+	Success	3.33821	6	0.35181	0.852051	chr4:clu_29241_+	Success	1.04014	4	0.720996	0.951046	chr4:clu_29241_+	Success	2.28121	6	0.601027	0.890406	chr4:clu_29241_+	Success	0.475853	3	0.812936	0.920917
AKT1	Akt1	chr12:clu_19136_-	Success	4.89101	3	0.0205129	0.533418							chr12:clu_19136_-	Success	2.50672	3	0.170816	0.618704	chr12:clu_19137_-	Success	2.00304	1	0.0453365	0.235844	chr14:clu_9158_-	Success	3.54191	3	0.0692737	0.373733
AKT1S1	Akt1s1	chr7:clu_29745_+	Success	6.62709	9	0.151438	0.733421	chr7:clu_29745_+	Success	3.15457	5	0.277289	0.729088	chr7:clu_29745_+	Success	2.67128	8	0.720413	0.929525	chr7:clu_29745_+	Success	4.15939	5	0.13952	0.400818	chr19:clu_4391_-	Success	0.004094	2	0.995914	1
AKT2	Akt2	chr7:clu_29631_+	Success	2.78921	1	0.0181831	0.531693	chr7:clu_29632_+	Success	1.96762	1	0.0472842	0.332091	chr7:clu_29631_+	Success	0.10506	1	0.646674	0.903649	chr7:clu_29631_+	Success	0.0941788	1	0.664287	0.833908	chr19:clu_4242_-	Success	0.233476	2	0.791776	0.930343
AKT3	Akt3	chr1:clu_20530_-	Success	1.73085	2	0.177134	0.756796	chr1:clu_20528_-	<2 introns used in >=min_samples_per_intron samples					chr1:clu_20530_-	Success	0.0611195	2	0.940711	0.991846	chr1:clu_20530_-	Success	2.41205	2	0.0896314	0.324118	chr1:clu_15860_-	Success	0.765374	1	0.216	0.59203
AKTIP	Aktip	chr8:clu_6405_-	Success	5.64176	10	0.33586	0.846323	chr8:clu_6404_-	Success	2.5584	2	0.0774288	0.412708	chr8:clu_6404_-	Success	0.752951	2	0.470975	0.835105	chr8:clu_6405_-	Success	5.24009	6	0.105833	0.353141	chr16:clu_13296_-	Success	1.761	1	0.060559	0.349673
ALAD	Alad	chr4:clu_10922_-	Success	0.586482	1	0.278793	0.817984	chr4:clu_10922_-	Success	5.32985	2	0.00484479	0.141092	chr4:clu_10923_-	Success	0.344367	1	0.406595	0.804066	chr4:clu_10922_-	Success	2.18991	2	0.111927	0.363535	chr9:clu_5517_-	Success	2.5012	1	0.0253122	0.228467
ALAS1	Alas1	chr9:clu_7347_-	Success	0.177374	3	0.949423	1	chr9:clu_7347_-	Success	1.50778	3	0.389231	0.826901	chr9:clu_7347_-	Success	1.00332	2	0.366661	0.784317	chr9:clu_7347_-	Success	0.659957	3	0.72441	0.870315	chr3:clu_10096_+	Success	9.31435	4	0.000929547	0.0327949
ALAS2	Alas2	chrX:clu_10569_+	<=1 sample with coverage>0					chrX:clu_10569_+	Success	3.57437	1	0.00750167	0.167395	chrX:clu_10569_+	<=1 sample with coverage>0					chrX:clu_10569_+	Success	0.0154056	1	0.860662	0.942623
ALCAM	Alcam	chr16:clu_18542_-	Success	0.639423	2	0.527597	0.916749	chr16:clu_18541_-	<=1 sample with coverage>min_coverage					chr16:clu_18542_-	Success	0.762455	2	0.46652	0.833094	chr16:clu_18542_-	Success	0.997132	2	0.368936	0.6407	chr3:clu_10202_+	Success	0.37478	2	0.68744	0.892081
ALDH16A1	Aldh16a1	chr7:clu_25753_-	Success	2.08543	2	0.124254	0.716287	chr7:clu_25753_-	Success	6.2108	1	0.000424394	0.0405232	chr7:clu_25753_-	Success	0.368513	1	0.390615	0.797764	chr7:clu_25753_-	<2 introns used in >=min_samples_per_intron samples					chr19:clu_14588_+	Success	2.09704	2	0.12282	0.478989
ALDH18A1	Aldh18a1	chr19:clu_5272_-	Success	4.53267	2	0.0107519	0.49209	chr19:clu_5272_-	Not enough valid samples					chr19:clu_5272_-	Success	2.08159	2	0.124732	0.557412	chr19:clu_5272_-	Success	1.15551	2	0.314896	0.594606	chr10:clu_20559_-	Success	0.198733	1	0.528401	0.82437
ALDH1A2																										chr15:clu_1455_-	Success	1.85878	2	0.155862	0.523748
ALDH1A3																										chr15:clu_16740_+	Success	0.00699625	2	0.993028	1
ALDH1A3-AS1																										chr15:clu_1683_-	<=1 sample with coverage>min_coverage
ALDH1L1	Aldh1l1	chr6:clu_17899_+	Success	0.476258	1	0.32908	0.845608	chr6:clu_17899_+	<=1 sample with coverage>0					chr6:clu_17899_+	Success	1.40895	1	0.0932187	0.515661	chr6:clu_17899_+	<=1 sample with coverage>min_coverage
ALDH2	Aldh2	chr5:clu_4527_-	Success	1.39733	1	0.0945788	0.680801	chr5:clu_4527_-	Success	0.121488	1	0.622064	0.920125	chr5:clu_4527_-	Success	1.2338	1	0.116216	0.547068	chr5:clu_4527_-	Success	0.0198026	1	0.842254	0.933739	chr12:clu_6202_+	Success	8.85353e-06	2	0.999991	1
ALDH3A2	Aldh3a2	chr11:clu_764_-	Success	5.08615	3	0.0171569	0.531693	chr11:clu_764_-	Not enough valid samples					chr11:clu_772_-	Success	2.4893	2	0.0829679	0.502264	chr11:clu_764_-	Success	7.65742	2	0.000472527	0.0199126	chr17:clu_18653_+	Success	1.28735	4	0.631312	0.869725
ALDH3B1	Aldh3b1	chr19:clu_4907_-	Success	0.750298	1	0.22058	0.787427	chr19:clu_4907_-	<2 introns used in >=min_samples_per_intron samples					chr19:clu_4907_-	Success	0.555076	1	0.292049	0.730674	chr19:clu_4907_-	<2 introns used in >=min_samples_per_intron samples
ALDH4A1																										chr1:clu_14895_-	Success	3.34045	2	0.0354211	0.270958
ALDH5A1	Aldh5a1	chr13:clu_13235_-	Success	0.228986	1	0.498573	0.908382	chr13:clu_13235_-	Not enough valid samples					chr13:clu_13235_-	Success	0.0428214	1	0.769791	0.945842	chr13:clu_13235_-	Not enough valid samples
ALDH6A1	Aldh6a1	chr12:clu_18982_-	Success	1.6492	2	0.192204	0.767501	chr12:clu_18981_-	Success	2.20666	1	0.0356594	0.296009	chr12:clu_18981_-	Success	1.5929	1	0.0742808	0.491322	chr12:clu_18982_-	Success	0.152608	1	0.580631	0.78515
ALDH7A1	Aldh7a1	chr18:clu_15471_-	Success	0.106413	1	0.644562	0.944944	chr18:clu_15472_-	Success	0.524461	2	0.591874	0.913229	chr18:clu_15470_-	Success	3.20923	1	0.0112939	0.31666	chr18:clu_15472_-	Success	4.65417	2	0.00952185	0.109803	chr5:clu_3340_-	Success	1.7922	1	0.0583243	0.34523
ALDH9A1	Aldh9a1	chr1:clu_10074_+	Success	0.302081	1	0.436995	0.889132	chr1:clu_10074_+	Success	0.198261	1	0.528891	0.897135	chr1:clu_10073_+	Success	1.37573	1	0.0971661	0.520273	chr1:clu_10073_+	<2 introns used in >=min_samples_per_intron samples
ALDOA	Aldoa	chr7:clu_26272_-	Success	0.0591174	1	0.730957	0.967138	chr7:clu_26271_-	Success	2.87273	3	0.124673	0.501973	chr7:clu_26272_-	Success	1.74459	1	0.0617714	0.470606	chr7:clu_26271_-	Success	1.6768	3	0.340252	0.615873
ALDOC																										chr17:clu_10701_-	Success	0.201865	2	0.817205	0.939014
ALG1	Alg1							chr16:clu_3413_+	Success	1.23859	2	0.289793	0.739572													chr16:clu_2636_+	Success	2.0101	3	0.259292	0.634384
ALG10B	Alg10b	chr15:clu_21837_+	Not enough valid samples					chr15:clu_21837_+	<=1 sample with coverage>min_coverage					chr15:clu_21837_+	Not enough valid samples					chr15:clu_21837_+	<=1 sample with coverage>min_coverage
ALG11	Alg11	chr8:clu_15717_+	Success	0.124095	1	0.618353	0.938582	chr8:clu_15717_+	Not enough valid samples					chr8:clu_15717_+	Success	0.72051	1	0.229974	0.679367	chr8:clu_15717_+	Not enough valid samples
ALG12	Alg12	chr15:clu_2066_-	Success	2.05888	3	0.249026	0.805664	chr15:clu_2066_-	Not enough valid samples					chr15:clu_2066_-	Success	0.609391	3	0.748503	0.940613	chr15:clu_2066_-	Success	1.82557	3	0.301683	0.583341	chr22:clu_543_-	Success	0.0683558	1	0.711572	0.901862
ALG13	Alg13	chrX:clu_10567_+	Success	3.52235	3	0.0704868	0.659721	chrX:clu_10566_+	<=1 sample with coverage>min_coverage					chrX:clu_10566_+	Success	0.162392	1	0.568747	0.880527	chrX:clu_10567_+	Success	3.58937	2	0.0276157	0.186854	chrX:clu_8418_+	Success	1.56663	1	0.0767099	0.390756
ALG14	Alg14	chr3:clu_14313_+	Success	0.247544	2	0.780716	0.976895	chr3:clu_14313_+	Success	0.371208	2	0.6899	0.942009	chr3:clu_14313_+	Success	1.63912	2	0.19415	0.646047	chr3:clu_14313_+	Success	0.199646	2	0.819021	0.924375	chr1:clu_15314_-	Success	1.07722	2	0.340541	0.704261
ALG2	Alg2	chr4:clu_10861_-	Success	2.00881	1	0.0450272	0.609851	chr4:clu_10861_-	<2 introns used in >=min_samples_per_intron samples					chr4:clu_10861_-	Success	0.803187	1	0.205002	0.656429	chr4:clu_10861_-	<2 introns used in >=min_samples_per_intron samples					chr9:clu_5488_-	Success	2.532	2	0.0795	0.395464
ALG3	Alg3	chr16:clu_18399_-	Success	2.81515	5	0.34387	0.84908	chr16:clu_18399_-	Not enough valid samples					chr16:clu_18399_-	Success	7.29323	5	0.0122835	0.323835	chr16:clu_18399_-	Success	2.53203	2	0.0794977	0.306764	chr3:clu_2448_-	Success	2.83864	3	0.128412	0.488438
ALG5	Alg5	chr3:clu_13911_+	Success	3.71957	2	0.0242445	0.544967	chr3:clu_13912_+	Success	0.23128	1	0.49643	0.885359	chr3:clu_13912_+	Success	3.85246	1	0.00550703	0.252143	chr3:clu_13912_+	Success	1.05937	1	0.145506	0.409388	chr13:clu_9692_-	Success	2.52772	2	0.0798408	0.395883
ALG6	Alg6	chr4:clu_28792_+	Success	1.83965	1	0.0550918	0.634279	chr4:clu_28792_+	<2 introns used in >=min_samples_per_intron samples					chr4:clu_28793_+	Success	3.784	8	0.476763	0.838215	chr4:clu_28793_+	Success	0.909917	6	0.9355	0.981298
ALG8	Alg8	chr7:clu_29985_+	Success	0.0743104	1	0.699857	0.959143	chr7:clu_29985_+	<2 introns used in >=min_samples_per_intron samples					chr7:clu_29985_+	Success	0.421029	1	0.358809	0.778806	chr7:clu_29985_+	Success	3.6103	1	0.00720717	0.0961559	chr11:clu_1071_-	Success	2.44438	1	0.027032	0.237671
ALG9	Alg9	chr9:clu_12492_+	Success	2.22448	4	0.348643	0.849492	chr9:clu_12490_+	Success	4.10524	2	0.0164861	0.220678	chr9:clu_12489_+	Success	2.00009	1	0.0454953	0.440064	chr9:clu_12492_+	Success	2.33535	2	0.0967767	0.338011
ALKBH1	Alkbh1	chr12:clu_19023_-	Success	0.08637	1	0.677688	0.95451	chr12:clu_19023_-	Not enough valid samples					chr12:clu_19025_-	Success	8.47813	6	0.00944537	0.300559	chr12:clu_19025_-	Success	6.07045	4	0.0163337	0.143902	chr14:clu_9091_-	Success	0.446794	1	0.344507	0.707354
ALKBH2	Alkbh2	chr5:clu_4443_-	Success	3.34051	5	0.245465	0.80292	chr5:clu_4439_-	Success	2.90511	3	0.121217	0.496229	chr5:clu_4443_-	Success	4.19793	4	0.0781076	0.495257	chr5:clu_4443_-	Success	3.91899	2	0.0198612	0.160224	chr12:clu_13900_-	Success	1.98805	2	0.136962	0.499633
ALKBH3	Alkbh3							chr2:clu_8755_-	Success	5.40925	4	0.0286813	0.268153	chr2:clu_8755_-	Success	11.5279	5	0.000329373	0.0779	chr2:clu_8755_-	Success	4.23144	4	0.0760203	0.299518	chr11:clu_20888_+	Success	8.20608	6	0.0117047	0.153335
ALKBH4	Alkbh4	chr5:clu_17328_+	Success	0.469529	2	0.625297	0.939383	chr5:clu_17328_+	Not enough valid samples					chr5:clu_17328_+	Success	0.0449327	2	0.956062	0.995894	chr5:clu_17328_+	Not enough valid samples					chr7:clu_19517_-	Success	0.54209	1	0.297764	0.667932
ALKBH5	Alkbh5	chr11:clu_27573_+	Success	0.321827	1	0.42239	0.886056	chr11:clu_27573_+	<2 introns used in >=min_samples_per_intron samples					chr11:clu_27573_+	Success	0.265593	1	0.466108	0.833074	chr11:clu_27573_+	<2 introns used in >=min_samples_per_intron samples					chr17:clu_18638_+	Success	0.532781	2	0.58697	0.850298
ALKBH6	Alkbh6	chr7:clu_29690_+	Success	3.84009	6	0.262483	0.810042	chr7:clu_29691_+	Success	2.40942	1	0.0281502	0.266701	chr7:clu_29691_+	Success	2.35266	1	0.0300694	0.404958	chr7:clu_29691_+	Success	3.42722	1	0.0088421	0.106034	chr19:clu_4197_-	Success	0.144519	1	0.590837	0.85203
ALKBH7	Alkbh7	chr17:clu_25176_+	Success	2.89139	4	0.215968	0.786384	chr17:clu_25176_+	Not enough valid samples					chr17:clu_25176_+	Success	3.12332	4	0.181471	0.630485	chr17:clu_25176_+	Success	6.1082	3	0.00667743	0.0928473
ALKBH8	Alkbh8	chr9:clu_12208_+	Success	4.36848	4	0.0680213	0.658157	chr9:clu_12208_+	Not enough valid samples					chr9:clu_12208_+	Success	1.53423	4	0.546435	0.871417	chr9:clu_12208_+	Success	1.19039	2	0.304102	0.585225	chr11:clu_1154_-	Success	0.838382	1	0.195355	0.569906
ALMS1	Alms1							chr6:clu_17833_+	<2 introns used in >=min_samples_per_intron samples
ALOX12	Alox12							chr11:clu_902_-	Success	2.32228	1	0.031152	0.277131							chr11:clu_904_-	Success	0.653634	1	0.25289	0.535423
ALOXE3	Aloxe3	chr11:clu_27659_+	Success	0.0197437	1	0.842486	0.989475	chr11:clu_27659_+	<=1 sample with coverage>0					chr11:clu_27659_+	Not enough valid samples					chr11:clu_27659_+	<=1 sample with coverage>0
ALPK1	Alpk1	chr3:clu_3268_-	Success	2.46138	2	0.0853171	0.669965	chr3:clu_3266_-	Not enough valid samples					chr3:clu_3268_-	Success	0.904142	2	0.404889	0.803242	chr3:clu_3266_-	Not enough valid samples					chr4:clu_21694_+	Success	6.13671	2	0.00216202	0.0575547
ALPL	Alpl	chr4:clu_11411_-	<=1 sample with coverage>min_coverage					chr4:clu_11412_-	Success	0.613653	2	0.54137	0.901077	chr4:clu_11411_-	<=1 sample with coverage>min_coverage					chr4:clu_11412_-	Success	0.73423	1	0.225589	0.50727
ALS2	Als2	chr1:clu_19961_-	Success	2.92338	1	0.0156057	0.522989							chr1:clu_19963_-	Success	1.19379	1	0.122303	0.553978							chr2:clu_6988_-	Success	1.4518	2	0.234149	0.610043
ALS2CL	Als2cl	chr9:clu_13045_+	Success	3.99612	2	0.0183868	0.531693	chr9:clu_13046_+	Success	5.64131	3	0.0102918	0.189661	chr9:clu_13043_+	Success	2.28298	3	0.206482	0.657449	chr9:clu_13043_+	Success	1.20796	1	0.120107	0.374184	chr3:clu_1968_-	Success	3.17837	1	0.0116937	0.153335
ALX1																										chr12:clu_6085_+	Success	51.8177	2	3.13238e-23	6.42075e-20
ALYREF	Alyref	chr11:clu_1608_-	Success	1.07761	1	0.142086	0.727077	chr11:clu_1608_-	Success	0.269453	1	0.462886	0.868717	chr11:clu_1609_-	Success	4.95204	3	0.0193994	0.360755	chr11:clu_1608_-	Success	0.0741228	1	0.700218	0.855943	chr17:clu_11180_-	Success	1.11485	1	0.13538	0.497239
AMACR	Amacr	chr15:clu_21444_+	Success	0.625372	1	0.26341	0.810042	chr15:clu_21444_+	Success	0.000932255	1	0.965558	1	chr15:clu_21444_+	Success	0.952539	1	0.167511	0.614989	chr15:clu_21444_+	<2 introns used in >=min_samples_per_intron samples
AMBRA1	Ambra1	chr2:clu_22532_+	Success	0.214055	2	0.807304	0.98305	chr2:clu_22531_+	Not enough valid samples					chr2:clu_22531_+	Success	1.10207	2	0.332184	0.759016	chr2:clu_22531_+	Success	9.30647	2	9.08351e-05	0.00636889	chr11:clu_766_-	Success	2.83898	5	0.338826	0.703305
AMD1	Amd1	chr10:clu_26615_-	Success	1.44743	1	0.0888629	0.673512	chr10:clu_26616_-	Success	0.150532	1	0.583216	0.910912	chr10:clu_26616_-	Success	0.37172	1	0.388561	0.796828	chr10:clu_26616_-	Success	0.806725	1	0.204008	0.482133	chr6:clu_12813_+	Success	1.5278	2	0.217013	0.593331
AMDHD2	Amdhd2	chr17:clu_14608_-	Success	5.14787	3	0.0162126	0.523967	chr17:clu_14608_-	Success	3.46677	2	0.0312177	0.277403	chr17:clu_14606_-	Success	8.99286	4	0.00124205	0.144375	chr17:clu_14606_-	Success	0.198183	1	0.528972	0.751303	chr16:clu_2590_+	Success	1.16839	4	0.67408	0.887091
AMFR	Amfr	chr8:clu_6413_-	Success	2.60959	4	0.265538	0.810191	chr8:clu_6413_-	Success	0.0157262	1	0.859235	0.989348	chr8:clu_6412_-	Success	1.52465	1	0.0807715	0.497638	chr8:clu_6412_-	Success	1.43931	1	0.0897634	0.324136	chr16:clu_13304_-	Success	2.61155	1	0.0222887	0.215506
AMIGO1	Amigo1	chr3:clu_14278_+	<=1 sample with coverage>min_coverage					chr3:clu_14278_+	<=1 sample with coverage>min_coverage					chr3:clu_14278_+	<=1 sample with coverage>min_coverage					chr3:clu_14278_+	<=1 sample with coverage>min_coverage
AMIGO2	Amigo2	chr15:clu_2137_-	Success	2.92031	1	0.0156603	0.522989	chr15:clu_2137_-	Success	1.47592	1	0.0857798	0.429717	chr15:clu_2137_-	Not enough valid samples					chr15:clu_2137_-	<2 introns used in >=min_samples_per_intron samples					chr12:clu_13643_-	Success	0.0823231	2	0.920974	0.980173
AMMECR1																										chrX:clu_205_-	Success	0.420633	3	0.839573	0.948114
AMMECR1L	Ammecr1l	chr18:clu_2421_+	Success	3.94794	7	0.341865	0.848975	chr18:clu_2422_+	Success	3.82631	4	0.105165	0.468838	chr18:clu_2422_+	Success	4.68854	4	0.052335	0.454465	chr18:clu_2422_+	Success	13.0055	4	3.14843e-05	0.00298142	chr2:clu_6798_-	Success	3.02851	4	0.194931	0.569776
AMN1	Amn1	chr6:clu_23934_-	Success	5.94963	3	0.00773635	0.460914	chr6:clu_23934_-	Success	2.46174	1	0.0264942	0.260605	chr6:clu_23935_-	Success	2.21059	1	0.0354957	0.419447	chr6:clu_23934_-	Success	4.88061	2	0.00759237	0.0985944	chr12:clu_13621_-	Success	4.55702	6	0.167265	0.538964
AMOT	Amot
AMOTL1	Amotl1	chr9:clu_6771_-	Success	1.79604	1	0.0580558	0.646887	chr9:clu_6770_-	Not enough valid samples					chr9:clu_6771_-	Success	3.05544	1	0.0134353	0.329146	chr9:clu_6770_-	Not enough valid samples					chr11:clu_21274_+	Success	1.18267	5	0.796623	0.932352
AMOTL2	Amotl2	chr9:clu_12874_+	Success	0.173088	3	0.951122	1	chr9:clu_12874_+	Success	3.3945	3	0.0789356	0.414905	chr9:clu_12874_+	Success	3.45129	3	0.0750684	0.491928	chr9:clu_12874_+	Success	1.25253	2	0.285782	0.568562	chr3:clu_2323_-	Success	0.1208	1	0.623053	0.86548
AMPD2	Ampd2	chr3:clu_3176_-	Success	1.01923	1	0.153364	0.734641	chr3:clu_3176_-	Success	2.03292	1	0.0437588	0.322159	chr3:clu_3174_-	Success	1.00777	2	0.365032	0.783438	chr3:clu_3174_-	Success	1.42943	1	0.0908714	0.326064	chr1:clu_7631_+	Success	6.2896	2	0.0018555	0.0521433
AMPD3	Ampd3	chr7:clu_30137_+	Success	2.82965	5	0.340794	0.848193	chr7:clu_30137_+	Not enough valid samples					chr7:clu_30137_+	Success	4.46848	5	0.111605	0.543994	chr7:clu_30139_+	Success	2.6556	2	0.0702565	0.287773	chr11:clu_20805_+	Not enough valid samples
AMZ2	Amz2	chr11:clu_28259_+	Success	1.27827	1	0.109839	0.700854	chr11:clu_28260_+	Success	3.83682	1	0.00560331	0.150136	chr11:clu_28261_+	Success	2.21279	3	0.219025	0.66931	chr11:clu_28260_+	Success	1.63188	1	0.0708262	0.288648	chr17:clu_18991_+	Success	0.402787	3	0.848133	0.952107
AMZ2P1																										chr17:clu_11049_-	Success	1.63015	3	0.353207	0.713656
ANAPC1																										chr2:clu_6758_-	Success	0.410147	1	0.365094	0.723337
ANAPC10	Anapc10	chr8:clu_16036_+	Success	1.34329	2	0.260986	0.810042	chr8:clu_16035_+	Success	3.85004	5	0.173558	0.586021	chr8:clu_16036_+	Success	1.67158	2	0.18795	0.63917	chr8:clu_16035_+	Success	6.40762	5	0.0251732	0.178707
ANAPC11	Anapc11	chr11:clu_28405_+	Success	1.98792	3	0.264085	0.810042	chr11:clu_28404_+	Success	1.93193	2	0.144868	0.536657	chr11:clu_28405_+	Success	2.47609	3	0.175332	0.622652	chr11:clu_28405_+	Success	1.78143	2	0.168396	0.438544	chr17:clu_19104_+	Success	20.786	19	0.00202383	0.0550641
ANAPC13	Anapc13	chr9:clu_12873_+	Success	0.612673	3	0.746932	0.970985	chr9:clu_12873_+	Success	0.751936	1	0.220077	0.655914	chr9:clu_12873_+	Success	3.23541	3	0.0908205	0.511638	chr9:clu_12873_+	Success	0.817562	2	0.441507	0.692635	chr3:clu_2324_-	Success	1.43865	3	0.410932	0.756402
ANAPC15																										chr11:clu_1004_-	Success	3.04453	1	0.0136022	0.165963
ANAPC16	Anapc16	chr10:clu_26660_-	Success	2.94364	3	0.117225	0.710735	chr10:clu_26661_-	Success	8.85032	4	0.0014119	0.080596	chr10:clu_26660_-	Success	0.799065	2	0.449749	0.827865	chr10:clu_26661_-	Success	3.96378	4	0.0942678	0.332958	chr10:clu_16081_+	Success	5.21133	9	0.317363	0.685636
ANAPC1P2																										chr2:clu_6646_-	Success	0.318625	2	0.727148	0.907187
ANAPC2	Anapc2	chr2:clu_22062_+	Success	0.99052	2	0.371384	0.862968	chr2:clu_22063_+	Success	0.235719	1	0.492326	0.88388	chr2:clu_22063_+	Success	1.76063	1	0.0605863	0.46818	chr2:clu_22065_+	Success	1.19313	2	0.30327	0.584497
ANAPC4	Anapc4	chr5:clu_16776_+	Success	0.297862	1	0.440214	0.889708	chr5:clu_16777_+	Success	6.38854	4	0.0124179	0.198021	chr5:clu_16776_+	Success	0.630872	1	0.261321	0.709074	chr5:clu_16776_+	Success	6.49443	2	0.00151183	0.0385014	chr4:clu_21521_+	Success	0.231074	1	0.496622	0.805968
ANAPC5	Anapc5	chr5:clu_4561_-	Success	0.849679	1	0.192372	0.767501	chr5:clu_4558_-	Success	0.265666	1	0.466047	0.871176	chr5:clu_4558_-	Success	0.939681	1	0.170407	0.618374	chr5:clu_4559_-	Success	9.78267	2	5.64211e-05	0.00467271	chr12:clu_13997_-	Success	6.19155	2	0.00204665	0.055419
ANAPC7																										chr12:clu_13915_-	Success	1.99819	3	0.261856	0.636837
ANGEL1																										chr14:clu_9082_-	Success	0.308817	2	0.734315	0.910148
ANGEL2	Angel2	chr1:clu_10193_+	Success	3.77099	5	0.183351	0.759967	chr1:clu_10196_+	Success	3.1089	3	0.101481	0.462091	chr1:clu_10196_+	Success	3.50903	2	0.029926	0.404832	chr1:clu_10193_+	Success	11.7088	5	0.000280825	0.0135694	chr1:clu_15782_-	Success	3.14176	3	0.0986019	0.436447
ANGPT1	Angpt1	chr15:clu_1769_-	Not enough valid samples					chr15:clu_1769_-	Not enough valid samples					chr15:clu_1769_-	<=1 sample with coverage>min_coverage					chr15:clu_1769_-	<=1 sample with coverage>min_coverage
ANGPT2	Angpt2	chr8:clu_5968_-	Success	0.0900032	1	0.671368	0.952146	chr8:clu_5968_-	<2 introns used in >=min_samples_per_intron samples					chr8:clu_5968_-	Success	0.747696	1	0.221382	0.671681	chr8:clu_5968_-	<2 introns used in >=min_samples_per_intron samples					chr8:clu_4664_-	Success	6.76758	1	0.000234136	0.0120364
ANGPTL2	Angptl2	chr2:clu_22278_+	Success	0.398763	1	0.371834	0.863486	chr2:clu_22277_+	<=1 sample with coverage>min_coverage					chr2:clu_22277_+	Success	6.54624	2	0.0014355	0.154234	chr2:clu_22277_+	<2 introns used in >=min_samples_per_intron samples					chr9:clu_5571_-	Success	0.584904	1	0.279441	0.653148
ANGPTL4	Angptl4	chr17:clu_14819_-	Success	0.0747011	3	0.985312	1	chr17:clu_14819_-	Success	0.019504	1	0.843433	0.985104	chr17:clu_14819_-	Success	0.0297684	3	0.996205	1	chr17:clu_14819_-	Success	1.99652	2	0.135808	0.395008	chr19:clu_14183_+	Success	1.88173	2	0.152326	0.518839
ANK2	Ank2	chr3:clu_3261_-	Not enough valid samples					chr3:clu_3261_-	<=1 sample with coverage>0					chr3:clu_3261_-	<=1 sample with coverage>min_coverage					chr3:clu_3261_-	<=1 sample with coverage>0
ANK3	Ank3	chr10:clu_20939_+	<=1 sample with coverage>min_coverage					chr10:clu_20939_+	<=1 sample with coverage>min_coverage					chr10:clu_20939_+	<=1 sample with coverage>min_coverage					chr10:clu_20939_+	<2 introns used in >=min_samples_per_intron samples					chr10:clu_20444_-	Not enough valid samples
ANKAR																										chr2:clu_17315_+	Not enough valid samples
ANKDD1A																										chr15:clu_16567_+	<=1 sample with coverage>min_coverage
ANKDD1B	Ankdd1b	chr13:clu_13593_-	<=1 sample with coverage>min_coverage					chr13:clu_13593_-	Not enough valid samples					chr13:clu_13593_-	<=1 sample with coverage>min_coverage					chr13:clu_13593_-	Success	0.00593159	1	0.913267	0.969735
ANKEF1																										chr20:clu_3624_+	Success	4.89975	2	0.00744843	0.120408
ANKFY1	Ankfy1	chr11:clu_27753_+	Success	3.30052	2	0.036864	0.596653	chr11:clu_27749_+	Success	0.609857	2	0.543429	0.90147	chr11:clu_27750_+	Success	2.11885	1	0.0395359	0.431071	chr11:clu_27751_+	Success	0.567158	1	0.286857	0.569325	chr17:clu_10550_-	Success	0.542986	1	0.297365	0.667719
ANKH																										chr5:clu_3123_-	Success	0.385164	1	0.380115	0.735196
ANKHD1	Ankhd1	chr18:clu_2478_+	Success	3.91601	2	0.0199204	0.533418	chr18:clu_2481_+	Success	1.47054	1	0.0863526	0.430125	chr18:clu_2485_+	Success	1.66932	1	0.0676706	0.480414	chr18:clu_2482_+	Success	6.11554	2	0.00220829	0.049577
ANKIB1	Ankib1	chr5:clu_3897_-	Success	0.731204	2	0.481329	0.904198	chr5:clu_3896_-	Not enough valid samples					chr5:clu_3896_-	Success	1.01182	1	0.154868	0.5992	chr5:clu_3897_-	Success	1.43684	1	0.0900383	0.32463	chr7:clu_22095_+	Success	0.00972333	1	0.889094	0.969364
ANKLE2	Ankle2	chr5:clu_17024_+	Success	0.154946	1	0.577747	0.92796	chr5:clu_17022_+	Success	0.466902	1	0.333876	0.781376	chr5:clu_17024_+	Success	0.146739	1	0.588001	0.886448	chr5:clu_17022_+	Success	2.37455	1	0.0293135	0.191637	chr12:clu_14068_-	Success	31.106	4	9.94051e-13	4.73862e-10
ANKMY2	Ankmy2	chr12:clu_7708_+	Success	0.0807462	2	0.922428	1	chr12:clu_7708_+	Success	0.153955	2	0.857311	0.988425	chr12:clu_7708_+	Success	2.06396	1	0.0421814	0.437743	chr12:clu_7708_+	Success	3.01035	2	0.0492744	0.244768
ANKRA2	Ankra2	chr13:clu_5846_+	Success	0.381591	1	0.382335	0.869989	chr13:clu_5847_+	Success	1.86574	1	0.0533959	0.350084	chr13:clu_5847_+	Success	0.767335	1	0.215413	0.665792	chr13:clu_5845_+	Success	3.80861	3	0.0546218	0.255174	chr5:clu_3240_-	Success	1.04354	1	0.14855	0.514447
ANKRD1																										chr10:clu_20537_-	Success	0.439201	1	0.34864	0.710662
ANKRD10	Ankrd10	chr8:clu_5948_-	Success	1.57893	2	0.206196	0.779758	chr8:clu_5948_-	Success	3.84299	2	0.0214295	0.241227	chr8:clu_5949_-	Success	8.38032	7	0.0190066	0.360069	chr8:clu_5948_-	Success	6.37871	1	0.000354599	0.0160957	chr13:clu_9843_-	Success	11.5263	15	0.0830291	0.402051
ANKRD11	Ankrd11	chr8:clu_6668_-	Success	1.03147	1	0.150919	0.733028	chr8:clu_6669_-	Success	5.31806	5	0.0590913	0.368588	chr8:clu_6667_-	Success	1.71355	1	0.0641347	0.474024	chr8:clu_6670_-	Success	7.8489	3	0.00130778	0.0362765
ANKRD12	Ankrd12	chr17:clu_15120_-	Success	4.95949	8	0.270759	0.812917	chr17:clu_15119_-	Success	2.21406	2	0.109256	0.476871	chr17:clu_15118_-	Success	7.21212	6	0.0252399	0.387939	chr17:clu_15118_-	Success	7.74825	5	0.00843877	0.103303	chr18:clu_1713_+	Success	0.0375529	1	0.784043	0.927891
ANKRD13A	Ankrd13a	chr5:clu_17072_+	Success	3.72726	1	0.00632772	0.443643	chr5:clu_17072_+	Success	0.284139	1	0.450944	0.862525	chr5:clu_17073_+	Success	4.94557	1	0.00166076	0.163549	chr5:clu_17071_+	Success	0.553258	1	0.29284	0.574968	chr12:clu_6180_+	Success	3.42232	1	0.0088908	0.132541
ANKRD13B	Ankrd13b	chr11:clu_1004_-	<=1 sample with coverage>min_coverage					chr11:clu_1004_-	<=1 sample with coverage>min_coverage					chr11:clu_1004_-	<=1 sample with coverage>min_coverage					chr11:clu_1004_-	<=1 sample with coverage>min_coverage
ANKRD13C	Ankrd13c	chr3:clu_14479_+	Success	3.86355	2	0.0209933	0.533418	chr3:clu_14477_+	Success	9.70933	8	0.0127741	0.19887	chr3:clu_14477_+	Success	6.46761	8	0.114098	0.545712	chr3:clu_14477_+	Success	6.31763	6	0.0492078	0.244584	chr1:clu_15226_-	Success	2.82957	3	0.129424	0.490103
ANKRD13D	Ankrd13d	chr19:clu_4932_-	Success	0.641981	1	0.257164	0.810042	chr19:clu_4932_-	Success	0.155757	1	0.576752	0.909856	chr19:clu_4931_-	Not enough valid samples					chr19:clu_4931_-	<2 introns used in >=min_samples_per_intron samples					chr11:clu_21128_+	Success	1.05112	2	0.349546	0.710734
ANKRD16	Ankrd16	chr2:clu_21992_+	Success	5.37919	4	0.0294179	0.57173	chr2:clu_21993_+	Success	4.26287	3	0.0363085	0.298271	chr2:clu_21988_+	Success	2.57314	2	0.076296	0.49314	chr2:clu_21992_+	Success	2.27931	2	0.102355	0.347693	chr10:clu_20279_-	Success	0.113206	1	0.634198	0.870977
ANKRD17	Ankrd17	chr5:clu_4258_-	Success	3.32523	1	0.00991297	0.481456	chr5:clu_4255_-	Success	7.45885	4	0.004875	0.141401	chr5:clu_4258_-	Success	1.89166	1	0.0517656	0.452444	chr5:clu_4253_-	Success	3.52326	2	0.0295032	0.192372	chr4:clu_19860_-	Success	4.92306	1	0.00170191	0.0494832
ANKRD18B																										chr9:clu_9232_+	Success	1.17347	2	0.309292	0.677915
ANKRD20A11P																										chr21:clu_20147_-	Not enough valid samples
ANKRD24	Ankrd24	chr10:clu_21123_+	Success	0.754926	2	0.470045	0.900617	chr10:clu_21119_+	<=1 sample with coverage>min_coverage					chr10:clu_21123_+	Success	1.0134	2	0.362981	0.781771	chr10:clu_21123_+	Success	0.266259	2	0.766241	0.895351
ANKRD26																										chr10:clu_20351_-	Success	3.07167	1	0.0131908	0.163578
ANKRD27	Ankrd27	chr7:clu_29716_+	Success	5.16563	4	0.0352024	0.590613	chr7:clu_29712_+	Not enough valid samples					chr7:clu_29715_+	Success	1.4317	1	0.0906157	0.511311	chr7:clu_29712_+	Success	7.00587	5	0.015535	0.140565	chr19:clu_4185_-	Success	4.17091	2	0.0154381	0.179597
ANKRD28	Ankrd28	chr14:clu_11773_-	Success	1.57571	1	0.0758606	0.659721	chr14:clu_11775_-	Success	1.48098	2	0.227415	0.666973	chr14:clu_11775_-	Success	2.1433	3	0.232134	0.681054	chr14:clu_11775_-	Success	3.79887	2	0.022396	0.169446	chr3:clu_1886_-	Success	4.18492	4	0.078932	0.394803
ANKRD29	Ankrd29	chr18:clu_15297_-	Success	2.30715	2	0.0995443	0.691207							chr18:clu_15298_-	Success	5.47973	5	0.0521895	0.453892
ANKRD33																										chr12:clu_5923_+	Success	1.04809	6	0.910643	0.976019
ANKRD33B	Ankrd33b	chr15:clu_1719_-	Success	0.902549	1	0.179097	0.757291	chr15:clu_1720_-	Success	0.296671	1	0.44113	0.857326	chr15:clu_1719_-	Not enough valid samples					chr15:clu_1719_-	Success	3.29292	1	0.0102793	0.114363
ANKRD36																										chr2:clu_17047_+	Success	29.1165	39	0.0244312	0.225817
ANKRD36B																										chr2:clu_6697_-	Success	37.5349	28	3.53582e-06	0.000389663
ANKRD36C																										chr2:clu_6676_-	Success	6.34877	2	0.0017489	0.0503936
ANKRD37	Ankrd37	chr8:clu_6100_-	Success	8.03205	7	0.0245372	0.547536	chr8:clu_6101_-	Success	1.38324	3	0.429048	0.851234	chr8:clu_6100_-	Success	3.5711	7	0.414226	0.806943	chr8:clu_6099_-	Success	0.565017	1	0.287768	0.570352	chr4:clu_21811_+	Success	2.20026	2	0.110774	0.458748
ANKRD39	Ankrd39	chr1:clu_19808_-	Success	1.97397	2	0.138904	0.724912	chr1:clu_19808_-	Success	0.512976	2	0.598711	0.915529	chr1:clu_19806_-	Success	5.88481	1	0.000602054	0.105639	chr1:clu_19808_-	Success	1.73388	1	0.0625763	0.273059
ANKRD40	Ankrd40	chr11:clu_28046_+	Success	0.953649	2	0.385332	0.872342	chr11:clu_28046_+	Success	0.319818	2	0.726281	0.952578	chr11:clu_28046_+	Success	1.45527	2	0.233337	0.68255	chr11:clu_28046_+	Success	3.39162	2	0.0336541	0.205388
ANKRD42	Ankrd42	chr7:clu_25978_-	Success	0.323969	2	0.723273	0.964894	chr7:clu_25978_-	Not enough valid samples					chr7:clu_25978_-	Success	0.974859	2	0.377246	0.79184	chr7:clu_25978_-	Not enough valid samples					chr11:clu_21247_+	Success	0.879836	1	0.184665	0.560828
ANKRD42-DT																										chr11:clu_1080_-	<=1 sample with coverage>min_coverage
ANKRD44	Ankrd44	chr1:clu_19917_-	<=1 sample with coverage>min_coverage					chr1:clu_19919_-	Success	2.41371	1	0.0280106	0.265847	chr1:clu_19917_-	<=1 sample with coverage>min_coverage					chr1:clu_19917_-	<2 introns used in >=min_samples_per_intron samples
ANKRD46	Ankrd46	chr15:clu_1736_-	Success	1.77528	1	0.0595251	0.651081	chr15:clu_1736_-	Success	1.05	1	0.147299	0.540704	chr15:clu_1736_-	Success	0.358382	1	0.397208	0.799881	chr15:clu_1737_-	Success	3.90112	2	0.0202192	0.160882	chr8:clu_4878_-	Success	0.341624	1	0.40847	0.754734
ANKRD49																										chr11:clu_21273_+	Success	0.247476	2	0.780769	0.927039
ANKRD50	Ankrd50	chr3:clu_2789_-	Success	1.82471	2	0.161265	0.74183	chr3:clu_2790_-	Success	3.50122	2	0.0301606	0.272465	chr3:clu_2789_-	Success	1.45422	2	0.233581	0.682721	chr3:clu_2789_-	Success	0.382536	2	0.68213	0.8445	chr4:clu_19999_-	Success	0.704229	1	0.235313	0.611103
ANKRD52																										chr12:clu_13755_-	Success	0.397336	2	0.672108	0.886704
ANKRD53																										chr2:clu_16957_+	Not enough valid samples
ANKRD54	Ankrd54	chr15:clu_1967_-	Success	1.8025	2	0.164886	0.745548	chr15:clu_1969_-	Success	7.02355	4	0.00714624	0.166799	chr15:clu_1967_-	Success	1.69022	2	0.184478	0.634469	chr15:clu_1967_-	Success	8.33786	2	0.000239285	0.0120572	chr22:clu_467_-	Success	1.75636	3	0.319117	0.687025
ANKRD55																										chr5:clu_3188_-	Success	0.342148	1	0.408111	0.754734
ANKRD6	Ankrd6	chr4:clu_10738_-	Success	5.06946	4	0.0381516	0.602231	chr4:clu_10734_-	Not enough valid samples					chr4:clu_10734_-	Success	2.00344	2	0.13487	0.570203	chr4:clu_10738_-	Success	1.22885	2	0.292629	0.574689
ANKRD9	Ankrd9	chr12:clu_19125_-	Success	3.70405	3	0.0599675	0.652465	chr12:clu_19125_-	Not enough valid samples					chr12:clu_19125_-	Success	2.36663	3	0.192404	0.643949	chr12:clu_19125_-	Success	6.5861	2	0.00137941	0.0370282	chr14:clu_9146_-	Success	1.93631	3	0.275551	0.650438
ANKS1A	Anks1	chr17:clu_24774_+	Success	2.59758	1	0.0226499	0.533846	chr17:clu_24773_+	Success	0.452003	1	0.34171	0.788268	chr17:clu_24769_+	Success	5.34024	3	0.0135853	0.329146	chr17:clu_24769_+	Success	6.3101	2	0.00181784	0.0437903	chr6:clu_12639_+	Success	1.50176	1	0.0830837	0.402051
ANKS3	Anks3	chr16:clu_18246_-	Success	5.79011	6	0.0720163	0.659721	chr16:clu_18248_-	Success	4.48588	6	0.175173	0.588955	chr16:clu_18244_-	Success	11.97	12	0.0207267	0.368417	chr16:clu_18248_-	Success	6.72552	6	0.0364072	0.212573	chr16:clu_13068_-	Success	5.57844	3	0.0109071	0.147573
ANKS6	Anks6	chr4:clu_10860_-	Not enough valid samples					chr4:clu_10860_-	<2 introns used in >=min_samples_per_intron samples					chr4:clu_10860_-	<=1 sample with coverage>min_coverage					chr4:clu_10860_-	<2 introns used in >=min_samples_per_intron samples					chr9:clu_5487_-	Success	2.196	3	0.222128	0.598803
ANKZF1	Ankzf1	chr1:clu_9663_+	Success	0.903978	1	0.178754	0.757291	chr1:clu_9660_+	Not enough valid samples					chr1:clu_9660_+	Success	5.6402	4	0.023587	0.384062	chr1:clu_9663_+	Success	1.17528	1	0.125238	0.381644	chr2:clu_17443_+	Success	2.79092	1	0.0181477	0.193645
ANLN	Anln	chr9:clu_6857_-	Success	0.614208	1	0.267715	0.811009	chr9:clu_6855_-	<=1 sample with coverage>0					chr9:clu_6856_-	Success	1.53227	1	0.080018	0.497483	chr9:clu_6855_-	<=1 sample with coverage>min_coverage					chr7:clu_21949_+	Success	0.301938	1	0.437103	0.773368
ANO1	Ano1	chr7:clu_26455_-	Success	0.764505	1	0.216261	0.786384
ANO10	Ano10	chr9:clu_7518_-	Success	2.54224	4	0.27874	0.817984	chr9:clu_7518_-	Success	2.95873	2	0.0518845	0.344476	chr9:clu_7518_-	Success	3.54099	4	0.131619	0.566104	chr9:clu_7518_-	Success	2.8041	3	0.132308	0.391076	chr3:clu_1953_-	Success	12.5432	5	0.000134086	0.00785281
ANO4																										chr12:clu_6128_+	Success	6.77217e-05	2	0.999932	1
ANO6	Ano6	chr15:clu_21853_+	Success	1.53123	4	0.547428	0.920427	chr15:clu_21854_+	Success	3.83023	1	0.00564438	0.150469	chr15:clu_21853_+	Success	3.46277	4	0.139876	0.577059	chr15:clu_21853_+	Success	3.62928	3	0.0640977	0.27561	chr12:clu_5877_+	Success	0.218406	1	0.508665	0.814159
ANO8	Ano8	chr8:clu_6240_-	Success	3.38476	1	0.0092728	0.474565	chr8:clu_6240_-	Not enough valid samples					chr8:clu_6242_-	Success	2.88956	2	0.0556007	0.459258	chr8:clu_6242_-	Success	0.826987	1	0.198419	0.473945
ANO9																										chr11:clu_594_-	Not enough valid samples
ANP32A																										chr15:clu_1524_-	Success	0.220745	1	0.506404	0.812846
ANP32B	Anp32b	chr4:clu_28647_+	Success	7.96772	2	0.000346469	0.157489	chr4:clu_28646_+	Success	0.291693	1	0.444988	0.859457	chr4:clu_28646_+	Success	0.82436	1	0.199133	0.650199	chr4:clu_28646_+	Success	2.17216	1	0.0371326	0.2138	chr9:clu_9389_+	Success	4.7239	4	0.0508311	0.322043
ANP32D	Anp32a	chr9:clu_12616_+	Success	2.75887	5	0.356005	0.854401	chr9:clu_12619_+	Success	0.911336	1	0.176996	0.59176	chr9:clu_12620_+	Success	2.49096	1	0.0256137	0.389352	chr9:clu_12616_+	Success	4.01444	3	0.0454187	0.235904
ANP32E	Anp32e	chr3:clu_14167_+	Success	0.14777	1	0.586692	0.929873	chr3:clu_14167_+	Success	0.326493	1	0.419047	0.845724	chr3:clu_14167_+	Success	0.252619	1	0.477208	0.838299	chr3:clu_14167_+	Success	0.508289	1	0.313332	0.593081	chr1:clu_15495_-	Success	1.91691	2	0.147061	0.512836
ANPEP																										chr15:clu_1659_-	Success	19.6239	6	6.4e-07	8.68789e-05
ANTKMT																										chr16:clu_2545_+	Success	4.96501	4	0.0416232	0.291789
ANTXR1	Antxr1	chr6:clu_23580_-	Success	0.757288	1	0.218442	0.786633	chr6:clu_23580_-	<=1 sample with coverage>0					chr6:clu_23581_-	Success	0.931196	1	0.172349	0.620201	chr6:clu_23580_-	<=1 sample with coverage>min_coverage					chr2:clu_16950_+	Not enough valid samples
ANTXR2	Antxr2	chr5:clu_4289_-	Success	0.826291	2	0.43767	0.889132	chr5:clu_4289_-	Not enough valid samples					chr5:clu_4289_-	Success	1.0977	1	0.138424	0.574971	chr5:clu_4289_-	<2 introns used in >=min_samples_per_intron samples
ANXA1																										chr9:clu_9327_+	Success	0.0692399	1	0.709797	0.901283
ANXA11																										chr10:clu_20515_-	Success	3.30033	3	0.0857763	0.408594
ANXA2	Anxa2	chr9:clu_12690_+	Success	0.000916208	2	0.999084	1	chr9:clu_12690_+	Success	2.2928	2	0.100983	0.461289	chr9:clu_12690_+	Success	1.4196	2	0.24181	0.690424	chr9:clu_12690_+	Success	13.244	2	1.77102e-06	0.000365807	chr15:clu_1472_-	Success	2.59144	2	0.0749124	0.387864
ANXA2R-AS1																										chr5:clu_12032_+	Success	2.85706	4	0.221539	0.598222
ANXA2R-OT1																										chr5:clu_3167_-	Not enough valid samples
ANXA3	Anxa3	chr5:clu_16921_+	Success	0.0629472	1	0.722727	0.964803	chr5:clu_16921_+	Success	0.00623787	1	0.911065	1	chr5:clu_16921_+	Success	0.179177	1	0.549422	0.872741	chr5:clu_16921_+	<2 introns used in >=min_samples_per_intron samples					chr4:clu_21621_+	Success	0.786762	2	0.455317	0.783136
ANXA4	Anxa4	chr6:clu_23575_-	Success	6.71014	7	0.062507	0.658157	chr6:clu_23579_-	Success	0.36754	1	0.391241	0.827828	chr6:clu_23575_-	Success	9.8794	7	0.00611492	0.260938	chr6:clu_23576_-	Success	7.26509	2	0.00069954	0.0251118	chr2:clu_16951_+	Success	1.48698	1	0.0846146	0.40524
ANXA5																										chr4:clu_19995_-	Success	1.89193	2	0.15078	0.517387
ANXA6	Anxa6	chr11:clu_698_-	Success	0.402249	2	0.668814	0.951286	chr11:clu_698_-	Success	7.99642	2	0.000336667	0.036083	chr11:clu_698_-	Success	0.0121302	2	0.987943	1	chr11:clu_698_-	Success	2.4225	2	0.0886993	0.322413	chr5:clu_3462_-	Success	0.0245016	2	0.975796	0.99797
ANXA7	Anxa7	chr14:clu_11667_-	Success	2.50885	3	0.170505	0.75085	chr14:clu_11661_-	Success	7.95891	4	0.00313143	0.117126	chr14:clu_11661_-	Success	3.24805	4	0.165036	0.612757	chr14:clu_11661_-	Success	4.66597	4	0.0533174	0.252134	chr10:clu_20496_-	Success	5.81164	3	0.00879167	0.132541
AOC2	Aoc2	chr11:clu_28155_+	<=1 sample with coverage>min_coverage					chr11:clu_28155_+	<=1 sample with coverage>min_coverage					chr11:clu_28155_+	<=1 sample with coverage>min_coverage					chr11:clu_28155_+	<=1 sample with coverage>min_coverage
AOPEP																										chr9:clu_9379_+	Success	3.71867	2	0.0242662	0.225125
AOX1	Aox1	chr1:clu_9550_+	Success	1.61522	1	0.0722811	0.659721	chr1:clu_9549_+	Not enough valid samples					chr1:clu_9551_+	Success	0.138155	1	0.59913	0.889676	chr1:clu_9549_+	Not enough valid samples
AP1AR	Ap1ar	chr3:clu_3272_-	Success	3.73837	3	0.0581591	0.646887	chr3:clu_3271_-	Success	6.0647	2	0.00232347	0.104291	chr3:clu_3270_-	Success	8.02872	8	0.0415654	0.43594	chr3:clu_3271_-	Success	1.62332	2	0.197242	0.472928	chr4:clu_21691_+	Success	3.06848	1	0.0132385	0.163741
AP1B1	Ap1b1	chr11:clu_27230_+	Success	1.69577	2	0.183458	0.760004	chr11:clu_27230_+	<2 introns used in >=min_samples_per_intron samples					chr11:clu_27230_+	Success	0.554983	2	0.574082	0.881965	chr11:clu_27230_+	Success	0.16761	1	0.562602	0.771966	chr22:clu_402_-	Success	3.33291	1	0.0098279	0.141433
AP1G1	Ap1g1	chr8:clu_16319_+	Success	2.351	1	0.0301274	0.575044	chr8:clu_16317_+	Success	1.27267	1	0.11062	0.478778	chr8:clu_16317_+	Success	1.5484	2	0.212588	0.66288	chr8:clu_16317_+	Success	0.380845	1	0.3828	0.649459	chr16:clu_13396_-	Success	2.12646	4	0.372858	0.729836
AP1G2	Ap1g2	chr14:clu_11878_-	Success	1.41087	3	0.419932	0.885529	chr14:clu_11879_-	Success	2.34428	2	0.0959161	0.452939	chr14:clu_11879_-	Success	0.558676	1	0.290489	0.729605	chr14:clu_11878_-	Success	0.708875	3	0.70138	0.856548	chr14:clu_8846_-	Success	2.08903	2	0.123807	0.480372
AP1M1	Ap1m1	chr8:clu_16001_+	Success	1.42324	1	0.0915746	0.675499	chr8:clu_16000_+	Success	6.2606	2	0.00191011	0.0934588	chr8:clu_15999_+	Success	0.696888	1	0.237768	0.685992	chr8:clu_16000_+	Success	4.69023	2	0.00918455	0.107711	chr19:clu_14299_+	Success	1.04183	1	0.148882	0.51481
AP1S1	Ap1s1	chr5:clu_4723_-	Success	0.678443	1	0.244078	0.801597	chr5:clu_4723_-	<2 introns used in >=min_samples_per_intron samples					chr5:clu_4724_-	Success	0.0557132	2	0.94581	0.993487	chr5:clu_4723_-	<2 introns used in >=min_samples_per_intron samples
AP1S2	Ap1s2	chrX:clu_10646_+	Success	2.6938	5	0.370427	0.861916	chrX:clu_10646_+	Success	2.5398	2	0.0788824	0.414905	chrX:clu_10646_+	Success	2.56809	5	0.399488	0.800803	chrX:clu_10646_+	Success	2.52763	2	0.0798483	0.307282	chrX:clu_36_-	Success	3.05692	4	0.190807	0.566034
AP2A1	Ap2a1	chr7:clu_25720_-	Success	1.71024	2	0.180822	0.75871	chr7:clu_25720_-	Success	3.05866	1	0.0133864	0.202208	chr7:clu_25716_-	Success	2.73682	1	0.0193054	0.360755	chr7:clu_25718_-	Success	1.74225	1	0.0619459	0.271242
AP2A2	Ap2a2	chr7:clu_30464_+	Success	2.66118	1	0.0210535	0.533418	chr7:clu_30463_+	Success	0.996916	1	0.157941	0.561833	chr7:clu_30466_+	Success	2.47438	1	0.0261093	0.389734	chr7:clu_30463_+	Success	1.12483	1	0.133643	0.392016	chr11:clu_20761_+	Success	1.43247	1	0.0905291	0.419644
AP2B1	Ap2b1	chr11:clu_27938_+	Success	0.522287	2	0.593162	0.932232	chr11:clu_27938_+	Success	2.99521	2	0.0500264	0.339623	chr11:clu_27937_+	Success	1.94117	1	0.0487963	0.448632	chr11:clu_27937_+	Success	0.564321	1	0.288065	0.570407	chr17:clu_18721_+	Success	1.06824	2	0.343613	0.706528
AP2M1	Ap2m1	chr16:clu_3557_+	Success	1.64193	2	0.193606	0.768929	chr16:clu_3557_+	Success	0.297045	1	0.440842	0.857268	chr16:clu_3557_+	Success	0.503155	2	0.60462	0.891261	chr16:clu_3557_+	Success	3.25803	1	0.0106905	0.116808	chr3:clu_10426_+	Success	0.00890156	1	0.893855	0.97127
AP2S1	Ap2s1	chr7:clu_29521_+	Success	1.68691	3	0.3375	0.846821	chr7:clu_29521_+	Success	1.09046	3	0.535716	0.89818	chr7:clu_29521_+	Success	1.75062	3	0.3206	0.750026	chr7:clu_29521_+	Success	2.26948	2	0.103366	0.349435	chr19:clu_4327_-	Success	4.20899	7	0.297183	0.667714
AP3B1																										chr5:clu_3255_-	Success	2.43978	3	0.180831	0.556844
AP3D1	Ap3d1	chr10:clu_26881_-	Success	3.48595	2	0.0306247	0.576283	chr10:clu_26878_-	Success	1.17735	2	0.308093	0.758438	chr10:clu_26881_-	Success	4.03007	2	0.017773	0.350354	chr10:clu_26882_-	Success	8.49985	2	0.000203499	0.0109652	chr19:clu_3926_-	Success	1.48499	1	0.0848231	0.405641
AP3M1	Ap3m1	chr14:clu_11698_-	Success	0.0635227	1	0.721515	0.964735	chr14:clu_11698_-	Success	0.333248	1	0.414276	0.842592	chr14:clu_11698_-	Success	0.104214	1	0.648003	0.903803	chr14:clu_11699_-	Success	6.61407	6	0.0395527	0.221294	chr10:clu_20506_-	Success	1.71775	2	0.17947	0.555582
AP3M2	Ap3m2	chr8:clu_6007_-	Success	0.848349	2	0.428121	0.888551	chr8:clu_6009_-	Success	0.325937	1	0.419443	0.845724	chr8:clu_6009_-	Success	0.395784	1	0.373626	0.789573	chr8:clu_6007_-	Success	0.444292	1	0.345861	0.62105	chr8:clu_11768_+	Not enough valid samples
AP3S1	Ap3s1	chr18:clu_2541_+	Success	1.94816	2	0.142536	0.727077	chr18:clu_2540_+	Success	0.17064	2	0.843125	0.985104	chr18:clu_2540_+	Success	1.24743	2	0.287241	0.72782	chr18:clu_2541_+	Success	0.677169	2	0.508053	0.738656	chr5:clu_12238_+	Success	9.88659	9	0.019365	0.200525
AP3S2	Ap3s2	chr7:clu_25892_-	Success	1.10441	1	0.137224	0.723302	chr7:clu_25892_-	<2 introns used in >=min_samples_per_intron samples					chr7:clu_25892_-	Success	0.00381265	1	0.930415	0.990365	chr7:clu_25892_-	<2 introns used in >=min_samples_per_intron samples
AP4B1																										chr1:clu_15375_-	Success	2.26069	2	0.104278	0.446987
AP4E1	Ap4e1	chr2:clu_22728_+	Success	0.188653	1	0.539049	0.91897	chr2:clu_22728_+	Not enough valid samples					chr2:clu_22729_+	Success	2.97892	1	0.0146519	0.336939	chr2:clu_22730_+	Success	4.58986	1	0.00244712	0.0525701
AP4M1	Ap4m1	chr5:clu_17359_+	<2 introns used in >=min_samples_per_intron samples					chr5:clu_17359_+	<2 introns used in >=min_samples_per_intron samples					chr5:clu_17359_+	<2 introns used in >=min_samples_per_intron samples					chr5:clu_17359_+	<2 introns used in >=min_samples_per_intron samples					chr7:clu_22132_+	Success	1.5367	4	0.545617	0.833047
AP4S1	Ap4s1	chr12:clu_7738_+	Success	0.902065	3	0.614037	0.938023	chr12:clu_7738_+	Success	3.34729	3	0.0822967	0.422754	chr12:clu_7737_+	Success	1.0761	2	0.340922	0.765432	chr12:clu_7738_+	Success	2.93212	2	0.0532838	0.252069
AP5M1	Ap5m1	chr14:clu_24183_+	Success	1.96726	4	0.41494	0.884361	chr14:clu_24183_+	Success	0.491271	2	0.611848	0.917549	chr14:clu_24183_+	Success	3.87206	4	0.101414	0.52667	chr14:clu_24183_+	Success	0.0274243	2	0.972948	0.995993	chr14:clu_18271_+	Success	3.35939	2	0.0347563	0.268539
AP5S1	Ap5s1	chr2:clu_22803_+	Success	3.56851	3	0.0676562	0.658157	chr2:clu_22803_+	Success	3.17647	2	0.0417326	0.315708	chr2:clu_22803_+	Success	4.4906	4	0.0615711	0.470552	chr2:clu_22803_+	Success	4.12125	2	0.0162243	0.143289
AP5Z1	Ap5z1	chr5:clu_17395_+	Success	3.30029	1	0.0101945	0.485004	chr5:clu_17396_+	Success	0.128118	1	0.612719	0.917549	chr5:clu_17397_+	Success	1.26627	1	0.111521	0.543894	chr5:clu_17394_+	<2 introns used in >=min_samples_per_intron samples					chr7:clu_21838_+	Success	2.20392	1	0.035774	0.271792
APAF1	Apaf1	chr10:clu_26979_-	Success	1.98478	1	0.04633	0.612997	chr10:clu_26976_-	<=1 sample with coverage>min_coverage					chr10:clu_26977_-	Success	8.51523	2	0.000200392	0.058697	chr10:clu_26977_-	Success	4.20113	1	0.00374755	0.0658298	chr12:clu_6122_+	Success	0.589407	1	0.277597	0.651591
APBA1	Apba1	chr19:clu_19448_+	Not enough valid samples					chr19:clu_19448_+	Not enough valid samples					chr19:clu_19448_+	<=1 sample with coverage>min_coverage					chr19:clu_19448_+	<2 introns used in >=min_samples_per_intron samples
APBA2																										chr15:clu_16399_+	Success	1.69736	2	0.183166	0.559283
APBA3	Apba3	chr10:clu_21096_+	Success	3.12398	2	0.0439818	0.606812	chr10:clu_21094_+	Success	4.581	2	0.0102446	0.189661	chr10:clu_21096_+	Success	2.65014	2	0.0706411	0.485443	chr10:clu_21094_+	Success	0.674201	2	0.509563	0.739482	chr19:clu_3954_-	Success	0.630513	2	0.532319	0.826614
APBB1	Apbb1	chr7:clu_26080_-	Success	0.409215	2	0.664172	0.949881	chr7:clu_26080_-	Success	1.80366	2	0.164695	0.571914	chr7:clu_26080_-	Not enough valid samples					chr7:clu_26080_-	<2 introns used in >=min_samples_per_intron samples					chr11:clu_667_-	Success	1.62475	4	0.516974	0.818233
APBB2	Apbb2	chr5:clu_4162_-	Success	6.34096	6	0.0483744	0.619515	chr5:clu_4161_-	Success	5.64591	1	0.000778496	0.0575832	chr5:clu_4159_-	Success	1.6544	1	0.06891	0.481906	chr5:clu_4158_-	Success	3.34232	1	0.00972475	0.110693	chr4:clu_19815_-	Success	2.01744	2	0.132996	0.494524
APC	Apc	chr18:clu_2454_+	Success	1.76144	1	0.0605272	0.654776	chr18:clu_2455_+	Success	6.2934	4	0.0134816	0.202868	chr18:clu_2453_+	Success	0.977584	2	0.376219	0.791	chr18:clu_2453_+	Success	2.63286	2	0.0718728	0.291042	chr5:clu_12231_+	Success	0.880952	1	0.184387	0.56053
APCDD1	Apcdd1	chr18:clu_2598_+	Success	0.135715	1	0.602373	0.935814	chr18:clu_2598_+	Success	0.269459	1	0.462881	0.868717	chr18:clu_2597_+	Success	0.219819	2	0.802664	0.955987	chr18:clu_2598_+	Success	0.84377	1	0.193926	0.469857
APEH	Apeh	chr9:clu_7409_-	Success	1.61218	1	0.0725501	0.659721	chr9:clu_7410_-	Success	2.27707	2	0.102584	0.463554	chr9:clu_7409_-	Success	2.38846	1	0.0288436	0.399873	chr9:clu_7406_-	Success	1.49742	1	0.0835299	0.31369	chr3:clu_10067_+	Success	4.03241	2	0.0177315	0.191294
APEX1	Apex1	chr14:clu_24194_+	Success	0.194824	1	0.532485	0.91717	chr14:clu_24194_+	Not enough valid samples					chr14:clu_24194_+	Success	0.022505	1	0.831986	0.962503	chr14:clu_24194_+	Success	0.830897	1	0.197361	0.473007	chr14:clu_18140_+	Success	0.766512	1	0.215659	0.59162
APEX2	Apex2	chrX:clu_343_-	Success	6.98973	1	0.000184818	0.124757	chrX:clu_343_-	<2 introns used in >=min_samples_per_intron samples					chrX:clu_343_-	Success	0.14428	1	0.591145	0.887551	chrX:clu_343_-	<2 introns used in >=min_samples_per_intron samples					chrX:clu_8332_+	Success	0.00597258	2	0.994045	1
APH1A	Aph1a	chr3:clu_14169_+	Success	0.0337639	1	0.794971	0.980156	chr3:clu_14168_+	Not enough valid samples					chr3:clu_14169_+	Success	0.324383	1	0.420554	0.810972	chr3:clu_14168_+	Success	2.33393	2	0.0969139	0.338172	chr1:clu_15496_-	Success	2.08891	6	0.652627	0.877389
APH1B																										chr15:clu_16548_+	Success	0.848874	2	0.427897	0.767301
API5	Api5	chr2:clu_8761_-	Success	0.576492	2	0.561866	0.923625	chr2:clu_8760_-	Success	1.67128	2	0.188005	0.608912	chr2:clu_8761_-	Success	1.09794	2	0.333558	0.759828	chr2:clu_8761_-	Success	1.35213	2	0.25869	0.540877	chr11:clu_20878_+	Success	0.600475	2	0.548551	0.834292
APIP	Apip	chr2:clu_22554_+	Success	0.258739	1	0.471919	0.900645	chr2:clu_22553_+	Success	4.47933	4	0.0621412	0.377192	chr2:clu_22554_+	Success	0.742524	1	0.222986	0.672462	chr2:clu_22553_+	Success	6.83819	4	0.00840287	0.103093	chr11:clu_748_-	Success	0.992009	2	0.370831	0.728232
APLF	Aplf	chr6:clu_23588_-	Success	0.249579	1	0.47987	0.903784	chr6:clu_23588_-	Not enough valid samples					chr6:clu_23588_-	Success	0.182077	1	0.546208	0.871417	chr6:clu_23588_-	Not enough valid samples
APLN	Apln	chrX:clu_99_-	Success	0.753721	1	0.21953	0.78727	chrX:clu_96_-	<=1 sample with coverage>min_coverage					chrX:clu_99_-	Success	0.345839	1	0.405594	0.803256	chrX:clu_96_-	<2 introns used in >=min_samples_per_intron samples					chrX:clu_225_-	Success	1.69884	1	0.0652886	0.362866
APLP1	Aplp1	chr7:clu_25588_-	<2 introns used in >=min_samples_per_intron samples					chr7:clu_25588_-	<2 introns used in >=min_samples_per_intron samples					chr7:clu_25588_-	<2 introns used in >=min_samples_per_intron samples					chr7:clu_25588_-	<2 introns used in >=min_samples_per_intron samples					chr19:clu_14428_+	Success	0.216666	3	0.933274	0.984393
APLP2	Aplp2	chr9:clu_6882_-	Success	0.973416	2	0.37779	0.86682	chr9:clu_6882_-	Success	4.12187	2	0.0162141	0.220312	chr9:clu_6882_-	Success	1.31646	2	0.268082	0.713441	chr9:clu_6882_-	Success	1.46467	2	0.231155	0.512767	chr11:clu_21418_+	Success	7.38555	2	0.000620147	0.0248277
APMAP	Apmap	chr2:clu_9081_-	Success	3.42779	5	0.231604	0.794765	chr2:clu_9083_-	Success	2.7003	2	0.0671851	0.388869	chr2:clu_9081_-	Success	2.3701	4	0.315008	0.745862	chr2:clu_9080_-	Success	0.211783	2	0.809141	0.919218	chr20:clu_11289_-	Success	7.46226	5	0.0106897	0.146079
APOA2	Apoa2	chr1:clu_10082_+	Success	3.64666	4	0.121176	0.712471	chr1:clu_10082_+	<=1 sample with coverage>min_coverage					chr1:clu_10082_+	Success	2.298	4	0.331316	0.758626	chr1:clu_10082_+	<=1 sample with coverage>min_coverage
APOBEC1	Apobec1	chr6:clu_23765_-	Success	0.370284	3	0.863623	0.992388	chr6:clu_23764_-	Not enough valid samples					chr6:clu_23765_-	Success	1.47863	3	0.398262	0.800192	chr6:clu_23765_-	Success	0.83383	1	0.196572	0.472284
APOBEC3H	Apobec3	chr15:clu_21716_+	Success	2.55323	2	0.0778297	0.659721	chr15:clu_21715_+	Success	0.28679	1	0.44884	0.861263	chr15:clu_21718_+	Success	7.09639	9	0.115631	0.546622	chr15:clu_21718_+	Success	1.78099	5	0.614032	0.805334
APOD	Apod	chr16:clu_18444_-	Success	0.710855	3	0.700454	0.959143	chr16:clu_18444_-	Success	3.36988	3	0.0806719	0.419329	chr16:clu_18444_-	Success	1.68269	3	0.338646	0.763248	chr16:clu_18444_-	Success	4.42166	3	0.0314482	0.198078
APOE	Apoe	chr7:clu_25434_-	Success	0.238282	1	0.489982	0.905635	chr7:clu_25434_-	Success	0.0115477	1	0.879209	0.994039	chr7:clu_25433_-	<2 introns used in >=min_samples_per_intron samples					chr7:clu_25434_-	Success	1.71979	1	0.0636519	0.274985
APOL1	Apol10b	chr15:clu_1934_-	Success	3.46531	1	0.00847327	0.465332																			chr22:clu_8651_+	Success	0.379663	1	0.38354	0.737808
APOL1	Apol9a	chr15:clu_1933_-	Success	4.35094	3	0.0335287	0.582217	chr15:clu_1933_-	Not enough valid samples					chr15:clu_1933_-	Success	1.6668	3	0.342993	0.767293	chr15:clu_1933_-	<2 introns used in >=min_samples_per_intron samples					chr22:clu_8651_+	Success	0.379663	1	0.38354	0.737808
APOL1	Apol9b	chr15:clu_21662_+	Success	6.91094	6	0.0316904	0.577057	chr15:clu_21662_+	Success	2.96603	4	0.20428	0.633102	chr15:clu_21663_+	Success	0.711957	1	0.23276	0.681779	chr15:clu_21662_+	Success	0.36705	3	0.865156	0.945156	chr22:clu_8651_+	Success	0.379663	1	0.38354	0.737808
APOL2																										chr22:clu_441_-	Success	0.44925	2	0.638107	0.871815
APOL3																										chr22:clu_440_-	Success	7.77793	8	0.0491968	0.316278
APOLD1	Apold1	chr6:clu_18131_+	<2 introns used in >=min_samples_per_intron samples					chr6:clu_18131_+	Success	0.353447	1	0.400477	0.834371	chr6:clu_18131_+	<2 introns used in >=min_samples_per_intron samples					chr6:clu_18131_+	Success	0.145645	1	0.589396	0.790777
APOO	Apoo	chrX:clu_10448_+	Success	2.23031	1	0.0346848	0.587154	chrX:clu_10447_+	Success	1.43207	2	0.238815	0.682606	chrX:clu_10451_+	Success	1.777	3	0.313825	0.74486	chrX:clu_10451_+	Success	1.0422	1	0.14881	0.413949	chrX:clu_57_-	Success	1.29837	3	0.45806	0.785117
APOOL	Apool	chrX:clu_10503_+	Success	1.23059	2	0.292121	0.826557	chrX:clu_10503_+	Success	0.623527	2	0.536051	0.898432	chrX:clu_10503_+	Success	0.559894	2	0.57127	0.881607	chrX:clu_10502_+	Success	0.684693	1	0.241918	0.523863
APP	App							chr16:clu_18594_-	Success	2.37801	2	0.0927352	0.445346							chr16:clu_18595_-	Success	9.26029	4	0.000976038	0.0308679	chr21:clu_20158_-	Success	4.3419	2	0.0130118	0.162039
APPAT																										chr2:clu_6694_-	Success	2.15898	2	0.115442	0.466602
APPBP2	Appbp2	chr11:clu_1094_-	Success	0.117214	2	0.889395	0.996007	chr11:clu_1094_-	Success	0.539467	2	0.583059	0.910912	chr11:clu_1094_-	Success	1.24212	2	0.288773	0.728194	chr11:clu_1094_-	Success	1.46401	2	0.231306	0.512813
APPL1	Appl1	chr14:clu_11721_-	Success	6.66987	2	0.00126857	0.2973	chr14:clu_11724_-	Success	1.13691	1	0.131575	0.513364	chr14:clu_11725_-	Success	5.69778	6	0.0768937	0.493466	chr14:clu_11720_-	Success	4.61132	2	0.0099387	0.111987	chr3:clu_10131_+	Success	1.53707	2	0.215009	0.590462
APPL2	Appl2	chr10:clu_26942_-	Success	1.65648	1	0.0687352	0.658157	chr10:clu_26945_-	Success	0.994036	1	0.158543	0.562841	chr10:clu_26945_-	Success	3.44202	3	0.0756869	0.491928	chr10:clu_26942_-	Success	1.00746	1	0.15576	0.422625	chr12:clu_13890_-	Success	0.424315	1	0.35694	0.717238
APRT	Aprt	chr8:clu_6657_-	Success	0.923061	5	0.870001	0.993526	chr8:clu_6657_-	Success	0.749943	2	0.472394	0.874361	chr8:clu_6657_-	Success	2.23685	5	0.48341	0.840779	chr8:clu_6657_-	Success	2.44588	3	0.179896	0.451853	chr16:clu_13480_-	Success	0.127688	1	0.613315	0.861608
APTR																										chr7:clu_19406_-	Success	0.0254818	1	0.821395	0.941032
APTX	Aptx	chr4:clu_10764_-	Success	5.06157	4	0.0384036	0.602268	chr4:clu_10762_-	Not enough valid samples					chr4:clu_10764_-	Success	1.16184	2	0.312908	0.744638	chr4:clu_10764_-	Success	2.10567	2	0.121764	0.376136	chr9:clu_5285_-	Success	2.58757	3	0.159412	0.529346
AQP11	Aqp11	chr7:clu_25985_-	Success	0.594153	2	0.55203	0.921715	chr7:clu_25985_-	Success	0.0455706	1	0.762731	0.962776	chr7:clu_25985_-	Success	0.778206	2	0.459229	0.830924	chr7:clu_25985_-	Success	3.17581	2	0.0417602	0.226794
AQR	Aqr	chr2:clu_8808_-	Success	0.896475	1	0.180567	0.758672	chr2:clu_8808_-	Success	2.05974	1	0.0423919	0.31739	chr2:clu_8811_-	Success	0.655456	1	0.25223	0.699356	chr2:clu_8808_-	Success	1.41869	1	0.0920945	0.328308	chr15:clu_1327_-	Success	0.17401	1	0.555236	0.836951
ARAF	Araf	chrX:clu_10309_+	Success	1.2974	1	0.107215	0.700111	chrX:clu_10303_+	Success	2.7716	1	0.0185527	0.227115	chrX:clu_10303_+	Success	5.78972	2	0.00305885	0.20657	chrX:clu_10303_+	Success	14.4092	2	5.52285e-07	0.000151667	chrX:clu_8291_+	Success	0.914407	1	0.176268	0.551403
ARAP1	Arap1	chr7:clu_30045_+	Success	3.58977	1	0.00737397	0.457328	chr7:clu_30044_+	Not enough valid samples					chr7:clu_30045_+	Success	1.26362	1	0.111895	0.544057	chr7:clu_30049_+	Success	0.611424	1	0.268803	0.550604	chr11:clu_1011_-	Success	3.20509	2	0.0405553	0.288046
ARAP2	Arap2	chr5:clu_4134_-	Success	4.02118	4	0.090039	0.675141	chr5:clu_4136_-	Success	3.75918	2	0.0233028	0.2481	chr5:clu_4135_-	Success	3.41657	2	0.0328247	0.412266	chr5:clu_4135_-	Success	5.94074	2	0.00263009	0.0543739
ARAP3	Arap3	chr18:clu_15413_-	Success	3.47453	1	0.00838637	0.465332	chr18:clu_15408_-	Success	4.74299	3	0.023481	0.24906	chr18:clu_15409_-	Success	4.38148	1	0.0030741	0.20657	chr18:clu_15418_-	Success	2.37918	1	0.0291564	0.191029	chr5:clu_3424_-	Success	7.06913	3	0.00272286	0.0668466
ARC	Arc	chr15:clu_1846_-	Success	0.0969701	1	0.659657	0.948772	chr15:clu_1846_-	Success	1.56192	1	0.0771546	0.41208	chr15:clu_1845_-	<=1 sample with coverage>min_coverage					chr15:clu_1846_-	Success	1.16841	1	0.126347	0.382997
ARCN1																										chr11:clu_21339_+	Success	1.32934	2	0.264653	0.640276
AREL1	Arel1	chr12:clu_18992_-	Success	5.69743	4	0.0224671	0.533846	chr12:clu_18989_-	Not enough valid samples					chr12:clu_18989_-	Success	0.883532	1	0.183746	0.634105	chr12:clu_18990_-	Success	0.187931	1	0.539827	0.758959	chr14:clu_9069_-	Success	0.666076	1	0.248423	0.623895
ARF1	Arf1	chr11:clu_716_-	Success	0.405615	2	0.666566	0.950976	chr11:clu_716_-	Success	0.0309153	2	0.969558	1	chr11:clu_716_-	Success	0.720693	2	0.486415	0.842286	chr11:clu_716_-	Success	0.585631	2	0.556754	0.769665	chr1:clu_8149_+	Success	16.1324	10	0.000361718	0.0168129
ARF3	Arf3	chr15:clu_2192_-	Success	5.74867	3	0.00931929	0.475574	chr15:clu_2192_-	Success	0.418607	1	0.360195	0.803047	chr15:clu_2192_-	Success	1.29825	3	0.458105	0.830566	chr15:clu_2192_-	Success	0.00964844	1	0.889519	0.957298
ARF4																										chr3:clu_2117_-	Success	0.0521127	1	0.746817	0.914526
ARF5	Arf5	chr6:clu_17555_+	Success	0.178499	1	0.550178	0.921482	chr6:clu_17555_+	Success	0.166744	1	0.563612	0.907481	chr6:clu_17555_+	Success	0.139452	1	0.59742	0.889608	chr6:clu_17555_+	Success	0.143214	1	0.592519	0.79188	chr7:clu_22231_+	Success	2.23273	2	0.107236	0.451822
ARFGAP1	Arfgap1	chr2:clu_23220_+	Success	3.12552	2	0.0439139	0.606249	chr2:clu_23219_+	Success	8.18914	4	0.00255138	0.10748	chr2:clu_23220_+	Success	4.14746	2	0.0158044	0.341816	chr2:clu_23221_+	Success	2.38853	1	0.0288413	0.190316	chr20:clu_3849_+	Success	0.00831329	1	0.897402	0.972197
ARFGAP2	Arfgap2	chr2:clu_22522_+	Success	0.434949	1	0.350983	0.851284	chr2:clu_22521_+	Success	1.91583	1	0.0502934	0.340151	chr2:clu_22523_+	Success	2.85175	7	0.574765	0.882148	chr2:clu_22523_+	Success	6.46541	7	0.0738118	0.29455	chr11:clu_772_-	Success	9.75719	4	0.000622592	0.0248404
ARFGAP3	Arfgap3	chr15:clu_2048_-	Success	1.59166	1	0.0743937	0.659721	chr15:clu_2047_-	Success	1.22058	2	0.295058	0.745398	chr15:clu_2046_-	Success	1.48675	1	0.0846386	0.50419	chr15:clu_2039_-	Success	2.71388	1	0.019819	0.160156	chr22:clu_526_-	Success	0.714982	1	0.23177	0.608304
ARFGEF1	Arfgef1	chr1:clu_19734_-	Success	3.75159	1	0.00615899	0.443643	chr1:clu_19733_-	Success	1.76913	2	0.170482	0.581498	chr1:clu_19737_-	Success	5.24889	4	0.0328276	0.412266	chr1:clu_19733_-	Success	6.56327	2	0.00141126	0.0371797	chr8:clu_4810_-	Success	1.22124	1	0.118089	0.470016
ARFGEF2	Arfgef2	chr2:clu_23103_+	Success	1.49948	3	0.391787	0.875851	chr2:clu_23103_+	Success	1.94233	2	0.14337	0.534567	chr2:clu_23102_+	Success	2.04349	5	0.536963	0.868347	chr2:clu_23102_+	Success	4.81264	4	0.0472355	0.239976	chr20:clu_3798_+	Success	0.181538	1	0.546803	0.833931
ARFGEF3																										chr6:clu_12858_+	Success	0.138484	1	0.598695	0.85456
ARFIP1	Arfip1													chr3:clu_2891_-	Success	1.12248	1	0.134051	0.568972							chr4:clu_21768_+	Success	2.70002	2	0.067204	0.368905
ARFIP2	Arfip2	chr7:clu_26089_-	Success	0.101212	1	0.652771	0.947151	chr7:clu_26088_-	Success	3.18103	4	0.173692	0.586021	chr7:clu_26089_-	Success	2.35886	1	0.0298535	0.404832	chr7:clu_26088_-	Success	3.07429	3	0.104601	0.351163	chr11:clu_670_-	Success	0.836249	2	0.433333	0.770444
ARFRP1	Arfrp1	chr2:clu_9334_-	Success	0.878033	1	0.185116	0.762507	chr2:clu_9335_-	Success	0.340521	1	0.409228	0.840928	chr2:clu_9336_-	Success	3.10961	2	0.0446182	0.439773	chr2:clu_9336_-	Success	4.3302	1	0.00325198	0.0603411	chr20:clu_11457_-	Success	3.56863	4	0.12881	0.489136
ARGLU1	Arglu1	chr8:clu_5938_-	Success	0.365811	3	0.865742	0.992551	chr8:clu_5938_-	Success	0.35936	3	0.868792	0.992276	chr8:clu_5938_-	Success	0.249223	3	0.919232	0.98685	chr8:clu_5938_-	Success	3.53357	3	0.0697884	0.287481	chr13:clu_9829_-	Success	1.50212	2	0.222658	0.599035
ARHGAP1	Arhgap1																									chr11:clu_768_-	Success	4.43097	2	0.011903	0.154597
ARHGAP10	Arhgap10	chr8:clu_6275_-	Success	2.68883	2	0.0679602	0.658157	chr8:clu_6272_-	Success	1.98076	1	0.0465514	0.330189	chr8:clu_6273_-	Success	4.10808	4	0.083973	0.503882	chr8:clu_6272_-	Success	0.129217	1	0.611198	0.803597	chr4:clu_21762_+	Success	3.47325	3	0.0736226	0.385239
ARHGAP12	Arhgap12	chr18:clu_15252_-	Success	4.07219	7	0.320035	0.840708	chr18:clu_15251_-	Success	3.36075	4	0.151359	0.550235	chr18:clu_15251_-	Success	9.01006	4	0.00122298	0.144375	chr18:clu_15251_-	Success	7.82038	4	0.00354111	0.0638368	chr10:clu_20382_-	Success	7.08999	4	0.00674224	0.113188
ARHGAP17	Arhgap17	chr7:clu_26223_-	Success	2.70243	3	0.144441	0.728848	chr7:clu_26222_-	Success	6.11642	4	0.0157013	0.217185	chr7:clu_26222_-	Success	5.56609	5	0.0488211	0.448679	chr7:clu_26222_-	Success	7.2724	4	0.00574473	0.0845487	chr16:clu_13199_-	Success	8.18734	4	0.00255548	0.0643107
ARHGAP18	Arhgap18	chr10:clu_20752_+	Success	1.69405	2	0.183773	0.760008	chr10:clu_20752_+	Not enough valid samples					chr10:clu_20755_+	Success	1.70912	3	0.331521	0.758792	chr10:clu_20755_+	Success	4.83151	2	0.00797446	0.10092	chr6:clu_18019_-	Success	2.37814	2	0.0927228	0.422575
ARHGAP20	Arhgap20	chr9:clu_12501_+	Success	0.282173	2	0.754143	0.971213	chr9:clu_12501_+	Success	0.00894734	1	0.893584	0.996898	chr9:clu_12501_+	Success	0.371114	2	0.689965	0.91981	chr9:clu_12501_+	Not enough valid samples
ARHGAP21	Arhgap21	chr2:clu_8231_-	Success	0.607773	1	0.270237	0.812917	chr2:clu_8230_-	Success	0.243107	1	0.485621	0.880126	chr2:clu_8233_-	Success	1.30175	2	0.272056	0.71576	chr2:clu_8230_-	<2 introns used in >=min_samples_per_intron samples					chr10:clu_20342_-	Success	3.35627	2	0.0348652	0.268773
ARHGAP22	Arhgap22	chr14:clu_24140_+	Success	2.16862	1	0.0372873	0.596653	chr14:clu_24140_+	<=1 sample with coverage>0					chr14:clu_24140_+	Success	0.503005	1	0.315861	0.746506	chr14:clu_24140_+	<=1 sample with coverage>0					chr10:clu_20430_-	Success	98.1125	7	7.22971e-39	1.48195e-34
ARHGAP23	Arhgap23	chr11:clu_28088_+	Success	2.63668	1	0.0216542	0.533418	chr11:clu_28083_+	Success	1.45089	1	0.0884823	0.43443	chr11:clu_28084_+	Success	1.67273	1	0.0673907	0.480414	chr11:clu_28086_+	Success	4.80251	2	0.00820909	0.101839	chr17:clu_18747_+	Success	13.6097	1	1.81628e-07	2.77836e-05
ARHGAP24	Arhgap24	chr5:clu_16932_+	Success	0.913299	2	0.401198	0.878984	chr5:clu_16932_+	<=1 sample with coverage>0					chr5:clu_16933_+	Success	0.585823	1	0.279063	0.720994	chr5:clu_16932_+	<=1 sample with coverage>0					chr4:clu_21636_+	Success	2.47773	4	0.291898	0.663119
ARHGAP25	Arhgap25	chr6:clu_23587_-	Success	0.980349	2	0.37518	0.865428	chr6:clu_23587_-	Success	2.57812	2	0.0759166	0.409331	chr6:clu_23587_-	Success	1.27883	2	0.278364	0.720189	chr6:clu_23585_-	Success	1.71298	2	0.180328	0.452315
ARHGAP26	Arhgap26	chr18:clu_2514_+	Success	3.49861	2	0.0302395	0.576283	chr18:clu_2511_+	<=1 sample with coverage>0					chr18:clu_2516_+	Success	0.635263	1	0.259668	0.707899	chr18:clu_2514_+	Success	0.813622	2	0.44325	0.693914	chr5:clu_12325_+	Success	8.18702	1	5.19924e-05	0.00380622
ARHGAP27	Arhgap27	chr11:clu_1344_-	Success	1.60828	1	0.0728971	0.659721	chr11:clu_1346_-	Success	0.125879	1	0.61584	0.918194	chr11:clu_1344_-	Success	1.75568	1	0.0609498	0.469087	chr11:clu_1345_-	Success	0.521898	1	0.30694	0.587803	chr17:clu_10914_-	Success	1.03274	1	0.150668	0.517387
ARHGAP27P1-BPTFP1-KPNA2P3																										chr17:clu_11046_-	<=1 sample with coverage>min_coverage
ARHGAP28	Arhgap28	chr17:clu_15134_-	Success	2.34737	2	0.0956202	0.681678	chr17:clu_15133_-	<=1 sample with coverage>min_coverage					chr17:clu_15135_-	Success	1.01535	2	0.362275	0.781325	chr17:clu_15133_-	<=1 sample with coverage>min_coverage
ARHGAP29	Arhgap29	chr3:clu_14316_+	Success	1.36611	1	0.0983422	0.687902	chr3:clu_14315_+	Success	2.51385	4	0.284468	0.734791	chr3:clu_14315_+	Success	1.01236	4	0.731213	0.93451	chr3:clu_14315_+	Success	6.7229	4	0.00929102	0.108092	chr1:clu_15309_-	Success	5.30674	4	0.0312692	0.254328
ARHGAP31	Arhgap31	chr16:clu_18496_-	Success	0.129164	1	0.611271	0.937133	chr16:clu_18494_-	Success	9.84581	3	0.000196642	0.027556	chr16:clu_18494_-	Success	1.24864	2	0.286895	0.727807	chr16:clu_18495_-	Success	0.630533	1	0.261449	0.543515	chr3:clu_10234_+	Success	1.90161	1	0.0511543	0.322932
ARHGAP32	Arhgap32	chr9:clu_12372_+	<=1 sample with coverage>min_coverage					chr9:clu_12372_+	<=1 sample with coverage>min_coverage					chr9:clu_12372_+	Not enough valid samples					chr9:clu_12372_+	<=1 sample with coverage>min_coverage					chr11:clu_1261_-	Success	0.0398586	2	0.960925	0.993396
ARHGAP35	Arhgap35	chr7:clu_25407_-	Success	0.203418	2	0.815937	0.9846	chr7:clu_25407_-	<2 introns used in >=min_samples_per_intron samples					chr7:clu_25407_-	Success	0.706145	2	0.493543	0.846164	chr7:clu_25407_-	<=1 sample with coverage>min_coverage
ARHGAP39	Arhgap39	chr15:clu_1925_-	<=1 sample with coverage>min_coverage					chr15:clu_1925_-	<2 introns used in >=min_samples_per_intron samples					chr15:clu_1925_-	<=1 sample with coverage>min_coverage					chr15:clu_1925_-	<=1 sample with coverage>min_coverage
ARHGAP42	Arhgap42	chr9:clu_6763_-	Success	1.48037	2	0.227553	0.792498	chr9:clu_6761_-	<2 introns used in >=min_samples_per_intron samples					chr9:clu_6761_-	Success	0.447306	1	0.344231	0.768256	chr9:clu_6761_-	<2 introns used in >=min_samples_per_intron samples
ARHGAP44	Arhgap44	chr11:clu_819_-	Success	2.29201	2	0.101064	0.693516	chr11:clu_818_-	Not enough valid samples					chr11:clu_819_-	Success	0.309747	2	0.733633	0.935602	chr11:clu_818_-	<=1 sample with coverage>min_coverage
ARHGAP5	Arhgap5	chr12:clu_7742_+	Success	2.47013	5	0.423214	0.886592	chr12:clu_7742_+	Success	4.82093	3	0.0218691	0.242799	chr12:clu_7742_+	Success	0.661366	5	0.932575	0.990833	chr12:clu_7742_+	Success	2.15859	4	0.364778	0.637577	chr14:clu_18203_+	Success	0.914364	1	0.176278	0.551403
ARHGAP6	Arhgap6	chrX:clu_10659_+	Success	0.178642	1	0.550018	0.921482	chrX:clu_10659_+	<2 introns used in >=min_samples_per_intron samples					chrX:clu_10659_+	Success	0.026412	1	0.81822	0.959497	chrX:clu_10659_+	<2 introns used in >=min_samples_per_intron samples
ARHGAP8	Arhgap8	chr15:clu_21782_+	Success	0.467985	1	0.333316	0.846019	chr15:clu_21781_+	Success	2.17635	2	0.113455	0.482208	chr15:clu_21781_+	Success	0.602052	1	0.272503	0.716374	chr15:clu_21781_+	Success	0.000478096	1	0.975331	0.996289
ARHGDIA	Arhgdia	chr11:clu_1586_-	Success	0.244504	2	0.783093	0.977565	chr11:clu_1586_-	Success	2.706	1	0.0199989	0.235136	chr11:clu_1586_-	Success	1.51894	2	0.218944	0.669277	chr11:clu_1586_-	Success	1.69462	2	0.18367	0.457049	chr17:clu_11178_-	Success	0.524151	1	0.305899	0.675205
ARHGDIB	Arhgdib	chr6:clu_23860_-	Success	4.06316	7	0.321586	0.841811	chr6:clu_23860_-	Success	1.88928	6	0.706614	0.946053	chr6:clu_23860_-	Success	0.7771	7	0.980374	0.999299	chr6:clu_23860_-	Success	3.39181	5	0.237237	0.519457	chr12:clu_13582_-	Success	0.986959	1	0.160033	0.530029
ARHGEF1	Arhgef1																			chr7:clu_29596_+	Success	10.7792	2	2.08276e-05	0.00221404	chr19:clu_14502_+	Success	4.5732	2	0.0103249	0.144231
ARHGEF10	Arhgef10	chr8:clu_15698_+	Success	3.13123	2	0.043664	0.605261	chr8:clu_15696_+	Success	4.43427	3	0.0310908	0.277008	chr8:clu_15695_+	Success	5.85226	1	0.000623485	0.105639	chr8:clu_15696_+	Success	0.993027	2	0.370454	0.642033
ARHGEF10L																										chr1:clu_7212_+	Success	5.21053	2	0.00545876	0.101427
ARHGEF11	Arhgef11	chr3:clu_14003_+	Success	1.95903	2	0.140995	0.726519	chr3:clu_13998_+	Success	3.59645	2	0.027421	0.263925	chr3:clu_13996_+	Success	1.77904	1	0.0592565	0.46787	chr3:clu_13998_+	Success	3.17579	2	0.0417609	0.226794	chr1:clu_15644_-	Success	2.80241	2	0.0606635	0.349981
ARHGEF12	Arhgef12	chr9:clu_6928_-	Success	2.67216	1	0.0207899	0.533418	chr9:clu_6923_-	Not enough valid samples					chr9:clu_6923_-	Success	4.68328	4	0.0525624	0.45537	chr9:clu_6923_-	Success	5.16443	3	0.015968	0.142373	chr11:clu_21370_+	Success	2.91108	4	0.212829	0.588803
ARHGEF15	Arhgef15	chr11:clu_836_-	Success	1.87903	1	0.0525533	0.629148	chr11:clu_835_-	Success	2.6069	2	0.0737629	0.405773	chr11:clu_835_-	Success	7.99827	2	0.000336045	0.0779	chr11:clu_840_-	Success	2.99278	2	0.0501477	0.246095	chr17:clu_18599_+	Success	1.57492	1	0.0759346	0.389666
ARHGEF18	Arhgef18	chr8:clu_15604_+	Success	1.80366	1	0.057526	0.645648	chr8:clu_15603_+	Success	3.4121	2	0.0329719	0.284513	chr8:clu_15603_+	Success	3.71433	2	0.0243717	0.384062	chr8:clu_15603_+	Success	1.10769	1	0.136642	0.396142
ARHGEF19	Arhgef19	chr4:clu_29260_+	<=1 sample with coverage>min_coverage					chr4:clu_29260_+	<=1 sample with coverage>min_coverage					chr4:clu_29260_+	<=1 sample with coverage>min_coverage					chr4:clu_29260_+	<=1 sample with coverage>min_coverage
ARHGEF2	Arhgef2	chr3:clu_14040_+	Success	4.93642	3	0.0196786	0.533418													chr3:clu_14034_+	Success	5.40341	3	0.0128176	0.126844	chr1:clu_15616_-	Success	7.49858	3	0.00181908	0.0516184
ARHGEF25	Arhgef25	chr10:clu_27115_-	Success	0.183315	1	0.544847	0.919732	chr10:clu_27115_-	Success	1.05076	1	0.147154	0.540466	chr10:clu_27115_-	Success	0.295686	1	0.441889	0.823209	chr10:clu_27114_-	<2 introns used in >=min_samples_per_intron samples
ARHGEF26	Arhgef26	chr3:clu_13931_+	Success	0.456484	1	0.339328	0.847152	chr3:clu_13931_+	<=1 sample with coverage>min_coverage					chr3:clu_13931_+	Not enough valid samples					chr3:clu_13931_+	<=1 sample with coverage>min_coverage
ARHGEF28	Arhgef28	chr13:clu_13607_-	Success	3.31165	4	0.157185	0.738436	chr13:clu_13605_-	Success	4.74109	2	0.00872909	0.177454	chr13:clu_13609_-	Success	3.29923	1	0.0102067	0.3084	chr13:clu_13609_-	Success	2.11705	1	0.0396197	0.221443	chr5:clu_12140_+	Success	4.13423	2	0.016015	0.181568
ARHGEF3	Arhgef3	chr14:clu_24066_+	Success	2.04037	2	0.12998	0.720363	chr14:clu_24066_+	Success	1.33319	2	0.263636	0.715887	chr14:clu_24066_+	Success	0.0568314	1	0.736012	0.936591	chr14:clu_24066_+	Success	0.727406	1	0.227757	0.509772	chr3:clu_2114_-	Success	0.963712	1	0.16504	0.536984
ARHGEF35-AS1																										chr7:clu_22297_+	Success	4.78804	7	0.213895	0.590257
ARHGEF39	Arhgef39	chr4:clu_10814_-	<=1 sample with coverage>min_coverage					chr4:clu_10814_-	<=1 sample with coverage>0					chr4:clu_10814_-	<=1 sample with coverage>min_coverage					chr4:clu_10814_-	<=1 sample with coverage>min_coverage					chr9:clu_5321_-	Success	0.124436	2	0.882995	0.966918
ARHGEF40	Arhgef40	chr14:clu_24202_+	Success	1.97281	2	0.139065	0.725348	chr14:clu_24201_+	Success	1.34722	2	0.259962	0.710112	chr14:clu_24202_+	Success	2.33755	2	0.0965635	0.519959	chr14:clu_24201_+	Success	3.78187	2	0.0227801	0.171235
ARHGEF5	Arhgef5	chr6:clu_17656_+	Success	1.03107	1	0.150998	0.733028	chr6:clu_17655_+	Not enough valid samples					chr6:clu_17655_+	Success	0.369438	1	0.390021	0.79761	chr6:clu_17655_+	<2 introns used in >=min_samples_per_intron samples
ARHGEF6	Arhgef6	chrX:clu_137_-	Success	0.349994	1	0.402788	0.880207	chrX:clu_136_-	Success	4.56265	4	0.0580427	0.366224	chrX:clu_136_-	Success	3.71397	4	0.11493	0.545712	chrX:clu_136_-	Success	0.650929	1	0.253874	0.536551	chrX:clu_242_-	Success	1.56368	2	0.209364	0.585702
ARHGEF7	Arhgef7	chr8:clu_15654_+	Success	3.48043	1	0.00833121	0.465332	chr8:clu_15650_+	Not enough valid samples					chr8:clu_15654_+	Success	2.7682	1	0.0186249	0.357582	chr8:clu_15654_+	Success	4.15749	1	0.00393194	0.0672802	chr13:clu_4624_+	Success	15.7229	3	6.84758e-07	9.17397e-05
ARHGEF9	Arhgef9	chrX:clu_244_-	Success	0.248349	2	0.780088	0.976841	chrX:clu_244_-	Success	0.00151599	1	0.956088	1	chrX:clu_244_-	Not enough valid samples					chrX:clu_244_-	Not enough valid samples
ARID1A	Arid1a	chr4:clu_11329_-	Success	0.00583606	1	0.913966	1	chr4:clu_11329_-	Not enough valid samples					chr4:clu_11329_-	Success	0.00973834	1	0.889009	0.977505	chr4:clu_11329_-	<2 introns used in >=min_samples_per_intron samples					chr1:clu_7272_+	Success	0.00159252	1	0.954994	0.991854
ARID1B	Arid1b	chr17:clu_24506_+	Success	1.14462	1	0.130274	0.720589	chr17:clu_24506_+	Success	0.000695398	1	0.970251	1	chr17:clu_24509_+	Success	0.881105	1	0.184349	0.634311	chr17:clu_24507_+	Success	1.2945	1	0.107609	0.356123	chr6:clu_12924_+	Success	7.24727	3	0.00230375	0.0600792
ARID3B	Arid3b	chr9:clu_7081_-	Success	3.2578	2	0.0384729	0.602268	chr9:clu_7081_-	Not enough valid samples					chr9:clu_7081_-	Success	0.842344	2	0.4307	0.818108	chr9:clu_7081_-	Success	3.31867	2	0.036201	0.212312	chr15:clu_16607_+	Success	7.03666	1	0.00017582	0.00976681
ARID4A	Arid4a	chr12:clu_7816_+	Success	0.64673	1	0.255411	0.810042	chr12:clu_7819_+	Success	1.16679	2	0.311365	0.760434	chr12:clu_7816_+	Success	2.00794	1	0.0450736	0.439793	chr12:clu_7819_+	Success	0.911344	2	0.401984	0.663355	chr14:clu_18276_+	Success	3.02718	2	0.0484521	0.313897
ARID4B	Arid4b	chr13:clu_5480_+	Success	3.20428	2	0.0405883	0.603123	chr13:clu_5479_+	Success	1.4425	1	0.0894078	0.436304	chr13:clu_5477_+	Success	1.20786	1	0.120123	0.551979	chr13:clu_5478_+	Success	7.49701	3	0.00182177	0.043821	chr1:clu_15845_-	Success	4.56166	3	0.0276955	0.239739
ARID5A	Arid5a	chr1:clu_9438_+	Success	5.61792	7	0.128657	0.720284	chr1:clu_9437_+	Success	1.05875	1	0.145625	0.538193	chr1:clu_9437_+	Success	0.504418	1	0.315182	0.745862	chr1:clu_9438_+	Success	6.18437	9	0.193311	0.469449	chr2:clu_17045_+	Success	0.116087	1	0.629916	0.869145
ARID5B	Arid5b	chr10:clu_26735_-	Success	2.40021	2	0.0906994	0.675389	chr10:clu_26735_-	Success	3.39886	2	0.0334114	0.286552	chr10:clu_26735_-	Success	2.92877	2	0.0534628	0.455601	chr10:clu_26733_-	Success	4.81035	3	0.0220815	0.16819	chr10:clu_16037_+	Success	0.134258	1	0.604329	0.85704
ARIH1	Arih1	chr9:clu_7099_-	Success	1.74667	2	0.174353	0.75569	chr9:clu_7097_-	Success	2.59021	2	0.075004	0.407284	chr9:clu_7100_-	Success	2.86854	5	0.332648	0.759318	chr9:clu_7099_-	Success	3.45437	2	0.0316073	0.198539	chr15:clu_16598_+	Success	3.60602	4	0.125099	0.482369
ARIH2	Arih2	chr9:clu_7420_-	Success	1.92826	2	0.145401	0.729632	chr9:clu_7421_-	Success	7.14096	4	0.00644758	0.159189	chr9:clu_7424_-	Success	6.32036	1	0.000377433	0.0821587	chr9:clu_7422_-	Success	3.96413	2	0.0189846	0.156326	chr3:clu_10055_+	Success	5.39511	1	0.00102038	0.0347318
ARL1																										chr12:clu_13873_-	Success	1.08698	4	0.703801	0.899296
ARL10	Arl10	chr13:clu_5640_+	Success	1.05647	2	0.347682	0.84908	chr13:clu_5640_+	Not enough valid samples					chr13:clu_5640_+	Success	1.71371	2	0.180196	0.628828	chr13:clu_5640_+	Success	0.187457	1	0.540338	0.759266
ARL13B	Arl13b	chr16:clu_18578_-	Success	9.00092	6	0.00622761	0.443643	chr16:clu_18578_-	Success	5.14977	6	0.112592	0.480654	chr16:clu_18578_-	Success	2.17624	6	0.629093	0.898678	chr16:clu_18578_-	Success	2.78133	7	0.591636	0.79133	chr3:clu_10168_+	Success	1.37856	1	0.0968222	0.432801
ARL14EP	Arl14ep	chr2:clu_8803_-	Success	0.944194	2	0.388993	0.874379	chr2:clu_8803_-	Success	0.500419	2	0.606277	0.917179	chr2:clu_8803_-	Success	0.197156	2	0.821062	0.960513	chr2:clu_8803_-	Not enough valid samples					chr11:clu_20849_+	Success	2.33165	3	0.198178	0.573456
ARL15	Arl15	chr13:clu_5904_+	Success	2.75884	2	0.0633651	0.658157	chr13:clu_5903_+	Success	2.75686	6	0.479799	0.877711	chr13:clu_5903_+	Success	3.61251	7	0.405833	0.803403	chr13:clu_5905_+	Success	14.212	2	6.72663e-07	0.000178766
ARL16	Arl16	chr11:clu_1602_-	Success	0.57443	1	0.283788	0.822128	chr11:clu_1601_-	Not enough valid samples					chr11:clu_1602_-	Success	1.95305	1	0.0481113	0.446894	chr11:clu_1602_-	Success	5.10917	1	0.00139052	0.0370282	chr17:clu_11169_-	Success	7.85947	6	0.0153447	0.179019
ARL17A	Arf2	chr11:clu_28200_+	Success	2.70042	2	0.067177	0.658157	chr11:clu_28200_+	Success	0.459823	2	0.631395	0.922819	chr11:clu_28202_+	Success	0.902662	1	0.17907	0.627488	chr11:clu_28200_+	Success	1.40623	1	0.093535	0.3315
ARL2	Arl2
ARL2BP	Arl2bp	chr8:clu_16169_+	Success	1.84575	1	0.0546903	0.633643	chr8:clu_16174_+	Success	4.7549	5	0.090378	0.439613	chr8:clu_16169_+	Success	1.51861	1	0.0813755	0.498843	chr8:clu_16169_+	Success	0.691553	1	0.239573	0.521824	chr16:clu_2906_+	Success	0.486949	1	0.32371	0.691738
ARL3																										chr10:clu_20631_-	Success	0.393016	2	0.675018	0.887354
ARL4A	Arl4a	chr12:clu_18805_-	Success	0.886117	2	0.412253	0.883798	chr12:clu_18805_-	Success	2.15853	3	0.2292	0.668841	chr12:clu_18805_-	Success	0.334361	2	0.715796	0.928511	chr12:clu_18805_-	Success	0.197529	2	0.820756	0.92488	chr7:clu_21881_+	Success	9.3095	3	0.000327745	0.0156599
ARL4D	Arl4d	chr11:clu_28175_+	Not enough valid samples					chr11:clu_28175_+	Success	1.55264	1	0.0780383	0.413468	chr11:clu_28175_+	<=1 sample with coverage>min_coverage					chr11:clu_28175_+	Success	1.51825	1	0.0814113	0.309707
ARL5A	Arl5a	chr2:clu_8514_-	Success	1.98619	3	0.264463	0.810042	chr2:clu_8514_-	Success	2.2199	3	0.217722	0.652451	chr2:clu_8514_-	Success	5.05683	3	0.0176242	0.35014	chr2:clu_8514_-	Success	0.117618	2	0.889035	0.957256
ARL5B	Arl5b	chr2:clu_22005_+	Success	1.96733	2	0.139829	0.725865	chr2:clu_22006_+	Success	1.54643	1	0.0786364	0.414631	chr2:clu_22006_+	Success	0.525282	1	0.305377	0.738756	chr2:clu_22006_+	Success	0.0134465	1	0.869738	0.947407	chr10:clu_15953_+	Success	1.21635	2	0.29631	0.667007
ARL6	Arl6	chr16:clu_18576_-	Success	3.27961	2	0.0376428	0.598637							chr16:clu_18576_-	Success	3.11079	2	0.0445657	0.439773							chr3:clu_10171_+	Success	0.322836	2	0.724093	0.906274
ARL6IP4	Arl6ip4	chr5:clu_17207_+	Success	1.20688	2	0.299128	0.83033	chr5:clu_17207_+	Success	2.23775	2	0.106699	0.472466	chr5:clu_17207_+	Success	1.00954	2	0.364385	0.783073	chr5:clu_17207_+	Success	1.39248	1	0.0951526	0.334255	chr12:clu_6269_+	Success	4.15538	5	0.139921	0.503635
ARL6IP6	Arl6ip6	chr2:clu_22336_+	Success	0.108651	1	0.641104	0.943607	chr2:clu_22336_+	Not enough valid samples					chr2:clu_22336_+	Success	0.000994746	1	0.964423	0.997523	chr2:clu_22336_+	Success	0.218503	1	0.508571	0.738784	chr2:clu_17205_+	Success	4.01751	6	0.235549	0.611176
ARL8A	Arl8a	chr1:clu_9937_+	Success	0.477874	1	0.32826	0.845608	chr1:clu_9938_+	Success	3.85094	6	0.260767	0.711163	chr1:clu_9938_+	Success	3.03008	6	0.416485	0.809134	chr1:clu_9938_+	Success	0.966834	4	0.747958	0.884344	chr1:clu_15741_-	Success	1.24813	2	0.287041	0.659124
ARL8B																										chr3:clu_9865_+	Success	1.57884	1	0.0755701	0.38936
ARMC1	Armc1							chr3:clu_2728_-	Success	6.67917	2	0.00125682	0.0768258	chr3:clu_2730_-	Success	1.748	1	0.0615176	0.470379	chr3:clu_2728_-	Success	0.485027	2	0.615681	0.806321	chr8:clu_4805_-	Success	6.06385	2	0.00232544	0.0604888
ARMC10	Armc10	chr5:clu_16551_+	Success	0.0966483	1	0.660187	0.949035	chr5:clu_16550_+	Not enough valid samples					chr5:clu_16550_+	Success	1.59586	1	0.074012	0.490361	chr5:clu_16550_+	<2 introns used in >=min_samples_per_intron samples					chr7:clu_22192_+	Success	4.4248	9	0.451272	0.780648
ARMC5	Armc5	chr7:clu_30301_+	Success	2.33003	3	0.19845	0.773334	chr7:clu_30305_+	Success	1.06365	3	0.54641	0.903117	chr7:clu_30305_+	Success	0.822146	3	0.649389	0.904395	chr7:clu_30301_+	Success	0.949878	1	0.168106	0.438272
ARMC6	Armc6	chr8:clu_6183_-	Success	1.0444	1	0.148382	0.73151	chr8:clu_6183_-	Success	0.016534	1	0.855704	0.987855	chr8:clu_6184_-	Success	1.62318	1	0.0715824	0.485707	chr8:clu_6183_-	<2 introns used in >=min_samples_per_intron samples					chr19:clu_14350_+	Success	1.4944	1	0.0838426	0.403203
ARMC7	Armc7	chr11:clu_28289_+	Success	2.67675	4	0.252909	0.808849	chr11:clu_28289_+	Success	3.44914	2	0.031773	0.279812	chr11:clu_28289_+	Success	0.426869	4	0.931102	0.990727	chr11:clu_28289_+	Success	3.76403	2	0.0231901	0.172485	chr17:clu_19020_+	Not enough valid samples
ARMC8	Armc8	chr9:clu_7307_-	Success	1.94886	2	0.142437	0.727077	chr9:clu_7308_-	Success	1.80971	2	0.163702	0.570603	chr9:clu_7307_-	Success	2.60556	2	0.0738619	0.489705	chr9:clu_7309_-	Success	1.62923	2	0.196081	0.471941	chr3:clu_10307_+	Success	2.28595	2	0.101678	0.441776
ARMC9	Armc9	chr1:clu_9731_+	Success	1.14795	1	0.129716	0.720363	chr1:clu_9731_+	<2 introns used in >=min_samples_per_intron samples					chr1:clu_9731_+	Success	2.82178	1	0.0175196	0.35014	chr1:clu_9733_+	Success	4.30866	2	0.0134515	0.130454	chr2:clu_17485_+	Success	3.11724	1	0.0125286	0.159109
ARMCX1	Armcx1	chrX:clu_10529_+	Success	2.60842	1	0.0223692	0.533846	chrX:clu_10528_+	Not enough valid samples					chrX:clu_10528_+	Success	3.46235	5	0.226301	0.675564	chrX:clu_10528_+	Success	3.35753	4	0.151734	0.417732	chrX:clu_8380_+	Success	2.13479	1	0.0388007	0.281539
ARMCX2	Armcx2	chrX:clu_320_-	Success	1.81833	3	0.303465	0.833186	chrX:clu_320_-	Success	2.71493	3	0.142895	0.534009	chrX:clu_320_-	Success	2.27611	3	0.20768	0.658505	chrX:clu_320_-	Success	2.53846	2	0.0789883	0.305873	chrX:clu_180_-	Success	1.33902	1	0.101741	0.441776
ARMCX3	Armcx3	chrX:clu_10530_+	Success	0.105973	1	0.645247	0.94517	chrX:clu_10530_+	Success	2.35671	1	0.029928	0.272125	chrX:clu_10530_+	Success	0.00568944	1	0.915049	0.985502	chrX:clu_10530_+	Success	0.317221	1	0.42573	0.680978	chrX:clu_8381_+	Success	2.08509	3	0.243664	0.620143
ARMCX4	Armcx4	chrX:clu_10527_+	<=1 sample with coverage>min_coverage					chrX:clu_10527_+	Not enough valid samples					chrX:clu_10527_+	<=1 sample with coverage>min_coverage					chrX:clu_10527_+	<=1 sample with coverage>min_coverage					chrX:clu_8379_+	Not enough valid samples
ARMCX5-GPRASP2	Bhlhb9	chrX:clu_10538_+	Success	0.156739	1	0.575554	0.927893													chrX:clu_10532_+	Success	4.61006	1	0.00239371	0.0522399
ARMCX6																										chrX:clu_179_-	Success	5.1993	3	0.0154648	0.179806
ARMH3																										chr10:clu_20623_-	Success	2.25621	2	0.104747	0.447478
ARMT1	Armt1	chr10:clu_20672_+	Success	0.0994716	2	0.905316	0.99836	chr10:clu_20672_+	<2 introns used in >=min_samples_per_intron samples					chr10:clu_20672_+	Success	1.15373	2	0.315458	0.745862	chr10:clu_20672_+	Not enough valid samples					chr6:clu_12918_+	Success	0.194668	1	0.532649	0.826691
ARNT	Arnt	chr3:clu_14156_+	Success	3.60548	1	0.00724599	0.456051													chr3:clu_14154_+	Success	6.54099	2	0.00144306	0.0376819	chr1:clu_15508_-	Success	0.695976	1	0.238076	0.61411
ARNT2	Arnt2	chr7:clu_25957_-	<=1 sample with coverage>min_coverage					chr7:clu_25957_-	<=1 sample with coverage>0					chr7:clu_25957_-	<=1 sample with coverage>min_coverage					chr7:clu_25957_-	<=1 sample with coverage>0
ARPC1A	Arpc1a	chr5:clu_17437_+	Success	1.77273	1	0.0597086	0.651091							chr5:clu_17437_+	Success	0.829931	1	0.197622	0.649756	chr5:clu_17437_+	Success	3.12145	1	0.0124692	0.125026
ARPC3																										chr12:clu_13919_-	Success	0.148378	1	0.585923	0.849983
ARPC4	Arpc4	chr6:clu_17952_+	Success	1.14627	2	0.317821	0.839467	chr6:clu_17952_+	Success	0.914733	2	0.400624	0.834456	chr6:clu_17952_+	Success	1.29528	2	0.273822	0.71694	chr6:clu_17952_+	Success	3.29016	2	0.0372481	0.214069
ARPC5	Arpc5																									chr1:clu_15714_-	<2 introns used in >=min_samples_per_intron samples
ARPC5L	Arpc5l	chr2:clu_22317_+	Success	0.463188	5	0.968283	1	chr2:clu_22317_+	Success	3.81068	5	0.178375	0.593756	chr2:clu_22317_+	Success	1.27726	5	0.768263	0.94536	chr2:clu_22317_+	Success	3.47269	5	0.224734	0.50624	chr9:clu_9469_+	Success	0.901246	2	0.406063	0.75352
ARPP19	Arpp19	chr9:clu_12737_+	Success	1.34772	1	0.100635	0.692662	chr9:clu_12737_+	Success	3.46083	1	0.00851579	0.176535	chr9:clu_12737_+	Success	1.94547	1	0.0485474	0.447496	chr9:clu_12737_+	Success	0.100812	1	0.653414	0.827731	chr15:clu_1438_-	Success	6.18533	4	0.0147976	0.175128
ARRB1	Arrb1	chr7:clu_30023_+	Success	0.330926	1	0.415907	0.884655	chr7:clu_30021_+	<2 introns used in >=min_samples_per_intron samples					chr7:clu_30021_+	Success	1.56586	2	0.208908	0.659791	chr7:clu_30021_+	<2 introns used in >=min_samples_per_intron samples					chr11:clu_1039_-	Success	3.94996	2	0.0192555	0.199604
ARRB2	Arrb2	chr11:clu_27700_+	Success	0.421056	1	0.358794	0.855784	chr11:clu_27698_+	Success	1.9426	1	0.0487134	0.336268	chr11:clu_27700_+	Success	0.302308	1	0.436822	0.820558	chr11:clu_27701_+	Success	0.359428	1	0.396519	0.659212	chr17:clu_18524_+	Success	1.03389	2	0.35562	0.715638
ARRDC1	Arrdc1	chr2:clu_8254_-	Success	3.40576	3	0.078154	0.659721	chr2:clu_8255_-	Success	1.57952	2	0.206073	0.635731	chr2:clu_8255_-	Success	3.76245	2	0.0232268	0.382703	chr2:clu_8257_-	Success	3.46457	2	0.0312865	0.197588	chr9:clu_9624_+	Success	0.264502	1	0.467026	0.790052
ARRDC2	Arrdc2	chr8:clu_6220_-	Success	3.0543	3	0.106445	0.700111	chr8:clu_6220_-	Success	6.85677	6	0.0330049	0.284513	chr8:clu_6221_-	Success	14.6258	11	0.00207448	0.180487	chr8:clu_6221_-	Success	9.9338	12	0.0696323	0.287192	chr19:clu_14333_+	Success	1.42714	1	0.0911313	0.419777
ARRDC3	Arrdc3	chr13:clu_5783_+	Success	1.30541	2	0.271061	0.812917	chr13:clu_5785_+	Success	0.338567	1	0.410575	0.841208	chr13:clu_5784_+	Success	8.4653	2	0.000210653	0.0605637	chr13:clu_5784_+	Success	3.08413	2	0.0457697	0.236779	chr5:clu_3285_-	Success	0.717279	1	0.231022	0.608304
ARRDC4	Arrdc4	chr7:clu_25861_-	Success	0.647807	1	0.255016	0.810042	chr7:clu_25861_-	<2 introns used in >=min_samples_per_intron samples					chr7:clu_25861_-	Success	1.34292	1	0.101244	0.526548	chr7:clu_25861_-	<2 introns used in >=min_samples_per_intron samples
ARSA	Arsa	chr15:clu_2114_-	Success	4.88799	2	0.00753656	0.457328	chr15:clu_2114_-	Success	6.36599	2	0.00171904	0.0890904	chr15:clu_2114_-	Success	0.163913	1	0.566942	0.879921	chr15:clu_2114_-	Success	0.161641	2	0.850747	0.937392	chr22:clu_576_-	Success	0.139103	1	0.597879	0.854503
ARSB	Arsb	chr13:clu_5819_+	Success	0.279674	1	0.454523	0.895749	chr13:clu_5819_+	Success	0.497902	1	0.318328	0.767873	chr13:clu_5819_+	Success	3.06589	1	0.0132773	0.329146	chr13:clu_5819_+	<2 introns used in >=min_samples_per_intron samples					chr5:clu_3260_-	Success	3.29273	3	0.0863524	0.409829
ARSD																										chrX:clu_10_-	Success	0.828827	3	0.646389	0.875466
ARSG	Arsg	chr11:clu_28262_+	<=1 sample with coverage>min_coverage					chr11:clu_28262_+	<=1 sample with coverage>min_coverage					chr11:clu_28262_+	<=1 sample with coverage>min_coverage					chr11:clu_28262_+	<=1 sample with coverage>min_coverage					chr17:clu_19004_+	<=1 sample with coverage>min_coverage
ARSJ																										chr4:clu_19983_-	Success	6.6846	22	0.92235	0.980975
ARSK	Arsk	chr13:clu_13540_-	Success	1.29017	2	0.275223	0.816535	chr13:clu_13539_-	Not enough valid samples					chr13:clu_13539_-	Success	5.82228	6	0.0703846	0.485238	chr13:clu_13540_-	Success	9.27906	2	9.3359e-05	0.00640948	chr5:clu_12185_+	Success	0.849869	2	0.427471	0.766948
ARSL																										chrX:clu_11_-	Not enough valid samples
ART3	Art3	chr5:clu_16906_+	Success	0.106663	1	0.644173	0.944673	chr5:clu_16905_+	<=1 sample with coverage>min_coverage					chr5:clu_16905_+	<=1 sample with coverage>min_coverage					chr5:clu_16905_+	<2 introns used in >=min_samples_per_intron samples
ART5	Art5	chr7:clu_26043_-	<=1 sample with coverage>min_coverage					chr7:clu_26043_-	<=1 sample with coverage>0					chr7:clu_26043_-	<=1 sample with coverage>min_coverage					chr7:clu_26043_-	<=1 sample with coverage>0
ARV1	Arv1	chr8:clu_16460_+	Success	0.503021	1	0.315853	0.839256	chr8:clu_16458_+	Success	1.5413	1	0.0791337	0.41512	chr8:clu_16458_+	Success	2.07299	2	0.125809	0.558019	chr8:clu_16458_+	<2 introns used in >=min_samples_per_intron samples					chr1:clu_8165_+	Success	0.33584	1	0.412466	0.757593
ARVCF	Arvcf	chr16:clu_3519_+	Success	2.75486	2	0.063618	0.658157	chr16:clu_3517_+	Not enough valid samples					chr16:clu_3519_+	Success	0.65989	2	0.516908	0.857834	chr16:clu_3519_+	Success	0.131315	1	0.608319	0.801549	chr22:clu_341_-	Success	2.91172	2	0.0543819	0.333649
AS3MT	As3mt	chr19:clu_19648_+	Success	0.324018	1	0.420816	0.885678	chr19:clu_19648_+	Success	1.25409	1	0.113256	0.481822	chr19:clu_19647_+	Success	0.334425	1	0.413453	0.806454	chr19:clu_19648_+	Success	2.24802	1	0.0339735	0.205994
ASAH1																										chr8:clu_4691_-	Success	0.283487	1	0.451464	0.78069
ASAH2B																										chr10:clu_16029_+	<=1 sample with coverage>min_coverage
ASAP1	Asap1	chr15:clu_1819_-	Success	3.36237	2	0.034653	0.587049	chr15:clu_1819_-	Success	3.78116	2	0.0227962	0.245955	chr15:clu_1820_-	Success	9.75107	4	0.000626059	0.105639	chr15:clu_1820_-	Success	20.9903	4	1.68369e-08	9.24738e-06	chr8:clu_4939_-	Success	3.65772	2	0.0257911	0.231263
ASAP2	Asap2	chr12:clu_7639_+	Success	0.756866	1	0.218571	0.786633							chr12:clu_7641_+	Success	4.60279	2	0.0100239	0.306422							chr2:clu_16755_+	Success	5.2098	2	0.00546275	0.101427
ASAP3	Asap3	chr4:clu_29183_+	Success	0.939733	1	0.170395	0.75085	chr4:clu_29177_+	Success	0.474366	1	0.330042	0.777378	chr4:clu_29182_+	Success	1.52862	2	0.216834	0.667034	chr4:clu_29177_+	Success	1.63109	1	0.0708952	0.288786	chr1:clu_14955_-	Success	3.72628	1	0.00633463	0.109391
ASB1	Asb1	chr1:clu_9798_+	Success	1.0167	2	0.361788	0.857175	chr1:clu_9797_+	Success	2.75036	1	0.0190086	0.229848													chr2:clu_17537_+	Success	2.21095	2	0.109597	0.45628
ASB13	Asb13	chr13:clu_5434_+	Success	2.51509	5	0.412208	0.883798	chr13:clu_5434_+	Success	0.595232	4	0.879666	0.994325	chr13:clu_5434_+	Success	5.02038	4	0.0397465	0.431601	chr13:clu_5434_+	Success	5.06409	4	0.0383229	0.217966
ASB16-AS1																										chr17:clu_10888_-	Success	0.0999209	2	0.904909	0.974408
ASB3	Asb3	chr11:clu_27355_+	Success	5.22112	4	0.033602	0.582217	chr11:clu_27354_+	Not enough valid samples					chr11:clu_27354_+	Success	2.17668	2	0.113417	0.545021	chr11:clu_27356_+	Success	3.28858	3	0.0866684	0.319335	chr2:clu_6507_-	Success	1.65396	3	0.346541	0.709275
ASB4	Asb4	chr6:clu_17507_+	Success	0.000428673	2	0.999571	1	chr6:clu_17506_+	Success	8.68116	2	0.000169753	0.0265305	chr6:clu_17507_+	Success	0.904265	1	0.178685	0.627057	chr6:clu_17506_+	Success	2.22713	3	0.216407	0.496432
ASB6	Asb6	chr2:clu_8381_-	Success	0.0372749	2	0.963411	1	chr2:clu_8381_-	Success	3.3872	2	0.0338031	0.288682	chr2:clu_8381_-	Success	0.922031	2	0.39771	0.799952	chr2:clu_8381_-	Success	1.05603	1	0.146142	0.410008	chr9:clu_5632_-	Success	0.396107	2	0.672935	0.887091
ASB7	Asb7	chr7:clu_25847_-	Success	0.873195	3	0.62667	0.939626	chr7:clu_25847_-	<=1 sample with coverage>min_coverage					chr7:clu_25847_-	Success	4.49611	3	0.0293944	0.402401	chr7:clu_25847_-	Not enough valid samples
ASB8	Asb8																			chr15:clu_2175_-	Success	1.82071	2	0.161911	0.430399	chr12:clu_13661_-	Success	3.28063	2	0.0376047	0.277974
ASB9																										chrX:clu_30_-	Success	1.03483	1	0.150254	0.516629
ASCC1	Ascc1	chr10:clu_20882_+	Success	0.197584	1	0.529595	0.91694	chr10:clu_20883_+	Success	2.80311	1	0.0178968	0.22494	chr10:clu_20882_+	Success	1.7946	1	0.0581561	0.465174	chr10:clu_20881_+	Success	0.526631	2	0.590591	0.791317	chr10:clu_20475_-	Success	10.5818	6	0.00171446	0.0497071
ASCC2	Ascc2	chr11:clu_27221_+	Success	1.79117	3	0.310238	0.836613	chr11:clu_27221_+	Success	3.52768	1	0.00790281	0.171289	chr11:clu_27220_+	Success	6.49103	2	0.00151699	0.156172	chr11:clu_27222_+	Success	0.62816	1	0.262349	0.544218	chr22:clu_411_-	Success	3.33062	2	0.035771	0.271792
ASCC3	Ascc3	chr10:clu_20842_+	Success	0.467134	1	0.333757	0.846019	chr10:clu_20841_+	Success	8.25014	5	0.00555183	0.150136	chr10:clu_20844_+	Success	2.5813	2	0.0756756	0.491928	chr10:clu_20841_+	Success	2.58705	4	0.269896	0.551759	chr6:clu_17943_-	Success	0.965737	1	0.164597	0.536563
ASF1A	Asf1a	chr10:clu_20851_+	Success	2.6594	1	0.0210964	0.533418	chr10:clu_20851_+	Success	0.0915672	1	0.668693	0.934132	chr10:clu_20852_+	Success	1.83398	1	0.0554679	0.458659	chr10:clu_20851_+	<2 introns used in >=min_samples_per_intron samples					chr6:clu_12832_+	Success	0.240769	1	0.487727	0.80159
ASF1B	Asf1b	chr8:clu_16048_+	Success	0.617317	2	0.53939	0.919115	chr8:clu_16048_+	<=1 sample with coverage>0					chr8:clu_16048_+	Success	0.597389	2	0.550247	0.873207	chr8:clu_16048_+	Not enough valid samples
ASH1L	Ash1l	chr3:clu_14067_+	Success	2.35122	1	0.0301198	0.575044	chr3:clu_14066_+	Success	0.191004	2	0.826129	0.980612	chr3:clu_14066_+	Success	1.45638	5	0.713435	0.927453	chr3:clu_14066_+	Success	7.11281	3	0.00261358	0.0542322	chr1:clu_15599_-	Success	0.586555	2	0.55624	0.83763
ASH2L	Ash2l	chr8:clu_6043_-	Success	7.86111	6	0.0153252	0.522989	chr8:clu_6042_-	Success	0.450546	1	0.342489	0.788695	chr8:clu_6043_-	Success	6.34679	6	0.0481684	0.446894	chr8:clu_6042_-	Success	1.77199	2	0.169995	0.44048	chr8:clu_11742_+	Success	3.13796	3	0.0989315	0.437013
ASL	Asl	chr5:clu_4648_-	Success	1.69267	1	0.0657784	0.658157	chr5:clu_4647_-	Success	3.97829	3	0.0469177	0.33103	chr5:clu_4648_-	Success	2.28914	1	0.0323795	0.412266	chr5:clu_4647_-	Success	1.89818	1	0.051364	0.247898	chr7:clu_22001_+	Success	1.13692	2	0.320804	0.688831
ASMTL																										chrY:clu_18494_-	Success	1.77055	1	0.0598655	0.348812
ASNS	Asns	chr6:clu_23271_-	Success	1.93381	3	0.276118	0.816535	chr6:clu_23271_-	Success	0.0489474	1	0.754371	0.959638	chr6:clu_23271_-	Success	2.68473	3	0.146658	0.587885
ASPA	Aspa	chr11:clu_955_-	<=1 sample with coverage>min_coverage					chr11:clu_955_-	Not enough valid samples					chr11:clu_955_-	<=1 sample with coverage>min_coverage					chr11:clu_955_-	Success	1.47611	1	0.0857602	0.317483
ASPH	Asph	chr4:clu_10684_-	Success	10.2309	3	0.00013616	0.104443	chr4:clu_10683_-	Success	3.78336	2	0.0227462	0.245955	chr4:clu_10681_-	Success	5.78686	2	0.00306759	0.20657	chr4:clu_10683_-	Success	2.04841	2	0.12894	0.386561	chr8:clu_4801_-	Success	6.14716	1	0.00045434	0.0201475
ASPM																										chr1:clu_15730_-	Success	3.29821	2	0.0369493	0.275614
ASPN	Aspn	chr13:clu_5611_+	<=1 sample with coverage>min_coverage					chr13:clu_5611_+	Not enough valid samples					chr13:clu_5611_+	<=1 sample with coverage>0					chr13:clu_5611_+	<2 introns used in >=min_samples_per_intron samples
ASPSCR1	Aspscr1	chr11:clu_28407_+	Success	5.61171	2	0.00365483	0.392703	chr11:clu_28406_+	Success	2.06888	2	0.126327	0.505276	chr11:clu_28410_+	Success	9.81711	10	0.0329085	0.412266	chr11:clu_28408_+	Success	2.85399	1	0.0168879	0.145787	chr17:clu_19109_+	Success	2.09844	1	0.0404983	0.288016
ASRGL1	Asrgl1	chr19:clu_5125_-	<2 introns used in >=min_samples_per_intron samples					chr19:clu_5125_-	<2 introns used in >=min_samples_per_intron samples					chr19:clu_5125_-	<2 introns used in >=min_samples_per_intron samples					chr19:clu_5125_-	<2 introns used in >=min_samples_per_intron samples					chr11:clu_20969_+	Success	3.16866	2	0.0420598	0.292959
ASS1	Ass1	chr2:clu_22203_+	Success	0.21503	2	0.806517	0.98303	chr2:clu_22203_+	Success	0.535012	2	0.585662	0.911792	chr2:clu_22203_+	Success	0.890197	2	0.410575	0.805454	chr2:clu_22203_+	Success	2.15669	1	0.0378139	0.216188
ASTE1	Aste1	chr9:clu_12892_+	Success	6.77393	3	0.00358989	0.391633	chr9:clu_12892_+	Success	0.25195	1	0.477791	0.876379	chr9:clu_12893_+	Success	1.71467	2	0.180023	0.628485	chr9:clu_12892_+	Success	1.98264	2	0.137705	0.398011	chr3:clu_2313_-	Success	3.32046	2	0.0361364	0.273239
ASXL1	Asxl1	chr2:clu_22951_+	Success	5.32888	4	0.0306918	0.576283	chr2:clu_22953_+	Success	1.49945	1	0.0833213	0.424698	chr2:clu_22951_+	Success	4.13259	3	0.0408376	0.434162	chr2:clu_22953_+	Success	0.192985	2	0.824494	0.926873	chr20:clu_3684_+	Success	1.19625	2	0.302327	0.671917
ASXL2	Asxl2	chr12:clu_7554_+	Success	6.26062	7	0.0846689	0.669768	chr12:clu_7553_+	<2 introns used in >=min_samples_per_intron samples					chr12:clu_7553_+	Success	1.18786	1	0.123234	0.555427	chr12:clu_7555_+	Success	3.61185	4	0.124528	0.37998
ATAD1	Atad1	chr19:clu_5227_-	Success	1.94942	1	0.0483196	0.619515	chr19:clu_5225_-	<2 introns used in >=min_samples_per_intron samples					chr19:clu_5225_-	Success	2.01695	1	0.0445948	0.439773	chr19:clu_5225_-	<2 introns used in >=min_samples_per_intron samples					chr10:clu_20532_-	Success	0.277252	1	0.456483	0.783893
ATAD2B	Atad2b	chr12:clu_7586_+	Success	2.2333	2	0.107174	0.700111	chr12:clu_7581_+	Success	0.506222	1	0.314318	0.764563	chr12:clu_7582_+	Success	1.205	1	0.120562	0.552114	chr12:clu_7582_+	Success	0.0878235	1	0.675141	0.840458	chr2:clu_6393_-	Success	0.349962	2	0.704715	0.899439
ATAD3A	Atad3a	chr4:clu_11584_-	Success	1.99202	1	0.0459334	0.611041	chr4:clu_11582_-	Success	6.82875	5	0.0179379	0.22494	chr4:clu_11583_-	Success	1.28144	1	0.1094	0.540961	chr4:clu_11585_-	Success	0.839324	1	0.195104	0.471371
ATAT1	Atat1	chr17:clu_14938_-	Success	2.47568	1	0.0260701	0.553234	chr17:clu_14936_-	Success	5.38268	3	0.0130647	0.200104	chr17:clu_14937_-	Success	7.60269	5	0.00951987	0.300559	chr17:clu_14937_-	Success	9.47872	4	0.000801224	0.0276432	chr6:clu_12577_+	Success	0.276427	2	0.758489	0.919372
ATE1	Ate1	chr7:clu_26323_-	Success	1.69824	1	0.0653355	0.658157	chr7:clu_26326_-	Success	3.2335	3	0.0909733	0.440875	chr7:clu_26323_-	Success	6.22554	1	0.000417752	0.0866634	chr7:clu_26324_-	Success	6.9663	8	0.083539	0.31369	chr10:clu_20692_-	Success	2.70519	1	0.0200173	0.204952
ATF1	Atf1	chr15:clu_21890_+	Success	1.63111	2	0.195713	0.770538	chr15:clu_21888_+	Not enough valid samples					chr15:clu_21890_+	Success	3.55206	2	0.0286655	0.399861	chr15:clu_21889_+	Success	0.731989	1	0.226298	0.507788
ATF2	Atf2	chr2:clu_8623_-	Success	1.01246	1	0.154737	0.736233	chr2:clu_8620_-	Success	4.04622	2	0.0174884	0.22494	chr2:clu_8621_-	Success	7.86406	3	0.0012892	0.146539	chr2:clu_8620_-	Success	2.89078	3	0.122735	0.377833	chr2:clu_6920_-	Success	3.33915	4	0.153896	0.521244
ATF3	Atf3	chr1:clu_20631_-	Success	0.265281	2	0.76699	0.973488	chr1:clu_20630_-	Success	0.998316	1	0.157649	0.561302	chr1:clu_20631_-	Success	3.71893	2	0.0242599	0.384062	chr1:clu_20630_-	Success	0.298444	1	0.439768	0.691484	chr1:clu_8103_+	Success	0.152807	1	0.580384	0.848749
ATF4	Atf4	chr15:clu_21722_+	<2 introns used in >=min_samples_per_intron samples					chr15:clu_21722_+	<2 introns used in >=min_samples_per_intron samples					chr15:clu_21722_+	<2 introns used in >=min_samples_per_intron samples					chr15:clu_21722_+	<2 introns used in >=min_samples_per_intron samples					chr22:clu_8701_+	Success	0.739234	2	0.477479	0.795722
ATF5	Atf5	chr7:clu_25702_-	Success	2.24102	1	0.034253	0.584564	chr7:clu_25702_-	<=1 sample with coverage>min_coverage					chr7:clu_25702_-	Success	0.126817	1	0.614527	0.893132	chr7:clu_25702_-	<=1 sample with coverage>min_coverage
ATF6	Atf6	chr1:clu_20456_-	Success	0.656136	1	0.251984	0.807588							chr1:clu_20456_-	Success	0.466166	1	0.334258	0.760559							chr1:clu_7922_+	Success	0.824006	1	0.19923	0.574861
ATF6B	Atf6b	chr17:clu_24934_+	Success	0.275723	1	0.457727	0.896619	chr17:clu_24934_+	Success	0.680952	1	0.243208	0.689782	chr17:clu_24934_+	Success	0.0423324	1	0.771073	0.946117	chr17:clu_24934_+	Success	2.0465	1	0.0430613	0.230071	chr6:clu_17725_-	Success	0.0119606	1	0.877085	0.964571
ATF7IP	Atf7ip	chr6:clu_18144_+	Success	1.46187	2	0.231802	0.794903	chr6:clu_18142_+	Success	1.98618	2	0.137219	0.52337	chr6:clu_18141_+	Success	1.14684	1	0.129902	0.563592	chr6:clu_18143_+	Success	2.80435	1	0.0178714	0.150469	chr12:clu_5813_+	Success	0.630861	1	0.261325	0.636222
ATG10	Atg10							chr13:clu_13560_-	Success	1.47582	4	0.56595	0.907648							chr13:clu_13560_-	Success	5.96629	4	0.0178597	0.150469	chr5:clu_12172_+	Success	0.785225	1	0.210142	0.586385
ATG101	Atg101	chr15:clu_21909_+	Success	9.10812	4	0.0011196	0.286269	chr15:clu_21909_+	Success	0.890275	4	0.776039	0.965622	chr15:clu_21909_+	Success	5.97295	4	0.0177581	0.350354	chr15:clu_21909_+	Success	0.147458	1	0.587087	0.789282	chr12:clu_5928_+	Success	1.45606	1	0.0879162	0.412747
ATG12	Atg12	chr18:clu_15454_-	Success	1.56977	2	0.208094	0.780664	chr18:clu_15454_-	Success	0.0490533	1	0.754114	0.959621	chr18:clu_15454_-	Success	0.147419	1	0.587136	0.886448	chr18:clu_15454_-	Success	0.147812	1	0.586639	0.789008	chr5:clu_3335_-	Success	1.8621	6	0.713941	0.902718
ATG13	Atg13	chr2:clu_8720_-	Success	4.55543	2	0.01051	0.490454	chr2:clu_8716_-	Not enough valid samples					chr2:clu_8720_-	Success	3.82534	2	0.0218111	0.378086	chr2:clu_8716_-	Success	3.07139	3	0.104867	0.351566	chr11:clu_20907_+	Success	13.0829	16	0.0517397	0.324827
ATG16L1	Atg16l1	chr1:clu_9767_+	Success	5.52446	5	0.0504185	0.625258	chr1:clu_9768_+	Success	1.06029	2	0.346355	0.792338	chr1:clu_9769_+	Success	1.36326	1	0.0986947	0.522567	chr1:clu_9767_+	Success	1.02767	2	0.357841	0.63128	chr2:clu_17511_+	Success	2.09645	2	0.122892	0.479087
ATG16L2	Atg16l2	chr7:clu_26025_-	Success	0.748248	1	0.221211	0.78775	chr7:clu_26023_-	Not enough valid samples					chr7:clu_26027_-	Success	5.81985	2	0.00296806	0.205345	chr7:clu_26027_-	Success	7.63329	2	0.000484066	0.0200401	chr11:clu_21200_+	Success	4.33609	2	0.0130876	0.162686
ATG2A	Atg2a	chr19:clu_19270_+	Success	3.24727	2	0.0388802	0.602725	chr19:clu_19267_+	Success	2.34519	1	0.0303319	0.273051	chr19:clu_19267_+	Success	0.679629	1	0.243666	0.692369	chr19:clu_19267_+	Success	4.34139	1	0.00321229	0.0600783	chr11:clu_917_-	<=1 sample with coverage>min_coverage
ATG2B	Atg2b	chr12:clu_19100_-	Success	1.02666	1	0.151875	0.733489	chr12:clu_19099_-	Success	7.1774	2	0.000763654	0.0567517	chr12:clu_19102_-	Success	2.43216	1	0.0274176	0.397216	chr12:clu_19099_-	<2 introns used in >=min_samples_per_intron samples					chr14:clu_9130_-	Success	0.175672	1	0.553354	0.836355
ATG3	Atg3	chr16:clu_3744_+	Success	0.606796	2	0.545094	0.919833	chr16:clu_3744_+	Success	3.11004	2	0.0445992	0.324521	chr16:clu_3744_+	Success	0.165874	2	0.847153	0.966693	chr16:clu_3744_+	Success	5.87635	2	0.002805	0.056158	chr3:clu_2211_-	Success	1.8567	4	0.44618	0.777792
ATG4A	Atg4a	chrX:clu_10558_+	Success	3.10479	2	0.0448341	0.609851	chrX:clu_10560_+	Success	1.47853	3	0.398294	0.83356	chrX:clu_10558_+	Success	1.59939	2	0.202021	0.653855	chrX:clu_10559_+	Success	0.709406	4	0.840919	0.93324	chrX:clu_8408_+	Success	3.24914	3	0.0897305	0.417358
ATG4B	Atg4b	chr1:clu_9821_+	Success	0.919113	1	0.175159	0.75602	chr1:clu_9819_+	Success	2.60977	1	0.0223344	0.244449	chr1:clu_9822_+	Success	1.40082	1	0.0941685	0.516435	chr1:clu_9818_+	Success	0.344451	2	0.708609	0.860478	chr2:clu_17563_+	Success	29.2677	2	1.94617e-13	1.17331e-10
ATG4C	Atg4c	chr4:clu_28791_+	Success	4.68066	4	0.0526763	0.629148	chr4:clu_28789_+	<=1 sample with coverage>min_coverage					chr4:clu_28791_+	Success	4.21656	4	0.0769406	0.493466	chr4:clu_28791_+	Success	1.09136	2	0.33576	0.612936	chr1:clu_7499_+	Success	0.567875	2	0.566728	0.84248
ATG4D	Atg4d	chr9:clu_12291_+	Success	1.02471	1	0.152265	0.733489	chr9:clu_12289_+	Success	1.24439	1	0.11466	0.484644	chr9:clu_12292_+	Success	1.89264	1	0.0517052	0.452444	chr9:clu_12291_+	Success	1.72386	1	0.0633388	0.274568	chr19:clu_14213_+	Success	6.92206	5	0.0166305	0.185067
ATG5	Atg5	chr10:clu_20827_+	Success	3.29371	3	0.0862778	0.671825	chr10:clu_20827_+	Success	2.04568	3	0.251766	0.699572	chr10:clu_20825_+	Success	2.69103	2	0.067811	0.480414	chr10:clu_20826_+	Success	3.71422	4	0.114907	0.367721	chr6:clu_17951_-	Success	3.7998	2	0.0223752	0.215936
ATG7	Atg7	chr6:clu_17978_+	Success	0.214254	1	0.512722	0.91121	chr6:clu_17977_+	Not enough valid samples					chr6:clu_17979_+	Success	0.92932	1	0.172782	0.62073	chr6:clu_17977_+	<=1 sample with coverage>min_coverage					chr3:clu_9924_+	Success	2.839	2	0.0584843	0.345778
ATG9A	Atg9a	chr1:clu_20036_-	Success	1.31934	1	0.10429	0.69758	chr1:clu_20035_-	Success	1.68855	1	0.0661081	0.385319	chr1:clu_20037_-	Success	7.77078	6	0.016438	0.344549	chr1:clu_20037_-	Success	4.28113	3	0.0357143	0.210969	chr2:clu_7029_-	Success	1.73992	1	0.0621205	0.352921
ATIC																										chr2:clu_17415_+	Success	1.03361	1	0.150495	0.51693
ATL1	Atl1	chr12:clu_7805_+	Success	1.60219	2	0.201454	0.775135	chr12:clu_7804_+	<2 introns used in >=min_samples_per_intron samples					chr12:clu_7804_+	Success	1.96027	1	0.0476994	0.445615	chr12:clu_7806_+	Success	3.16494	2	0.0422167	0.228156
ATL2	Atl2	chr17:clu_15179_-	Success	0.990369	1	0.159313	0.740473	chr17:clu_15178_-	Success	1.74917	1	0.0614303	0.374237	chr17:clu_15180_-	Success	2.86901	3	0.125076	0.557412	chr17:clu_15177_-	Success	1.88293	2	0.152144	0.418162	chr2:clu_6467_-	Success	2.51669	2	0.0807262	0.398058
ATL3	Atl3	chr19:clu_19310_+	Success	0.689888	1	0.240139	0.798899	chr19:clu_19310_+	<2 introns used in >=min_samples_per_intron samples					chr19:clu_19310_+	Success	0.0206151	1	0.839094	0.964731	chr19:clu_19310_+	<2 introns used in >=min_samples_per_intron samples					chr11:clu_892_-	Success	1.8483	2	0.157505	0.526386
ATM																										chr11:clu_21296_+	Success	0.245395	1	0.483575	0.799199
ATMIN																										chr16:clu_3021_+	Success	0.615994	2	0.540104	0.829817
ATN1																										chr12:clu_5785_+	Success	0.0897897	1	0.671735	0.886621
ATOH8	Atoh8	chr6:clu_23500_-	<2 introns used in >=min_samples_per_intron samples					chr6:clu_23500_-	<2 introns used in >=min_samples_per_intron samples					chr6:clu_23500_-	<2 introns used in >=min_samples_per_intron samples					chr6:clu_23500_-	<2 introns used in >=min_samples_per_intron samples
ATOSA																										chr15:clu_1439_-	Not enough valid samples
ATOSB																										chr9:clu_5319_-	Success	1.27176	1	0.110747	0.458748
ATOX1																										chr5:clu_3470_-	Success	2.84688	10	0.840302	0.94828
ATP10A	Atp10a	chr7:clu_29842_+	Success	1.24501	1	0.11457	0.706209	chr7:clu_29840_+	Success	1.08244	1	0.141196	0.531553	chr7:clu_29840_+	Success	1.75481	1	0.0610133	0.469351	chr7:clu_29841_+	Success	4.25788	1	0.00352085	0.0636137
ATP10D	Atp10d	chr5:clu_16835_+	Success	0.998044	1	0.157706	0.738436	chr5:clu_16837_+	Success	1.97441	1	0.046904	0.33103	chr5:clu_16838_+	Success	0.0050545	1	0.919913	0.986993	chr5:clu_16837_+	Success	1.42784	1	0.0910512	0.326346	chr4:clu_21566_+	Success	0.961098	2	0.382473	0.736973
ATP11A	Atp11a	chr8:clu_15657_+	Success	1.87215	1	0.052988	0.630156	chr8:clu_15658_+	Success	3.82896	6	0.264251	0.716092	chr8:clu_15658_+	Success	7.08287	7	0.0483107	0.447349	chr8:clu_15658_+	Success	6.4888	5	0.0235897	0.173262	chr13:clu_4626_+	Success	2.19405	3	0.222492	0.599035
ATP11B	Atp11b	chr3:clu_13840_+	Success	1.36121	1	0.0989484	0.689605	chr3:clu_13837_+	Success	6.53656	2	0.00144947	0.0818356	chr3:clu_13840_+	Success	1.43454	1	0.0902959	0.510994	chr3:clu_13842_+	Success	5.21556	3	0.0152355	0.139386	chr3:clu_10414_+	Success	1.17773	2	0.307977	0.677256
ATP11C	Atp11c	chrX:clu_141_-	Success	8.18783	5	0.00584952	0.443643	chrX:clu_141_-	Success	2.60594	5	0.390574	0.827663	chrX:clu_142_-	Success	0.854842	2	0.42535	0.814378	chrX:clu_142_-	Success	1.23087	1	0.116649	0.369691	chrX:clu_246_-	Success	3.32813	2	0.03586	0.272128
ATP13A1	Atp13a1	chr8:clu_15882_+	Success	3.75771	2	0.0233371	0.534777	chr8:clu_15881_+	Success	1.00554	1	0.156155	0.559628	chr8:clu_15875_+	Success	1.92082	1	0.0499949	0.451246	chr8:clu_15880_+	Success	1.16131	1	0.127504	0.384286	chr19:clu_4165_-	Success	4.53832	1	0.00258895	0.0645258
ATP13A2	Atp13a2	chr4:clu_29257_+	Success	0.696896	2	0.498129	0.908348	chr4:clu_29258_+	Success	0.208812	2	0.811548	0.97668	chr4:clu_29257_+	Success	1.48553	2	0.226383	0.675572	chr4:clu_29257_+	Success	1.98233	2	0.137748	0.398011	chr1:clu_14887_-	Success	1.69539	2	0.183527	0.559895
ATP13A3	Atp13a3	chr16:clu_18427_-	Success	2.14608	1	0.0382884	0.602268	chr16:clu_18423_-	Success	4.46191	2	0.0115403	0.196754	chr16:clu_18425_-	Success	4.18797	3	0.0388487	0.429561	chr16:clu_18423_-	Success	15.032	2	2.96272e-07	9.21071e-05	chr3:clu_2465_-	Success	1.5843	2	0.205091	0.582026
ATP13A5	Atp13a5	chr16:clu_18420_-	<=1 sample with coverage>0					chr16:clu_18420_-	Not enough valid samples					chr16:clu_18420_-	<=1 sample with coverage>0					chr16:clu_18420_-	Success	3.66211	1	0.00680315	0.0938823
ATP1A1	Atp1a1	chr3:clu_3102_-	<2 introns used in >=min_samples_per_intron samples					chr3:clu_3102_-	Success	0.966798	1	0.164366	0.571525	chr3:clu_3102_-	<2 introns used in >=min_samples_per_intron samples					chr3:clu_3102_-	Success	0.00635028	1	0.910271	0.968085	chr1:clu_7671_+	Success	3.92073	1	0.00510612	0.0975656
ATP1A1-AS1																										chr1:clu_15387_-	<=1 sample with coverage>min_coverage
ATP1B3	Atp1b3	chr9:clu_7274_-	Success	0.767324	2	0.464254	0.898765	chr9:clu_7274_-	Success	1.82298	2	0.161544	0.567264	chr9:clu_7274_-	Success	1.00522	2	0.365964	0.783995	chr9:clu_7274_-	Success	4.23348	2	0.0145019	0.135843	chr3:clu_10319_+	Success	1.24627	3	0.476642	0.795427
ATP2A1-AS1																										chr16:clu_13224_-	Not enough valid samples
ATP2A2	Atp2a2	chr5:clu_4549_-	Success	0.537308	1	0.299905	0.830488	chr5:clu_4548_-	Success	3.20343	2	0.0406226	0.312379	chr5:clu_4548_-	Success	1.4101	2	0.24412	0.692759	chr5:clu_4550_-	Success	0.022229	1	0.833004	0.929339	chr12:clu_6184_+	Success	1.60295	2	0.201302	0.577261
ATP2A3	Atp2a3	chr11:clu_27759_+	<=1 sample with coverage>min_coverage					chr11:clu_27762_+	Success	2.3348	1	0.0307009	0.275452	chr11:clu_27759_+	<=1 sample with coverage>min_coverage					chr11:clu_27764_+	Success	4.82063	4	0.0469242	0.239036
ATP2B1	Atp2b1	chr10:clu_21234_+	Success	2.8736	2	0.0564951	0.641453	chr10:clu_21234_+	Success	3.27592	2	0.0377821	0.303378	chr10:clu_21234_+	Success	2.17404	2	0.113717	0.545573	chr10:clu_21238_+	Success	8.3529	3	0.000812347	0.0278275	chr12:clu_13846_-	Success	2.37914	3	0.190376	0.565939
ATP2B4	Atp2b4	chr1:clu_20251_-	<=1 sample with coverage>min_coverage					chr1:clu_20251_-	<2 introns used in >=min_samples_per_intron samples					chr1:clu_20251_-	<=1 sample with coverage>min_coverage					chr1:clu_20251_-	<2 introns used in >=min_samples_per_intron samples					chr1:clu_8062_+	Success	0.633207	1	0.26044	0.635274
ATP2C1	Atp2c1	chr9:clu_7340_-	Success	3.02021	2	0.0487911	0.621175	chr9:clu_7335_-	Success	2.86317	2	0.0570876	0.362521	chr9:clu_7341_-	Success	9.79642	6	0.0032712	0.211122	chr9:clu_7335_-	Success	1.61065	1	0.0726856	0.292543	chr3:clu_10279_+	Success	4.9666	2	0.00696676	0.115538
ATP5F1A	Atp5a1	chr18:clu_2685_+	Success	0.00409516	1	0.92789	1	chr18:clu_2685_+	Success	0.0039291	1	0.929363	1	chr18:clu_2685_+	Success	1.04941	1	0.147413	0.588212	chr18:clu_2685_+	Success	0.950473	1	0.167972	0.438004	chr18:clu_11557_-	Success	0.0968434	1	0.659866	0.881093
ATP5F1B																										chr12:clu_13777_-	Success	3.61806	2	0.0268346	0.236888
ATP5F1C	Atp5c1	chr2:clu_8177_-	Success	0.143692	2	0.866155	0.992661	chr2:clu_8177_-	Success	2.82719	2	0.0591787	0.368588	chr2:clu_8177_-	Success	2.48081	2	0.0836751	0.502821	chr2:clu_8177_-	Success	2.80841	2	0.0603006	0.267377	chr10:clu_15918_+	Success	0.428085	2	0.651756	0.877095
ATP5F1D	Atp5d	chr10:clu_21020_+	Success	4.193	5	0.136206	0.723191	chr10:clu_21020_+	Success	1.31983	5	0.755331	0.95985	chr10:clu_21020_+	Success	6.44972	4	0.0117778	0.320545	chr10:clu_21020_+	Success	0.0741101	4	0.997386	1	chr19:clu_14101_+	Success	0.331486	1	0.415513	0.759789
ATP5F1E																										chr20:clu_11439_-	Success	1.81241	1	0.0569237	0.34038
ATP5IF1	Atpif1	chr4:clu_11308_-	Success	3.14467	4	0.178557	0.757291	chr4:clu_11308_-	Success	0.0193075	2	0.980878	1	chr4:clu_11308_-	Success	2.98523	4	0.201366	0.653031	chr4:clu_11308_-	Success	0.929178	3	0.602319	0.79818	chr1:clu_7286_+	Success	1.92877	3	0.277265	0.651315
ATP5MC1																										chr17:clu_18900_+	Success	0.286269	1	0.449252	0.779207
ATP5MC2	Atp5g2	chr15:clu_2294_-	Success	0.0190473	1	0.845253	0.99017	chr15:clu_2293_-	<2 introns used in >=min_samples_per_intron samples					chr15:clu_2294_-	Success	1.668	1	0.0677791	0.480414	chr15:clu_2293_-	<2 introns used in >=min_samples_per_intron samples					chr12:clu_13732_-	Success	0.608441	1	0.269973	0.645074
ATP5MC3	Atp5g3	chr2:clu_8617_-	Success	5.82713	2	0.00294652	0.369007	chr2:clu_8624_-	Success	0.548317	1	0.295006	0.745398	chr2:clu_8624_-	Success	3.87673	2	0.0207185	0.368417	chr2:clu_8617_-	Success	1.12856	1	0.133001	0.391452	chr2:clu_6922_-	Success	0.325835	1	0.419516	0.762086
ATP5MF	Atp5j2	chr5:clu_4844_-	Success	0.687688	3	0.711317	0.962337	chr5:clu_4844_-	Success	0.452398	2	0.636101	0.924262	chr5:clu_4844_-	Success	2.04746	3	0.251395	0.699082	chr5:clu_4844_-	Success	4.77094	3	0.02289	0.171452
ATP5MGL	Atp5l	chr9:clu_6958_-	Success	0.599501	2	0.549086	0.921482	chr9:clu_6958_-	Success	0.10845	2	0.897224	0.998343	chr9:clu_6958_-	Success	0.526168	2	0.590865	0.887506	chr9:clu_6958_-	Success	2.81549	2	0.0598754	0.266829
ATP5MJ																										chr14:clu_9155_-	Success	1.16713	3	0.505988	0.812577
ATP5MK																										chr10:clu_20640_-	Success	18.709	6	1.45947e-06	0.000180218
ATP5PB																										chr1:clu_7651_+	Success	1.00364	2	0.366543	0.725001
ATP5PD	Atp5h	chr11:clu_1439_-	Success	0.113303	1	0.634052	0.942195	chr11:clu_1439_-	Success	0.00614687	1	0.911714	1	chr11:clu_1439_-	Success	1.44407	1	0.0892341	0.50942	chr11:clu_1439_-	Success	0.0514107	1	0.74847	0.88458	chr17:clu_11081_-	Success	0.524748	1	0.305623	0.675104
ATP5PF	Atp5j	chr16:clu_18593_-	Success	3.86088	3	0.0521263	0.627547	chr16:clu_18593_-	Success	4.70998	3	0.0241983	0.25148	chr16:clu_18598_-	Success	1.68159	2	0.186078	0.636331							chr21:clu_20156_-	Success	5.38098	7	0.149344	0.515505
ATP5PO	Atp5o							chr16:clu_18654_-	Success	0.385314	1	0.380023	0.818765							chr16:clu_18654_-	Success	1.12324	1	0.133919	0.392356	chr21:clu_20192_-	Success	0.125059	1	0.616992	0.862433
ATP6AP1	Atp6ap1	chrX:clu_10406_+	Success	0.240475	2	0.786254	0.977883	chrX:clu_10406_+	Success	1.01835	2	0.361191	0.803513	chrX:clu_10406_+	Success	2.11443	2	0.120702	0.552114	chrX:clu_10406_+	Success	0.491554	2	0.611675	0.803778	chrX:clu_8502_+	Success	4.03751	1	0.00448795	0.0907239
ATP6AP1-DT																										chrX:clu_295_-	Success	1.18111	1	0.124305	0.481088
ATP6AP2	Atp6ap2	chrX:clu_10265_+	<2 introns used in >=min_samples_per_intron samples					chrX:clu_10265_+	<2 introns used in >=min_samples_per_intron samples					chrX:clu_10265_+	<2 introns used in >=min_samples_per_intron samples					chrX:clu_10265_+	<2 introns used in >=min_samples_per_intron samples					chrX:clu_8262_+	Success	1.45225	1	0.0883327	0.413588
ATP6V0A1	Atp6v0a1	chr11:clu_28132_+	Success	6.05472	4	0.0165557	0.526135	chr11:clu_28133_+	Success	3.63126	5	0.201837	0.629942	chr11:clu_28133_+	Success	4.95342	5	0.0779182	0.494912	chr11:clu_28131_+	Success	5.33353	2	0.00482699	0.0758192	chr17:clu_18796_+	Success	1.19896	3	0.494021	0.805212
ATP6V0A2	Atp6v0a2	chr5:clu_17227_+	Success	3.18305	2	0.0414592	0.604636	chr5:clu_17230_+	Success	0.0149997	1	0.862491	0.990308	chr5:clu_17227_+	Success	7.14634	2	0.000787742	0.113192	chr5:clu_17230_+	Success	0.462556	1	0.336137	0.613075	chr12:clu_6285_+	Success	0.878073	2	0.415583	0.759789
ATP6V0B	Atp6v0b	chr4:clu_11127_-	Success	0.0813782	6	0.999915	1	chr4:clu_11127_-	Success	6.06704	5	0.0329959	0.284513	chr4:clu_11127_-	Success	0.571727	6	0.979586	0.999299	chr4:clu_11127_-	Success	1.58258	3	0.366854	0.63972	chr1:clu_7428_+	Success	4.07669	2	0.0169635	0.187381
ATP6V0D1	Atp6v0d1	chr8:clu_6497_-	Success	1.25128	4	0.644176	0.944673	chr8:clu_6497_-	Success	2.43873	3	0.180993	0.597617	chr8:clu_6497_-	Success	3.05495	4	0.19109	0.643265	chr8:clu_6497_-	Success	7.07694	4	0.00681977	0.0939052	chr16:clu_13345_-	Success	4.23501	2	0.0144797	0.172365
ATP6V0E1	Atp6v0e							chr17:clu_24746_+	Success	3.97835	2	0.0187165	0.228057	chr17:clu_24746_+	Success	2.9338	2	0.0531943	0.455406	chr17:clu_24746_+	Success	0.0736258	2	0.929019	0.977782	chr5:clu_12406_+	Success	1.83791	2	0.159149	0.529069
ATP6V0E2	Atp6v0e2	chr6:clu_17674_+	Success	2.46503	2	0.0850059	0.669768	chr6:clu_17674_+	Success	0.403768	2	0.667799	0.933887	chr6:clu_17674_+	Success	1.47921	2	0.227818	0.677463	chr6:clu_17674_+	Success	0.0416141	2	0.95924	0.991223	chr7:clu_22305_+	Success	0.561111	3	0.771713	0.923846
ATP6V1A	Atp6v1a	chr16:clu_18502_-	Success	1.44841	3	0.40781	0.881792	chr16:clu_18502_-	Success	1.09736	2	0.333752	0.781202	chr16:clu_18502_-	Success	1.46619	3	0.402169	0.802069	chr16:clu_18502_-	Success	3.16072	2	0.042395	0.228731
ATP6V1C1	Atp6v1c1	chr15:clu_21496_+	Success	0.142337	1	0.593654	0.932232	chr15:clu_21495_+	Success	5.18583	2	0.0055953	0.150136	chr15:clu_21495_+	Success	0.426586	2	0.652734	0.905659	chr15:clu_21495_+	Success	0.866615	2	0.420372	0.676428	chr8:clu_11878_+	Success	0.0033242	1	0.935014	0.984939
ATP6V1D																										chr14:clu_9012_-	Success	0.94134	2	0.390105	0.742382
ATP6V1E1																										chr22:clu_313_-	Success	3.37985	2	0.0340524	0.265859
ATP6V1F	Atp6v1f	chr6:clu_17565_+	Success	1.77726	3	0.313759	0.83903	chr6:clu_17565_+	Success	0.318567	1	0.424751	0.848478	chr6:clu_17565_+	Success	0.890328	3	0.619153	0.894894	chr6:clu_17565_+	Success	0.422793	1	0.357804	0.63128	chr7:clu_22245_+	Success	0.458554	3	0.821297	0.941032
ATP6V1G1	Atp6v1g1	chr4:clu_28721_+	Success	0.8944	2	0.408853	0.882026	chr4:clu_28721_+	Success	0.458714	2	0.632096	0.922973	chr4:clu_28721_+	Success	1.3302	2	0.264424	0.711124	chr4:clu_28721_+	Success	0.541143	2	0.582083	0.78621	chr9:clu_9441_+	Success	3.9161	4	0.0979219	0.43493
ATP6V1G2	Atp6v1g2	chr17:clu_24979_+	<=1 sample with coverage>min_coverage					chr17:clu_24979_+	Not enough valid samples					chr17:clu_24979_+	<=1 sample with coverage>min_coverage					chr17:clu_24979_+	Not enough valid samples
ATP6V1H	Atp6v1h	chr1:clu_9358_+	Success	0.996704	1	0.157985	0.738436	chr1:clu_9358_+	Success	0.797489	1	0.206616	0.6362	chr1:clu_9360_+	Success	4.97461	2	0.00691122	0.269681	chr1:clu_9359_+	Success	5.84192	3	0.00854856	0.104105	chr8:clu_4777_-	Success	1.06451	1	0.144534	0.509556
ATP7A	Atp7a	chrX:clu_10491_+	Success	3.14961	1	0.0120791	0.505784	chrX:clu_10493_+	Success	2.33801	2	0.0965193	0.453888	chrX:clu_10493_+	Success	3.30674	3	0.0852928	0.505624	chrX:clu_10492_+	Success	0.970737	1	0.163508	0.43237	chrX:clu_8363_+	Success	1.91457	2	0.147405	0.51325
ATP8A1	Atp8a1	chr5:clu_4169_-	Success	1.55738	1	0.0775858	0.659721	chr5:clu_4165_-	Success	3.59054	1	0.00736761	0.167382	chr5:clu_4172_-	Success	1.66552	1	0.0679838	0.480414	chr5:clu_4167_-	Success	2.41153	2	0.0896784	0.324118
ATP8B1	Atp8b1	chr18:clu_15520_-	Success	0.37793	1	0.384627	0.871817	chr18:clu_15519_-	<2 introns used in >=min_samples_per_intron samples					chr18:clu_15520_-	Success	0.14871	1	0.585504	0.886047	chr18:clu_15519_-	<2 introns used in >=min_samples_per_intron samples					chr18:clu_11603_-	Success	3.9925	2	0.0184534	0.195198
ATP8B2	Atp8b2	chr3:clu_2975_-	Success	0.888327	1	0.182561	0.759415	chr3:clu_2974_-	Success	6.32333	2	0.00179395	0.0902995	chr3:clu_2974_-	Success	0.810794	2	0.444505	0.824118	chr3:clu_2976_-	Success	0.471987	1	0.331258	0.608624	chr1:clu_7806_+	Success	1.41118	1	0.0929591	0.423439
ATP9A	Atp9a	chr2:clu_9264_-	Success	0.567779	1	0.286593	0.823548	chr2:clu_9264_-	Success	3.11225	1	0.0125994	0.198783	chr2:clu_9263_-	Success	0.0306867	1	0.804338	0.956129	chr2:clu_9263_-	<2 introns used in >=min_samples_per_intron samples
ATP9B	Atp9b	chr18:clu_15578_-	Success	1.60023	1	0.0736174	0.659721	chr18:clu_15574_-	Not enough valid samples					chr18:clu_15575_-	Success	1.64853	1	0.0694043	0.483523	chr18:clu_15574_-	Success	8.39574	2	0.000225828	0.011628	chr18:clu_1813_+	Success	2.57755	1	0.0231783	0.220162
ATPAF1	Atpaf1	chr4:clu_28905_+	Success	0.403134	1	0.369226	0.861242	chr4:clu_28905_+	<2 introns used in >=min_samples_per_intron samples					chr4:clu_28905_+	Success	0.547115	1	0.295536	0.732551	chr4:clu_28905_+	<2 introns used in >=min_samples_per_intron samples					chr1:clu_15135_-	Success	4.48154	2	0.011316	0.150816
ATPAF2	Atpaf2	chr11:clu_750_-	Success	1.23121	2	0.29194	0.826543	chr11:clu_749_-	Success	0.124388	1	0.617939	0.918802	chr11:clu_750_-	Success	1.36115	2	0.256366	0.703905	chr11:clu_751_-	Success	6.13004	4	0.0155185	0.140493	chr17:clu_10670_-	Success	2.5744	1	0.0232625	0.220451
ATPSCKMT																										chr5:clu_3118_-	Success	0.205417	2	0.814308	0.938071
ATR	Atr	chr9:clu_12829_+	Success	5.65902	2	0.00348592	0.388749																			chr3:clu_2349_-	Success	0.442868	1	0.346636	0.709328
ATRAID	Atraid	chr5:clu_16645_+	Success	1.01169	1	0.154895	0.736233	chr5:clu_16646_+	Success	0.736072	1	0.225008	0.663112	chr5:clu_16644_+	Success	9.83453	3	0.000198769	0.058697	chr5:clu_16644_+	Success	18.3307	3	5.4265e-08	2.35296e-05	chr2:clu_16801_+	Success	1.75401	1	0.0610725	0.350957
ATRIP																										chr3:clu_10050_+	Success	0.0297914	1	0.807156	0.936016
ATRN	Atrn																			chr2:clu_22793_+	Success	0.250346	1	0.479196	0.719165	chr20:clu_3598_+	Success	0.0283591	1	0.81176	0.937454
ATRNL1	Atrnl1	chr19:clu_19702_+	Success	0.728492	1	0.22741	0.792498	chr19:clu_19698_+	Success	2.04988	1	0.0428895	0.319329	chr19:clu_19702_+	Success	0.595653	1	0.275066	0.718442	chr19:clu_19700_+	Success	0.160819	1	0.570625	0.777115
ATRX	Atrx	chrX:clu_291_-	Success	3.7146	2	0.0243653	0.547183	chrX:clu_291_-	Success	1.70373	1	0.0649019	0.383544	chrX:clu_295_-	Success	6.19735	6	0.0537212	0.45695	chrX:clu_296_-	Success	10.2814	9	0.0147399	0.137002	chrX:clu_159_-	Success	14.0708	4	1.16753e-05	0.00111312
ATXN1	Atxn1	chr13:clu_13318_-	Success	3.50793	3	0.0713939	0.659721	chr13:clu_13317_-	Success	4.71822	3	0.0240173	0.25109	chr13:clu_13318_-	Success	1.01118	3	0.567779	0.880058	chr13:clu_13318_-	Success	4.80287	2	0.00820614	0.101839	chr6:clu_17631_-	Success	1.52336	4	0.550038	0.835022
ATXN10	Atxn10	chr15:clu_21792_+	Success	1.32122	1	0.104044	0.69758	chr15:clu_21793_+	Success	0.734091	2	0.479941	0.877711	chr15:clu_21793_+	Success	0.0569681	2	0.944624	0.993216	chr15:clu_21793_+	Success	1.15969	1	0.127771	0.384669	chr22:clu_8755_+	Success	2.44035	1	0.0271586	0.238312
ATXN1L	Atxn1l	chr8:clu_6553_-	Success	1.48122	2	0.22736	0.792498	chr8:clu_6552_-	<=1 sample with coverage>min_coverage					chr8:clu_6552_-	Not enough valid samples					chr8:clu_6552_-	<=1 sample with coverage>min_coverage
ATXN2	Atxn2	chr5:clu_17168_+	Success	4.15221	4	0.0810422	0.664159							chr5:clu_17166_+	Success	1.87068	1	0.0530813	0.455373							chr12:clu_13930_-	Success	6.66951	3	0.00395797	0.0843352
ATXN2L	Atxn2l	chr7:clu_26249_-	Success	5.69718	7	0.122319	0.71437	chr7:clu_26251_-	Success	1.09498	1	0.138912	0.526528	chr7:clu_26249_-	Success	5.23717	7	0.163248	0.609468	chr7:clu_26253_-	Success	4.88911	1	0.00176592	0.0429877	chr16:clu_2776_+	Success	4.5319	1	0.00260719	0.0647785
ATXN3	Atxn3	chr12:clu_19075_-	Success	0.244438	1	0.484429	0.904263	chr12:clu_19075_-	<2 introns used in >=min_samples_per_intron samples					chr12:clu_19076_-	Success	2.09398	1	0.040712	0.434162	chr12:clu_19078_-	Success	0.238966	1	0.48936	0.726481	chr14:clu_9118_-	Success	4.35999	9	0.463514	0.789055
ATXN7	Atxn7													chr14:clu_23967_+	Success	1.58473	1	0.0750273	0.491928	chr14:clu_23968_+	Success	3.57111	2	0.0281247	0.188526	chr3:clu_10153_+	Success	0.339192	2	0.712346	0.902295
ATXN7L1	Atxn7l1	chr12:clu_7695_+	Success	0.437336	1	0.349665	0.850549	chr12:clu_7692_+	Success	4.1867	4	0.078819	0.414905	chr12:clu_7693_+	Success	1.19439	2	0.302888	0.736965	chr12:clu_7692_+	Success	1.33576	4	0.614207	0.805444	chr7:clu_19547_-	Success	0.655351	2	0.51926	0.819329
ATXN7L2	Atxn7l2	chr3:clu_3179_-	Success	1.23016	1	0.116755	0.709726	chr3:clu_3178_-	<2 introns used in >=min_samples_per_intron samples					chr3:clu_3179_-	Success	0.845476	1	0.193476	0.645761	chr3:clu_3178_-	Success	0.417496	1	0.360833	0.633775	chr1:clu_7626_+	Not enough valid samples
ATXN7L3	Atxn7l3	chr11:clu_1321_-	Success	2.96398	4	0.204593	0.778473	chr11:clu_1321_-	Not enough valid samples					chr11:clu_1323_-	Success	0.418081	2	0.658309	0.907085	chr11:clu_1321_-	Success	0.612796	3	0.746873	0.883791	chr17:clu_10891_-	Success	2.22794	2	0.10775	0.453057
AUH	Auh	chr13:clu_13353_-	Success	0.2273	1	0.500159	0.908382	chr13:clu_13350_-	Success	1.29347	1	0.107748	0.475077	chr13:clu_13351_-	Success	5.02755	2	0.00655484	0.266704	chr13:clu_13354_-	Success	0.691479	1	0.239598	0.521824	chr9:clu_5438_-	Success	10.9542	2	1.74851e-05	0.00154005
AUNIP	Aunip	chr4:clu_29152_+	<2 introns used in >=min_samples_per_intron samples					chr4:clu_29152_+	<=1 sample with coverage>0					chr4:clu_29152_+	<=1 sample with coverage>min_coverage					chr4:clu_29152_+	<=1 sample with coverage>min_coverage
AUP1	Aup1	chr6:clu_17788_+	Success	0.258851	1	0.471824	0.900643	chr6:clu_17788_+	Success	0.938556	1	0.170663	0.581612	chr6:clu_17788_+	Success	0.0289926	1	0.809709	0.958341	chr6:clu_17787_+	Success	4.3756	2	0.0125806	0.125581	chr2:clu_6615_-	Success	2.59296	2	0.074798	0.387743
AURKA	Aurka	chr2:clu_9267_-	Success	1.64172	1	0.0699825	0.658157																			chr20:clu_11435_-	Success	14.9473	9	0.000457227	0.0201988
AURKAIP1	Aurkaip1	chr4:clu_29417_+	Success	0.0253201	1	0.821953	0.985848	chr4:clu_29416_+	Success	1.04379	2	0.352116	0.799134	chr4:clu_29417_+	Success	1.67325	1	0.0673479	0.480414	chr4:clu_29417_+	Success	0.861272	1	0.189366	0.464401	chr1:clu_14755_-	Success	11.8288	7	0.00130845	0.0408852
AURKB																										chr17:clu_10615_-	Success	1.00872	1	0.155501	0.523141
AUTS2	Auts2	chr5:clu_4655_-	Not enough valid samples					chr5:clu_4655_-	<=1 sample with coverage>min_coverage					chr5:clu_4656_-	Success	1.52103	1	0.0811332	0.498035	chr5:clu_4655_-	Not enough valid samples
AVEN	Aven	chr2:clu_22591_+	Success	0.00129984	1	0.959336	1	chr2:clu_22591_+	Not enough valid samples					chr2:clu_22591_+	Success	0.0109374	1	0.882421	0.974699	chr2:clu_22591_+	Success	3.59717	1	0.00731335	0.0965582
AVL9	Avl9	chr6:clu_17719_+	Success	1.25157	1	0.113619	0.705261	chr6:clu_17720_+	Success	0.330469	1	0.416229	0.844409	chr6:clu_17721_+	Success	1.13242	1	0.13234	0.56723	chr6:clu_17720_+	Success	0.70163	1	0.236179	0.518413	chr7:clu_21928_+	Success	1.24982	1	0.113872	0.463955
AVPI1	Avpi1	chr19:clu_5295_-	Success	0.00445564	2	0.995554	1	chr19:clu_5295_-	Success	1.64285	3	0.349637	0.79603	chr19:clu_5295_-	Success	2.90944	3	0.120763	0.552144	chr19:clu_5295_-	Success	2.32129	4	0.325975	0.604036	chr10:clu_20582_-	Success	0.656534	1	0.25184	0.627099
AXIN1	Axin1	chr17:clu_24733_+	Success	6.33167	5	0.0267465	0.557133	chr17:clu_24733_+	Success	3.12346	5	0.282929	0.732871	chr17:clu_24734_+	Success	3.55364	2	0.0286203	0.399861	chr17:clu_24734_+	Success	17.4798	2	2.56219e-08	1.31929e-05	chr16:clu_12998_-	Success	2.46064	3	0.177652	0.552834
AXIN2	Axin2	chr11:clu_28255_+	<=1 sample with coverage>0					chr11:clu_28256_+	Success	1.19003	2	0.304213	0.755892	chr11:clu_28255_+	<=1 sample with coverage>0					chr11:clu_28255_+	Success	1.4406	1	0.0896197	0.324118
AXL	Axl	chr7:clu_25494_-	Success	1.3142	5	0.757047	0.971744	chr7:clu_25494_-	Not enough valid samples					chr7:clu_25495_-	Success	2.51616	1	0.0248784	0.385969	chr7:clu_25494_-	Success	0.551995	3	0.776111	0.900818	chr19:clu_14489_+	Success	2.26466	2	0.103866	0.445779
AZI2	Azi2	chr9:clu_13082_+	Success	2.75441	3	0.138112	0.724442	chr9:clu_13081_+	Success	3.87553	1	0.00536813	0.148638	chr9:clu_13083_+	Success	3.57049	6	0.308007	0.741134	chr9:clu_13082_+	Success	2.11943	3	0.2368	0.518988	chr3:clu_1912_-	Success	3.32075	2	0.0361256	0.273239
AZIN1	Azin1	chr15:clu_1764_-	Success	1.3354	1	0.102205	0.694881	chr15:clu_1759_-	Success	5.81436	2	0.00298439	0.114165	chr15:clu_1758_-	Success	1.98128	1	0.046523	0.443197	chr15:clu_1758_-	Success	3.29349	1	0.0102727	0.114363	chr8:clu_4895_-	Success	1.04877	1	0.147536	0.513534
AZIN2	Azin2	chr4:clu_11255_-	Success	6.96353	6	0.0304616	0.576283	chr4:clu_11253_-	Not enough valid samples					chr4:clu_11255_-	Success	6.73437	6	0.0361676	0.421807	chr4:clu_11253_-	Not enough valid samples
B3GALNT1	B3galnt1	chr3:clu_2859_-	Success	0.0454604	1	0.76301	0.973196	chr3:clu_2859_-	<2 introns used in >=min_samples_per_intron samples					chr3:clu_2859_-	Success	0.155238	1	0.577389	0.883445	chr3:clu_2859_-	<2 introns used in >=min_samples_per_intron samples					chr3:clu_2395_-	Success	12.9884	10	0.00377159	0.0821573
B3GALNT2	B3galnt2	chr13:clu_5469_+	Success	1.43021	1	0.0907843	0.675389	chr13:clu_5471_+	Success	3.2443	4	0.16551	0.573082	chr13:clu_5473_+	Success	2.80006	1	0.0179593	0.351357	chr13:clu_5472_+	Success	2.79843	1	0.0179926	0.150966	chr1:clu_15848_-	Success	1.51894	3	0.385822	0.739327
B3GAT3	B3gat3	chr19:clu_19343_+	Success	3.55062	3	0.06874	0.658157	chr19:clu_19343_+	Success	1.80593	3	0.306542	0.756482	chr19:clu_19343_+	Success	1.32797	2	0.265015	0.711242	chr19:clu_19343_+	Success	8.99511	2	0.000124015	0.00792016	chr11:clu_860_-	Success	0.0494262	1	0.753211	0.917034
B3GLCT	B3glct	chr5:clu_17473_+	Success	1.17562	1	0.125183	0.716736	chr5:clu_17471_+	<2 introns used in >=min_samples_per_intron samples					chr5:clu_17473_+	Success	3.09714	1	0.0128164	0.328875	chr5:clu_17473_+	Success	1.92749	1	0.0495987	0.245226	chr13:clu_4493_+	Success	0.156073	2	0.855496	0.954598
B3GNT3	B3gnt3	chr8:clu_6247_-	Success	0.29689	1	0.440961	0.889886	chr8:clu_6248_-	Success	0.619641	1	0.26561	0.717292	chr8:clu_6248_-	Success	0.0935737	1	0.665302	0.91086	chr8:clu_6248_-	Success	1.05565	1	0.146216	0.410076
B3GNT5	B3gnt5	chr16:clu_3539_+	Success	0.411294	2	0.662792	0.949239	chr16:clu_3538_+	<=1 sample with coverage>min_coverage					chr16:clu_3539_+	Success	0.47457	2	0.622153	0.896538	chr16:clu_3538_+	<=1 sample with coverage>0					chr3:clu_10416_+	Success	6.43035	3	0.00494773	0.0957682
B3GNTL1	B3gntl1	chr11:clu_1649_-	Success	1.89683	1	0.0514472	0.626196	chr11:clu_1649_-	<2 introns used in >=min_samples_per_intron samples					chr11:clu_1652_-	Success	1.36156	3	0.436313	0.820558	chr11:clu_1652_-	Success	1.02597	2	0.35845	0.63188	chr17:clu_11218_-	Success	2.06074	1	0.0423419	0.293416
B4GALT1	B4galt1	chr4:clu_10766_-	Success	7.81317	3	0.00135259	0.305338	chr4:clu_10767_-	Success	2.94945	4	0.206827	0.636312	chr4:clu_10767_-	Success	3.69252	4	0.116886	0.547246	chr4:clu_10766_-	Success	0.752515	2	0.47118	0.713972
B4GALT2	B4galt2	chr4:clu_11125_-	Success	1.32177	3	0.449909	0.893665	chr4:clu_11124_-	Not enough valid samples					chr4:clu_11125_-	Success	3.31756	3	0.0844833	0.504157	chr4:clu_11126_-	Success	1.88373	1	0.0522592	0.249804	chr1:clu_7430_+	Success	25.529	6	2.8836e-09	7.88106e-07
B4GALT3	B4galt3	chr1:clu_10083_+	Success	2.54905	2	0.0781556	0.659721	chr1:clu_10083_+	Success	2.34935	2	0.0954307	0.452871	chr1:clu_10085_+	Success	2.06984	1	0.0418891	0.43718	chr1:clu_10084_+	Success	1.41708	1	0.0922786	0.328609	chr1:clu_15665_-	Success	3.3038	2	0.0367432	0.274999
B4GALT4	B4galt4	chr16:clu_3720_+	Success	6.79562	3	0.00351781	0.388749	chr16:clu_3722_+	Success	5.12418	3	0.0165687	0.221033	chr16:clu_3720_+	Success	0.210258	1	0.516679	0.857766	chr16:clu_3722_+	Success	2.6318	3	0.153482	0.420087	chr3:clu_2222_-	Success	0.231453	1	0.496269	0.805938
B4GALT5	B4galt5	chr2:clu_9251_-	Success	5.82929	2	0.00294016	0.369007	chr2:clu_9250_-	Success	3.28127	2	0.0375806	0.302856	chr2:clu_9251_-	Success	2.31853	2	0.0984182	0.522071	chr2:clu_9251_-	Success	0.218291	1	0.508777	0.738926
B4GALT6																										chr18:clu_11537_-	Success	0.083229	2	0.92014	0.97988
B4GALT7	B4galt7	chr13:clu_5671_+	Success	5.1683	9	0.323928	0.843587	chr13:clu_5670_+	Not enough valid samples					chr13:clu_5671_+	Success	6.36215	8	0.121694	0.553853	chr13:clu_5671_+	Success	1.30384	3	0.456143	0.702287	chr5:clu_12429_+	Success	3.47626	1	0.00837012	0.129292
B9D1	B9d1	chr11:clu_27588_+	Success	3.49494	5	0.221395	0.78775	chr11:clu_27588_+	Success	2.09896	2	0.122584	0.498632	chr11:clu_27587_+	Success	0.0601826	1	0.728639	0.933663	chr11:clu_27588_+	Success	3.05554	2	0.0470975	0.239662	chr17:clu_10683_-	Success	4.68282	5	0.0953395	0.429336
B9D2	B9d2	chr7:clu_29621_+	Success	0.183672	1	0.544456	0.919653	chr7:clu_29621_+	<2 introns used in >=min_samples_per_intron samples					chr7:clu_29621_+	Success	0.350754	1	0.402277	0.802069	chr7:clu_29621_+	<2 introns used in >=min_samples_per_intron samples					chr19:clu_4254_-	Success	3.14769	5	0.278529	0.652402
BAALC-AS1																										chr8:clu_4899_-	Success	1.88063	2	0.152494	0.518867
BABAM1	Babam1	chr8:clu_15936_+	Success	0.373697	1	0.387303	0.873454	chr8:clu_15952_+	Success	1.55277	2	0.211661	0.642526	chr8:clu_15936_+	Success	0.511169	1	0.311965	0.744247	chr8:clu_15951_+	Success	7.19751	1	0.000148194	0.00889766
BABAM2																										chr2:clu_16829_+	Success	6.729	5	0.0194447	0.200826
BACE1	Bace1	chr9:clu_12447_+	Success	1.0931	2	0.335176	0.846258	chr9:clu_12447_+	Not enough valid samples					chr9:clu_12447_+	Success	2.84463	2	0.0581558	0.465174	chr9:clu_12447_+	Success	0.37325	1	0.387586	0.653259	chr11:clu_1191_-	Success	0.165813	1	0.564703	0.841777
BACE2	Bace2	chr16:clu_3886_+	Success	1.04713	3	0.553076	0.922019	chr16:clu_3885_+	Not enough valid samples					chr16:clu_3885_+	Success	1.61256	2	0.199376	0.650311	chr16:clu_3885_+	Not enough valid samples					chr21:clu_5146_+	Success	3.28519	3	0.0869279	0.410848
BACH1	Bach1	chr16:clu_3816_+	<=1 sample with coverage>min_coverage					chr16:clu_3816_+	<2 introns used in >=min_samples_per_intron samples					chr16:clu_3816_+	<=1 sample with coverage>min_coverage					chr16:clu_3816_+	<2 introns used in >=min_samples_per_intron samples					chr21:clu_5094_+	Not enough valid samples
BAD	Bad	chr19:clu_19301_+	Success	1.34069	1	0.101527	0.69394	chr19:clu_19301_+	Success	7.02695	2	0.000887635	0.060803	chr19:clu_19302_+	Success	3.5909	2	0.0275735	0.398464	chr19:clu_19302_+	Success	0.712658	1	0.23253	0.51453	chr11:clu_899_-	Success	1.54197	3	0.378865	0.734269
BAG1	Bag1	chr4:clu_10768_-	Success	2.63243	3	0.153399	0.734641	chr4:clu_10768_-	Success	0.184809	3	0.946444	1	chr4:clu_10768_-	Success	1.53706	3	0.380338	0.793088	chr4:clu_10768_-	Success	0.700554	3	0.705275	0.858791	chr9:clu_5289_-	Success	0.7223	1	0.229396	0.606575
BAG2	Bag2	chr1:clu_19779_-	Success	1.28793	2	0.275842	0.816535	chr1:clu_19779_-	Success	0.77535	2	0.460542	0.867416	chr1:clu_19779_-	Success	2.03459	2	0.130734	0.564735	chr1:clu_19779_-	Success	0.44285	2	0.642204	0.821051	chr6:clu_12747_+	Success	0.254537	1	0.47554	0.794751
BAG3	Bag3	chr7:clu_30308_+	Success	1.74023	3	0.323306	0.842898	chr7:clu_30308_+	Success	1.02557	4	0.726352	0.952578	chr7:clu_30308_+	Success	1.62615	3	0.354337	0.774989	chr7:clu_30308_+	Success	3.12363	3	0.100181	0.343819	chr10:clu_16281_+	Success	2.69239	3	0.145695	0.510728
BAG4																										chr8:clu_11744_+	Success	0.273018	2	0.761079	0.92051
BAG5	Bag5	chr12:clu_19127_-	Success	1.32328	4	0.618599	0.938582	chr12:clu_19127_-	Success	1.22368	3	0.484879	0.880041	chr12:clu_19127_-	Success	3.5771	3	0.0671418	0.479933	chr12:clu_19127_-	Success	1.99567	2	0.135923	0.39513	chr14:clu_9149_-	Success	0.0629728	1	0.722673	0.905739
BAG6	Bag6	chr17:clu_24973_+	Success	6.40843	3	0.00504985	0.427821	chr17:clu_24974_+	Success	2.14615	2	0.116933	0.487318	chr17:clu_24973_+	Success	2.71947	3	0.142337	0.581749	chr17:clu_24975_+	Success	2.63159	1	0.0217812	0.167156	chr6:clu_17696_-	Success	7.87275	3	0.00127868	0.0403857
BAHD1	Bahd1	chr2:clu_22616_+	Success	0.285418	1	0.449927	0.893665	chr2:clu_22615_+	Not enough valid samples					chr2:clu_22615_+	Success	3.23808	1	0.0109331	0.316	chr2:clu_22615_+	<2 introns used in >=min_samples_per_intron samples					chr15:clu_16440_+	Success	3.08126	1	0.0130485	0.162397
BAIAP2	Baiap2	chr11:clu_28379_+	Success	0.97056	1	0.163547	0.74422	chr11:clu_28380_+	Success	1.57918	1	0.075539	0.408331	chr11:clu_28380_+	Success	1.94505	1	0.0485713	0.447496	chr11:clu_28380_+	Success	1.17158	1	0.125834	0.3824	chr17:clu_19088_+	Success	8.43668	3	0.000750412	0.02838
BAIAP2L1	Baiap2l1	chr5:clu_4833_-	Success	0.192915	2	0.824552	0.986057	chr5:clu_4833_-	Not enough valid samples					chr5:clu_4833_-	Success	1.32726	2	0.265203	0.711463	chr5:clu_4833_-	Success	0.0106647	1	0.883885	0.954438
BAK1																										chr6:clu_17760_-	Success	16.7795	1	6.91335e-09	1.64779e-06
BAMBI	Bambi	chr18:clu_2314_+	Success	0.218724	1	0.508356	0.910432	chr18:clu_2314_+	<2 introns used in >=min_samples_per_intron samples					chr18:clu_2314_+	Success	0.42329	1	0.357521	0.778081	chr18:clu_2314_+	<2 introns used in >=min_samples_per_intron samples
BANF1	Banf1	chr19:clu_4970_-	Success	3.13548	5	0.280739	0.819482	chr19:clu_4970_-	Success	0.741391	3	0.68625	0.940398	chr19:clu_4970_-	Success	1.91719	5	0.573501	0.881867	chr19:clu_4970_-	Success	3.90807	3	0.0499685	0.245901	chr11:clu_21090_+	Success	11.3586	8	0.00374685	0.0817922
BANP	Banp	chr8:clu_16391_+	Success	5.55379	6	0.0851082	0.669768	chr8:clu_16394_+	Success	4.23533	3	0.0372231	0.301517	chr8:clu_16392_+	Success	1.30304	1	0.106454	0.535599	chr8:clu_16391_+	Success	4.51946	2	0.010895	0.11818	chr16:clu_3041_+	Success	2.47986	4	0.291456	0.662777
BAP1	Bap1	chr14:clu_24110_+	Success	2.32058	2	0.0982166	0.687902	chr14:clu_24108_+	Success	1.17673	1	0.125005	0.502926	chr14:clu_24107_+	Success	5.70492	2	0.00332954	0.213081	chr14:clu_24109_+	Success	6.56101	2	0.00141445	0.0371797	chr3:clu_2080_-	Success	0.232777	1	0.49504	0.8056
BATF	Batf	chr12:clu_7959_+	Success	0.146048	1	0.588881	0.930482	chr12:clu_7959_+	Success	0.295208	1	0.442258	0.857738	chr12:clu_7959_+	<2 introns used in >=min_samples_per_intron samples
BATF2	Batf2	chr19:clu_19265_+	Success	0.0621644	1	0.724386	0.965298	chr19:clu_19264_+	Not enough valid samples					chr19:clu_19264_+	<=1 sample with coverage>min_coverage					chr19:clu_19264_+	Success	6.03004	3	0.00718015	0.0961032
BAX	Bax	chr7:clu_25736_-	Success	0.598127	1	0.274072	0.816032	chr7:clu_25736_-	Success	1.90468	1	0.0509672	0.342436	chr7:clu_25769_-	Success	0.519687	1	0.307967	0.741134							chr19:clu_14575_+	Success	4.74076	7	0.219907	0.596567
BAZ1A	Baz1a	chr12:clu_18843_-	Success	0.668658	1	0.247508	0.804442	chr12:clu_18847_-	Success	1.61386	2	0.199118	0.62679	chr12:clu_18846_-	Success	4.65744	2	0.00949068	0.300559	chr12:clu_18846_-	Success	3.74784	2	0.0235687	0.173262	chr14:clu_8901_-	Success	0.952917	2	0.385615	0.739322
BAZ1B	Baz1b	chr5:clu_17304_+	Success	2.28108	1	0.0326857	0.580027	chr5:clu_17303_+	Success	2.41009	2	0.0898072	0.437548	chr5:clu_17302_+	Success	5.68875	1	0.00074339	0.112565	chr5:clu_17303_+	Success	2.18495	1	0.0365793	0.213049
BAZ2A	Baz2a	chr10:clu_21351_+	Success	1.71363	1	0.0641281	0.658157	chr10:clu_21346_+	Success	2.56575	1	0.0234955	0.24906	chr10:clu_21346_+	Success	1.51534	1	0.0817036	0.498948	chr10:clu_21348_+	Success	1.27633	1	0.110108	0.360341	chr12:clu_13773_-	Success	2.42415	1	0.0276735	0.239739
BAZ2B	Baz2b	chr2:clu_8537_-	Success	9.16843	5	0.00255255	0.363582	chr2:clu_8536_-	Success	11.2989	4	0.000152345	0.0258085	chr2:clu_8535_-	Success	3.72803	2	0.0240401	0.384062	chr2:clu_8540_-	Success	3.44849	1	0.00863419	0.104742	chr2:clu_6852_-	Success	0.929679	1	0.172699	0.546715
BBC3	Bbc3	chr7:clu_29517_+	Success	0.470759	2	0.624528	0.939383	chr7:clu_29517_+	Success	1.03053	2	0.356816	0.801357	chr7:clu_29517_+	Success	2.24476	2	0.105953	0.53433	chr7:clu_29517_+	<2 introns used in >=min_samples_per_intron samples					chr19:clu_4328_-	Success	27.0251	9	1.84676e-08	3.78549e-06
BBIP1	Bbip1	chr19:clu_5383_-	Success	12.0445	11	0.0123633	0.505784	chr19:clu_5384_-	Success	3.19714	1	0.0114489	0.196342	chr19:clu_5384_-	Success	2.22588	2	0.107973	0.53885	chr19:clu_5384_-	Success	1.65201	1	0.069111	0.286242	chr10:clu_20655_-	Success	0.56442	2	0.56869	0.843284
BBOF1																										chr14:clu_18356_+	<=1 sample with coverage>min_coverage
BBS2	Bbs2	chr8:clu_6419_-	Success	0.889898	1	0.182174	0.759415	chr8:clu_6415_-	Not enough valid samples					chr8:clu_6418_-	Success	3.00473	1	0.0142293	0.333433	chr8:clu_6415_-	<2 introns used in >=min_samples_per_intron samples					chr16:clu_13309_-	Success	0.0895135	1	0.672211	0.886735
BBS4	Bbs4	chr9:clu_7095_-	Success	2.189	2	0.112028	0.703647	chr9:clu_7095_-	Success	0.529542	1	0.303424	0.754609	chr9:clu_7095_-	Success	0.436945	1	0.34988	0.772726	chr9:clu_7095_-	Success	0.0930205	1	0.666232	0.834728
BBS5	Bbs5	chr2:clu_22375_+	Success	3.99494	1	0.00470393	0.420385	chr2:clu_22373_+	<2 introns used in >=min_samples_per_intron samples					chr2:clu_22374_+	Success	0.617928	2	0.53906	0.869172	chr2:clu_22374_+	Success	6.07101e-05	1	0.991208	1
BBS7	Bbs7	chr3:clu_2780_-	Success	2.21759	2	0.108871	0.700854	chr3:clu_2780_-	<2 introns used in >=min_samples_per_intron samples					chr3:clu_2783_-	Success	2.90064	2	0.0549881	0.45764	chr3:clu_2781_-	Success	0.604114	2	0.546558	0.763855	chr4:clu_19997_-	Success	1.96216	3	0.269752	0.644976
BBS9	Bbs9	chr9:clu_12347_+	Success	38.6594	7	4.84445e-14	1.18912e-09	chr9:clu_12347_+	Success	7.2181	7	0.0439452	0.322317	chr9:clu_12347_+	Success	9.35473	7	0.0091479	0.298148	chr9:clu_12344_+	Success	6.28969	4	0.0135248	0.130654	chr7:clu_21939_+	Success	0.262718	1	0.468532	0.791362
BBX	Bbx	chr16:clu_18536_-	Success	1.83743	4	0.451793	0.894359	chr16:clu_18537_-	Success	0.22472	1	0.502601	0.888219	chr16:clu_18532_-	Success	4.7928	5	0.0878659	0.50719	chr16:clu_18536_-	Success	5.9806	3	0.00751726	0.0982651	chr3:clu_10204_+	Success	2.05277	3	0.25029	0.625743
BCAM	Bcam	chr7:clu_25456_-	Success	0.0579151	1	0.733602	0.968007	chr7:clu_25456_-	Success	0.000598733	1	0.972395	1	chr7:clu_25456_-	Success	0.904899	1	0.178533	0.627003	chr7:clu_25456_-	Success	0.330525	1	0.416189	0.673404
BCAP29	Bcap29	chr12:clu_18787_-	Success	3.23414	2	0.0393942	0.602725	chr12:clu_18787_-	Success	0.284155	2	0.75265	0.959365	chr12:clu_18787_-	Success	0.630606	2	0.532269	0.866546	chr12:clu_18787_-	Success	1.93528	2	0.144384	0.407611
BCAP31	Bcap31	chrX:clu_176_-	Success	0.236501	1	0.491609	0.906544	chrX:clu_175_-	Success	2.00223	1	0.0453799	0.326615	chrX:clu_174_-	Success	1.20482	2	0.299747	0.733746	chrX:clu_176_-	Success	0.323304	1	0.421328	0.67729	chrX:clu_267_-	Success	7.99884	1	6.342e-05	0.00442171
BCAR1	Bcar1	chr8:clu_6582_-	Success	2.18847	5	0.496517	0.908126	chr8:clu_6583_-	Success	1.6908	2	0.184371	0.603109	chr8:clu_6583_-	Success	0.55798	2	0.572364	0.881796	chr8:clu_6583_-	Success	2.49108	2	0.0828202	0.312272	chr16:clu_13413_-	Success	2.3124	6	0.592753	0.852599
BCAR3	Bcar3	chr3:clu_14328_+	Success	0.255776	1	0.474468	0.90244	chr3:clu_14328_+	Success	2.46141	2	0.0853143	0.428886	chr3:clu_14327_+	Success	0.0164635	2	0.983671	0.999375	chr3:clu_14327_+	<2 introns used in >=min_samples_per_intron samples					chr1:clu_15299_-	Success	2.89109	3	0.122702	0.478803
BCAS2	Bcas2	chr3:clu_14235_+	Success	0.181742	1	0.546577	0.920403	chr3:clu_14228_+	Success	0.649772	3	0.729241	0.953617	chr3:clu_14228_+	Success	0.334177	3	0.880621	0.974224	chr3:clu_14228_+	Success	0.527419	2	0.590126	0.791159	chr1:clu_15380_-	Success	0.480968	2	0.618185	0.862773
BCAS3	Bcas3	chr11:clu_27963_+	Success	2.60618	1	0.0224269	0.533846	chr11:clu_27961_+	Not enough valid samples					chr11:clu_27964_+	Success	1.47799	1	0.0855604	0.505624	chr11:clu_27968_+	Success	9.06994	6	0.00589195	0.0859891	chr17:clu_18955_+	Success	3.45971	4	0.140208	0.504036
BCAS4																										chr20:clu_3808_+	Not enough valid samples
BCAT1																										chr12:clu_13592_-	Success	13.2482	5	7.14772e-05	0.00483544
BCAT2	Bcat2	chr7:clu_29781_+	Success	4.35962	2	0.0127832	0.513533	chr7:clu_29781_+	Success	0.021349	1	0.836295	0.983288	chr7:clu_29780_+	Success	0.742531	1	0.222984	0.672462	chr7:clu_29779_+	Success	3.33377	1	0.0098185	0.111418	chr19:clu_4365_-	Success	1.66824	4	0.503175	0.810243
BCCIP	Bccip	chr7:clu_30362_+	Success	0.613376	1	0.26804	0.811295	chr7:clu_30361_+	Success	0.166831	1	0.56351	0.907481	chr7:clu_30362_+	Success	1.96976	1	0.0471644	0.444724	chr7:clu_30361_+	Success	0.931344	1	0.172315	0.442434	chr10:clu_16311_+	Success	2.14647	2	0.116896	0.468544
BCHE	Bche	chr3:clu_2861_-	<=1 sample with coverage>min_coverage					chr3:clu_2861_-	<2 introns used in >=min_samples_per_intron samples					chr3:clu_2861_-	<=1 sample with coverage>min_coverage					chr3:clu_2861_-	<2 introns used in >=min_samples_per_intron samples					chr3:clu_2397_-	Success	3.3859	2	0.0338471	0.265518
BCKDHA	Bckdha	chr7:clu_25488_-	Success	0.172988	2	0.841148	0.989383	chr7:clu_25488_-	Success	0.0120185	2	0.988053	1	chr7:clu_25488_-	Success	0.170323	2	0.843392	0.966106	chr7:clu_25488_-	Success	0.744655	2	0.474898	0.716369
BCKDHB	Bckdhb	chr9:clu_12792_+	Success	2.93851	5	0.31837	0.84006	chr9:clu_12792_+	Success	8.79028	4	0.00149014	0.0829719	chr9:clu_12792_+	Success	3.05147	4	0.191591	0.643744	chr9:clu_12792_+	Success	2.01257	4	0.402615	0.66372
BCKDK	Bckdk	chr7:clu_30295_+	Success	2.74414	1	0.0191444	0.533418							chr7:clu_30293_+	Success	2.08294	2	0.124563	0.55737	chr7:clu_30293_+	Success	5.30376	2	0.00497286	0.0771543	chr16:clu_2857_+	Success	0.43806	2	0.645287	0.874976
BCL10	Bcl10	chr3:clu_14427_+	Success	2.18221	3	0.224708	0.790692							chr3:clu_14427_+	Success	2.84147	4	0.224111	0.673364							chr1:clu_15256_-	Success	9.85296	4	0.000570771	0.0236357
BCL2L1	Bcl2l1	chr2:clu_9103_-	Success	27.0798	10	4.5311e-08	0.000278051	chr2:clu_9101_-	Success	3.0287	2	0.0483783	0.335189													chr20:clu_11305_-	Success	8.07964	5	0.00640375	0.110029
BCL2L11	Bcl2l11	chr2:clu_22748_+	Success	1.14059	1	0.130952	0.720589	chr2:clu_22748_+	Not enough valid samples					chr2:clu_22748_+	Success	0.143499	1	0.592151	0.887757	chr2:clu_22748_+	Success	3.53852	1	0.00780779	0.0999604	chr2:clu_17122_+	Success	8.75991	3	0.000552423	0.0230623
BCL2L12	Bcl2l12	chr7:clu_25732_-	Success	1.42776	1	0.0910606	0.675499	chr7:clu_25732_-	Success	0.0736223	1	0.701183	0.945123	chr7:clu_25731_-	Success	8.17384	9	0.0599668	0.46818	chr7:clu_25731_-	Success	1.70343	5	0.637526	0.818494	chr19:clu_14601_+	Success	2.06283	3	0.248211	0.623585
BCL2L13	Bcl2l13	chr6:clu_18039_+	Success	6.06327	6	0.0592048	0.650511	chr6:clu_18039_+	Not enough valid samples					chr6:clu_18040_+	Success	0.926614	1	0.173408	0.62073	chr6:clu_18039_+	Success	7.02039	2	0.000893475	0.029268	chr22:clu_8527_+	Success	20.0126	10	1.67731e-05	0.00148838
BCL3	Bcl3	chr7:clu_25462_-	Success	1.23599	2	0.290546	0.825211	chr7:clu_25461_-	Success	3.1222	4	0.181625	0.598264	chr7:clu_25462_-	Success	1.33339	1	0.102463	0.527958	chr7:clu_25460_-	Success	1.39542	1	0.0948049	0.333844	chr19:clu_14527_+	Success	2.66683	1	0.0209173	0.208138
BCL6	Bcl6							chr16:clu_18418_-	Success	3.42776	2	0.0324595	0.282385													chr3:clu_2462_-	Success	0.459251	2	0.631757	0.869839
BCL6B	Bcl6b	chr11:clu_896_-	Success	2.43171	2	0.0878866	0.673093	chr11:clu_897_-	Success	0.452666	1	0.341356	0.78811	chr11:clu_895_-	Success	0.469813	1	0.332374	0.759224							chr17:clu_18564_+	Success	4.15373	2	0.0157058	0.180263
BCL7A																										chr12:clu_6256_+	Success	0.0198361	1	0.842123	0.948765
BCL7B	Bcl7b	chr5:clu_17300_+	Success	0.626777	1	0.262875	0.810042	chr5:clu_17299_+	Success	0.0940879	1	0.664439	0.933497	chr5:clu_17299_+	Success	1.4741	2	0.228986	0.678399	chr5:clu_17300_+	Success	1.15701	1	0.128212	0.385309	chr7:clu_19365_-	Success	2.26249	5	0.476547	0.795427
BCL7C	Bcl7c	chr7:clu_26304_-	Success	1.28707	2	0.276078	0.816535	chr7:clu_26302_-	Success	0.589739	1	0.277462	0.729141	chr7:clu_26303_-	Success	4.42482	1	0.00293145	0.205345	chr7:clu_26302_-	Success	1.03583	1	0.150059	0.415448	chr16:clu_13272_-	Success	2.91562	3	0.120115	0.473667
BCL9	Bcl9	chr3:clu_3084_-	<=1 sample with coverage>min_coverage					chr3:clu_3084_-	<=1 sample with coverage>min_coverage					chr3:clu_3084_-	<=1 sample with coverage>min_coverage					chr3:clu_3084_-	<=1 sample with coverage>min_coverage					chr1:clu_7725_+	Not enough valid samples
BCL9L	Bcl9l	chr9:clu_12437_+	Not enough valid samples					chr9:clu_12437_+	<=1 sample with coverage>min_coverage					chr9:clu_12437_+	Not enough valid samples					chr9:clu_12437_+	<=1 sample with coverage>min_coverage
BCLAF1	Bclaf1	chr10:clu_20710_+	Success	2.20424	1	0.0357606	0.592694	chr10:clu_20710_+	Success	5.57726	1	0.000838274	0.0600115	chr10:clu_20713_+	Success	1.38222	2	0.251021	0.698973	chr10:clu_20709_+	Success	2.3364	2	0.0966749	0.337819	chr6:clu_18041_-	Success	3.06092	2	0.0468445	0.308225
BCLAF3																										chrX:clu_45_-	Success	2.88237	5	0.329788	0.696181
BCO2	Bco2	chr9:clu_7008_-	Not enough valid samples					chr9:clu_7008_-	Not enough valid samples					chr9:clu_7008_-	<=1 sample with coverage>min_coverage					chr9:clu_7008_-	Not enough valid samples
BCOR	Bcor	chrX:clu_37_-	Success	3.99786	2	0.0183549	0.531693	chrX:clu_37_-	Success	0.956293	1	0.166676	0.574111	chrX:clu_37_-	Success	0.474505	1	0.329971	0.757529	chrX:clu_39_-	Success	2.30941	2	0.0993202	0.342411	chrX:clu_71_-	Success	2.9103	3	0.120672	0.474951
BCORL1	Bcorl1	chrX:clu_10348_+	<=1 sample with coverage>min_coverage					chrX:clu_10348_+	<=1 sample with coverage>min_coverage					chrX:clu_10348_+	<=1 sample with coverage>min_coverage					chrX:clu_10348_+	<=1 sample with coverage>min_coverage					chrX:clu_8445_+	Not enough valid samples
BCORP1																										chrY:clu_18500_-	<=1 sample with coverage>min_coverage
BCR	Bcr	chr10:clu_20956_+	Success	5.10607	1	0.0013952	0.305772	chr10:clu_20956_+	Success	1.31855	1	0.104394	0.467119	chr10:clu_20955_+	Success	1.21752	2	0.295962	0.732912	chr10:clu_20955_+	Success	3.26294	1	0.0106316	0.116474	chr22:clu_8567_+	Success	4.97407	6	0.126853	0.485297
BCS1L	Bcs1l	chr1:clu_9650_+	Success	3.20271	2	0.0406519	0.603123	chr1:clu_9649_+	<=1 sample with coverage>min_coverage					chr1:clu_9650_+	Success	1.60491	2	0.200907	0.652564	chr1:clu_9649_+	Success	0.00961864	1	0.889688	0.957298	chr2:clu_17430_+	Success	6.24144	8	0.130924	0.492058
BDH2	Bdh2	chr3:clu_14363_+	Not enough valid samples					chr3:clu_14363_+	<=1 sample with coverage>0					chr3:clu_14363_+	<=1 sample with coverage>min_coverage					chr3:clu_14363_+	<=1 sample with coverage>min_coverage					chr4:clu_19958_-	Success	1.83619	1	0.0553209	0.336819
BDNF	Bdnf	chr2:clu_22576_+	Success	2.22456	2	0.108115	0.700854	chr2:clu_22576_+	<=1 sample with coverage>0					chr2:clu_22576_+	Success	2.14381	2	0.117207	0.547258	chr2:clu_22576_+	<=1 sample with coverage>0
BDP1	Bdp1	chr13:clu_13637_-	Success	0.854258	1	0.191178	0.767401	chr13:clu_13637_-	Success	0.281278	1	0.453232	0.864174	chr13:clu_13635_-	Success	8.05149	4	0.00288405	0.204805	chr13:clu_13637_-	Success	0.942833	1	0.169692	0.439914	chr5:clu_12120_+	Success	1.69711	1	0.0654253	0.362866
BEAN1	Bean1	chr8:clu_16202_+	Success	2.11968	10	0.935903	1	chr8:clu_16202_+	Not enough valid samples					chr8:clu_16202_+	Success	33.9461	10	1.12976e-10	6.45289e-07	chr8:clu_16202_+	Not enough valid samples
BECN1	Becn1	chr11:clu_1288_-	Success	2.34536	1	0.0303258	0.576283	chr11:clu_1288_-	Success	0.0307403	1	0.804171	0.974181	chr11:clu_1289_-	Success	0.214887	1	0.5121	0.85611	chr11:clu_1289_-	Success	0.417034	1	0.361099	0.63404	chr17:clu_10859_-	Success	3.26976	3	0.0881171	0.413134
BEND5	Bend5	chr4:clu_28891_+	Success	0.934805	4	0.759725	0.972537	chr4:clu_28891_+	Success	4.26042	4	0.0742581	0.405947	chr4:clu_28892_+	Success	3.74655	3	0.057736	0.464143	chr4:clu_28891_+	Success	14.6376	5	2.0476e-05	0.00219785
BEND6																										chr6:clu_12742_+	Not enough valid samples
BEND7	Bend7	chr2:clu_21964_+	Success	3.39296	2	0.033609	0.582217	chr2:clu_21962_+	Success	2.01074	1	0.0449242	0.325421	chr2:clu_21961_+	Success	4.08756	4	0.0853698	0.505624	chr2:clu_21963_+	Success	6.91388	2	0.000993894	0.0312527	chr10:clu_20297_-	Success	0.845597	1	0.193444	0.568732
BET1																										chr7:clu_19435_-	Success	0.252493	1	0.477317	0.795669
BET1L																										chr11:clu_584_-	Success	2.02662	2	0.13178	0.493104
BEX2	Bex1	chrX:clu_324_-	Success	1.26996	1	0.111001	0.702108	chrX:clu_324_-	<=1 sample with coverage>0					chrX:clu_324_-	Success	0.0169702	1	0.853834	0.967339	chrX:clu_324_-	<=1 sample with coverage>0					chrX:clu_186_-	Not enough valid samples
BEX3																										chrX:clu_8394_+	Success	4.41746	5	0.115832	0.466835
BEX4																										chrX:clu_8393_+	Success	0.329457	2	0.719314	0.904908
BFAR	Bfar	chr16:clu_3454_+	Success	2.10803	2	0.121477	0.713344							chr16:clu_3453_+	Success	1.45913	4	0.571596	0.881727							chr16:clu_2653_+	Success	4.14529	9	0.505149	0.811994
BFSP1																										chr20:clu_11275_-	Not enough valid samples
BGN	Bgn	chrX:clu_10400_+	Success	4.84511	1	0.0018525	0.331252	chrX:clu_10399_+	Success	9.55123	2	7.11138e-05	0.0183672	chrX:clu_10400_+	Success	0.158685	1	0.573192	0.881796	chrX:clu_10399_+	Success	1.72656	2	0.177895	0.449994	chrX:clu_8485_+	Success	0.0850434	1	0.680035	0.889097
BHLHE40	Bhlhe40	chr6:clu_17936_+	Success	0.110712	1	0.637956	0.942822	chr6:clu_17936_+	Success	0.302039	1	0.437026	0.855322	chr6:clu_17936_+	<2 introns used in >=min_samples_per_intron samples					chr6:clu_17936_+	Success	0.254792	1	0.475319	0.716699
BHLHE40-AS1																										chr3:clu_1834_-	Not enough valid samples
BICC1	Bicc1	chr10:clu_26737_-	Success	0.18104	2	0.834402	0.988679	chr10:clu_26737_-	Not enough valid samples					chr10:clu_26737_-	Success	1.46027	2	0.232173	0.681054	chr10:clu_26737_-	<2 introns used in >=min_samples_per_intron samples
BICD1	Bicd1	chr6:clu_18220_+	Success	1.72114	3	0.328327	0.845608	chr6:clu_18220_+	Not enough valid samples					chr6:clu_18220_+	Not enough valid samples					chr6:clu_18220_+	<=1 sample with coverage>min_coverage					chr12:clu_5863_+	Success	2.8852	1	0.0162983	0.183059
BICD2	Bicd2	chr13:clu_5603_+	Success	0.186958	2	0.829479	0.987689	chr13:clu_5603_+	<2 introns used in >=min_samples_per_intron samples					chr13:clu_5603_+	Success	1.83141	2	0.160187	0.606155	chr13:clu_5603_+	<2 introns used in >=min_samples_per_intron samples
BICRAL																										chr6:clu_12695_+	Not enough valid samples
BID	Bid	chr6:clu_23755_-	Success	2.39952	1	0.0284757	0.569387	chr6:clu_23753_-	<2 introns used in >=min_samples_per_intron samples					chr6:clu_23753_-	Success	4.38305	2	0.0124872	0.325503	chr6:clu_23753_-	<2 introns used in >=min_samples_per_intron samples					chr22:clu_314_-	Success	2.24057	1	0.0342709	0.266597
BIK	Bik	chr15:clu_21770_+	Not enough valid samples					chr15:clu_21770_+	Success	1.40948	3	0.420389	0.845724	chr15:clu_21770_+	Not enough valid samples					chr15:clu_21770_+	Success	2.00122	2	0.135171	0.393918
BIN1	Bin1	chr18:clu_2443_+	Success	9.51789	7	0.00807601	0.464514	chr18:clu_2442_+	<2 introns used in >=min_samples_per_intron samples					chr18:clu_2443_+	Success	2.51989	7	0.655109	0.906651	chr18:clu_2443_+	Success	8.53631	6	0.00902004	0.107232	chr2:clu_6784_-	Success	5.01641	6	0.123277	0.479674
BIN3	Bin3	chr14:clu_24358_+	Success	3.06053	4	0.190288	0.766677	chr14:clu_24361_+	Success	2.02347	2	0.132196	0.514512	chr14:clu_24361_+	Success	4.21279	2	0.014805	0.338752	chr14:clu_24361_+	Success	3.96734	2	0.0189238	0.156101	chr8:clu_4697_-	Success	0.210913	2	0.809845	0.937086
BIRC2	Birc2	chr9:clu_6751_-	Success	0.494179	1	0.320144	0.840781	chr9:clu_6751_-	Success	1.89561	1	0.0515219	0.343125	chr9:clu_6750_-	Success	4.8526	4	0.0456974	0.441272	chr9:clu_6750_-	Success	3.92174	5	0.165075	0.434148	chr11:clu_21285_+	Success	4.97506	4	0.0412764	0.290651
BIRC3	Birc3	chr9:clu_6752_-	Success	1.0665	2	0.344211	0.84908	chr9:clu_6752_-	Success	3.34955	2	0.0351001	0.293714	chr9:clu_6752_-	Success	2.48486	2	0.0833371	0.502732	chr9:clu_6754_-	Success	9.99149	5	0.00125895	0.0355202	chr11:clu_21282_+	Success	0.385494	2	0.680114	0.889097
BIRC5	Birc5	chr11:clu_28348_+	Success	0.255192	2	0.774768	0.976565	chr11:clu_28348_+	<=1 sample with coverage>0					chr11:clu_28348_+	Success	1.2693	2	0.281029	0.722559	chr11:clu_28348_+	Not enough valid samples					chr17:clu_19067_+	Success	3.45526	6	0.329202	0.695743
BIRC6	Birc6	chr17:clu_25236_+	Success	2.12346	3	0.236006	0.796853	chr17:clu_25237_+	Success	3.97586	1	0.00480416	0.140687	chr17:clu_25239_+	Success	2.41414	1	0.0279965	0.399419	chr17:clu_25240_+	Success	2.94341	1	0.0152546	0.139484	chr2:clu_16854_+	Success	2.06739	1	0.0420107	0.292903
BIVM	Bivm	chr1:clu_9500_+	Success	4.59692	5	0.101578	0.69394	chr1:clu_9500_+	Not enough valid samples					chr1:clu_9502_+	Success	0.754409	1	0.219319	0.669623	chr1:clu_9500_+	Success	2.41559	2	0.0893147	0.323693
BLCAP	Blcap	chr2:clu_9174_-	Success	0.407648	1	0.366559	0.860039	chr2:clu_9174_-	<2 introns used in >=min_samples_per_intron samples					chr2:clu_9174_-	Success	0.35412	1	0.400028	0.801214	chr2:clu_9174_-	<2 introns used in >=min_samples_per_intron samples
BLM																										chr15:clu_16698_+	<=1 sample with coverage>min_coverage
BLMH	Blmh	chr11:clu_27829_+	Success	2.76895	2	0.0627281	0.658157	chr11:clu_27827_+	Success	0.596635	3	0.754619	0.959645	chr11:clu_27827_+	Success	4.19053	3	0.0387591	0.429561	chr11:clu_27827_+	Success	2.01051	3	0.259204	0.541307	chr17:clu_10730_-	Success	0.0821493	1	0.685229	0.890724
BLOC1S1	Bloc1s1	chr10:clu_27179_-	Success	0.241837	2	0.785184	0.977883	chr10:clu_27179_-	Success	0.0494184	1	0.75323	0.959446	chr10:clu_27179_-	Success	0.0356899	2	0.96494	0.99761	chr10:clu_27179_-	<2 introns used in >=min_samples_per_intron samples
BLOC1S2	Bloc1s2	chr19:clu_5320_-	Success	3.14781	3	0.0980805	0.687902	chr19:clu_5319_-	Success	0.969073	1	0.16387	0.570936	chr19:clu_5320_-	Success	4.13284	3	0.0408285	0.434162	chr19:clu_5320_-	Success	0.019329	1	0.844128	0.934519	chr10:clu_20605_-	Success	0.470365	1	0.33209	0.697886
BLOC1S5	Bloc1s5	chr13:clu_13295_-	Success	0.233075	2	0.792094	0.978891	chr13:clu_13295_-	Success	0.106832	2	0.898677	0.998706	chr13:clu_13295_-	Success	1.3353	2	0.26308	0.710391	chr13:clu_13295_-	Success	6.88383	2	0.00102421	0.0319016
BLOC1S6	Bloc1s6	chr2:clu_22704_+	Success	2.65451	3	0.150518	0.733028	chr2:clu_22705_+	Success	2.39534	1	0.0286141	0.268153	chr2:clu_22705_+	Success	2.4575	1	0.0266244	0.392951	chr2:clu_22705_+	Success	0.203165	1	0.523838	0.747651
BLTP2																										chr17:clu_10705_-	Success	5.38165	2	0.00460024	0.0919958
BLTP3B	Uhrf1bp1l	chr10:clu_21199_+	Success	2.70657	2	0.0667652	0.658157	chr10:clu_21197_+	Success	2.82764	1	0.0174029	0.22494	chr10:clu_21195_+	Success	4.53541	4	0.0593535	0.46787	chr10:clu_21195_+	Success	1.33786	2	0.262407	0.54427	chr12:clu_13872_-	Success	2.40916	2	0.089891	0.417915
BLVRA	Blvra	chr2:clu_22732_+	Success	0.508778	4	0.907122	0.998837	chr2:clu_22732_+	Success	3.13748	2	0.0433922	0.321515	chr2:clu_22732_+	Success	3.88637	4	0.100267	0.525226	chr2:clu_22733_+	Success	3.59618	3	0.066013	0.279398	chr7:clu_21959_+	Success	0.82514	2	0.438174	0.773946
BLVRB	Blvrb	chr7:clu_29627_+	Success	1.05047	1	0.147208	0.730648	chr7:clu_29627_+	Success	1.2426	1	0.114922	0.484644	chr7:clu_29627_+	Success	0.0125191	1	0.874272	0.972705	chr7:clu_29627_+	<2 introns used in >=min_samples_per_intron samples					chr19:clu_4247_-	Success	1.09228	1	0.139401	0.503072
BLZF1	Blzf1	chr1:clu_20420_-	Success	0.175986	3	0.949975	1	chr1:clu_20420_-	Success	0.18159	3	0.947739	1	chr1:clu_20420_-	Success	0.955264	3	0.591183	0.887551	chr1:clu_20420_-	Success	0.529692	2	0.588786	0.790659	chr1:clu_7948_+	Success	0.0951542	1	0.66266	0.882829
BMAL1	Arntl													chr7:clu_30154_+	Success	4.7693	3	0.0229243	0.382703	chr7:clu_30150_+	Success	6.4643	4	0.01163	0.121887	chr11:clu_20823_+	Success	2.06579	1	0.0420901	0.292959
BMAL2	Arntl2	chr6:clu_18194_+	Success	2.92646	1	0.0155512	0.522989	chr6:clu_18193_+	Success	5.40923	3	0.0127491	0.19887	chr6:clu_18194_+	Success	1.71136	1	0.0643048	0.474113	chr6:clu_18191_+	Success	1.60386	1	0.0732912	0.29377	chr12:clu_5839_+	Success	4.4635	2	0.0115219	0.15198
BMERB1																										chr16:clu_2671_+	Success	0.472208	1	0.331145	0.697345
BMI1	Bmi1	chr2:clu_22018_+	Success	0.0017103	1	0.953362	1	chr2:clu_22018_+	<2 introns used in >=min_samples_per_intron samples					chr2:clu_22018_+	Success	0.105718	1	0.645644	0.903585	chr2:clu_22018_+	<2 introns used in >=min_samples_per_intron samples
BMP1	Bmp1	chr14:clu_12033_-	Success	1.18538	1	0.123626	0.716287	chr14:clu_12036_-	Success	1.66006	1	0.0684372	0.391928	chr14:clu_12036_-	Success	1.14305	1	0.130538	0.564356	chr14:clu_12035_-	Success	1.40029	2	0.246525	0.528698	chr8:clu_11679_+	Success	4.67979	3	0.0248731	0.227408
BMP2	Bmp2	chr2:clu_22826_+	Success	0.818289	1	0.200796	0.774835	chr2:clu_22826_+	Success	0.0913564	1	0.669052	0.934223	chr2:clu_22827_+	Success	4.23688	1	0.00360306	0.219928	chr2:clu_22826_+	Success	1.08792	1	0.140193	0.401583	chr20:clu_3621_+	Success	3.36059	3	0.081336	0.39924
BMP2K	Bmp2k	chr5:clu_16922_+	Success	0.390148	1	0.377051	0.866437	chr5:clu_16922_+	<2 introns used in >=min_samples_per_intron samples					chr5:clu_16923_+	Success	0.127854	2	0.879981	0.974224	chr5:clu_16922_+	<2 introns used in >=min_samples_per_intron samples					chr4:clu_21625_+	Success	5.26664	1	0.00117243	0.0377277
BMP4	Bmp4	chr14:clu_11812_-	Success	2.90461	3	0.12127	0.712471	chr14:clu_11812_-	<2 introns used in >=min_samples_per_intron samples					chr14:clu_11812_-	Success	4.88096	3	0.0207021	0.368417	chr14:clu_11812_-	<2 introns used in >=min_samples_per_intron samples					chr14:clu_8969_-	Success	5.76162	1	0.000687318	0.0265323
BMP6																										chr6:clu_12478_+	Success	0.648059	3	0.730055	0.908767
BMPR1A	Bmpr1a	chr14:clu_11782_-	Success	0.965511	1	0.164647	0.745548	chr14:clu_11782_-	Not enough valid samples					chr14:clu_11782_-	Success	0.275725	1	0.457726	0.830566	chr14:clu_11782_-	<=1 sample with coverage>min_coverage
BMPR2	Bmpr2	chr1:clu_9575_+	Success	0.914485	1	0.176249	0.756796	chr1:clu_9575_+	Not enough valid samples					chr1:clu_9575_+	Success	0.0746523	1	0.699201	0.922705	chr1:clu_9575_+	Success	0.806838	1	0.203976	0.482127	chr2:clu_17372_+	Success	5.89062	2	0.00276525	0.0670002
BMS1	Bms1	chr6:clu_23725_-	Success	1.13555	3	0.518081	0.913498	chr6:clu_23725_-	Success	0.686494	2	0.503337	0.888744	chr6:clu_23725_-	Success	1.968	4	0.414735	0.807469	chr6:clu_23725_-	Success	0.958523	2	0.383459	0.649692	chr10:clu_16000_+	Success	2.37347	1	0.0293506	0.246974
BMS1P16																										chr15:clu_16345_+	Success	0.16379	1	0.567088	0.842637
BMX	Bmx	chrX:clu_385_-	<=1 sample with coverage>min_coverage					chrX:clu_385_-	Success	0.04354	1	0.767923	0.964099	chrX:clu_385_-	<=1 sample with coverage>min_coverage					chrX:clu_385_-	Success	1.04455	1	0.148354	0.413492	chrX:clu_8233_+	Success	2.93657	1	0.0153736	0.179253
BNC1																										chr15:clu_1622_-	Success	0.0404456	1	0.776093	0.924945
BNC2																										chr9:clu_5260_-	Success	4.0079	1	0.00463709	0.0922528
BNIP1	Bnip1	chr17:clu_24749_+	Success	4.92265	4	0.0431156	0.605261	chr17:clu_24749_+	Not enough valid samples					chr17:clu_24751_+	Success	2.99364	4	0.200101	0.651518	chr17:clu_24751_+	Success	4.06215	1	0.00436759	0.0717798	chr5:clu_12409_+	Success	0.125796	2	0.881794	0.966366
BNIP2	Bnip2	chr9:clu_12700_+	Success	1.89083	3	0.286027	0.823548	chr9:clu_12700_+	Success	0.490913	2	0.612067	0.917549	chr9:clu_12701_+	Success	4.38546	3	0.0324968	0.412266	chr9:clu_12700_+	Success	0.325602	2	0.722093	0.868778	chr15:clu_1469_-	Success	4.51847	4	0.060183	0.348966
BNIP3	Bnip3																			chr7:clu_26364_-	Success	2.56475	2	0.0769383	0.301119	chr10:clu_20721_-	Success	3.97562	1	0.00480544	0.0939463
BNIP3L	Bnip3l	chr14:clu_11987_-	Success	1.89825	2	0.149831	0.732392	chr14:clu_11987_-	Success	3.04338	3	0.107465	0.474463	chr14:clu_11987_-	Success	1.00104	2	0.367497	0.784842	chr14:clu_11987_-	Success	1.47577	3	0.399156	0.661659
BOC	Boc	chr16:clu_18504_-	Success	1.36042	1	0.0990464	0.689896	chr16:clu_18503_-	Not enough valid samples					chr16:clu_18503_-	Success	0.0130235	1	0.871785	0.972353	chr16:clu_18503_-	Success	1.07664	1	0.142266	0.404019
BOD1	Bod1							chr11:clu_564_-	Success	5.50229	3	0.0117011	0.196956													chr5:clu_3491_-	Success	4.92914	7	0.196747	0.571317
BOD1L1	Bod1l	chr5:clu_4105_-	Success	2.5681	2	0.0766812	0.659721	chr5:clu_4110_-	Success	0.819558	2	0.440627	0.857246	chr5:clu_4106_-	Success	1.87797	1	0.0526202	0.45537	chr5:clu_4105_-	Success	6.8674	2	0.00104118	0.0321868	chr4:clu_19770_-	Success	5.7694	1	0.000681583	0.0264604
BOK	Bok	chr1:clu_9816_+	Success	3.08426	1	0.0130043	0.515982	chr1:clu_9816_+	Success	0.422151	1	0.358169	0.802051	chr1:clu_9816_+	Success	1.87443	1	0.0528436	0.455373	chr1:clu_9815_+	Success	2.12137	2	0.119867	0.374131	chr2:clu_17560_+	Success	26.1525	12	5.47403e-07	7.68539e-05
BOLA2B	Bola2	chr7:clu_30240_+	Success	3.42308	3	0.0769661	0.659721	chr7:clu_30240_+	Success	0.0762471	1	0.696163	0.944308	chr7:clu_30240_+	Success	5.65558	3	0.010157	0.30736	chr7:clu_30240_+	Success	0.1693	1	0.560638	0.771291	chr16:clu_13260_-	Success	1.18923	2	0.304457	0.674117
BOLA3	Bola3	chr6:clu_17803_+	Success	1.58551	1	0.0749559	0.659721	chr6:clu_17803_+	Success	0.0920089	1	0.667943	0.933999	chr6:clu_17803_+	Success	0.000240788	1	0.982492	0.999299	chr6:clu_17803_+	Success	0.177769	1	0.550995	0.766614	chr2:clu_6599_-	Success	0.951374	2	0.38621	0.739743
BOP1	Bop1	chr15:clu_1898_-	Success	1.5614	1	0.0772036	0.659721	chr15:clu_1897_-	Success	0.0723903	1	0.703574	0.945399	chr15:clu_1897_-	Success	0.0247135	1	0.824063	0.960905	chr15:clu_1897_-	<2 introns used in >=min_samples_per_intron samples					chr8:clu_4990_-	Success	1.15425	1	0.128669	0.4889
BORA	Bora	chr14:clu_24413_+	Success	1.20359	2	0.300116	0.830488	chr14:clu_24412_+	Not enough valid samples					chr14:clu_24414_+	Success	1.82717	1	0.055923	0.459437	chr14:clu_24412_+	Not enough valid samples					chr13:clu_4568_+	Success	2.42777	5	0.433764	0.770811
BORCS5	Borcs5	chr6:clu_18129_+	Success	2.57761	2	0.0759551	0.659721	chr6:clu_18129_+	Success	1.77149	1	0.0597982	0.369922	chr6:clu_18129_+	Success	1.72512	1	0.0632426	0.47292	chr6:clu_18127_+	<2 introns used in >=min_samples_per_intron samples
BORCS7	Borcs7	chr19:clu_19645_+	Success	4.9686	5	0.0770344	0.659721	chr19:clu_19645_+	Not enough valid samples					chr19:clu_19646_+	Success	1.64319	1	0.069857	0.485199	chr19:clu_19645_+	Success	5.18265	4	0.0347039	0.20781
BORCS8	Borcs8							chr8:clu_15896_+	Success	1.62554	2	0.196805	0.62325	chr8:clu_15896_+	Success	1.41747	2	0.242327	0.690675	chr8:clu_15896_+	Success	0.369522	1	0.389967	0.654285
BPGM	Bpgm	chr6:clu_17604_+	Success	2.68926	3	0.146087	0.730153	chr6:clu_17604_+	Success	1.83162	1	0.0556256	0.357771	chr6:clu_17603_+	Success	1.21469	2	0.296801	0.73299	chr6:clu_17604_+	Success	2.00214	1	0.0453849	0.235885	chr7:clu_22258_+	Success	8.13174	2	0.000294057	0.0142496
BPHL	Bphl	chr13:clu_5546_+	Success	2.76291	5	0.355124	0.853858	chr13:clu_5541_+	Success	0.552337	1	0.293243	0.743508	chr13:clu_5545_+	Success	2.28228	3	0.206604	0.657449	chr13:clu_5545_+	Success	4.89274	2	0.00750081	0.0982439	chr6:clu_12464_+	Success	2.02914	2	0.131449	0.493034
BPNT1	Bpnt1	chr1:clu_10180_+	Success	3.0585	2	0.0469582	0.616383	chr1:clu_10179_+	Success	3.3088	1	0.0100976	0.188716	chr1:clu_10178_+	Success	2.29633	4	0.331702	0.759012	chr1:clu_10179_+	Success	1.56505	1	0.0768589	0.300952	chr1:clu_15789_-	Success	2.48476	3	0.174042	0.548512
BPNT2																										chr8:clu_4789_-	Success	1.30357	4	0.62556	0.866797
BPTF	Bptf	chr11:clu_1413_-	Success	1.34606	2	0.260263	0.810042	chr11:clu_1412_-	Success	0.555031	2	0.574055	0.908412	chr11:clu_1414_-	Success	2.32438	1	0.031076	0.407808	chr11:clu_1413_-	Success	2.65502	2	0.0702972	0.287773	chr17:clu_18996_+	Success	2.53047	2	0.0796214	0.395464
BRAF	Braf	chr6:clu_23417_-	Success	1.46448	1	0.0870035	0.671825	chr6:clu_23416_-	Not enough valid samples					chr6:clu_23418_-	Success	0.916511	2	0.399912	0.801051	chr6:clu_23417_-	Success	4.88437	1	0.00177505	0.0430528	chr7:clu_19651_-	Success	1.72301	2	0.178527	0.553959
BRAP	Brap	chr5:clu_17162_+	Success	1.48731	2	0.22598	0.791656	chr5:clu_17162_+	Success	2.39775	2	0.0909223	0.440813	chr5:clu_17162_+	Success	2.17607	1	0.0369623	0.426289	chr5:clu_17161_+	Success	5.29792	4	0.031502	0.198265	chr12:clu_13935_-	Success	1.11951	1	0.134566	0.496104
BRAT1	Brat1	chr5:clu_17385_+	Success	1.20914	1	0.119927	0.711483	chr5:clu_17385_+	Not enough valid samples					chr5:clu_17389_+	Success	3.15897	2	0.0424696	0.437743	chr5:clu_17391_+	Success	0.434993	1	0.350959	0.62611	chr7:clu_19160_-	Success	0.988356	1	0.159737	0.529735
BRCA1																										chr17:clu_10871_-	Success	1.21797	1	0.118582	0.470974
BRCA2	Brca2	chr5:clu_17484_+	Success	3.38691	2	0.0338131	0.583532	chr5:clu_17483_+	<=1 sample with coverage>min_coverage					chr5:clu_17483_+	<=1 sample with coverage>min_coverage					chr5:clu_17483_+	<2 introns used in >=min_samples_per_intron samples
BRCC3	Brcc3	chrX:clu_10427_+	Success	1.53164	1	0.0800802	0.662662	chrX:clu_10428_+	Success	4.24315	4	0.0753034	0.407748	chrX:clu_10427_+	Success	1.94533	1	0.0485555	0.447496	chrX:clu_10428_+	Success	6.53386	3	0.00449242	0.0728559	chrX:clu_8516_+	Success	8.08774	1	5.77365e-05	0.00412363
BRD1	Brd1	chr15:clu_2063_-	Success	0.382646	1	0.381677	0.869585	chr15:clu_2065_-	Success	5.94171	5	0.0364205	0.298546	chr15:clu_2063_-	Success	3.80971	1	0.00577432	0.25534	chr15:clu_2065_-	Success	4.71925	4	0.0510264	0.247473	chr22:clu_541_-	Success	0.963763	2	0.381455	0.735912
BRD2	Brd2	chr17:clu_14842_-	Success	3.0216	3	0.109527	0.700854	chr17:clu_14813_-	Success	1.52414	3	0.38424	0.822514	chr17:clu_14813_-	Success	3.19281	2	0.0410564	0.434669	chr17:clu_14842_-	Success	4.46078	3	0.0303522	0.195052	chr6:clu_12620_+	Success	3.40122	2	0.0333325	0.262889
BRD3	Brd3	chr2:clu_8345_-	Success	0.474728	1	0.329858	0.845608	chr2:clu_8345_-	Success	0.279999	1	0.454261	0.864671	chr2:clu_8343_-	Success	1.57497	2	0.207013	0.65799	chr2:clu_8343_-	Success	2.71974	2	0.0658918	0.279172	chr9:clu_5680_-	Success	1.75414	1	0.0610632	0.350957
BRD3OS																										chr9:clu_9582_+	Success	0.122016	1	0.621309	0.865125
BRD4	Brd4	chr17:clu_14786_-	Success	1.25187	1	0.113576	0.705261	chr17:clu_14788_-	Success	5.23675	6	0.106076	0.471036	chr17:clu_14789_-	Success	3.30035	6	0.359357	0.778903	chr17:clu_14789_-	Success	2.46402	6	0.553075	0.767756	chr19:clu_4114_-	Success	4.44603	4	0.0638547	0.358699
BRD7	Brd7	chr8:clu_6395_-	Success	2.29704	2	0.100556	0.692662	chr8:clu_6397_-	Success	6.01015	2	0.00245372	0.106486	chr8:clu_6393_-	Success	0.839497	2	0.431928	0.818806	chr8:clu_6393_-	Success	6.2506	2	0.00192929	0.0452366	chr16:clu_13292_-	Success	6.08393	2	0.0022792	0.0596667
BRD8	Brd8	chr18:clu_15353_-	Success	3.79943	4	0.107428	0.700752	chr18:clu_15354_-	Success	4.74345	4	0.050017	0.339623	chr18:clu_15358_-	Success	0.457467	1	0.338808	0.763455	chr18:clu_15353_-	Success	4.2796	3	0.0357637	0.211135	chr5:clu_3388_-	Success	7.21146	3	0.00238251	0.0615072
BRD9	Brd9	chr13:clu_5755_+	Success	3.76762	1	0.00605035	0.443643	chr13:clu_5759_+	Success	6.24958	4	0.0140009	0.206927	chr13:clu_5749_+	Success	2.63892	1	0.0215986	0.375258	chr13:clu_5758_+	Success	8.8883	3	0.000489065	0.0201032	chr5:clu_3100_-	Success	2.80788	2	0.0603326	0.348966
BRDT	Brdt	chr5:clu_16969_+	<=1 sample with coverage>min_coverage					chr5:clu_16969_+	Not enough valid samples					chr5:clu_16969_+	<=1 sample with coverage>min_coverage					chr5:clu_16969_+	<=1 sample with coverage>min_coverage
BRF1	Brf1	chr12:clu_19155_-	Success	1.81672	1	0.0566295	0.641453	chr12:clu_19155_-	Success	2.52462	1	0.0246368	0.252869	chr12:clu_19156_-	Success	3.88545	3	0.0509916	0.45228	chr12:clu_19157_-	Success	3.00553	3	0.111073	0.361909	chr14:clu_9168_-	Success	4.66069	4	0.0535499	0.330822
BRF2	Brf2	chr8:clu_6054_-	Success	1.17255	2	0.309577	0.836613	chr8:clu_6055_-	Success	0.0422804	1	0.771209	0.964099	chr8:clu_6055_-	Success	0.253315	1	0.476602	0.838176	chr8:clu_6054_-	<2 introns used in >=min_samples_per_intron samples
BRI3	Bri3	chr5:clu_17428_+	Success	0.861131	2	0.422684	0.886272																			chr7:clu_22106_+	Success	0.863767	1	0.188726	0.564822
BRI3BP	Bri3bp	chr5:clu_17236_+	Success	0.534967	2	0.585689	0.929784	chr5:clu_17236_+	<2 introns used in >=min_samples_per_intron samples					chr5:clu_17236_+	Success	3.7607	2	0.0232675	0.382703	chr5:clu_17236_+	<2 introns used in >=min_samples_per_intron samples
BRIP1	Brip1							chr11:clu_1097_-	<=1 sample with coverage>0											chr11:clu_1097_-	<=1 sample with coverage>min_coverage					chr17:clu_11009_-	<=1 sample with coverage>min_coverage
BRIX1																										chr5:clu_12007_+	Success	1.4891	2	0.225575	0.602101
BRK1	Brk1	chr6:clu_17971_+	Success	1.2344e-05	4	1	1	chr6:clu_17971_+	Success	6.28544	4	0.0135745	0.203876	chr6:clu_17971_+	Success	0.0226224	4	0.999748	1	chr6:clu_17971_+	Success	3.53602	4	0.13213	0.391076	chr3:clu_9915_+	Success	0.708695	2	0.492286	0.803955
BRMS1	Brms1	chr19:clu_19212_+	Success	2.36013	2	0.0944083	0.679972																			chr11:clu_953_-	Success	1.87444	2	0.15344	0.520466
BRMS1L	Brms1l	chr12:clu_7767_+	Success	2.6489	4	0.258084	0.810042	chr12:clu_7768_+	Success	6.43606	4	0.0119178	0.197461	chr12:clu_7767_+	Success	2.51251	2	0.0810646	0.498005	chr12:clu_7767_+	Success	4.61016	2	0.00995021	0.111987	chr14:clu_18212_+	Success	3.1236	2	0.0439986	0.299958
BROX	Brox	chr1:clu_20582_-	Success	1.56095	3	0.373209	0.864018	chr1:clu_20582_-	Success	0.714883	3	0.698572	0.944796	chr1:clu_20580_-	Success	0.797381	1	0.206647	0.657449	chr1:clu_20581_-	Success	2.71358	3	0.14306	0.405227	chr1:clu_8125_+	Success	3.97536	6	0.241736	0.617967
BRPF1	Brpf1	chr6:clu_17959_+	Success	1.27263	1	0.110625	0.701838	chr6:clu_17960_+	Success	1.37527	1	0.097222	0.455284	chr6:clu_17959_+	Success	1.34467	1	0.101022	0.52611	chr6:clu_17961_+	Success	1.99281	1	0.04589	0.236876	chr3:clu_9888_+	Success	0.53744	1	0.299846	0.669893
BRPF3	Brpf3	chr17:clu_24801_+	Success	0.121867	1	0.621522	0.939339	chr17:clu_24801_+	Not enough valid samples					chr17:clu_24801_+	Not enough valid samples					chr17:clu_24801_+	Not enough valid samples					chr6:clu_12650_+	Success	0.027277	1	0.81532	0.93849
BRWD1	Brwd1	chr16:clu_18676_-	Success	7.79454	4	0.00362316	0.392703	chr16:clu_18674_-	Success	0.604178	2	0.546524	0.903117	chr16:clu_18676_-	Success	7.79871	4	0.00360979	0.219928	chr16:clu_18676_-	Success	4.80993	3	0.0220899	0.16819	chr21:clu_20214_-	Success	1.04525	1	0.148218	0.514249
BRWD3	Brwd3	chrX:clu_301_-	Not enough valid samples					chrX:clu_301_-	<=1 sample with coverage>min_coverage					chrX:clu_301_-	<=1 sample with coverage>min_coverage					chrX:clu_301_-	<=1 sample with coverage>min_coverage
BSCL2	Bscl2	chr19:clu_19332_+	Success	4.67276	3	0.0250327	0.54911	chr19:clu_19335_+	Success	0.211179	1	0.515763	0.892109	chr19:clu_19332_+	Success	1.0505	2	0.349761	0.772726	chr19:clu_19335_+	Success	0.298046	1	0.440073	0.691699
BSDC1	Bsdc1	chr4:clu_29081_+	Success	1.31198	1	0.105261	0.699112	chr4:clu_29079_+	Success	1.98128	1	0.0465231	0.330167	chr4:clu_29079_+	Success	0.666336	1	0.24833	0.696832	chr4:clu_29079_+	Success	0.000792604	1	0.968241	0.99431	chr1:clu_15025_-	Success	1.57062	3	0.370358	0.727984
BSG																										chr19:clu_14083_+	Success	0.242098	1	0.486528	0.80129
BST1	Bst1	chr5:clu_16758_+	Success	0.78835	2	0.454594	0.895749	chr5:clu_16758_+	Not enough valid samples					chr5:clu_16758_+	Success	0.58815	2	0.555354	0.875227	chr5:clu_16759_+	Success	0.588666	1	0.2779	0.559392	chr4:clu_21506_+	Success	1.92236	3	0.278728	0.652532
BST2	Bst2	chr8:clu_6243_-	Success	3.4966	1	0.00818198	0.464514	chr8:clu_6244_-	Success	0.0785337	3	0.984203	1	chr8:clu_6244_-	Success	2.99212	3	0.11238	0.544057	chr8:clu_6244_-	Success	0.0824188	2	0.920886	0.973718	chr19:clu_4132_-	Success	3.95244	4	0.0951253	0.428907
BTAF1	Btaf1	chr19:clu_19527_+	Success	4.28478	2	0.0137766	0.522989	chr19:clu_19527_+	Success	2.23959	1	0.0343103	0.29105	chr19:clu_19528_+	Success	0.927452	2	0.39556	0.79931	chr19:clu_19529_+	Success	1.21337	1	0.11928	0.373291	chr10:clu_16162_+	Success	0.466689	1	0.333986	0.699219
BTBD1																										chr15:clu_1618_-	Success	4.94119	6	0.129693	0.49055
BTBD10	Btbd10	chr7:clu_26157_-	Success	2.6747	2	0.0689273	0.658157	chr7:clu_26157_-	Success	0.0431547	1	0.768923	0.964099	chr7:clu_26159_-	Success	8.34367	8	0.0335347	0.412805	chr7:clu_26159_-	Success	23.0122	7	8.6469e-08	3.475e-05	chr11:clu_709_-	Success	5.29815	7	0.157223	0.526024
BTBD19	Btbd19	chr4:clu_11101_-	Success	5.95488	6	0.0640127	0.658157	chr4:clu_11101_-	Not enough valid samples					chr4:clu_11101_-	Success	8.02926	6	0.0134433	0.329146	chr4:clu_11101_-	Success	8.64139	6	0.00829826	0.102343	chr1:clu_7444_+	Success	1.0448	1	0.148304	0.514249
BTBD2	Btbd2	chr10:clu_26867_-	Success	0.380329	1	0.383122	0.870729	chr10:clu_26867_-	Success	0.326435	1	0.419088	0.845724	chr10:clu_26867_-	Success	0.438269	1	0.349151	0.772671	chr10:clu_26867_-	Success	1.37395	1	0.0973826	0.338803	chr19:clu_3916_-	Success	2.00293	1	0.0453423	0.303512
BTBD3	Btbd3	chr2:clu_22852_+	Success	0.642198	2	0.526135	0.916532	chr2:clu_22852_+	<2 introns used in >=min_samples_per_intron samples					chr2:clu_22853_+	Success	1.54878	2	0.212508	0.66288	chr2:clu_22853_+	Success	5.03356	2	0.00651558	0.0915237	chr20:clu_3627_+	Success	0.627206	1	0.262711	0.637965
BTBD6	Btbd6	chr12:clu_8117_+	Success	4.9687	2	0.00695218	0.454612	chr12:clu_8117_+	Success	0.620999	2	0.537407	0.899389	chr12:clu_8118_+	Success	1.61453	1	0.072342	0.487087	chr12:clu_8117_+	Success	0.866267	1	0.188087	0.462842	chr14:clu_18477_+	Success	0.468686	1	0.332955	0.698486
BTBD7	Btbd7	chr12:clu_19085_-	Success	4.19818	2	0.0150228	0.522989	chr12:clu_19086_-	Success	0.197016	3	0.941473	1	chr12:clu_19084_-	Success	0.899062	1	0.179939	0.628485	chr12:clu_19086_-	Success	2.36344	3	0.192924	0.468989	chr14:clu_9124_-	Success	0.140441	1	0.596123	0.854021
BTBD8	Btbd8	chr5:clu_16972_+	Not enough valid samples					chr5:clu_16972_+	<=1 sample with coverage>min_coverage					chr5:clu_16972_+	<=1 sample with coverage>min_coverage					chr5:clu_16972_+	Not enough valid samples
BTBD9	Btbd9	chr17:clu_14770_-	Success	1.25421	1	0.11324	0.705261	chr17:clu_14769_-	Success	3.92561	2	0.01973	0.233895	chr17:clu_14770_-	Success	1.81276	1	0.0568997	0.461776	chr17:clu_14771_-	Success	3.88403	2	0.0205677	0.162617	chr6:clu_17791_-	Not enough valid samples
BTD	Btd	chr14:clu_24121_+	Success	0.577407	1	0.282544	0.820845	chr14:clu_24121_+	Success	0.0933856	1	0.665618	0.933582	chr14:clu_24120_+	Success	2.96731	3	0.114835	0.545712	chr14:clu_24120_+	Success	0.386746	2	0.679264	0.843105	chr3:clu_9945_+	Success	3.40259	3	0.0783734	0.394136
BTF3																										chr5:clu_12133_+	Success	1.51625	1	0.0816117	0.399636
BTF3L4	Btf3l4	chr4:clu_11057_-	Success	0.229512	2	0.794922	0.980156	chr4:clu_11058_-	Success	2.72465	4	0.244221	0.691814	chr4:clu_11057_-	Success	0.243587	2	0.783811	0.94971	chr4:clu_11058_-	Success	5.29254	4	0.031645	0.198559	chr1:clu_7475_+	Success	13.6734	3	4.97966e-06	0.000515521
BTG1	Btg1	chr10:clu_21232_+	<2 introns used in >=min_samples_per_intron samples					chr10:clu_21232_+	<2 introns used in >=min_samples_per_intron samples					chr10:clu_21232_+	<2 introns used in >=min_samples_per_intron samples					chr10:clu_21232_+	<2 introns used in >=min_samples_per_intron samples
BTG3	Btg3	chr16:clu_18591_-	Success	2.33245	1	0.0307854	0.576283	chr16:clu_18588_-	Success	0.957967	1	0.166306	0.573988	chr16:clu_18591_-	Success	0.226647	1	0.500775	0.850521	chr16:clu_18591_-	Success	0.425439	1	0.356304	0.630264	chr21:clu_20152_-	Success	10.1022	4	0.000455083	0.0201475
BTN2A1																										chr6:clu_12536_+	Success	1.8808	2	0.152468	0.518867
BTN2A2																										chr6:clu_12533_+	Success	2.00485	2	0.134681	0.496436
BTN3A1																										chr6:clu_12531_+	Success	5.19895	2	0.00552238	0.101796
BTRC	Btrc	chr19:clu_19611_+	Success	1.31437	1	0.104945	0.699024	chr19:clu_19610_+	Success	13.3796	10	0.00284272	0.111688	chr19:clu_19611_+	Success	0.515668	1	0.309845	0.743128	chr19:clu_19610_+	Success	9.02793	10	0.0540286	0.253843	chr10:clu_16216_+	Success	3.03881	6	0.41455	0.759312
BUB1	Bub1													chr2:clu_8958_-	Success	0.432862	1	0.352142	0.773539
BUB1B	Bub1b	chr2:clu_22610_+	Success	1.42449	1	0.0914324	0.675499	chr2:clu_22610_+	<=1 sample with coverage>0					chr2:clu_22610_+	Success	0.0184062	1	0.847847	0.966693	chr2:clu_22610_+	<=1 sample with coverage>min_coverage					chr15:clu_16431_+	Success	0.738627	1	0.224205	0.600237
BUB3	Bub3	chr7:clu_30342_+	Success	1.20452	2	0.299835	0.830488	chr7:clu_30343_+	Success	0.437931	2	0.64537	0.927551	chr7:clu_30340_+	Success	1.72381	1	0.0633433	0.47293	chr7:clu_30342_+	Success	4.11928	2	0.0162562	0.143314	chr10:clu_16304_+	Success	0.978088	1	0.161923	0.532983
BUD13	Bud13	chr9:clu_12463_+	Success	0.119292	1	0.625231	0.939383	chr9:clu_12463_+	Not enough valid samples					chr9:clu_12463_+	Success	0.203534	1	0.523461	0.861779	chr9:clu_12463_+	<2 introns used in >=min_samples_per_intron samples					chr11:clu_1178_-	Success	3.06145	2	0.0468195	0.308225
BUD23																										chr7:clu_22029_+	Success	5.14177	5	0.0675886	0.370404
BUD31	Bud31	chr5:clu_17439_+	Success	3.42361	2	0.0325946	0.580027	chr5:clu_17438_+	Success	4.34095	1	0.00321384	0.118165	chr5:clu_17438_+	Success	0.0957353	1	0.661696	0.909229	chr5:clu_17439_+	Success	1.03643	1	0.14994	0.415361	chr7:clu_22115_+	Success	1.71488	2	0.179985	0.556124
BZW1	Bzw1	chr1:clu_9554_+	Success	0.485285	1	0.324538	0.843689	chr1:clu_9556_+	Success	2.57863	1	0.0231495	0.247268	chr1:clu_9556_+	Success	0.346573	1	0.405096	0.803242	chr1:clu_9557_+	Success	0.0938331	2	0.910435	0.968134	chr2:clu_17352_+	Success	1.98559	2	0.137299	0.500092
BZW2	Bzw2	chr12:clu_18803_-	Success	0.0595546	2	0.942184	1	chr12:clu_18803_-	<2 introns used in >=min_samples_per_intron samples					chr12:clu_18803_-	Success	1.73979	2	0.175558	0.622715	chr12:clu_18803_-	<2 introns used in >=min_samples_per_intron samples					chr7:clu_21884_+	Success	2.34096	2	0.0962354	0.431274
C10orf143	9430038I01Rik	chr7:clu_26362_-	Success	2.36091	5	0.450765	0.893774	chr7:clu_26362_-	Not enough valid samples					chr7:clu_26362_-	Success	1.62679	5	0.660955	0.908649	chr7:clu_26362_-	Success	1.59332	5	0.671236	0.838256
C10orf88	2310057M21Rik	chr7:clu_26333_-	Success	1.8489	2	0.15741	0.738436	chr7:clu_26333_-	Not enough valid samples					chr7:clu_26333_-	Success	1.63654	2	0.194652	0.646961	chr7:clu_26333_-	Success	0.278571	1	0.455414	0.701566	chr10:clu_20703_-	Success	0.29178	1	0.44492	0.776902
C10orf95-AS1																										chr10:clu_16235_+	Not enough valid samples
C11orf1																										chr11:clu_21302_+	Success	4.27534	1	0.00345392	0.0777507
C11orf24	1810055G02Rik	chr19:clu_19170_+	Success	0.770182	4	0.819468	0.985407	chr19:clu_19170_+	Success	9.93227	4	0.000531105	0.0447339	chr19:clu_19170_+	Success	2.67576	4	0.253093	0.700558	chr19:clu_19170_+	Success	0.574933	3	0.765052	0.89484	chr11:clu_982_-	Success	0.352397	1	0.401178	0.749895
C11orf54	4931406C07Rik	chr9:clu_6779_-	Success	0.0537816	1	0.742936	0.969775	chr9:clu_6779_-	Not enough valid samples					chr9:clu_6779_-	Success	1.67082	1	0.0675471	0.480414	chr9:clu_6779_-	<2 introns used in >=min_samples_per_intron samples
C11orf58	1110004F10Rik	chr7:clu_30162_+	Success	0.406003	1	0.367528	0.860487	chr7:clu_30160_+	Success	1.54431	3	0.378161	0.817629	chr7:clu_30161_+	Success	1.98103	1	0.046537	0.443197	chr7:clu_30160_+	Success	1.03071	1	0.15107	0.416739	chr11:clu_20826_+	Success	1.02031	4	0.728286	0.907764
C11orf65	4930550C14Rik	chr9:clu_12506_+	Not enough valid samples					chr9:clu_12506_+	Not enough valid samples					chr9:clu_12506_+	Not enough valid samples					chr9:clu_12506_+	Not enough valid samples
C11orf68	AI837181	chr19:clu_19228_+	Success	0.432452	1	0.35237	0.85216	chr19:clu_19228_+	Not enough valid samples					chr19:clu_19228_+	Success	0.108303	1	0.641638	0.902521	chr19:clu_19228_+	Not enough valid samples					chr11:clu_944_-	Success	0.383774	1	0.380976	0.735473
C11orf80																										chr11:clu_21113_+	Success	10.1599	11	0.0411428	0.290109
C11orf97	1700012B09Rik	chr9:clu_6772_-	Success	0.902559	2	0.40553	0.880742	chr9:clu_6772_-	<=1 sample with coverage>0					chr9:clu_6772_-	Success	1.01196	2	0.363507	0.78232	chr9:clu_6772_-	<=1 sample with coverage>min_coverage
C12orf29	4930430F08Rik	chr10:clu_27013_-	Success	0.00290999	2	0.997094	1	chr10:clu_27013_-	Not enough valid samples					chr10:clu_27013_-	Success	0.216709	2	0.805164	0.956559	chr10:clu_27013_-	Success	1.75734	2	0.172504	0.442664	chr12:clu_6086_+	Success	1.57127	4	0.534261	0.826833
C12orf4	D6Wsu163e	chr6:clu_18108_+	Success	0.109991	1	0.639054	0.942831	chr6:clu_18108_+	<=1 sample with coverage>min_coverage					chr6:clu_18110_+	Success	1.03488	1	0.150246	0.59194	chr6:clu_18109_+	Success	0.283306	1	0.451609	0.699225	chr12:clu_13507_-	Success	2.40045	4	0.308343	0.67743
C12orf43	2210016L21Rik	chr5:clu_17084_+	Success	0.404754	1	0.368266	0.860607	chr5:clu_17084_+	Success	0.0838001	1	0.682253	0.938933	chr5:clu_17084_+	Success	0.0907554	1	0.670078	0.912449	chr5:clu_17084_+	Success	0.350335	1	0.402559	0.663694	chr12:clu_13988_-	Success	5.07046	1	0.00145014	0.0441341
C12orf57																										chr12:clu_5786_+	Success	3.19757	1	0.0114433	0.151688
C12orf73																										chr12:clu_13880_-	Success	0.52688	1	0.304643	0.674117
C12orf75	1500009L16Rik	chr10:clu_21159_+	Success	0.269934	1	0.462487	0.898066	chr10:clu_21159_+	Not enough valid samples					chr10:clu_21159_+	Not enough valid samples					chr10:clu_21159_+	<2 introns used in >=min_samples_per_intron samples					chr12:clu_6155_+	Success	1.71206	4	0.48951	0.802648
C12orf76																										chr12:clu_13914_-	Success	4.05459	3	0.0438082	0.299229
C14orf119	1700123O20Rik	chr14:clu_24216_+	Success	1.44047	3	0.410349	0.882472	chr14:clu_24216_+	Success	2.32667	3	0.199014	0.62679	chr14:clu_24216_+	Success	0.217981	3	0.932718	0.990833	chr14:clu_24216_+	Success	0.322303	2	0.724479	0.870315	chr14:clu_18158_+	Success	1.4993	2	0.223287	0.599458
C14orf28	Gm527	chr12:clu_7783_+	Success	1.65789	3	0.345453	0.84908	chr12:clu_7782_+	Not enough valid samples					chr12:clu_7783_+	Success	3.87582	2	0.0207372	0.368417	chr12:clu_7783_+	Success	1.10466	2	0.331325	0.608679
C15orf39	1700017B05Rik	chr9:clu_7070_-	Success	1.04454	3	0.554126	0.922244	chr9:clu_7070_-	Success	0.0231824	1	0.829514	0.981636	chr9:clu_7070_-	Success	0.885367	3	0.621324	0.896083	chr9:clu_7070_-	Success	0.354108	1	0.400037	0.662253	chr15:clu_16615_+	Success	7.70974	1	8.60959e-05	0.00555575
C15orf40	3110040N11Rik	chr7:clu_25948_-	Success	1.79282	1	0.0582807	0.646887	chr7:clu_25949_-	Success	1.68847	2	0.184802	0.603683	chr7:clu_25948_-	Success	0.904721	1	0.178575	0.627003	chr7:clu_25947_-	Success	4.00766	1	0.00463834	0.0739845	chr15:clu_1617_-	Success	0.257768	1	0.472752	0.793201
C15orf48	AA467197	chr2:clu_22700_+	Success	0.700155	2	0.496508	0.908126	chr2:clu_22700_+	<=1 sample with coverage>0					chr2:clu_22701_+	Success	12.8846	1	3.84777e-07	0.000517118	chr2:clu_22700_+	Not enough valid samples
C15orf61	2300009A05Rik	chr9:clu_7132_-	Success	2.57542	2	0.0761216	0.659721	chr9:clu_7132_-	<2 introns used in >=min_samples_per_intron samples					chr9:clu_7132_-	Success	0.0763244	1	0.696017	0.92164	chr9:clu_7132_-	<2 introns used in >=min_samples_per_intron samples
C16orf74																										chr16:clu_13454_-	Success	6.64527	11	0.274761	0.649709
C16orf87																										chr16:clu_13283_-	Success	0.983149	3	0.579431	0.848309
C16orf89	AU021092	chr16:clu_18260_-	Success	5.98548	11	0.36583	0.859795	chr16:clu_18260_-	Success	7.31498	11	0.200072	0.62679	chr16:clu_18260_-	Success	6.68565	11	0.269752	0.714439	chr16:clu_18260_-	Success	5.09226	11	0.513869	0.741288
C16orf90	1700037C18Rik	chr16:clu_18222_-	<=1 sample with coverage>min_coverage					chr16:clu_18222_-	Not enough valid samples					chr16:clu_18222_-	<=1 sample with coverage>min_coverage					chr16:clu_18222_-	Not enough valid samples
C17orf58																										chr17:clu_11060_-	Success	5.5619	4	0.0252073	0.228012
C17orf67	Gm525	chr11:clu_28022_+	Success	2.23021	3	0.215848	0.786384	chr11:clu_28022_+	<=1 sample with coverage>0					chr11:clu_28022_+	Success	3.51192	3	0.0711415	0.485597	chr11:clu_28022_+	<=1 sample with coverage>min_coverage					chr17:clu_10972_-	<=1 sample with coverage>min_coverage
C17orf75	5730455P16Rik	chr11:clu_1040_-	Success	0.972464	1	0.163134	0.743708	chr11:clu_1040_-	Success	3.02088	1	0.0139713	0.206927	chr11:clu_1038_-	Success	2.89542	3	0.122242	0.553853	chr11:clu_1039_-	Success	0.519832	2	0.594621	0.793186	chr17:clu_10740_-	Success	4.41046	1	0.00297798	0.0704877
C17orf80	D11Wsu47e	chr11:clu_28271_+	Success	1.266	2	0.281957	0.8201	chr11:clu_28271_+	Not enough valid samples					chr11:clu_28273_+	Success	1.15683	1	0.128243	0.561545	chr11:clu_28271_+	Success	0.0520317	1	0.747007	0.883791	chr17:clu_19011_+	Success	0.0201781	1	0.840786	0.948563
C18orf21																										chr18:clu_1757_+	Success	4.40146	3	0.0320292	0.258173
C18orf25	8030462N17Rik	chr18:clu_15560_-	Success	0.803435	1	0.204932	0.778541	chr18:clu_15560_-	Success	0.580445	1	0.281281	0.73211	chr18:clu_15559_-	Success	0.64524	2	0.524537	0.862185	chr18:clu_15559_-	Success	3.68399	2	0.0251225	0.178524	chr18:clu_1766_+	Success	0.125826	2	0.881768	0.966366
C18orf32	BC031181	chr18:clu_2665_+	Success	0.84084	1	0.194701	0.769283	chr18:clu_2664_+	Success	2.19509	4	0.355769	0.801357	chr18:clu_2664_+	Success	1.50975	4	0.554567	0.874663	chr18:clu_2664_+	Success	5.0283	4	0.0394848	0.221165
C18orf54	4930503L19Rik	chr18:clu_15539_-	Success	6.40328	11	0.306156	0.834287	chr18:clu_15539_-	Success	12.167	7	0.000995126	0.0654367	chr18:clu_15539_-	Success	8.76257	10	0.0635221	0.473123	chr18:clu_15540_-	Success	2.13914	2	0.117756	0.370989	chr18:clu_1786_+	Success	3.55081	2	0.0287014	0.243914
C19orf12	1600014C10Rik	chr7:clu_29719_+	Success	0.245194	2	0.782552	0.977533	chr7:clu_29719_+	<2 introns used in >=min_samples_per_intron samples					chr7:clu_29719_+	Success	1.87142	2	0.153905	0.5976	chr7:clu_29719_+	<2 introns used in >=min_samples_per_intron samples					chr19:clu_4181_-	Success	1.81754	6	0.725921	0.90663
C19orf25	2310011J03Rik	chr10:clu_26842_-	Success	0.112664	1	0.635009	0.942251	chr10:clu_26842_-	Success	0.146763	1	0.58797	0.912549	chr10:clu_26842_-	Success	0.548332	1	0.294999	0.732078	chr10:clu_26842_-	<2 introns used in >=min_samples_per_intron samples					chr19:clu_3904_-	Success	2.55633	3	0.163731	0.535359
C19orf44	1700030K09Rik	chr8:clu_16005_+	Success	1.69279	1	0.0657688	0.658157	chr8:clu_16005_+	Not enough valid samples					chr8:clu_16005_+	Success	1.9946	1	0.0457926	0.441445	chr8:clu_16005_+	Not enough valid samples					chr19:clu_14303_+	Not enough valid samples
C19orf47	2310022A10Rik	chr7:clu_29630_+	Success	0.588591	2	0.555109	0.922244	chr7:clu_29630_+	Not enough valid samples					chr7:clu_29630_+	Success	1.06652	2	0.344205	0.768256	chr7:clu_29630_+	<2 introns used in >=min_samples_per_intron samples					chr19:clu_4243_-	Success	2.67767	1	0.0206589	0.207683
C19orf48																										chr19:clu_4400_-	Success	0.483073	1	0.325643	0.693
C19orf53	D8Ertd738e	chr8:clu_6336_-	<2 introns used in >=min_samples_per_intron samples					chr8:clu_6336_-	<2 introns used in >=min_samples_per_intron samples					chr8:clu_6336_-	Success	0.408347	1	0.366148	0.783995	chr8:clu_6336_-	<2 introns used in >=min_samples_per_intron samples					chr19:clu_14273_+	Success	2.80668	3	0.132014	0.493348
C19orf54																										chr19:clu_4251_-	Success	0.0416882	1	0.772773	0.924172
C1D	C1d	chr11:clu_27270_+	Success	0.0329429	1	0.797424	0.980765	chr11:clu_27270_+	Success	6.19263e-08	1	0.999719	1	chr11:clu_27270_+	Success	0.155376	1	0.577219	0.883343	chr11:clu_27270_+	Success	0.0551821	1	0.73973	0.879348	chr2:clu_6561_-	Success	1.33107	4	0.615856	0.861988
C1GALT1	C1galt1	chr6:clu_17514_+	Success	0.397759	1	0.372437	0.86356							chr6:clu_17514_+	Success	1.22907	1	0.116917	0.547246	chr6:clu_17514_+	Success	0.837865	1	0.195493	0.471572	chr7:clu_21868_+	Success	1.44087	4	0.577809	0.84723
C1GALT1C1	C1galt1c1	chrX:clu_87_-	Success	0.0397995	1	0.777842	0.976565	chrX:clu_87_-	Success	1.35518	1	0.0996986	0.459941	chrX:clu_87_-	Success	0.752109	1	0.220024	0.67037	chrX:clu_87_-	<2 introns used in >=min_samples_per_intron samples					chrX:clu_214_-	Success	1.05105	1	0.147097	0.512874
C1QBP	C1qbp	chr11:clu_931_-	Success	0.123288	1	0.619496	0.938958	chr11:clu_930_-	Success	0.106981	2	0.898543	0.998689	chr11:clu_931_-	Success	0.412016	1	0.364004	0.782867	chr11:clu_930_-	Success	0.221028	2	0.801694	0.91481	chr17:clu_10565_-	Success	1.38453	3	0.428619	0.767724
C1QTNF1	C1qtnf1	chr11:clu_28354_+	Not enough valid samples					chr11:clu_28354_+	<=1 sample with coverage>min_coverage					chr11:clu_28354_+	<=1 sample with coverage>min_coverage					chr11:clu_28354_+	<=1 sample with coverage>min_coverage					chr17:clu_19072_+	Success	0.346483	2	0.707171	0.89989
C1QTNF12																										chr1:clu_14746_-	Not enough valid samples
C1QTNF6	C1qtnf6	chr15:clu_1956_-	Success	0.412244	1	0.363871	0.858273	chr15:clu_1956_-	<=1 sample with coverage>0					chr15:clu_1956_-	Success	2.29788	1	0.0320513	0.410698	chr15:clu_1956_-	<=1 sample with coverage>min_coverage					chr22:clu_459_-	Not enough valid samples
C1QTNF7	C1qtnf7	chr5:clu_16755_+	<=1 sample with coverage>min_coverage					chr5:clu_16755_+	Not enough valid samples					chr5:clu_16755_+	<=1 sample with coverage>min_coverage					chr5:clu_16755_+	<=1 sample with coverage>min_coverage
C1S																										chr12:clu_5789_+	Not enough valid samples
C1orf109	9930104L06Rik	chr4:clu_29021_+	Success	0.626828	1	0.262855	0.810042	chr4:clu_29020_+	<=1 sample with coverage>min_coverage					chr4:clu_29021_+	Success	1.16206	1	0.127381	0.560317	chr4:clu_29021_+	Success	1.8843	1	0.0522231	0.249789	chr1:clu_15066_-	Success	0.664303	1	0.249053	0.6244
C1orf112																										chr1:clu_7950_+	Success	0.1781	1	0.550624	0.835123
C1orf115	C130074G19Rik	chr1:clu_20595_-	<2 introns used in >=min_samples_per_intron samples					chr1:clu_20595_-	Success	0.153893	2	0.857363	0.988425	chr1:clu_20595_-	<2 introns used in >=min_samples_per_intron samples					chr1:clu_20595_-	<2 introns used in >=min_samples_per_intron samples
C1orf122	1110065P20Rik	chr4:clu_11218_-	Success	0.469617	2	0.625241	0.939383	chr4:clu_11218_-	Success	1.03657	1	0.149912	0.547541	chr4:clu_11218_-	Success	1.35768	2	0.257257	0.704574	chr4:clu_11219_-	Success	4.92264	2	0.0072799	0.0964977	chr1:clu_7354_+	Success	3.14916	1	0.0120852	0.155702
C1orf131																										chr1:clu_15829_-	Success	3.77339	1	0.00601173	0.106238
C1orf159	9430015G10Rik	chr4:clu_29444_+	Success	1.10726	3	0.529094	0.91694	chr4:clu_29444_+	Success	0.667026	3	0.721064	0.951055	chr4:clu_29444_+	Success	0.469405	3	0.816053	0.958906	chr4:clu_29443_+	Not enough valid samples					chr1:clu_14741_-	Success	1.82052	2	0.161941	0.532983
C1orf174	A430005L14Rik	chr4:clu_29360_+	Success	6.52699	3	0.00452132	0.418849	chr4:clu_29360_+	Not enough valid samples					chr4:clu_29360_+	Success	3.0673	3	0.105242	0.533376	chr4:clu_29360_+	Success	2.24797	3	0.212652	0.49269	chr1:clu_14804_-	Success	0.208591	1	0.518347	0.818667
C1orf198	2310022B05Rik	chr8:clu_6688_-	Success	0.4936	1	0.320427	0.84084	chr8:clu_6688_-	Success	3.77231	1	0.00601897	0.15457	chr8:clu_6688_-	Success	1.3885	1	0.0956276	0.519224	chr8:clu_6688_-	<2 introns used in >=min_samples_per_intron samples					chr1:clu_15825_-	Success	0.598771	2	0.549487	0.834763
C1orf35	2310033P09Rik	chr11:clu_27550_+	Success	0.435133	1	0.350882	0.85123	chr11:clu_27550_+	Success	1.15243	1	0.12897	0.508415	chr11:clu_27551_+	Success	1.46632	1	0.0868059	0.506464	chr11:clu_27550_+	Success	0.170435	1	0.559328	0.771118
C1orf43	4933434E20Rik	chr3:clu_14103_+	Success	3.65529	5	0.198548	0.773334	chr3:clu_14104_+	Success	1.35406	1	0.0998391	0.459941	chr3:clu_14104_+	Success	2.05128	2	0.12857	0.561545	chr3:clu_14102_+	Success	2.08812	4	0.38268	0.649375	chr1:clu_15562_-	Success	7.12751	2	0.000802719	0.0299166
C1orf50	AU022252	chr4:clu_11159_-	Success	0.757849	1	0.218272	0.786633	chr4:clu_11159_-	<2 introns used in >=min_samples_per_intron samples					chr4:clu_11159_-	Success	0.402084	1	0.36985	0.786839	chr4:clu_11159_-	<2 introns used in >=min_samples_per_intron samples
C1orf52	2410004B18Rik													chr3:clu_14429_+	Success	3.45927	6	0.328446	0.756681							chr1:clu_15255_-	Success	1.12775	2	0.32376	0.691738
C1orf53	2310009B15Rik	chr1:clu_20294_-	Success	0.413022	4	0.934923	1	chr1:clu_20294_-	Not enough valid samples					chr1:clu_20294_-	Success	2.96074	4	0.205089	0.656429	chr1:clu_20294_-	Success	5.51988	3	0.0115128	0.121289	chr1:clu_8033_+	Success	1.69339	1	0.065721	0.363701
C1orf54	BC028528	chr3:clu_3060_-	Success	1.56051	1	0.0772884	0.659721	chr3:clu_3060_-	Success	1.32593	1	0.103429	0.465578	chr3:clu_3059_-	Success	2.18063	2	0.112971	0.544983	chr3:clu_3058_-	Success	8.29654	9	0.0554828	0.257373	chr1:clu_7748_+	Success	1.99133	5	0.551915	0.835598
C1orf74	A130010J15Rik							chr1:clu_10211_+	Success	0.309773	1	0.431216	0.852428
C20orf204																										chr20:clu_3868_+	Not enough valid samples
C20orf27																										chr20:clu_11253_-	Success	0.414641	1	0.36248	0.721126
C20orf96																										chr20:clu_11219_-	Success	1.64814	2	0.192407	0.567353
C21orf91	D16Ertd472e	chr16:clu_18592_-	Success	1.91396	3	0.280656	0.819363	chr16:clu_18592_-	Success	2.34357	3	0.196193	0.622235	chr16:clu_18592_-	Success	6.54562	3	0.0044434	0.237193	chr16:clu_18592_-	Success	2.47023	3	0.176209	0.447502
C22orf23	1700088E04Rik	chr15:clu_1972_-	Success	0.0505738	1	0.750457	0.971213	chr15:clu_1971_-	<2 introns used in >=min_samples_per_intron samples					chr15:clu_1971_-	Success	1.96272	5	0.560201	0.877249	chr15:clu_1971_-	Not enough valid samples
C2CD2	C2cd2	chr16:clu_18689_-	Success	2.32394	3	0.199472	0.774463							chr16:clu_18690_-	Success	1.85157	1	0.0543099	0.457321	chr16:clu_18689_-	Success	5.26563	2	0.00516612	0.0787595	chr21:clu_20220_-	Success	2.76177	1	0.0187622	0.197022
C2CD2L	C2cd2l	chr9:clu_6934_-	Success	1.0226	3	0.563078	0.923933	chr9:clu_6939_-	Success	1.58996	1	0.0745485	0.406523	chr9:clu_6939_-	Success	0.506268	1	0.314296	0.745585	chr9:clu_6934_-	Success	3.01716	2	0.04894	0.243842	chr11:clu_21357_+	Success	1.99741	1	0.0456403	0.304239
C2CD3	C2cd3	chr7:clu_30030_+	Success	1.85034	1	0.0543903	0.633515	chr7:clu_30026_+	<2 introns used in >=min_samples_per_intron samples					chr7:clu_30027_+	Success	1.75496	2	0.172914	0.62073	chr7:clu_30028_+	Success	0.336546	1	0.411975	0.670157	chr11:clu_1030_-	Success	3.38703	3	0.0794587	0.395464
C2CD4D-AS1																										chr1:clu_7780_+	<=1 sample with coverage>min_coverage
C2CD5	C2cd5	chr6:clu_23883_-	Success	1.72064	2	0.178951	0.757291	chr6:clu_23879_-	Not enough valid samples					chr6:clu_23879_-	Success	0.863875	1	0.188699	0.64088	chr6:clu_23883_-	Success	7.70795	2	0.000449243	0.0194192	chr12:clu_13589_-	Success	3.97605	5	0.158895	0.52889
C2orf27A																										chr2:clu_17179_+	Success	0.91861	2	0.399073	0.748971
C2orf42	C87436													chr6:clu_17858_+	Success	3.52911	2	0.0293309	0.402401							chr2:clu_6577_-	<=1 sample with coverage>min_coverage
C2orf49	AI597479	chr1:clu_9489_+	Success	0.342995	2	0.709641	0.961837	chr1:clu_9489_+	Not enough valid samples					chr1:clu_9489_+	Success	1.33845	1	0.101813	0.526768	chr1:clu_9489_+	Success	0.000272338	1	0.98138	0.998716
C2orf68																										chr2:clu_6633_-	Not enough valid samples
C2orf69																										chr2:clu_17343_+	Success	0.155832	1	0.576661	0.846249
C2orf76																										chr2:clu_6778_-	Success	8.41627	1	4.08274e-05	0.00314616
C3orf14	3830406C13Rik	chr14:clu_23964_+	Success	1.99954	7	0.779882	0.976841	chr14:clu_23964_+	Success	3.97937	3	0.0468723	0.33103	chr14:clu_23963_+	Success	10.3394	7	0.00427587	0.233317	chr14:clu_23963_+	Success	6.38484	5	0.0256354	0.180376	chr3:clu_10150_+	Success	0.194866	1	0.532441	0.826614
C3orf33	E130311K13Rik	chr3:clu_2843_-	Success	1.04422	3	0.554254	0.922244	chr3:clu_2843_-	Not enough valid samples					chr3:clu_2843_-	Success	3.8808	3	0.0512046	0.45228	chr3:clu_2843_-	Success	1.53384	2	0.215707	0.495937
C3orf38	4930453N24Rik	chr16:clu_18581_-	Success	0.00899203	1	0.89332	0.996347	chr16:clu_18581_-	Success	0.172088	1	0.557429	0.905351	chr16:clu_18581_-	Success	0.0702988	1	0.707688	0.92545	chr16:clu_18581_-	Success	0.237832	1	0.490393	0.72695	chr3:clu_10167_+	Success	0.279679	1	0.454519	0.782678
C3orf70	2510009E07Rik	chr16:clu_18405_-	Success	4.14267	8	0.406105	0.881304	chr16:clu_18405_-	Not enough valid samples					chr16:clu_18405_-	Success	3.84606	5	0.17404	0.620794	chr16:clu_18405_-	Success	3.04272	6	0.413687	0.671517
C4orf33	D3Ertd751e	chr3:clu_13887_+	Success	4.67987	2	0.00928017	0.474565	chr3:clu_13886_+	Not enough valid samples					chr3:clu_13887_+	Success	0.212018	2	0.80895	0.958341	chr3:clu_13887_+	Success	2.8249	2	0.0593148	0.265637	chr4:clu_21729_+	Success	1.66071	1	0.0683825	0.372002
C4orf46																										chr4:clu_20051_-	Success	1.2264	1	0.117315	0.469193
C4orf48	Gm1673	chr5:clu_16702_+	Success	0.75221	3	0.681251	0.95522	chr5:clu_16702_+	Success	2.51387	3	0.169778	0.580227	chr5:clu_16702_+	Success	0.757797	3	0.678676	0.915581	chr5:clu_16702_+	Success	2.48613	3	0.17384	0.444087	chr4:clu_21456_+	Success	0.649507	1	0.254393	0.629757
C5	AI182371	chr2:clu_8448_-	<=1 sample with coverage>min_coverage					chr2:clu_8448_-	<=1 sample with coverage>min_coverage					chr2:clu_8448_-	<=1 sample with coverage>min_coverage					chr2:clu_8448_-	<2 introns used in >=min_samples_per_intron samples
C5orf22	6030458C11Rik	chr15:clu_1712_-	Success	4.44985	2	0.0116803	0.501476	chr15:clu_1710_-	Not enough valid samples					chr15:clu_1710_-	Success	2.80844	3	0.131813	0.566396	chr15:clu_1712_-	Success	0.00135362	1	0.958504	0.990795	chr5:clu_11994_+	Success	1.30396	1	0.106331	0.449879
C5orf24																										chr5:clu_12285_+	Success	0.0936083	1	0.665243	0.884259
C5orf34	4833420G17Rik	chr13:clu_5917_+	Success	2.20772	2	0.109951	0.700854	chr13:clu_5914_+	Success	0.23176	2	0.793136	0.971229	chr13:clu_5913_+	Success	13.8923	9	0.00103618	0.132997	chr13:clu_5913_+	Success	19.7811	8	3.86499e-06	0.000695489	chr5:clu_3171_-	Success	0.164937	2	0.847947	0.95203
C5orf63	C330018D20Rik	chr18:clu_15475_-	Success	2.99103	8	0.649241	0.946615	chr18:clu_15475_-	Not enough valid samples					chr18:clu_15475_-	Success	15.2578	8	0.000171301	0.0559102	chr18:clu_15475_-	Success	1.3372	1	0.101974	0.347349	chr5:clu_3343_-	Success	0.904768	1	0.178564	0.553989
C6orf120	1600012H06Rik	chr17:clu_24572_+	Success	0.0607598	2	0.941049	1	chr17:clu_24572_+	<2 introns used in >=min_samples_per_intron samples					chr17:clu_24572_+	Success	2.91621	2	0.0541383	0.457003	chr17:clu_24572_+	<2 introns used in >=min_samples_per_intron samples
C6orf136	2310061I04Rik	chr17:clu_14933_-	Success	0.170638	1	0.559094	0.923625	chr17:clu_14935_-	Success	1.14857	1	0.129613	0.509664	chr17:clu_14935_-	Success	1.76703	1	0.0601207	0.46818	chr17:clu_14934_-	Success	1.45002	1	0.0885769	0.322413	chr6:clu_12578_+	Success	0.00719457	1	0.904519	0.974295
C6orf141																										chr6:clu_12732_+	Success	0.429652	2	0.650735	0.876475
C6orf62	BC005537	chr13:clu_5513_+	Success	1.57696	2	0.206602	0.779927	chr13:clu_5513_+	<2 introns used in >=min_samples_per_intron samples					chr13:clu_5513_+	Success	0.455564	2	0.63409	0.899654	chr13:clu_5513_+	<2 introns used in >=min_samples_per_intron samples					chr6:clu_17646_-	Success	0.419187	1	0.359862	0.718942
C6orf89	BC004004	chr17:clu_24811_+	Success	2.34005	6	0.585447	0.929722	chr17:clu_24811_+	Success	1.62484	5	0.661555	0.932523	chr17:clu_24812_+	Success	1.72238	1	0.0634529	0.473123	chr17:clu_24811_+	Success	4.35217	6	0.190901	0.465979	chr6:clu_12657_+	Success	3.15437	2	0.0426651	0.294858
C7orf25	AW209491	chr13:clu_5485_+	Success	0.847104	1	0.193047	0.768424	chr13:clu_5485_+	<2 introns used in >=min_samples_per_intron samples					chr13:clu_5485_+	Success	2.8499	1	0.0169668	0.347973	chr13:clu_5485_+	Success	0.000185214	1	0.984644	0.998968
C7orf31	4921507P07Rik	chr6:clu_23458_-	<=1 sample with coverage>min_coverage					chr6:clu_23458_-	Not enough valid samples					chr6:clu_23458_-	<=1 sample with coverage>0					chr6:clu_23458_-	<2 introns used in >=min_samples_per_intron samples
C7orf50	3110082I17Rik	chr5:clu_4766_-	Success	2.82471	2	0.0593256	0.650545	chr5:clu_4765_-	Success	0.918412	1	0.175324	0.588961	chr5:clu_4766_-	Success	0.840814	2	0.431359	0.818592	chr5:clu_4766_-	Success	1.73716	2	0.17602	0.447403	chr7:clu_19142_-	Success	10.9507	3	6.83887e-05	0.00470413
C8orf33	1110038F14Rik	chr15:clu_21658_+	Success	3.91975	4	0.0976378	0.687902	chr15:clu_21658_+	Success	2.53472	4	0.280246	0.731595	chr15:clu_21658_+	Success	3.2025	3	0.0934856	0.515661	chr15:clu_21658_+	Success	0.690751	1	0.239846	0.522052
C8orf58	9930012K11Rik	chr14:clu_12023_-	Success	3.14727	4	0.178205	0.757291	chr14:clu_12023_-	Not enough valid samples					chr14:clu_12023_-	Success	0.409592	2	0.663921	0.910262	chr14:clu_12023_-	Success	6.7152	2	0.00121234	0.0349838	chr8:clu_11693_+	Success	1.47399	3	0.399717	0.749128
C8orf76																										chr8:clu_4918_-	Success	10.5978	3	9.58731e-05	0.00599979
C8orf88																										chr8:clu_4854_-	Success	0.142449	2	0.867231	0.959596
C9orf24	1110017D15Rik	chr4:clu_10780_-	<=1 sample with coverage>min_coverage					chr4:clu_10780_-	<=1 sample with coverage>0					chr4:clu_10780_-	<=1 sample with coverage>min_coverage					chr4:clu_10780_-	<2 introns used in >=min_samples_per_intron samples
C9orf40	D030056L22Rik	chr19:clu_19427_+	Success	0.108686	1	0.64105	0.943584	chr19:clu_19427_+	Success	2.99926	1	0.0143179	0.208676	chr19:clu_19427_+	Success	2.37381	1	0.029339	0.402401	chr19:clu_19427_+	Success	0.474459	1	0.329995	0.608061
C9orf50	1700001O22Rik	chr2:clu_8378_-	<=1 sample with coverage>min_coverage					chr2:clu_8378_-	Not enough valid samples					chr2:clu_8378_-	<=1 sample with coverage>0					chr2:clu_8378_-	Not enough valid samples
C9orf78	BC005624	chr2:clu_8384_-	Success	3.1823	7	0.49788	0.908284	chr2:clu_8384_-	Success	2.77545	5	0.352397	0.79931	chr2:clu_8384_-	Success	3.67219	7	0.393925	0.79931	chr2:clu_8384_-	Success	2.72664	5	0.363095	0.636053	chr9:clu_5636_-	Success	0.650977	2	0.521536	0.820071
C9orf85	1110059E24Rik	chr19:clu_5170_-	Success	1.17469	3	0.503128	0.908949	chr19:clu_5170_-	Success	4.59758	3	0.0268055	0.262569	chr19:clu_5170_-	Success	1.63028	3	0.353171	0.773981	chr19:clu_5170_-	Success	1.02427	2	0.359057	0.632588	chr9:clu_9326_+	Success	0.622429	6	0.974611	0.997532
CA11																										chr19:clu_4362_-	Not enough valid samples
CA12	Car12	chr9:clu_12687_+	<=1 sample with coverage>0					chr9:clu_12687_+	<=1 sample with coverage>0					chr9:clu_12687_+	<=1 sample with coverage>0					chr9:clu_12687_+	<2 introns used in >=min_samples_per_intron samples
CA14	Car14	chr3:clu_3061_-	<=1 sample with coverage>min_coverage					chr3:clu_3063_-	Success	2.2638	1	0.0333523	0.286357	chr3:clu_3061_-	<=1 sample with coverage>min_coverage					chr3:clu_3062_-	Success	2.27147	3	0.208492	0.487141
CA4	Car4	chr11:clu_27954_+	Not enough valid samples					chr11:clu_27954_+	Success	5.03531e-05	2	0.99995	1	chr11:clu_27954_+	<=1 sample with coverage>min_coverage					chr11:clu_27954_+	Success	0.000143515	2	0.999856	1
CA5A	Car5a	chr8:clu_6632_-	Success	3.68897	5	0.194016	0.769249	chr8:clu_6632_-	Success	9.36134	6	0.00465855	0.139911	chr8:clu_6632_-	Success	4.06507	2	0.0171618	0.349719	chr8:clu_6632_-	Success	15.8995	6	1.78302e-05	0.00202613
CA7	Car7	chr8:clu_16212_+	Success	1.95093	2	0.142142	0.727077	chr8:clu_16210_+	Success	1.73271	2	0.176805	0.591415	chr8:clu_16210_+	<=1 sample with coverage>min_coverage					chr8:clu_16211_+	Success	3.01478	5	0.303352	0.584532
CAAP1	Caap1	chr4:clu_10996_-	Success	1.89833	1	0.0513551	0.626196							chr4:clu_10996_-	Success	1.74934	1	0.061418	0.47004							chr9:clu_5277_-	Success	0.0371769	1	0.7851	0.928019
CAB39	Cab39																									chr2:clu_17480_+	Success	2.00774	1	0.0450846	0.303197
CAB39L	Cab39l	chr14:clu_24289_+	Success	4.75578	5	0.0903189	0.675287	chr14:clu_24290_+	Success	6.4076	3	0.00505377	0.145031	chr14:clu_24289_+	Success	3.04783	4	0.192117	0.643772	chr14:clu_24290_+	Success	2.57002	3	0.161825	0.430399	chr13:clu_9742_-	Success	0.167399	1	0.562847	0.8406
CABIN1	Cabin1	chr10:clu_26746_-	Success	3.86517	1	0.00543004	0.43857	chr10:clu_26744_-	Not enough valid samples					chr10:clu_26745_-	Success	0.336938	1	0.411703	0.805483	chr10:clu_26744_-	<2 introns used in >=min_samples_per_intron samples					chr22:clu_8577_+	Success	6.65543	2	0.00128701	0.0405653
CABLES1	Cables1	chr18:clu_2365_+	Success	1.28478	1	0.108938	0.700854	chr18:clu_2362_+	Success	9.30611	2	9.08675e-05	0.0210532	chr18:clu_2364_+	Success	3.7142	2	0.0243749	0.384062	chr18:clu_2364_+	Success	2.03658	2	0.130474	0.388895	chr18:clu_1738_+	Success	4.00792	2	0.0181712	0.193739
CABLES2	Cables2	chr2:clu_9317_-	Success	7.20616	12	0.275157	0.816535	chr2:clu_9318_-	Success	4.57497	2	0.0103066	0.189678	chr2:clu_9318_-	Success	4.0438	2	0.0175308	0.35014	chr2:clu_9316_-	Success	6.06081	2	0.00233252	0.0512439
CABP1	Cabp1	chr5:clu_4472_-	<=1 sample with coverage>min_coverage					chr5:clu_4472_-	<=1 sample with coverage>min_coverage					chr5:clu_4472_-	<=1 sample with coverage>min_coverage					chr5:clu_4472_-	<=1 sample with coverage>min_coverage
CABYR	Cabyr	chr18:clu_2381_+	<=1 sample with coverage>min_coverage					chr18:clu_2381_+	Not enough valid samples					chr18:clu_2381_+	<=1 sample with coverage>min_coverage					chr18:clu_2381_+	<2 introns used in >=min_samples_per_intron samples					chr18:clu_1746_+	Success	0.0017878	1	0.952318	0.991177
CACFD1	Cacfd1	chr2:clu_22094_+	Success	1.37028	1	0.09783	0.687902	chr2:clu_22095_+	Success	0.0505587	1	0.750493	0.959279	chr2:clu_22095_+	Success	4.46262	3	0.0303014	0.404959	chr2:clu_22094_+	<2 introns used in >=min_samples_per_intron samples					chr9:clu_9581_+	Success	0.904158	2	0.404883	0.753002
CACHD1	Cachd1	chr4:clu_28798_+	Success	1.93103	2	0.144998	0.729632	chr4:clu_28796_+	Success	0.677235	1	0.244498	0.691947	chr4:clu_28796_+	Success	0.0117617	1	0.878104	0.973778	chr4:clu_28798_+	Success	0.556549	1	0.291409	0.573731
CACNA1A	Cacna1a	chr8:clu_16055_+	Success	1.19457	3	0.495659	0.908126	chr8:clu_16053_+	<2 introns used in >=min_samples_per_intron samples					chr8:clu_16053_+	<=1 sample with coverage>min_coverage					chr8:clu_16053_+	<=1 sample with coverage>min_coverage
CACNA2D1	Cacna2d1	chr5:clu_16541_+	<=1 sample with coverage>min_coverage					chr5:clu_16541_+	<=1 sample with coverage>min_coverage					chr5:clu_16541_+	Not enough valid samples					chr5:clu_16541_+	<=1 sample with coverage>0					chr7:clu_19408_-	Success	2.78316	1	0.0183092	0.194155
CACNB1	Cacnb1	chr11:clu_1209_-	<=1 sample with coverage>min_coverage					chr11:clu_1209_-	Success	5.26058	2	0.0051923	0.14608	chr11:clu_1209_-	<=1 sample with coverage>min_coverage					chr11:clu_1209_-	<2 introns used in >=min_samples_per_intron samples
CACNB3	Cacnb3	chr15:clu_21862_+	Success	0.068213	2	0.934062	1	chr15:clu_21861_+	<=1 sample with coverage>min_coverage					chr15:clu_21862_+	Success	4.17409	2	0.0153892	0.340365	chr15:clu_21861_+	<2 introns used in >=min_samples_per_intron samples					chr12:clu_5888_+	Success	2.3523	2	0.0951501	0.428907
CACTIN	Cactin	chr10:clu_21102_+	Success	2.0482	3	0.25124	0.807588	chr10:clu_21102_+	Success	8.88971	2	0.000137799	0.0247355	chr10:clu_21102_+	Success	0.848044	3	0.637804	0.900747	chr10:clu_21102_+	Success	0.155603	1	0.576942	0.781765	chr19:clu_3950_-	Success	0.000255008	1	0.981982	0.999767
CACUL1	Cacul1	chr19:clu_5417_-	Success	0.3092	2	0.734034	0.968235	chr19:clu_5417_-	Success	2.60108	1	0.022559	0.245356	chr19:clu_5415_-	Success	6.16658	4	0.0150384	0.338758	chr19:clu_5415_-	Success	4.75922	3	0.0231361	0.172261	chr10:clu_20675_-	Success	2.80724	2	0.0603711	0.348966
CACYBP	Cacybp	chr1:clu_20375_-	Success	1.03078	1	0.151056	0.733028	chr1:clu_20375_-	Success	0.332175	1	0.415028	0.843065	chr1:clu_20375_-	Success	0.255459	1	0.474742	0.837107	chr1:clu_20375_-	Success	0.0449946	1	0.764191	0.894415	chr1:clu_7976_+	Success	0.769294	1	0.214828	0.590333
CAD	Cad	chr5:clu_16647_+	Success	2.33053	2	0.0972443	0.686697							chr5:clu_16647_+	Success	7.12684	2	0.000803256	0.1147							chr2:clu_16805_+	Success	3.98063	2	0.0186738	0.196598
CADM1	Cadm1	chr9:clu_12464_+	Success	1.01554	5	0.844828	0.989888	chr9:clu_12464_+	Success	0.604279	4	0.876688	0.993705	chr9:clu_12464_+	Success	0.00282857	1	0.940045	0.991846	chr9:clu_12464_+	Success	3.02817	4	0.19498	0.471344
CADPS2	Cadps2	chr6:clu_23308_-	Success	1.09606	1	0.138718	0.724772	chr6:clu_23305_-	Not enough valid samples					chr6:clu_23305_-	Not enough valid samples					chr6:clu_23305_-	<2 introns used in >=min_samples_per_intron samples					chr7:clu_19589_-	Success	2.30444	2	0.0998152	0.438682
CALCA	Calca	chr7:clu_26169_-	<=1 sample with coverage>0					chr7:clu_26169_-	<=1 sample with coverage>0					chr7:clu_26169_-	<=1 sample with coverage>min_coverage					chr7:clu_26169_-	<2 introns used in >=min_samples_per_intron samples
CALCOCO1	Calcoco1	chr15:clu_2295_-	Success	0.286068	2	0.751212	0.971213	chr15:clu_2295_-	Success	3.04259	2	0.0477114	0.333875	chr15:clu_2296_-	Success	2.90039	1	0.016019	0.341934	chr15:clu_2295_-	Success	1.65622	1	0.068757	0.285583	chr12:clu_13734_-	Success	0.264609	1	0.466936	0.790033
CALCOCO2																										chr17:clu_18897_+	Success	1.87109	2	0.153956	0.521331
CALCRL	Calcrl	chr2:clu_8667_-	Success	10.631	14	0.0951033	0.681645	chr2:clu_8667_-	Success	12.76	17	0.0836596	0.425426	chr2:clu_8667_-	Success	11.8203	14	0.0506118	0.45228	chr2:clu_8670_-	Success	4.41697	4	0.0653871	0.277803	chr2:clu_6937_-	Success	5.83377	3	0.0086133	0.131073
CALD1	Cald1	chr6:clu_17608_+	Success	1.11503	1	0.135349	0.722068	chr6:clu_17606_+	Success	1.61397	1	0.0723917	0.402162	chr6:clu_17607_+	Success	3.09148	3	0.103041	0.528409	chr6:clu_17605_+	Success	2.54051	2	0.0788263	0.305461	chr7:clu_22260_+	Success	5.3965	1	0.00101885	0.0347318
CALHM2																										chr10:clu_20642_-	Success	7.71312	7	0.0309078	0.252796
CALM1																										chr14:clu_18406_+	Success	2.73416	3	0.140545	0.504889
CALM2	Calm2	chr17:clu_15230_-	Success	1.07475	2	0.341383	0.848672	chr17:clu_15230_-	Success	1.3839	2	0.2506	0.698222	chr17:clu_15230_-	Success	0.832564	2	0.434933	0.820276	chr17:clu_15230_-	Success	0.329248	2	0.719465	0.866946	chr2:clu_6501_-	<2 introns used in >=min_samples_per_intron samples
CALM3	Calm3	chr7:clu_25409_-	Success	1.53432	2	0.215602	0.786384	chr7:clu_25409_-	<=1 sample with coverage>0					chr7:clu_25409_-	Not enough valid samples					chr7:clu_25409_-	<=1 sample with coverage>min_coverage					chr19:clu_14551_+	Success	0.751283	1	0.220277	0.596829
CALML4	Calml4	chr9:clu_12624_+	<=1 sample with coverage>min_coverage					chr9:clu_12624_+	<=1 sample with coverage>0					chr9:clu_12624_+	<=1 sample with coverage>min_coverage					chr9:clu_12624_+	Success	4.13961	2	0.0159291	0.142251
CALR	Calr	chr8:clu_6361_-	Success	2.09023	1	0.0408924	0.603539	chr8:clu_6364_-	Success	2.82017	1	0.0175518	0.22494	chr8:clu_6361_-	Success	0.513046	1	0.311078	0.743416	chr8:clu_6362_-	Success	0.49445	1	0.320011	0.59973	chr19:clu_14258_+	Success	2.94491	2	0.0526066	0.328059
CALU	Calu	chr6:clu_17559_+	Success	1.10966	4	0.695495	0.95825	chr6:clu_17559_+	Success	0.46872	4	0.919129	1	chr6:clu_17559_+	Success	10.0735	4	0.000467112	0.0920178	chr6:clu_17559_+	Success	3.44513	4	0.141802	0.403258	chr7:clu_22242_+	Success	2.12376	2	0.119581	0.473017
CAMK1	Camk1	chr6:clu_23681_-	Success	0.642629	1	0.256924	0.810042	chr6:clu_23679_-	Success	2.60522	2	0.0738867	0.405863	chr6:clu_23683_-	Success	3.46262	2	0.0313476	0.408553	chr6:clu_23682_-	Success	5.51826	2	0.00401283	0.0678844	chr3:clu_1838_-	Success	4.75819	4	0.0494116	0.317008
CAMK1D	Camk1d	chr2:clu_8162_-	Success	0.0393639	1	0.779029	0.976841	chr2:clu_8162_-	<=1 sample with coverage>min_coverage					chr2:clu_8162_-	Not enough valid samples					chr2:clu_8162_-	<=1 sample with coverage>min_coverage
CAMK2B	Camk2b	chr11:clu_474_-	Success	0.700103	2	0.496534	0.908126	chr11:clu_474_-	Not enough valid samples					chr11:clu_474_-	Success	0.173405	2	0.840797	0.965124	chr11:clu_474_-	<=1 sample with coverage>min_coverage
CAMK2D																										chr4:clu_19981_-	Success	2.92146	1	0.0156398	0.18005
CAMK2G	Camk2g	chr14:clu_11690_-	Success	1.44101	1	0.0895735	0.674857	chr14:clu_11690_-	<=1 sample with coverage>min_coverage					chr14:clu_11695_-	Success	1.22352	1	0.117746	0.548114	chr14:clu_11690_-	<=1 sample with coverage>min_coverage					chr10:clu_20503_-	Success	2.99071	3	0.112517	0.461914
CAMKK1	Camkk1	chr11:clu_27765_+	<=1 sample with coverage>min_coverage					chr11:clu_27765_+	<=1 sample with coverage>min_coverage					chr11:clu_27765_+	<=1 sample with coverage>min_coverage					chr11:clu_27765_+	<=1 sample with coverage>min_coverage
CAMKK2	Camkk2	chr5:clu_4555_-	Success	1.4952	2	0.224203	0.790448	chr5:clu_4555_-	Success	5.82516	2	0.00295232	0.114031	chr5:clu_4554_-	Success	2.96226	3	0.115341	0.545878	chr5:clu_4554_-	Success	4.91257	2	0.00735354	0.0968539	chr12:clu_13993_-	Success	1.66123	3	0.344529	0.707354
CAMKMT	Camkmt	chr17:clu_25308_+	Success	4.62968	5	0.099156	0.69013	chr17:clu_25308_+	Success	13.3358	5	6.60829e-05	0.0179523	chr17:clu_25308_+	Success	1.01418	6	0.917073	0.986318	chr17:clu_25307_+	Success	0.837628	1	0.195556	0.471572	chr2:clu_16890_+	Success	2.62954	3	0.15378	0.520964
CAMLG	Caml	chr13:clu_5673_+	Success	4.48676	4	0.0617649	0.658157	chr13:clu_5673_+	Success	2.68645	2	0.0681224	0.391847	chr13:clu_5673_+	Success	1.0724	4	0.709146	0.92582	chr13:clu_5673_+	Success	2.22337	2	0.108243	0.357348	chr5:clu_12280_+	Success	0.481113	5	0.965555	0.994535
CAMSAP1	Camsap1	chr2:clu_8295_-	Success	1.25265	3	0.474334	0.902418	chr2:clu_8295_-	Success	1.543	3	0.378556	0.817823	chr2:clu_8295_-	Success	3.52629	3	0.0702406	0.485199	chr2:clu_8295_-	Success	3.13482	2	0.0435078	0.230581	chr9:clu_5684_-	Success	1.08808	2	0.336862	0.701157
CAMSAP1-DT																										chr9:clu_9589_+	<=1 sample with coverage>min_coverage
CAMSAP2	Camsap2	chr1:clu_20288_-	Success	1.89183	2	0.150796	0.733028	chr1:clu_20288_-	Success	7.51103	2	0.000547015	0.0449157	chr1:clu_20287_-	Success	1.60921	1	0.0728135	0.487564	chr1:clu_20289_-	Success	2.50019	1	0.0253419	0.179132	chr1:clu_8041_+	Success	1.66652	1	0.0679009	0.371053
CAMTA1	Camta1	chr4:clu_11541_-	Success	2.2081	3	0.219888	0.787427	chr4:clu_11541_-	Success	1.97863	2	0.138258	0.525135	chr4:clu_11541_-	Success	0.745714	2	0.474396	0.836822	chr4:clu_11541_-	Success	2.23404	2	0.107095	0.355366	chr1:clu_7144_+	Success	14.6232	10	0.00113654	0.0369791
CAMTA2	Camta2	chr11:clu_922_-	Success	4.80541	1	0.00193433	0.332435	chr11:clu_919_-	Success	1.76694	1	0.0601267	0.370182	chr11:clu_917_-	Success	1.85994	1	0.0537679	0.457003	chr11:clu_921_-	Success	1.74049	3	0.323237	0.602009	chr17:clu_10560_-	Success	0.208095	1	0.518844	0.819169
CAND1	Cand1	chr10:clu_27064_-	Success	1.98711	2	0.137091	0.723302	chr10:clu_27064_-	Success	0.050211	1	0.751324	0.959325	chr10:clu_27064_-	Success	0.0550942	1	0.73993	0.938186	chr10:clu_27064_-	Success	0.0157617	1	0.859078	0.941743
CANT1	Cant1	chr11:clu_1564_-	Success	1.67774	2	0.186796	0.76419	chr11:clu_1564_-	Success	0.3243	2	0.723033	0.952101	chr11:clu_1564_-	Success	1.36154	2	0.256265	0.703905	chr11:clu_1564_-	Success	8.05555	2	0.000317337	0.0147289	chr17:clu_11143_-	Success	1.41625	3	0.418178	0.761333
CANX	Canx	chr11:clu_633_-	Success	2.86975	2	0.0567132	0.642105	chr11:clu_633_-	Success	0.353516	1	0.400431	0.834371	chr11:clu_631_-	Success	0.0351501	1	0.7909	0.952004	chr11:clu_631_-	Success	2.76297	1	0.0187365	0.155214	chr5:clu_12445_+	Success	0.543335	1	0.29721	0.667714
CAP1	Cap1	chr4:clu_11191_-	Success	1.12725	3	0.521294	0.914781	chr4:clu_11191_-	Success	2.53061	3	0.167369	0.575993	chr4:clu_11191_-	Success	0.138513	3	0.96429	0.997523	chr4:clu_11191_-	Success	3.1157	3	0.100879	0.345426	chr1:clu_7373_+	Success	6.19962	9	0.191726	0.566591
CAP2																										chr6:clu_12497_+	Success	0.821952	2	0.439573	0.774885
CAPG	Capg	chr6:clu_17780_+	Success	3.38363	2	0.033924	0.583532	chr6:clu_17780_+	Success	0.778035	2	0.459308	0.867156	chr6:clu_17780_+	Success	1.37549	2	0.252715	0.700191	chr6:clu_17780_+	Success	4.89117	2	0.00751264	0.0982651	chr2:clu_6624_-	Success	1.27413	3	0.466633	0.789933
CAPN1																										chr11:clu_21051_+	Success	1.88288	2	0.152152	0.518707
CAPN10	Capn10	chr1:clu_9804_+	Success	5.79057	2	0.00305624	0.370867	chr1:clu_9804_+	Not enough valid samples					chr1:clu_9804_+	Success	1.15499	2	0.315061	0.745862	chr1:clu_9804_+	Success	1.23513	1	0.116018	0.369111	chr2:clu_17543_+	Success	5.07507	4	0.0379731	0.278986
CAPN11																										chr6:clu_12724_+	<=1 sample with coverage>min_coverage
CAPN15	Capn15	chr17:clu_14711_-	Success	4.81417	4	0.047176	0.61643	chr17:clu_14711_-	Success	2.36771	4	0.315537	0.765924	chr17:clu_14713_-	Success	2.62712	2	0.0722861	0.487087	chr17:clu_14713_-	Success	1.89319	1	0.0516712	0.248362	chr16:clu_2523_+	Success	5.16875	5	0.0662179	0.365563
CAPN2	Capn2	chr1:clu_20575_-	Success	0.977164	1	0.162121	0.742765	chr1:clu_20576_-	Success	5.03837	2	0.00648428	0.159376	chr1:clu_20576_-	Success	0.444036	1	0.346	0.769889	chr1:clu_20573_-	Success	2.52908	2	0.0797325	0.307239	chr1:clu_8131_+	Success	1.40802	2	0.244627	0.620821
CAPN7	Capn7	chr14:clu_24116_+	Success	0.80874	2	0.445419	0.891777	chr14:clu_24112_+	Not enough valid samples					chr14:clu_24114_+	Success	4.68938	4	0.052299	0.454325	chr14:clu_24117_+	Success	8.8074	2	0.000149622	0.0089001	chr3:clu_9943_+	Success	1.91475	2	0.147378	0.513245
CAPNS1	Capns1	chr7:clu_25582_-	Success	0.302628	1	0.43658	0.889132	chr7:clu_25578_-	Success	0.158541	1	0.573366	0.908412	chr7:clu_25578_-	Success	1.26064	1	0.112319	0.544057	chr7:clu_25579_-	Success	0.22562	2	0.798021	0.912744	chr19:clu_14432_+	Success	0.873104	1	0.186354	0.562308
CAPRIN1	Caprin1	chr2:clu_8786_-	Success	0.381216	1	0.382568	0.870037	chr2:clu_8789_-	Success	0.780898	1	0.211402	0.642416	chr2:clu_8788_-	Success	0.923452	1	0.174144	0.620794	chr2:clu_8788_-	Success	0.0359942	1	0.788464	0.907355	chr11:clu_20864_+	Success	0.925886	1	0.173577	0.54772
CAPRIN2	Caprin2	chr6:clu_23925_-	<=1 sample with coverage>min_coverage					chr6:clu_23925_-	<=1 sample with coverage>min_coverage					chr6:clu_23925_-	<=1 sample with coverage>min_coverage					chr6:clu_23925_-	<2 introns used in >=min_samples_per_intron samples					chr12:clu_13617_-	Success	2.60582	2	0.0738426	0.385637
CAPZA1	Capza1	chr3:clu_3129_-	Success	1.01106	2	0.363833	0.858273	chr3:clu_3129_-	Success	1.37298	1	0.0975008	0.455755	chr3:clu_3129_-	Success	0.221478	2	0.801334	0.955584	chr3:clu_3129_-	Success	2.93862	2	0.0529385	0.251302	chr1:clu_7657_+	Success	1.10754	3	0.528985	0.824513
CAPZA2																										chr7:clu_22224_+	Success	0.0592706	1	0.730622	0.908976
CAPZB	Capzb	chr4:clu_29235_+	Success	1.02656	1	0.151895	0.733489	chr4:clu_29236_+	Success	1.61166	2	0.199556	0.62679	chr4:clu_29235_+	Success	0.40705	1	0.366911	0.78454	chr4:clu_29236_+	Success	3.75725	2	0.0233479	0.172696	chr1:clu_14912_-	Success	2.99914	1	0.0143199	0.171554
CARD10	Card10	chr15:clu_1962_-	Success	2.59683	2	0.0745096	0.659721	chr15:clu_1962_-	Success	4.06385	2	0.0171827	0.2241	chr15:clu_1964_-	Success	2.0214	1	0.0443602	0.439773	chr15:clu_1961_-	Success	2.45724	3	0.178168	0.450102	chr22:clu_464_-	Success	0.130536	1	0.609385	0.859544
CARD11																										chr7:clu_19165_-	Success	2.39518	1	0.0286194	0.243419
CARD19	Card19	chr13:clu_13347_-	Success	2.62855	4	0.26192	0.810042	chr13:clu_13347_-	Success	4.7611	4	0.0492931	0.337805	chr13:clu_13346_-	Success	3.9429	5	0.162643	0.608765	chr13:clu_13347_-	Success	2.50613	4	0.286042	0.568667	chr9:clu_9367_+	Success	1.09694	1	0.13856	0.501821
CARD6	Card6	chr15:clu_1669_-	<=1 sample with coverage>min_coverage					chr15:clu_1669_-	<=1 sample with coverage>0					chr15:clu_1669_-	<=1 sample with coverage>min_coverage					chr15:clu_1669_-	<=1 sample with coverage>min_coverage					chr5:clu_12028_+	Success	0.377317	5	0.979836	0.999188
CARD8																										chr19:clu_4349_-	Success	10.0524	6	0.00265291	0.0655964
CARF	Carf	chr1:clu_9578_+	<=1 sample with coverage>min_coverage					chr1:clu_9578_+	Not enough valid samples					chr1:clu_9578_+	<=1 sample with coverage>min_coverage					chr1:clu_9578_+	<=1 sample with coverage>min_coverage
CARHSP1	Carhsp1	chr16:clu_18265_-	Success	2.13709	2	0.117998	0.71115	chr16:clu_18264_-	Success	0.000496825	1	0.974853	1	chr16:clu_18265_-	Success	1.62013	2	0.197873	0.649756	chr16:clu_18264_-	<2 introns used in >=min_samples_per_intron samples					chr16:clu_13085_-	Success	2.12855	5	0.513024	0.816619
CARM1	Carm1	chr9:clu_12318_+	Success	0.810414	1	0.202976	0.7769	chr9:clu_12321_+	Success	5.80258	3	0.00886568	0.179168	chr9:clu_12321_+	Success	3.9176	4	0.0978048	0.521433	chr9:clu_12319_+	Success	0.547432	1	0.295396	0.577106	chr19:clu_14230_+	Success	0.943399	2	0.389302	0.741706
CARNMT1	Carnmt1	chr19:clu_19425_+	Success	4.05683	6	0.229894	0.794043	chr19:clu_19426_+	Success	0.0749341	1	0.698661	0.944796	chr19:clu_19426_+	Success	1.81908	2	0.162175	0.608366	chr19:clu_19425_+	Success	9.76783	5	0.00152689	0.0388249	chr9:clu_5402_-	Success	1.61317e-08	1	0.999857	1
CARNS1	Carns1	chr19:clu_4926_-	<=1 sample with coverage>min_coverage					chr19:clu_4926_-	<=1 sample with coverage>min_coverage					chr19:clu_4926_-	Not enough valid samples					chr19:clu_4926_-	<=1 sample with coverage>min_coverage
CARS1	Cars							chr7:clu_26424_-	Success	8.2243	5	0.00567343	0.15048							chr7:clu_26428_-	Success	6.369	2	0.00171388	0.0418985	chr11:clu_646_-	Success	5.52787	1	0.000884134	0.0318506
CARS2	Cars2	chr8:clu_5944_-	Success	3.24425	2	0.0389978	0.602725	chr8:clu_5941_-	Success	1.31612	1	0.104714	0.467886	chr8:clu_5946_-	Success	14.2638	3	2.81434e-06	0.00247304	chr8:clu_5946_-	Success	6.90591	3	0.00317282	0.0597762	chr13:clu_9838_-	Success	3.49192	1	0.00822493	0.128209
CASC15																										chr6:clu_12509_+	Success	4.69939	4	0.0518691	0.325341
CASC3	Casc3	chr11:clu_28115_+	Success	0.586368	1	0.27884	0.818023	chr11:clu_28115_+	Success	1.98188	1	0.04649	0.330081	chr11:clu_28115_+	Success	3.16605	1	0.0118572	0.320545							chr17:clu_18770_+	Success	0.765368	1	0.216002	0.59203
CASD1	Casd1	chr6:clu_17502_+	Success	3.45	4	0.141268	0.726728	chr6:clu_17503_+	Success	4.09561	2	0.0166456	0.221683	chr6:clu_17502_+	Success	2.57651	3	0.160929	0.607022	chr6:clu_17501_+	Success	5.08284	3	0.0172091	0.146931	chr7:clu_22101_+	Success	1.56956	2	0.208138	0.584162
CASK	Cask																			chrX:clu_49_-	Success	1.39958	1	0.0943138	0.332978	chrX:clu_77_-	Success	1.03213	1	0.150789	0.517387
CASKIN2	Caskin2	chr11:clu_1471_-	Success	4.57342	1	0.00249149	0.359742	chr11:clu_1471_-	Success	6.00874	1	0.000527038	0.0446424	chr11:clu_1474_-	Success	2.07052	1	0.0418553	0.437051	chr11:clu_1471_-	Success	0.676471	1	0.244764	0.526568
CASP1																										chr11:clu_1146_-	Success	0.0664555	1	0.715433	0.903254
CASP10																										chr2:clu_17360_+	Success	9.67693	4	0.000669592	0.0261048
CASP12	Casp12	chr9:clu_12219_+	Success	1.47956	2	0.227737	0.792577	chr9:clu_12221_+	Success	1.03488	2	0.35527	0.801101	chr9:clu_12218_+	Success	2.37766	2	0.0927678	0.515517	chr9:clu_12222_+	Success	0.769363	1	0.214807	0.495296	chr11:clu_1141_-	Not enough valid samples
CASP2	Casp2	chr6:clu_17645_+	Success	1.79164	4	0.465328	0.898972	chr6:clu_17648_+	Success	1.70919	1	0.0644744	0.382859	chr6:clu_17649_+	Success	3.51626	1	0.00800424	0.285293	chr6:clu_17645_+	Success	3.92984	3	0.0490023	0.244078
CASP3	Casp3	chr8:clu_15821_+	Success	3.07729	3	0.104327	0.69758	chr8:clu_15821_+	Not enough valid samples					chr8:clu_15821_+	Success	0.703469	3	0.703909	0.924672	chr8:clu_15821_+	Not enough valid samples					chr4:clu_20089_-	Success	1.23837	2	0.289855	0.662635
CASP4																										chr11:clu_1145_-	Success	0.142421	2	0.867256	0.959596
CASP4LP																										chr11:clu_1142_-	Success	1.38855	1	0.0956211	0.430117
CASP6	Casp6	chr3:clu_14345_+	Success	1.97736	2	0.138434	0.724737																			chr4:clu_19973_-	Success	0.497618	2	0.607977	0.859021
CASP7	Casp7	chr19:clu_19687_+	Success	0.815289	1	0.201623	0.775271	chr19:clu_19687_+	<2 introns used in >=min_samples_per_intron samples					chr19:clu_19687_+	Success	0.00300581	1	0.938198	0.991846	chr19:clu_19687_+	Success	1.99962	1	0.0455206	0.236003	chr10:clu_16277_+	Success	3.88788	5	0.169035	0.541557
CASP8	Casp8													chr1:clu_9565_+	Success	3.49025	4	0.136922	0.572888	chr1:clu_9565_+	Success	13.6974	4	1.65404e-05	0.00190727	chr2:clu_17361_+	Success	0.785681	2	0.455809	0.783298
CASP8AP2	Casp8ap2	chr4:clu_28528_+	Success	5.36591	2	0.00467322	0.420385	chr4:clu_28526_+	Success	6.33523	3	0.00540627	0.149239	chr4:clu_28528_+	Success	0.654629	2	0.519635	0.859136	chr4:clu_28528_+	Success	1.53113	1	0.0801303	0.307692	chr6:clu_12797_+	Success	3.1399	3	0.0987631	0.43668
CASP9	Casp9	chr4:clu_29270_+	Success	1.57764	1	0.0756819	0.659721	chr4:clu_29270_+	Not enough valid samples					chr4:clu_29271_+	Success	0.660388	1	0.250453	0.698344	chr4:clu_29270_+	Not enough valid samples					chr1:clu_14852_-	Success	1.7915	2	0.16671	0.53833
CAST	Cast	chr13:clu_13527_-	Success	4.31444	3	0.0346547	0.587049	chr13:clu_13528_-	Success	3.13425	1	0.0122903	0.197545	chr13:clu_13531_-	Success	7.17094	2	0.000768598	0.112565	chr13:clu_13529_-	Success	4.05915	1	0.00438208	0.0719158	chr5:clu_12203_+	Success	8.54967	2	0.000193609	0.0104163
CASTOR2																										chr7:clu_22050_+	Success	0.149404	1	0.58463	0.849983
CATIP	Catip	chr1:clu_9643_+	<=1 sample with coverage>min_coverage					chr1:clu_9643_+	<2 introns used in >=min_samples_per_intron samples					chr1:clu_9643_+	<=1 sample with coverage>min_coverage					chr1:clu_9643_+	<2 introns used in >=min_samples_per_intron samples
CATSPER1																										chr11:clu_946_-	<=1 sample with coverage>min_coverage
CATSPER2	Catsper2	chr2:clu_8898_-	<=1 sample with coverage>min_coverage					chr2:clu_8898_-	Not enough valid samples					chr2:clu_8898_-	<=1 sample with coverage>min_coverage					chr2:clu_8898_-	<=1 sample with coverage>min_coverage
CAV1	Cav1	chr6:clu_17533_+	Success	1.18445	2	0.305914	0.834287	chr6:clu_17533_+	Success	0.562592	2	0.56973	0.907841	chr6:clu_17534_+	Success	1.02785	3	0.560927	0.877353	chr6:clu_17533_+	Success	1.32628	2	0.265463	0.547922	chr7:clu_22219_+	Success	0.375952	2	0.686636	0.891534
CAV2																										chr7:clu_22220_+	Success	3.02019	4	0.196153	0.570509
CAVIN2																										chr2:clu_6953_-	Success	0.181332	1	0.547031	0.833936
CAVIN3																										chr11:clu_666_-	Success	8.8687	5	0.00329417	0.0758697
CBARP																										chr19:clu_3902_-	Success	2.36227	1	0.0297352	0.248578
CBFA2T2	Cbfa2t2	chr2:clu_22966_+	Success	1.07067	1	0.143377	0.727884	chr2:clu_22964_+	Not enough valid samples					chr2:clu_22966_+	Success	1.36565	1	0.0983993	0.522071	chr2:clu_22965_+	Success	2.33917	3	0.196924	0.472645	chr20:clu_3689_+	Success	0.909536	2	0.402711	0.751247
CBFA2T3	Cbfa2t3	chr8:clu_6665_-	Success	5.78053	5	0.0413232	0.604636	chr8:clu_6663_-	Success	2.50106	2	0.0819979	0.422064	chr8:clu_6665_-	Success	1.26214	3	0.47092	0.835105	chr8:clu_6665_-	Success	4.23871	4	0.0755745	0.298393
CBFB	Cbfb	chr8:clu_16227_+	Success	5.1694	6	0.111091	0.702199	chr8:clu_16227_+	Success	2.64965	6	0.506037	0.889544	chr8:clu_16227_+	Success	3.22871	6	0.373944	0.789676	chr8:clu_16227_+	Success	1.37891	3	0.43049	0.68517	chr16:clu_2934_+	Success	3.67868	13	0.882809	0.966812
CBL	Cbl							chr9:clu_6935_-	Success	1.20345	1	0.120801	0.495113
CBLB	Cblb	chr16:clu_3754_+	Success	1.2183	2	0.295732	0.827943	chr16:clu_3750_+	Not enough valid samples					chr16:clu_3752_+	Success	2.84687	3	0.1275	0.560508	chr16:clu_3752_+	Success	0.0669251	1	0.714473	0.86389	chr3:clu_2203_-	Success	0.466697	1	0.333983	0.699219
CBLL1	Cbll1	chr12:clu_18785_-	Success	1.3735	3	0.4323	0.889132	chr12:clu_18785_-	Not enough valid samples					chr12:clu_18785_-	Success	2.23892	3	0.214275	0.664866	chr12:clu_18785_-	Success	1.81173	2	0.163372	0.43237	chr7:clu_22209_+	Success	0.710928	3	0.70042	0.898319
CBLL1-AS1																										chr7:clu_19556_-	Not enough valid samples
CBR1	Cbr1	chr16:clu_3850_+	Success	1.92931	1	0.0494908	0.623966
CBR4	Cbr4	chr8:clu_15853_+	Success	1.33119	3	0.446658	0.892249	chr8:clu_15853_+	Success	0.0623802	1	0.723928	0.952101	chr8:clu_15853_+	Success	0.342657	1	0.407763	0.80439	chr8:clu_15853_+	Success	0.315436	2	0.729471	0.872881	chr4:clu_20071_-	Success	9.97994	7	0.00565701	0.102937
CBS																										chr21:clu_20229_-	Success	1.57516	1	0.0759123	0.389666
CBX1	Cbx1	chr11:clu_28066_+	Success	2.03247	1	0.0437823	0.605796	chr11:clu_28067_+	Success	3.78086	8	0.477409	0.876233	chr11:clu_28065_+	Success	4.64406	3	0.0256957	0.389543	chr11:clu_28067_+	Success	4.23327	5	0.132329	0.391076	chr17:clu_10946_-	Success	1.74563	1	0.0616936	0.352279
CBX3	Cbx3	chr6:clu_17697_+	Success	0.0494354	1	0.753189	0.971213	chr6:clu_17697_+	<2 introns used in >=min_samples_per_intron samples					chr6:clu_17697_+	Success	0.118337	1	0.626618	0.898076	chr6:clu_17697_+	Success	0.430532	1	0.353441	0.627683	chr7:clu_21908_+	Success	1.75964	1	0.0606585	0.349981
CBX4	Cbx4	chr11:clu_1569_-	Success	0.21051	2	0.810171	0.983294	chr11:clu_1569_-	Success	4.41401	4	0.0655449	0.384815	chr11:clu_1569_-	Success	1.13721	2	0.320712	0.750135	chr11:clu_1569_-	Success	2.33041	3	0.198386	0.473945
CBX5	Cbx5	chr15:clu_2298_-	Success	2.65538	6	0.504617	0.909238	chr15:clu_2298_-	Success	3.45565	6	0.329128	0.776595	chr15:clu_2298_-	Success	6.18069	6	0.0543759	0.457321	chr15:clu_2298_-	Success	1.35855	5	0.743503	0.881749	chr12:clu_13739_-	Success	3.84391	4	0.103707	0.445744
CBX6																										chr22:clu_484_-	Success	0.0532364	1	0.744196	0.91319
CBX7	Cbx7	chr15:clu_2000_-	Success	0.616411	2	0.539879	0.919375	chr15:clu_1999_-	Success	0.273829	1	0.459276	0.867156	chr15:clu_2000_-	Success	3.45621	2	0.031549	0.408691	chr15:clu_1998_-	Success	0.506694	1	0.314093	0.594111
CBX8	Cbx8	chr11:clu_1568_-	Success	1.1863	2	0.30535	0.834179	chr11:clu_1568_-	Success	0.193351	2	0.824193	0.979956	chr11:clu_1568_-	Success	0.0162003	1	0.857151	0.968388	chr11:clu_1568_-	Success	0.618706	1	0.26597	0.548211
CBY1	Cby1	chr15:clu_21710_+	Success	0.874607	2	0.417026	0.884891	chr15:clu_21710_+	Success	1.67916	1	0.0668666	0.38788	chr15:clu_21710_+	Success	0.123471	2	0.883848	0.975124	chr15:clu_21710_+	Success	0.113367	1	0.633956	0.816576	chr22:clu_8686_+	Success	31.812	8	9.02378e-11	3.13508e-08
CC2D1A	Cc2d1a	chr8:clu_6332_-	Success	1.27667	1	0.110061	0.700854	chr8:clu_6328_-	Not enough valid samples					chr8:clu_6332_-	Success	3.11871	1	0.0125079	0.325503	chr8:clu_6330_-	Success	1.05604	1	0.146141	0.410008	chr19:clu_14275_+	Success	1.91574	3	0.280246	0.654045
CC2D1B	Cc2d1b	chr4:clu_28870_+	Success	3.98589	3	0.0465984	0.613229	chr4:clu_28871_+	Success	1.17939	1	0.124579	0.501725	chr4:clu_28868_+	Success	0.245076	1	0.48386	0.841049	chr4:clu_28866_+	Success	4.50922	2	0.011007	0.118771	chr1:clu_15158_-	Success	1.32633	1	0.103377	0.445342
CC2D2A	Cc2d2a	chr5:clu_16756_+	<=1 sample with coverage>min_coverage					chr5:clu_16756_+	Not enough valid samples					chr5:clu_16756_+	<=1 sample with coverage>min_coverage					chr5:clu_16756_+	<2 introns used in >=min_samples_per_intron samples					chr4:clu_21502_+	Success	1.95772	1	0.0478445	0.311933
CCAR1	Ccar1	chr10:clu_26713_-	Success	3.84891	5	0.173694	0.755175	chr10:clu_26712_-	Success	0.712708	1	0.232514	0.673015	chr10:clu_26714_-	Success	2.07372	3	0.245978	0.694403	chr10:clu_26710_-	Success	2.91752	3	0.119918	0.374149	chr10:clu_16050_+	Success	3.11204	2	0.0445101	0.301335
CCAR2	Ccar2	chr14:clu_12022_-	Success	2.58764	1	0.0229106	0.533846	chr14:clu_12021_-	Success	2.21088	2	0.109604	0.477284	chr14:clu_12021_-	Success	2.76002	2	0.0632902	0.47293	chr14:clu_12020_-	Success	2.55927	1	0.0236715	0.173262	chr8:clu_11694_+	Success	0.435238	1	0.350823	0.711281
CCDC102A	Ccdc102a	chr8:clu_6432_-	Success	6.73759	1	0.000241739	0.145576	chr8:clu_6432_-	Not enough valid samples					chr8:clu_6432_-	Not enough valid samples					chr8:clu_6432_-	<2 introns used in >=min_samples_per_intron samples					chr16:clu_13317_-	Success	0.117936	1	0.627204	0.867271
CCDC103	Ccdc103	chr11:clu_28188_+	<=1 sample with coverage>min_coverage					chr11:clu_28188_+	<=1 sample with coverage>0					chr11:clu_28188_+	<=1 sample with coverage>min_coverage					chr11:clu_28188_+	<=1 sample with coverage>min_coverage
CCDC107	Ccdc107	chr4:clu_28596_+	Success	1.75794	1	0.0607836	0.655534	chr4:clu_28593_+	Success	2.34591	2	0.0957602	0.452939	chr4:clu_28595_+	Success	3.48864	1	0.0082551	0.287928	chr4:clu_28593_+	<2 introns used in >=min_samples_per_intron samples					chr9:clu_9248_+	Success	5.20554	2	0.0054861	0.101623
CCDC112																										chr5:clu_3333_-	Success	1.51314	2	0.220218	0.596829
CCDC113																										chr16:clu_2919_+	<=1 sample with coverage>min_coverage
CCDC115																										chr2:clu_6808_-	Success	0.484778	1	0.324791	0.692558
CCDC117	Ccdc117	chr11:clu_466_-	Success	0.165916	1	0.564582	0.924231	chr11:clu_466_-	Success	0.274795	1	0.458485	0.866742	chr11:clu_466_-	Success	2.0501	1	0.0428784	0.438908	chr11:clu_466_-	<2 introns used in >=min_samples_per_intron samples
CCDC12	Ccdc12	chr9:clu_13036_+	Success	0.998698	1	0.15757	0.738436	chr9:clu_13038_+	Success	8.47071	2	0.000209516	0.027556													chr3:clu_1970_-	Success	5.93643	2	0.00264144	0.0653916
CCDC120	Ccdc120	chrX:clu_10_-	<=1 sample with coverage>min_coverage					chrX:clu_10_-	Not enough valid samples					chrX:clu_10_-	<=1 sample with coverage>min_coverage					chrX:clu_10_-	<2 introns used in >=min_samples_per_intron samples
CCDC121																										chr2:clu_6440_-	<=1 sample with coverage>min_coverage
CCDC122	Ccdc122	chr14:clu_24394_+	Success	0.841107	1	0.194631	0.769283	chr14:clu_24394_+	<2 introns used in >=min_samples_per_intron samples					chr14:clu_24395_+	Success	1.53444	1	0.0798047	0.497483	chr14:clu_24394_+	<2 introns used in >=min_samples_per_intron samples					chr13:clu_9720_-	Success	2.8608	2	0.0572232	0.341443
CCDC124	Ccdc124	chr8:clu_6224_-	Success	0.901245	2	0.406064	0.881304	chr8:clu_6224_-	Success	1.95612	3	0.271098	0.722453	chr8:clu_6224_-	Success	1.60526	2	0.200836	0.652518	chr8:clu_6224_-	Success	1.49032	1	0.0842656	0.314911	chr19:clu_14332_+	Success	4.19416	2	0.0150834	0.177227
CCDC125	Ccdc125	chr13:clu_5861_+	Success	3.11064	6	0.398863	0.877806	chr13:clu_5860_+	Not enough valid samples					chr13:clu_5862_+	Success	1.02582	2	0.358503	0.778455	chr13:clu_5862_+	Success	2.18147	1	0.0367291	0.213243	chr5:clu_3218_-	Success	0.768662	2	0.463633	0.789055
CCDC126	Ccdc126	chr6:clu_17692_+	Success	0.728981	2	0.4824	0.904198	chr6:clu_17691_+	Not enough valid samples					chr6:clu_17692_+	Success	1.04164	2	0.352874	0.773939	chr6:clu_17691_+	Success	0.254399	1	0.47566	0.716745	chr7:clu_21901_+	Success	7.90412	5	0.00741341	0.120039
CCDC127	Ccdc127	chr13:clu_5761_+	Success	0.957973	3	0.590034	0.931057	chr13:clu_5761_+	Success	1.75849	2	0.172305	0.583813	chr13:clu_5761_+	Success	2.47503	2	0.0841605	0.503882	chr13:clu_5761_+	Success	1.18423	1	0.12381	0.379326	chr5:clu_3096_-	Success	0.249778	1	0.479696	0.797225
CCDC134	Ccdc134	chr15:clu_21754_+	Success	3.07473	3	0.10456	0.698127	chr15:clu_21754_+	Success	0.821756	1	0.199844	0.62679	chr15:clu_21756_+	Success	1.08029	1	0.141591	0.58036	chr15:clu_21754_+	Success	1.82979	2	0.160447	0.429312
CCDC136	Ccdc136	chr6:clu_17562_+	Success	1.39188	1	0.0952244	0.681645	chr6:clu_17562_+	<=1 sample with coverage>min_coverage					chr6:clu_17563_+	Success	4.26903	5	0.12897	0.56243	chr6:clu_17562_+	<=1 sample with coverage>min_coverage
CCDC137	Ccdc137	chr11:clu_28391_+	Success	3.7026	4	0.115963	0.7089	chr11:clu_28391_+	Success	0.667619	3	0.720783	0.951004	chr11:clu_28391_+	Success	4.03574	4	0.0889948	0.508825	chr11:clu_28391_+	<2 introns used in >=min_samples_per_intron samples					chr17:clu_19094_+	Success	1.49023	2	0.22532	0.601931
CCDC138	Ccdc138	chr10:clu_20867_+	<=1 sample with coverage>min_coverage					chr10:clu_20867_+	Not enough valid samples					chr10:clu_20867_+	<=1 sample with coverage>min_coverage					chr10:clu_20867_+	Not enough valid samples					chr2:clu_17108_+	Success	0.434936	1	0.350991	0.711281
CCDC14																										chr3:clu_2270_-	Success	2.74433	1	0.0191402	0.198852
CCDC141	Ccdc141	chr2:clu_8639_-	Success	2.32015	1	0.0312295	0.576283	chr2:clu_8637_-	Success	8.26041	9	0.0567703	0.361257	chr2:clu_8639_-	Success	2.40422	1	0.0283207	0.399861	chr2:clu_8639_-	Success	2.74491	1	0.0191275	0.156704
CCDC142																										chr2:clu_6609_-	Success	0.739	1	0.224088	0.600196
CCDC144BP																										chr17:clu_10680_-	Success	3.40356	1	0.00907947	0.134227
CCDC149	Ccdc149	chr5:clu_4130_-	Success	1.2918	2	0.274775	0.81644	chr5:clu_4130_-	Success	0.555214	1	0.291989	0.742101	chr5:clu_4130_-	Success	1.80885	2	0.163843	0.610775	chr5:clu_4130_-	Success	0.00304235	1	0.937825	0.982391	chr4:clu_19789_-	Success	2.32841	1	0.0309305	0.252796
CCDC15																										chr11:clu_21389_+	Success	4.50515	4	0.0608427	0.350422
CCDC153																										chr11:clu_1218_-	Not enough valid samples
CCDC157	Ccdc157	chr11:clu_439_-	Success	1.04616	1	0.148042	0.730648	chr11:clu_437_-	Success	2.81021	1	0.0177524	0.22494	chr11:clu_438_-	Success	1.23523	4	0.649934	0.904602	chr11:clu_438_-	Success	0.0540154	1	0.742397	0.880985
CCDC159	Ccdc159	chr9:clu_12333_+	Success	2.31965	2	0.0983079	0.687902	chr9:clu_12331_+	<=1 sample with coverage>0					chr9:clu_12333_+	Success	1.62919	1	0.0710595	0.485531	chr9:clu_12331_+	<=1 sample with coverage>min_coverage					chr19:clu_14240_+	Success	1.51881	2	0.218971	0.595604
CCDC163																										chr1:clu_15120_-	<=1 sample with coverage>min_coverage
CCDC167	Ccdc167	chr17:clu_14766_-	Success	2.65396	2	0.0703717	0.659721	chr17:clu_14764_-	Not enough valid samples					chr17:clu_14766_-	Success	3.4743	2	0.0309836	0.407296	chr17:clu_14764_-	Success	3.04715	1	0.0135618	0.130907	chr6:clu_17790_-	Success	1.01926	1	0.153359	0.520316
CCDC17	Ccdc17	chr4:clu_28931_+	Success	4.94337	2	0.00713051	0.454612							chr4:clu_28931_+	Success	4.33176	2	0.0131444	0.329146	chr4:clu_28931_+	Success	3.31318	2	0.0364003	0.212573
CCDC171	Ccdc171	chr4:clu_28735_+	<=1 sample with coverage>min_coverage					chr4:clu_28735_+	<=1 sample with coverage>min_coverage					chr4:clu_28735_+	<=1 sample with coverage>min_coverage					chr4:clu_28735_+	<2 introns used in >=min_samples_per_intron samples
CCDC174	Ccdc174	chr6:clu_17912_+	Success	0.322703	2	0.724189	0.965285	chr6:clu_17912_+	Success	2.83101	2	0.0589533	0.368588	chr6:clu_17913_+	Success	2.89348	1	0.0161454	0.342502	chr6:clu_17912_+	Success	0.678693	2	0.50728	0.737952
CCDC18																										chr1:clu_7579_+	Success	1.58195	2	0.205575	0.582549
CCDC18-AS1																										chr1:clu_15297_-	Success	0.48036	2	0.618561	0.86303
CCDC186	Ccdc186	chr19:clu_5392_-	Success	0.16557	1	0.564989	0.924547	chr19:clu_5392_-	Success	0.0686744	1	0.710931	0.947282	chr19:clu_5393_-	Success	0.352849	1	0.400876	0.801699	chr19:clu_5392_-	<2 introns used in >=min_samples_per_intron samples					chr10:clu_20663_-	Success	2.06885	4	0.387691	0.740678
CCDC188																										chr22:clu_349_-	Success	0.289419	2	0.748699	0.915192
CCDC191	Ccdc191	chr16:clu_3733_+	Success	0.902635	6	0.936709	1	chr16:clu_3735_+	Success	0.382151	1	0.381985	0.820753	chr16:clu_3733_+	Success	4.29407	6	0.1981	0.649756	chr16:clu_3733_+	Success	3.1075	4	0.183657	0.457049
CCDC22																										chrX:clu_8312_+	Success	0.0550069	1	0.740128	0.911823
CCDC24																										chr1:clu_7431_+	Not enough valid samples
CCDC25	Ccdc25	chr14:clu_24320_+	Success	0.278096	2	0.757224	0.971809	chr14:clu_24320_+	Success	1.33646	1	0.102069	0.462541	chr14:clu_24320_+	Success	0.527841	2	0.589877	0.88705	chr14:clu_24320_+	Success	1.92387	2	0.146041	0.409958	chr8:clu_4724_-	Success	3.75721	2	0.0233489	0.221167
CCDC28A	Ccdc28a	chr10:clu_26551_-	Success	1.05789	2	0.347189	0.84908	chr10:clu_26550_-	Success	2.45206	2	0.0861159	0.430125	chr10:clu_26551_-	Success	1.11355	2	0.32839	0.756681	chr10:clu_26551_-	Success	2.75931	2	0.0633357	0.274568
CCDC28B	Ccdc28b	chr4:clu_11275_-	Success	2.32702	4	0.32467	0.843793	chr4:clu_11273_-	Success	6.39765	4	0.0123206	0.197545	chr4:clu_11273_-	Success	4.30403	4	0.0716786	0.485707	chr4:clu_11276_-	Success	2.97375	2	0.051111	0.247473	chr1:clu_7318_+	Success	0.426054	2	0.653081	0.877583
CCDC30	Ccdc30	chr4:clu_11156_-	Not enough valid samples					chr4:clu_11156_-	<2 introns used in >=min_samples_per_intron samples					chr4:clu_11156_-	<=1 sample with coverage>min_coverage					chr4:clu_11156_-	<2 introns used in >=min_samples_per_intron samples
CCDC32	Ccdc32	chr2:clu_8830_-	Success	1.87958	2	0.152654	0.733581	chr2:clu_8830_-	Not enough valid samples					chr2:clu_8830_-	Success	0.391111	2	0.676305	0.915058	chr2:clu_8831_-	Success	1.01748	1	0.153717	0.420324	chr15:clu_1339_-	Success	5.42892	2	0.00438782	0.0894051
CCDC34	Ccdc34	chr2:clu_22578_+	Success	2.58407	6	0.522437	0.914805	chr2:clu_22578_+	Not enough valid samples					chr2:clu_22578_+	Success	6.06027	6	0.059333	0.46787	chr2:clu_22578_+	Success	3.0189	2	0.048855	0.243713
CCDC43	Ccdc43	chr11:clu_1335_-	Success	2.40504	2	0.0902622	0.675287	chr11:clu_1335_-	Not enough valid samples					chr11:clu_1335_-	Success	0.576427	2	0.561902	0.877758	chr11:clu_1335_-	Success	1.50959	1	0.0822848	0.31135	chr17:clu_10903_-	Success	0.684516	1	0.241978	0.618061
CCDC47	Ccdc47	chr11:clu_1379_-	Success	1.1127	1	0.135758	0.722517	chr11:clu_1378_-	Success	3.37558	1	0.0093687	0.183131	chr11:clu_1379_-	Success	0.0249212	1	0.823338	0.960726	chr11:clu_1379_-	Success	5.93812	1	0.000568544	0.0221463	chr17:clu_11019_-	Success	0.61752	2	0.53928	0.829698
CCDC50	Ccdc50	chr16:clu_3610_+	Success	0.103125	1	0.649723	0.946859	chr16:clu_3612_+	Success	0.733047	2	0.480443	0.877929	chr16:clu_3612_+	Success	0.449385	2	0.638021	0.900747	chr16:clu_3612_+	Success	0.00296075	2	0.997044	1	chr3:clu_10456_+	Success	4.24918	1	0.00355467	0.0796324
CCDC51																										chr3:clu_1999_-	Success	1.403	2	0.245859	0.621825
CCDC57	Ccdc57	chr11:clu_1637_-	<=1 sample with coverage>min_coverage					chr11:clu_1637_-	<=1 sample with coverage>min_coverage					chr11:clu_1637_-	<=1 sample with coverage>min_coverage					chr11:clu_1637_-	Not enough valid samples					chr17:clu_11203_-	Not enough valid samples
CCDC59	Ccdc59	chr10:clu_21250_+	Success	0.0634236	1	0.721724	0.964735	chr10:clu_21250_+	Success	0.477701	1	0.328348	0.775972	chr10:clu_21251_+	Success	0.817965	5	0.896871	0.980046	chr10:clu_21251_+	Success	0.0309816	1	0.80342	0.915577	chr12:clu_13841_-	Success	0.187432	1	0.540365	0.829817
CCDC61	Ccdc61	chr7:clu_25420_-	Success	0.496283	1	0.319116	0.840363	chr7:clu_25418_-	Success	0.808674	1	0.203462	0.631883	chr7:clu_25421_-	Success	1.85607	1	0.0540179	0.457003	chr7:clu_25421_-	Success	1.85475	1	0.0541039	0.25398
CCDC62	Ccdc62
CCDC66	Ccdc66	chr14:clu_11730_-	Success	1.3421	1	0.101348	0.693913	chr14:clu_11731_-	Success	3.41227	5	0.234019	0.675587	chr14:clu_11729_-	Success	1.23231	1	0.116436	0.547246	chr14:clu_11731_-	Success	5.88629	4	0.019125	0.156704	chr3:clu_10127_+	Success	4.25052	1	0.00354942	0.0796017
CCDC68	Ccdc68	chr18:clu_2645_+	<=1 sample with coverage>min_coverage					chr18:clu_2645_+	<=1 sample with coverage>min_coverage					chr18:clu_2645_+	<=1 sample with coverage>min_coverage					chr18:clu_2645_+	<=1 sample with coverage>min_coverage					chr18:clu_11588_-	Success	0.138929	1	0.598108	0.854503
CCDC69	Ccdc69	chr11:clu_699_-	Success	0.564103	2	0.56887	0.925248	chr11:clu_699_-	Not enough valid samples					chr11:clu_699_-	Success	3.76727	2	0.0231152	0.382703	chr11:clu_699_-	Success	8.03716	3	0.00109488	0.0331949
CCDC7																										chr10:clu_15984_+	<=1 sample with coverage>min_coverage
CCDC71	Ccdc71	chr9:clu_12967_+	Success	1.08283	1	0.141125	0.726519	chr9:clu_12967_+	<2 introns used in >=min_samples_per_intron samples					chr9:clu_12967_+	<2 introns used in >=min_samples_per_intron samples					chr9:clu_12967_+	<2 introns used in >=min_samples_per_intron samples
CCDC74A																										chr2:clu_17178_+	Success	0.420915	1	0.358874	0.718589
CCDC74B	Ccdc74a	chr16:clu_3507_+	<=1 sample with coverage>min_coverage					chr16:clu_3507_+	<=1 sample with coverage>0					chr16:clu_3507_+	Not enough valid samples					chr16:clu_3507_+	Not enough valid samples
CCDC77	Ccdc77	chr6:clu_23743_-	Success	3.54111	4	0.131607	0.720715	chr6:clu_23743_-	Not enough valid samples					chr6:clu_23745_-	Success	2.27359	1	0.0329729	0.412266	chr6:clu_23744_-	Success	4.77555	3	0.022794	0.171261	chr12:clu_5740_+	Success	0.368108	2	0.692042	0.894757
CCDC80																										chr3:clu_2212_-	Success	5.06735	2	0.00629907	0.109145
CCDC82	Ccdc82	chr9:clu_12235_+	Success	0.316479	1	0.426273	0.888149	chr9:clu_12234_+	Success	2.11026	3	0.238616	0.682357	chr9:clu_12235_+	Success	3.22998	1	0.0110332	0.316	chr9:clu_12235_+	Success	1.9749	1	0.0468769	0.238908	chr11:clu_1129_-	Success	7.51021	4	0.00465907	0.0922528
CCDC85A	Ccdc85a	chr11:clu_552_-	Success	0.281211	1	0.453286	0.894932	chr11:clu_552_-	Success	2.20662	1	0.035661	0.296009	chr11:clu_552_-	Success	3.26002	1	0.0106666	0.312436	chr11:clu_551_-	Success	3.38161	8	0.562381	0.771847
CCDC85C	Ccdc85c	chr12:clu_19110_-	<=1 sample with coverage>min_coverage					chr12:clu_19110_-	<=1 sample with coverage>min_coverage					chr12:clu_19110_-	<=1 sample with coverage>min_coverage					chr12:clu_19110_-	<=1 sample with coverage>min_coverage					chr14:clu_9131_-	Success	0.515258	1	0.310038	0.678389
CCDC88A	Ccdc88a	chr11:clu_27340_+	Success	4.32287	2	0.0132618	0.518736	chr11:clu_27343_+	Success	2.69338	2	0.0676521	0.390282	chr11:clu_27338_+	Success	7.84346	2	0.000392308	0.083767	chr11:clu_27338_+	Success	16.8807	2	4.66438e-08	2.19585e-05	chr2:clu_6517_-	Success	3.112	2	0.0445119	0.301335
CCDC88C	Ccdc88c	chr12:clu_19063_-	Success	2.54866	2	0.0781861	0.659721	chr12:clu_19063_-	Not enough valid samples					chr12:clu_19063_-	Success	0.534997	2	0.585671	0.886167	chr12:clu_19063_-	<=1 sample with coverage>min_coverage					chr14:clu_9109_-	Success	0.75426	2	0.470358	0.792614
CCDC9																										chr19:clu_14557_+	Success	1.67082	2	0.188092	0.564002
CCDC90B	Ccdc90b	chr7:clu_29967_+	Success	0.903634	2	0.405095	0.880742	chr7:clu_29967_+	Success	7.70271	2	0.000451602	0.0414285	chr7:clu_29969_+	Success	2.25212	3	0.211912	0.662787	chr7:clu_29969_+	Success	0.803465	3	0.65782	0.83041	chr11:clu_1081_-	Success	6.25699	2	0.00191701	0.0531994
CCDC91	Ccdc91	chr6:clu_18204_+	Success	0.889077	1	0.182376	0.759415	chr6:clu_18205_+	Success	3.50035	7	0.428807	0.851185	chr6:clu_18205_+	Success	4.75157	10	0.48511	0.841488	chr6:clu_18204_+	Success	1.189	1	0.123055	0.378207	chr12:clu_5851_+	Success	8.74074	11	0.0944185	0.42704
CCDC92																										chr12:clu_14031_-	Success	7.72375	7	0.0306724	0.2523
CCDC93	Ccdc93	chr1:clu_9860_+	Success	0.157506	1	0.574621	0.927755	chr1:clu_9860_+	<2 introns used in >=min_samples_per_intron samples					chr1:clu_9860_+	Success	2.28012	1	0.0327225	0.412266	chr1:clu_9860_+	Success	3.8144	1	0.00574435	0.0845487	chr2:clu_6771_-	Success	0.446859	1	0.344472	0.707354
CCDC97	Ccdc97	chr7:clu_25489_-	Success	5.54593	3	0.0112393	0.49798	chr7:clu_25491_-	Success	0.530403	1	0.303032	0.754296	chr7:clu_25492_-	Success	10.2611	5	0.000996856	0.130144	chr7:clu_25491_-	Success	6.956	1	0.000191571	0.0105569	chr19:clu_14492_+	Success	0.458999	1	0.338001	0.702404
CCHCR1	Cchcr1	chr17:clu_24992_+	Success	0.378301	1	0.384394	0.871678	chr17:clu_24987_+	Not enough valid samples					chr17:clu_24988_+	Success	0.500644	1	0.316999	0.747376	chr17:clu_24992_+	Success	0.902711	1	0.179058	0.450709	chr6:clu_17686_-	<=1 sample with coverage>min_coverage
CCL19	Ccl19	chr4:clu_10793_-	<=1 sample with coverage>min_coverage											chr4:clu_10793_-	<=1 sample with coverage>min_coverage
CCL2	Ccl2	chr11:clu_27919_+	Success	1.21273	1	0.119378	0.711483	chr11:clu_27918_+	<2 introns used in >=min_samples_per_intron samples
CCL20																										chr2:clu_17464_+	Success	0.0136422	1	0.868802	0.960689
CCL23																										chr17:clu_10757_-	Success	0.253658	1	0.476303	0.795427
CCL27	Ccl27a	chr4:clu_10788_-	Success	2.23435	7	0.724483	0.965322	chr4:clu_10788_-	Not enough valid samples					chr4:clu_10788_-	Success	7.70168	5	0.00877098	0.295035	chr4:clu_10788_-	Success	2.9049	6	0.44483	0.695197
CCM2																										chr7:clu_21982_+	Success	9.49166	14	0.165587	0.537484
CCM2L	Ccm2l	chr2:clu_22943_+	Success	3.37896	3	0.0800274	0.662662	chr2:clu_22944_+	Success	2.4591	1	0.0265753	0.261031	chr2:clu_22941_+	Success	1.33966	1	0.101659	0.526768	chr2:clu_22942_+	Success	8.44276	6	0.0097133	0.110693	chr20:clu_3678_+	Success	0.143314	1	0.592389	0.852409
CCN1																										chr1:clu_7557_+	Success	0.998935	1	0.15752	0.526386
CCN2																										chr6:clu_18025_-	Success	0.0110029	1	0.882071	0.966366
CCNA1																										chr13:clu_4501_+	Success	2.12604	3	0.235499	0.611176
CCNB1	Ccnb1	chr13:clu_13668_-	Success	0.0147216	2	0.985386	1	chr13:clu_13668_-	<=1 sample with coverage>0					chr13:clu_13668_-	Success	2.91664	2	0.0541154	0.457003	chr13:clu_13668_-	Not enough valid samples					chr5:clu_12090_+	Success	2.16425	2	0.114836	0.465662
CCNB2	Ccnb2	chr9:clu_7172_-	Success	0.0544744	1	0.741344	0.969746	chr9:clu_7172_-	<=1 sample with coverage>0					chr9:clu_7172_-	Success	0.104836	1	0.647025	0.903801	chr9:clu_7172_-	<2 introns used in >=min_samples_per_intron samples
CCNC	Ccnc	chr4:clu_28500_+	Success	0.264459	1	0.467062	0.899689	chr4:clu_28499_+	Success	0.282433	2	0.753947	0.959492	chr4:clu_28500_+	Success	1.27698	1	0.110019	0.541141	chr4:clu_28500_+	Success	1.43727	1	0.0899904	0.32463	chr6:clu_17937_-	Success	5.0739	2	0.00625798	0.108965
CCND1	Ccnd1	chr7:clu_26457_-	Success	0.00320506	1	0.936187	1	chr7:clu_26457_-	Not enough valid samples					chr7:clu_26457_-	Success	0.0132853	1	0.870515	0.971932	chr7:clu_26457_-	Success	1.27873	1	0.109775	0.359596
CCND2	Ccnd2	chr6:clu_23812_-	Success	1.65935	1	0.0684961	0.658157	chr6:clu_23814_-	Success	0.0733996	1	0.701613	0.945123	chr6:clu_23814_-	Success	1.07135	1	0.143249	0.582975	chr6:clu_23811_-	Success	1.05084	1	0.147137	0.41189
CCND3	Ccnd3	chr17:clu_25102_+	Success	5.73093	5	0.042954	0.605261	chr17:clu_25101_+	Success	1.0648	2	0.344797	0.790379	chr17:clu_25103_+	Success	4.96933	5	0.0769921	0.493466	chr17:clu_25103_+	Success	3.81805	3	0.0541628	0.254184	chr6:clu_17799_-	Success	15.5318	6	2.46492e-05	0.00203168
CCNDBP1	Ccndbp1	chr2:clu_22666_+	Success	0.646002	1	0.255679	0.810042	chr2:clu_22666_+	Success	0.551996	1	0.293392	0.743508	chr2:clu_22665_+	Success	1.97233	1	0.0470204	0.444649	chr2:clu_22667_+	Success	5.06162	2	0.00633528	0.0899108	chr15:clu_16478_+	Success	0.41594	2	0.65972	0.881093
CCNE1																										chr19:clu_14386_+	Success	2.83436	1	0.0172701	0.189404
CCNE2	Ccne2	chr4:clu_28468_+	Success	0.514733	1	0.310284	0.836613	chr4:clu_28467_+	<=1 sample with coverage>min_coverage					chr4:clu_28467_+	<=1 sample with coverage>min_coverage					chr4:clu_28467_+	<2 introns used in >=min_samples_per_intron samples
CCNF																										chr16:clu_2587_+	Success	0.426736	2	0.652636	0.877389
CCNG1	Ccng1	chr11:clu_596_-	Success	0.0599518	2	0.94181	1	chr11:clu_596_-	Success	1.1888	2	0.304588	0.755892	chr11:clu_596_-	Success	0.00229947	2	0.997703	1	chr11:clu_596_-	Success	0.537587	2	0.584156	0.787717	chr5:clu_12387_+	Success	5.55616	2	0.00386357	0.083276
CCNG2	Ccng2	chr5:clu_16912_+	Success	2.06594	2	0.126699	0.71878	chr5:clu_16913_+	Success	5.36138	2	0.00469441	0.139911	chr5:clu_16912_+	Success	0.0227253	2	0.977531	0.999159	chr5:clu_16912_+	Success	4.82035	2	0.00806399	0.101196
CCNH	Ccnh	chr13:clu_5800_+	Success	2.83782	1	0.0172021	0.531693	chr13:clu_5801_+	Success	3.00791	3	0.110843	0.478778	chr13:clu_5800_+	Success	3.22417	1	0.0111056	0.316	chr13:clu_5801_+	Success	9.14334	2	0.000106929	0.00719133	chr5:clu_3270_-	Success	0.633683	1	0.260261	0.635274
CCNI	Ccni	chr5:clu_4279_-	Success	1.00358	2	0.366566	0.860039	chr5:clu_4280_-	Success	2.86217	3	0.125819	0.504351	chr5:clu_4279_-	Success	3.88593	2	0.0205287	0.368147	chr5:clu_4279_-	Success	0.97396	1	0.162811	0.431369	chr4:clu_19881_-	Success	9.17794	7	0.0104635	0.145098
CCNJ	Ccnj	chr19:clu_19555_+	Success	3.84146	2	0.0214622	0.533418	chr19:clu_19555_+	<=1 sample with coverage>min_coverage					chr19:clu_19555_+	Not enough valid samples					chr19:clu_19555_+	<2 introns used in >=min_samples_per_intron samples					chr10:clu_16181_+	Success	3.84626	2	0.0213595	0.210749
CCNJL																										chr5:clu_3481_-	Success	2.81346	2	0.0599969	0.348908
CCNK																										chr14:clu_18437_+	Success	1.52593	1	0.0806446	0.398038
CCNL1	Ccnl1	chr3:clu_2849_-	Success	0.304094	3	0.894555	0.996739	chr3:clu_2848_-	Success	4.35247	2	0.0128749	0.199847	chr3:clu_2848_-	Success	0.766456	2	0.464657	0.832929	chr3:clu_2848_-	Success	4.92769	2	0.00724322	0.0963248	chr3:clu_2381_-	Success	2.92976	3	0.118649	0.471015
CCNL2	Ccnl2	chr4:clu_29415_+	Success	2.70682	2	0.0667486	0.658157	chr4:clu_29414_+	Success	9.46035	9	0.0258757	0.259518	chr4:clu_29418_+	Success	0.534001	1	0.301397	0.735596	chr4:clu_29418_+	Success	1.25806	1	0.112687	0.364233	chr1:clu_14758_-	Success	3.27511	1	0.0104871	0.145098
CCNQ																										chrX:clu_264_-	Success	0.348881	1	0.403536	0.751949
CCNT1	Ccnt1	chr15:clu_2184_-	Success	0.61313	3	0.746713	0.970985	chr15:clu_2184_-	Success	5.81213	3	0.00878765	0.178414	chr15:clu_2184_-	Success	0.47009	2	0.624946	0.89727	chr15:clu_2184_-	Success	1.38746	2	0.249709	0.532546
CCNT2	Ccnt2	chr1:clu_9866_+	Success	0.11302	2	0.893133	0.996347	chr1:clu_9865_+	Success	2.60812	9	0.815065	0.976843	chr1:clu_9865_+	Success	1.64895	7	0.856145	0.967806	chr1:clu_9866_+	Success	3.87702	2	0.0207125	0.163136	chr2:clu_17185_+	Success	0.0519701	1	0.747152	0.914826
CCNY	Ccny	chr18:clu_15263_-	Success	1.80163	1	0.0576662	0.645799	chr18:clu_15266_-	Success	5.47467	3	0.012003	0.197461	chr18:clu_15266_-	Success	3.66174	3	0.0622715	0.471255	chr18:clu_15266_-	Success	3.96707	2	0.0189288	0.156101	chr10:clu_15989_+	Success	9.78324	9	0.0207847	0.208064
CCNY-AS1																										chr10:clu_20403_-	Not enough valid samples
CCNYL1																										chr2:clu_17402_+	Success	3.37402	2	0.0342515	0.266597
CCP110	Ccp110	chr7:clu_30167_+	Success	0.353923	1	0.40016	0.878651	chr7:clu_30168_+	Success	0.916799	4	0.76633	0.963919	chr7:clu_30168_+	Success	8.24988	4	0.0024169	0.190676	chr7:clu_30168_+	Success	5.60396	4	0.0243241	0.175748	chr16:clu_2710_+	Success	0.313651	2	0.730774	0.909055
CCR10																										chr17:clu_10854_-	Not enough valid samples
CCR5AS																										chr3:clu_1967_-	Success	0.0640307	1	0.720451	0.905083
CCRL2	Ccrl2	chr9:clu_7459_-	Success	1.29718	1	0.107244	0.700111	chr9:clu_7459_-	Success	0.192191	1	0.535267	0.898038	chr9:clu_7459_-	Not enough valid samples					chr9:clu_7460_-	Success	0.961496	1	0.165527	0.434616	chr3:clu_10035_+	Success	2.74908	1	0.0190365	0.198479
CCS	Ccs																									chr11:clu_21109_+	Success	1.76579	1	0.0602101	0.348966
CCSER1	Ccser1	chr6:clu_17736_+	Success	1.18096	1	0.12433	0.716287	chr6:clu_17736_+	<=1 sample with coverage>min_coverage					chr6:clu_17737_+	Success	0.00311588	1	0.937079	0.991846	chr6:clu_17736_+	<=1 sample with coverage>min_coverage
CCSER2	Ccser2	chr14:clu_11787_-	Success	0.842565	1	0.194244	0.769283	chr14:clu_11786_-	Success	3.52688	3	0.070204	0.396865	chr14:clu_11786_-	Success	3.83938	3	0.0531392	0.455373	chr14:clu_11786_-	Success	5.37372	3	0.013173	0.129197	chr10:clu_16133_+	Success	6.01265	5	0.0344426	0.267022
CCT2	Cct2	chr10:clu_27042_-	Success	0.238995	1	0.489334	0.905635	chr10:clu_27042_-	Success	0.810301	1	0.203008	0.63144	chr10:clu_27042_-	Success	0.327472	1	0.41835	0.809867	chr10:clu_27042_-	Success	0.663597	1	0.249305	0.532178	chr12:clu_6059_+	Success	1.81044	1	0.0570585	0.340987
CCT3																										chr1:clu_15629_-	Success	1.59954	2	0.201989	0.577539
CCT4	Cct4	chr11:clu_27295_+	Success	0.922271	2	0.397615	0.877189	chr11:clu_27296_+	Success	2.70265	2	0.0670275	0.3884	chr11:clu_27294_+	Success	1.22395	1	0.117682	0.548039	chr11:clu_27297_+	Success	2.58731	1	0.0229191	0.171537	chr2:clu_6553_-	Success	2.79147	1	0.0181362	0.19363
CCT5	Cct5	chr15:clu_1724_-	Success	1.04971	2	0.350039	0.850855	chr15:clu_1724_-	Success	3.65103	2	0.0259645	0.259562	chr15:clu_1724_-	Success	1.00426	2	0.366316	0.784002	chr15:clu_1724_-	Success	0.469334	1	0.332621	0.609765
CCT6A	Cct6a	chr5:clu_17254_+	Success	0.239431	1	0.488938	0.905635	chr5:clu_17254_+	Success	0.920263	1	0.174889	0.588254	chr5:clu_17253_+	Success	0.770764	1	0.21439	0.664866	chr5:clu_17248_+	<=1 sample with coverage>min_coverage					chr7:clu_21990_+	Success	0.430336	2	0.65029	0.876475
CCT6B	Cct6b	chr11:clu_1049_-	<=1 sample with coverage>min_coverage					chr11:clu_1049_-	<=1 sample with coverage>0					chr11:clu_1049_-	<=1 sample with coverage>min_coverage					chr11:clu_1049_-	<=1 sample with coverage>min_coverage
CCT7	Cct7	chr6:clu_17830_+	Success	0.425832	2	0.653226	0.947322	chr6:clu_17830_+	Success	0.972419	1	0.163144	0.569698	chr6:clu_17830_+	Success	2.41609	2	0.0892697	0.50942	chr6:clu_17832_+	Success	0.139249	1	0.597688	0.794715	chr2:clu_16979_+	Success	0.262425	1	0.46878	0.791521
CCT8	Cct8	chr16:clu_18616_-	Success	2.4767	2	0.08402	0.66892	chr16:clu_18615_-	Success	0.27726	1	0.456477	0.866386	chr16:clu_18615_-	Success	4.92324	2	0.00727555	0.274496	chr16:clu_18616_-	Success	1.11457	2	0.328057	0.606527	chr21:clu_20167_-	Success	0.0212856	1	0.836535	0.946819
CCZ1																										chr7:clu_21854_+	Success	4.14407	1	0.00399048	0.0846758
CCZ1B	Ccz1	chr5:clu_4823_-	Success	4.4456	3	0.0307728	0.576283	chr5:clu_4821_-	Success	0.425632	1	0.356195	0.801357	chr5:clu_4821_-	Success	0.604407	1	0.271567	0.715366	chr5:clu_4821_-	Success	1.92177	2	0.146348	0.410308	chr7:clu_19187_-	<2 introns used in >=min_samples_per_intron samples
CD109	Cd109	chr9:clu_12779_+	Success	1.21784	1	0.118603	0.71115	chr9:clu_12779_+	<=1 sample with coverage>0					chr9:clu_12779_+	Success	1.49677	1	0.0835968	0.502817	chr9:clu_12779_+	<=1 sample with coverage>min_coverage					chr6:clu_12769_+	Success	1.88516	2	0.151805	0.518637
CD14	Cd14	chr18:clu_15396_-	<2 introns used in >=min_samples_per_intron samples					chr18:clu_15396_-	Success	3.68666	1	0.00661984	0.160208	chr18:clu_15396_-	<2 introns used in >=min_samples_per_intron samples					chr18:clu_15396_-	<2 introns used in >=min_samples_per_intron samples
CD151	Cd151	chr7:clu_30456_+	Success	0.236601	1	0.491518	0.906544	chr7:clu_30457_+	Success	4.03543	1	0.0044983	0.13756	chr7:clu_30457_+	Success	1.02103	2	0.360222	0.779379	chr7:clu_30456_+	Success	1.40569	1	0.0935976	0.3315	chr11:clu_20756_+	Success	0.678743	1	0.243974	0.620314
CD164	Cd164	chr10:clu_20808_+	Success	0.37339	3	0.86215	0.992113	chr10:clu_20808_+	Success	0.00358883	3	0.999839	1	chr10:clu_20808_+	Success	0.531843	3	0.785847	0.950717	chr10:clu_20808_+	Success	0.82072	3	0.65003	0.825412	chr6:clu_17964_-	Success	1.49565	2	0.224102	0.600196
CD200	Cd200													chr16:clu_18512_-	Success	29.2302	6	9.24283e-11	6.45289e-07	chr16:clu_18512_-	Success	42.7404	6	2.62449e-16	7.2073e-13	chr3:clu_10221_+	Success	0.436838	2	0.646076	0.87535
CD247	Cd247	chr1:clu_10062_+	Success	0.0808866	1	0.687529	0.957088	chr1:clu_10062_+	<=1 sample with coverage>min_coverage					chr1:clu_10062_+	<2 introns used in >=min_samples_per_intron samples					chr1:clu_10062_+	<=1 sample with coverage>min_coverage
CD27-AS1																										chr12:clu_13521_-	Success	8.721	3	0.000573193	0.0236613
CD274	Cd274	chr19:clu_19482_+	Success	2.41222	1	0.028059	0.56909	chr19:clu_19481_+	Success	1.1401	1	0.131034	0.512015	chr19:clu_19482_+	Success	2.17711	1	0.0369175	0.426151	chr19:clu_19481_+	Success	0.0485804	1	0.755264	0.888511
CD276																										chr15:clu_16602_+	Success	1.77782	2	0.169007	0.541557
CD2AP	Cd2ap	chr17:clu_14969_-	Success	0.254035	1	0.475976	0.902952	chr17:clu_14970_-	Success	0.83896	1	0.195201	0.620585	chr17:clu_14970_-	Success	0.0304244	1	0.805159	0.956559	chr17:clu_14970_-	Success	0.686369	1	0.241342	0.523491	chr6:clu_12730_+	Success	0.0141018	1	0.866631	0.959491
CD2BP2	Cd2bp2	chr7:clu_26290_-	Success	0.56859	2	0.566323	0.924661	chr7:clu_26291_-	Success	3.23186	2	0.0394838	0.308618	chr7:clu_26291_-	Success	3.66723	3	0.0619682	0.470636	chr7:clu_26290_-	Success	0.944009	2	0.389065	0.654285
CD300LG	Cd300lg	chr11:clu_28178_+	<=1 sample with coverage>0					chr11:clu_28178_+	Not enough valid samples					chr11:clu_28178_+	<=1 sample with coverage>0					chr11:clu_28178_+	Success	1.59358	4	0.527007	0.749805
CD302	Cd302	chr2:clu_8545_-	Success	0.509919	2	0.600545	0.934859	chr2:clu_8545_-	Success	0.059136	1	0.730916	0.953627	chr2:clu_8545_-	Success	0.724416	2	0.484607	0.841385	chr2:clu_8545_-	Success	0.472472	2	0.623459	0.811112
CD320	Cd320	chr17:clu_24876_+	Success	1.29978	3	0.457568	0.896509	chr17:clu_24876_+	Success	2.59795	3	0.158001	0.561921	chr17:clu_24876_+	Success	0.335129	3	0.880176	0.974224	chr17:clu_24876_+	Success	0.444767	1	0.345604	0.620858	chr19:clu_4008_-	Success	3.84823	6	0.261196	0.636222
CD34	Cd34	chr1:clu_10214_+	Success	9.94735	3	0.000178488	0.124757	chr1:clu_10214_+	Success	1.78294	3	0.312317	0.761815	chr1:clu_10215_+	Success	0.0466235	1	0.760089	0.943725	chr1:clu_10214_+	Success	4.10913	3	0.0417098	0.226794	chr1:clu_15768_-	Success	2.94576	1	0.0152139	0.178304
CD38	Cd38	chr5:clu_16761_+	Success	2.63417	3	0.15317	0.734462	chr5:clu_16761_+	Success	7.81965	2	0.000401762	0.039688	chr5:clu_16761_+	Success	1.46329	1	0.0871319	0.506464	chr5:clu_16761_+	Success	0.0436468	1	0.767646	0.896104
CD40	Cd40	chr2:clu_23095_+	Success	1.58149	1	0.0753258	0.659721	chr2:clu_23095_+	Success	0.949321	1	0.16823	0.57757	chr2:clu_23096_+	Success	9.27589	8	0.0174495	0.349719	chr2:clu_23097_+	Success	1.82014	1	0.0563971	0.259452	chr20:clu_3789_+	Success	5.00067	6	0.124596	0.481225
CD44	Cd44	chr2:clu_8779_-	Success	1.95068	6	0.690024	0.957626	chr2:clu_8779_-	<=1 sample with coverage>0					chr2:clu_8779_-	Success	1.44323	6	0.822956	0.960657	chr2:clu_8779_-	<=1 sample with coverage>0					chr11:clu_20867_+	Success	6.22909	8	0.131902	0.493227
CD46																										chr1:clu_8089_+	Success	2.31154	6	0.592981	0.852738
CD47	Cd47	chr16:clu_3747_+	Success	0.233277	2	0.791934	0.978822	chr16:clu_3748_+	Success	4.8806	2	0.00759244	0.16824	chr16:clu_3749_+	Success	4.47507	7	0.256256	0.703905	chr16:clu_3747_+	Success	0.616184	2	0.540001	0.759116	chr3:clu_2204_-	Success	14.8681	6	4.4117e-05	0.00334426
CD55																										chr1:clu_8086_+	Success	2.21237	2	0.109441	0.456236
CD58																										chr1:clu_15388_-	Success	1.03866	1	0.149503	0.515602
CD59																										chr11:clu_745_-	Success	0.309595	7	0.998883	1
CD63	Cd63	chr10:clu_21398_+	Success	0.377601	1	0.384834	0.871817	chr10:clu_21398_+	<2 introns used in >=min_samples_per_intron samples					chr10:clu_21399_+	Success	6.87067	4	0.00816802	0.287928	chr10:clu_21398_+	<2 introns used in >=min_samples_per_intron samples					chr12:clu_13745_-	Success	4.27368	2	0.0139304	0.168332
CD68																										chr17:clu_18582_+	Success	0.394621	1	0.374329	0.730901
CD74	Cd74	chr18:clu_2585_+	<=1 sample with coverage>min_coverage					chr18:clu_2585_+	Not enough valid samples					chr18:clu_2585_+	<=1 sample with coverage>min_coverage					chr18:clu_2585_+	Success	1.86933	2	0.154226	0.420607	chr5:clu_3451_-	Not enough valid samples
CD80	Cd80	chr16:clu_3716_+	Success	0.983127	2	0.37414	0.864452	chr16:clu_3716_+	<=1 sample with coverage>0					chr16:clu_3716_+	Success	0.927138	2	0.395684	0.79931	chr16:clu_3716_+	<=1 sample with coverage>0
CD81	Cd81	chr7:clu_30478_+	Success	0.00452908	1	0.924176	1	chr7:clu_30478_+	Success	0.386005	1	0.379596	0.818354	chr7:clu_30478_+	Success	0.0890715	1	0.672974	0.91406	chr7:clu_30478_+	Success	0.450285	1	0.342629	0.618051
CD82	Cd82	chr2:clu_8744_-	Success	0.610658	5	0.942816	1	chr2:clu_8744_-	Success	2.90892	2	0.0545345	0.353722	chr2:clu_8744_-	Success	5.20267	5	0.0645317	0.474298	chr2:clu_8744_-	Success	1.03465	2	0.355352	0.629788	chr11:clu_20894_+	Success	2.89876	2	0.0550916	0.335991
CD83	Cd83	chr13:clu_5591_+	<=1 sample with coverage>min_coverage					chr13:clu_5591_+	Success	1.59363	2	0.203187	0.63144	chr13:clu_5591_+	<=1 sample with coverage>min_coverage					chr13:clu_5592_+	Success	0.109491	1	0.639817	0.820192
CD9																										chr12:clu_5763_+	Success	0.264894	1	0.466696	0.789933
CD93	Cd93	chr2:clu_9077_-	Success	3.48328	8	0.540244	0.919375	chr2:clu_9077_-	Success	0.654022	3	0.727224	0.952967	chr2:clu_9077_-	Success	3.17745	7	0.498974	0.849338	chr2:clu_9077_-	Success	4.95053	4	0.0421276	0.228035
CD99																										chrY:clu_5027_+	Success	3.02702	4	0.195149	0.569906
CD99L2	Cd99l2	chrX:clu_153_-	Success	0.571226	1	0.285135	0.823208	chrX:clu_152_-	Success	0.407453	2	0.665343	0.933546	chrX:clu_151_-	Success	0.189001	1	0.538674	0.869172	chrX:clu_152_-	Success	6.55363	2	0.00142494	0.037327	chrX:clu_259_-	Success	1.02611	1	0.151985	0.518707
CD99P1																										chrX:clu_8214_+	Success	1.29233	2	0.274629	0.649664
CDADC1	Cdadc1	chr14:clu_11948_-	Success	3.58419	1	0.00742	0.457328	chr14:clu_11947_-	Success	4.40465	2	0.0122203	0.197545	chr14:clu_11944_-	Success	7.05571	11	0.226889	0.676376	chr14:clu_11944_-	Success	5.34887	4	0.0301795	0.194652	chr13:clu_4540_+	Success	0.306637	1	0.433558	0.770711
CDAN1	Cdan1	chr2:clu_8867_-	Success	1.13865	1	0.13128	0.720589							chr2:clu_8868_-	Success	2.48885	3	0.173437	0.62073	chr2:clu_8868_-	Success	5.29482	2	0.0050175	0.0775127	chr15:clu_1365_-	Success	0.0141816	1	0.866258	0.95933
CDC123	Cdc123	chr2:clu_8165_-	Success	1.53086	1	0.0801563	0.662687	chr2:clu_8166_-	Success	3.55689	5	0.212315	0.643289	chr2:clu_8167_-	Success	3.34541	1	0.00969102	0.300571	chr2:clu_8166_-	Success	7.39571	5	0.0112918	0.120065	chr10:clu_15934_+	Success	3.21254	2	0.0402541	0.287201
CDC14A	Cdc14a	chr3:clu_3210_-	Success	3.17438	3	0.0958213	0.681987	chr3:clu_3210_-	Success	0.145688	2	0.864427	0.990786	chr3:clu_3210_-	Success	0.566237	3	0.769241	0.945719	chr3:clu_3210_-	Success	1.90445	2	0.148904	0.414013
CDC14B	Cdc14b	chr13:clu_13464_-	Success	0.585671	1	0.279125	0.818263	chr13:clu_13463_-	Not enough valid samples					chr13:clu_13464_-	Success	1.01193	1	0.154845	0.5992	chr13:clu_13463_-	Not enough valid samples					chr9:clu_5467_-	Not enough valid samples
CDC16	Cdc16	chr8:clu_15688_+	Success	0.995473	2	0.369549	0.861242	chr8:clu_15689_+	Success	4.39148	5	0.11804	0.489388	chr8:clu_15689_+	Success	2.79453	4	0.23201	0.681054	chr8:clu_15688_+	Success	1.98225	2	0.137759	0.398011	chr13:clu_4648_+	Success	4.28129	3	0.0357089	0.2716
CDC23	Cdc23	chr18:clu_15360_-	Success	3.58678	2	0.0276873	0.567161	chr18:clu_15362_-	Success	4.33168	2	0.0131455	0.200104	chr18:clu_15362_-	Success	9.31931	4	0.000925392	0.125103	chr18:clu_15362_-	Success	40.3266	4	1.26657e-16	4.17384e-13	chr5:clu_3393_-	Success	1.74055	2	0.175423	0.550747
CDC25A	Cdc25a	chr9:clu_13021_+	Success	2.48253	1	0.0258643	0.552016	chr9:clu_13022_+	Success	6.34985	2	0.00174702	0.0894361	chr9:clu_13020_+	Success	1.40806	1	0.0933219	0.515661	chr9:clu_13022_+	Success	1.2984	1	0.10708	0.355366	chr3:clu_1995_-	Success	2.12174	1	0.0394012	0.284683
CDC25B	Cdc25b	chr2:clu_22801_+	Success	0.0423981	1	0.7709	0.974985	chr2:clu_22800_+	Success	2.26795	1	0.033191	0.285497	chr2:clu_22801_+	Success	1.05437	1	0.14646	0.587563	chr2:clu_22800_+	Success	0.226658	1	0.500765	0.734504	chr20:clu_3605_+	Success	1.62077	2	0.197747	0.572779
CDC25C	Cdc25c	chr18:clu_15363_-	Success	0.127682	1	0.613323	0.937602	chr18:clu_15363_-	<=1 sample with coverage>0					chr18:clu_15363_-	Success	0.741519	1	0.2233	0.672523	chr18:clu_15363_-	<=1 sample with coverage>0					chr5:clu_3395_-	Success	1.42208	2	0.241213	0.61743
CDC26	Cdc26	chr4:clu_10917_-	Success	0.225924	2	0.797779	0.980765	chr4:clu_10917_-	Success	1.36414	2	0.255602	0.703652	chr4:clu_10917_-	Success	0.284664	2	0.752267	0.941601	chr4:clu_10917_-	Success	1.171	2	0.310056	0.590319	chr9:clu_5514_-	Success	0.9614	1	0.165548	0.537484
CDC27	Cdc27	chr11:clu_1368_-	Success	7.35114	5	0.0117132	0.501476	chr11:clu_1367_-	Success	0.00126267	1	0.959921	1	chr11:clu_1368_-	Success	3.71652	4	0.114698	0.545712	chr11:clu_1367_-	Success	7.44368	1	0.000114125	0.00746926	chr17:clu_10932_-	Success	3.85037	1	0.00551981	0.101796
CDC34	Cdc34	chr10:clu_20989_+	Success	2.22359	5	0.486981	0.905398	chr10:clu_20989_+	Success	2.28748	5	0.469918	0.87265	chr10:clu_20989_+	Success	1.43434	5	0.720222	0.929525	chr10:clu_20989_+	Success	11.0407	5	0.000505248	0.0205049	chr19:clu_14081_+	Success	20.211	5	1.22756e-07	1.95058e-05
CDC37	Cdc37							chr9:clu_6816_-	Success	1.37511	1	0.097241	0.455284	chr9:clu_6816_-	Success	2.33379	1	0.0307371	0.405675	chr9:clu_6816_-	Success	3.00702	1	0.0141926	0.133782	chr19:clu_4046_-	Success	7.73553	1	8.37778e-05	0.00543442
CDC37L1	Cdc37l1	chr19:clu_19473_+	Success	15.2452	11	0.00132645	0.304289	chr19:clu_19473_+	Success	8.23026	12	0.171042	0.581996	chr19:clu_19473_+	Success	8.79311	10	0.0623578	0.471365	chr19:clu_19473_+	Success	3.42085	5	0.232683	0.51455
CDC40	Cdc40	chr10:clu_26618_-	Success	5.13045e-05	1	0.991918	1	chr10:clu_26618_-	<2 introns used in >=min_samples_per_intron samples					chr10:clu_26618_-	Success	0.432798	1	0.352177	0.773539	chr10:clu_26618_-	<2 introns used in >=min_samples_per_intron samples
CDC42BPA	Cdc42bpa	chr1:clu_10134_+	Success	10.0247	7	0.00546391	0.438806	chr1:clu_10136_+	Success	0.613691	1	0.267917	0.720192	chr1:clu_10134_+	Success	9.35751	7	0.0091285	0.298148	chr1:clu_10134_+	Success	1.22649	1	0.117301	0.370334	chr1:clu_15816_-	Success	5.3904	5	0.0559035	0.338027
CDC42BPB	Cdc42bpb	chr12:clu_19126_-	Success	0.501511	1	0.31658	0.839256	chr12:clu_19126_-	<2 introns used in >=min_samples_per_intron samples					chr12:clu_19126_-	Success	0.000660822	1	0.971	0.998439	chr12:clu_19126_-	<2 introns used in >=min_samples_per_intron samples					chr14:clu_9147_-	Success	0.839523	2	0.431917	0.769863
CDC42BPG	Cdc42bpg	chr19:clu_19272_+	<=1 sample with coverage>min_coverage					chr19:clu_19272_+	<=1 sample with coverage>min_coverage					chr19:clu_19272_+	Not enough valid samples					chr19:clu_19272_+	<=1 sample with coverage>min_coverage
CDC42EP1	Cdc42ep1	chr15:clu_21677_+	<2 introns used in >=min_samples_per_intron samples					chr15:clu_21677_+	Success	0.235165	1	0.492836	0.88406	chr15:clu_21677_+	Success	0.0888059	1	0.673434	0.914263	chr15:clu_21677_+	<2 introns used in >=min_samples_per_intron samples					chr22:clu_8664_+	Success	1.60635	4	0.522883	0.821134
CDC42EP3	Cdc42ep3	chr17:clu_15173_-	Success	5.64056	10	0.336039	0.846599	chr17:clu_15173_-	Success	10.306	8	0.0082527	0.174873	chr17:clu_15173_-	Success	2.09623	11	0.963945	0.997444	chr17:clu_15173_-	Success	2.96397	9	0.747109	0.883791	chr2:clu_6465_-	Success	1.92527	2	0.145836	0.510737
CDC42EP4	Cdc42ep4	chr11:clu_1438_-	Success	4.03853	7	0.325847	0.843923	chr11:clu_1438_-	Success	11.2496	8	0.00407042	0.130766	chr11:clu_1438_-	Success	0.938868	7	0.966296	0.997855	chr11:clu_1438_-	Success	0.826958	4	0.799071	0.913524	chr17:clu_11073_-	Success	0.048577	1	0.755272	0.9181
CDC42EP5	Cdc42ep5	chr7:clu_25337_-	Success	3.59153	4	0.126525	0.71878	chr7:clu_25337_-	Success	1.86519	1	0.0534311	0.350169	chr7:clu_25337_-	Success	2.44552	4	0.298661	0.733552	chr7:clu_25337_-	Success	0.0865031	2	0.917133	0.971869
CDC42SE1	Cdc42se1							chr3:clu_14143_+	Success	0.425398	1	0.356327	0.801357	chr3:clu_14147_+	Success	1.21385	1	0.119208	0.550655	chr3:clu_14143_+	Success	0.529817	1	0.303298	0.584497	chr1:clu_15516_-	Success	2.48747	3	0.173642	0.547755
CDC42SE2	Cdc42se2	chr11:clu_687_-	Success	6.97984	12	0.303291	0.833021	chr11:clu_687_-	Success	11.4335	9	0.006502	0.159562	chr11:clu_686_-	Success	1.11505	1	0.135346	0.570947	chr11:clu_687_-	Success	3.13216	4	0.18026	0.452282	chr5:clu_12262_+	Success	0.749407	1	0.220854	0.597347
CDC45	Cdc45	chr16:clu_18382_-	<2 introns used in >=min_samples_per_intron samples					chr16:clu_18382_-	Not enough valid samples					chr16:clu_18382_-	<2 introns used in >=min_samples_per_intron samples					chr16:clu_18382_-	<2 introns used in >=min_samples_per_intron samples					chr22:clu_8534_+	Success	2.72819	2	0.0653372	0.362866
CDC5L	Cdc5l	chr17:clu_14981_-	Success	0.440136	1	0.348127	0.84908	chr17:clu_14980_-	Success	5.00458	3	0.0184884	0.226728	chr17:clu_14981_-	Success	0.583901	1	0.279854	0.721093	chr17:clu_14980_-	Success	1.24066	2	0.289194	0.571317	chr6:clu_12729_+	Success	0.47379	2	0.622638	0.865351
CDC6	Cdc6	chr11:clu_28117_+	Success	0.507542	1	0.313688	0.83903	chr11:clu_28117_+	<=1 sample with coverage>min_coverage					chr11:clu_28117_+	Success	3.09231	1	0.0128865	0.3291	chr11:clu_28117_+	<2 introns used in >=min_samples_per_intron samples					chr17:clu_18773_+	Success	0.696983	1	0.237736	0.613666
CDC7	Cdc7													chr5:clu_16968_+	Success	3.90581	2	0.0201247	0.364622							chr1:clu_7571_+	<=1 sample with coverage>min_coverage
CDC73	Cdc73	chr1:clu_20308_-	Success	2.13495	1	0.038793	0.602725	chr1:clu_20306_-	Success	8.75235	4	0.00154174	0.0840323	chr1:clu_20308_-	Success	0.997971	1	0.157721	0.603548	chr1:clu_20306_-	Success	6.3223	3	0.00547173	0.0823358	chr1:clu_8028_+	Success	0.193504	1	0.533876	0.826833
CDCA2	Cdca2	chr14:clu_11992_-	Success	0.770441	1	0.214487	0.785594	chr14:clu_11991_-	<=1 sample with coverage>0					chr14:clu_11992_-	Success	0.138791	1	0.59829	0.889676	chr14:clu_11991_-	<=1 sample with coverage>min_coverage					chr8:clu_11705_+	Success	1.36311	2	0.255865	0.631112
CDCA3																										chr12:clu_13549_-	Success	0.240934	1	0.487577	0.801555
CDCA4	Cdca4	chr12:clu_19142_-	Success	0.151792	1	0.581644	0.928759	chr12:clu_19142_-	Success	0.0582109	1	0.732948	0.953627	chr12:clu_19142_-	Success	1.28368	1	0.10909	0.540412	chr12:clu_19142_-	Success	0.000602866	1	0.9723	0.995631	chr14:clu_9161_-	Success	2.04586	2	0.129269	0.490061
CDCA7	Cdca7																									chr2:clu_17260_+	Success	1.09172	2	0.335638	0.70031
CDCA7L	Cdca7l	chr12:clu_8145_+	Success	1.26816	1	0.111254	0.702199	chr12:clu_8145_+	<=1 sample with coverage>min_coverage					chr12:clu_8146_+	Success	0.0420676	1	0.77177	0.946295	chr12:clu_8145_+	<=1 sample with coverage>min_coverage					chr7:clu_19202_-	Success	0.911183	3	0.61008	0.859656
CDCA8																										chr1:clu_7352_+	Success	1.48286	2	0.226988	0.603799
CDCP1																										chr3:clu_1963_-	Success	3.2952	1	0.0102531	0.14395
CDH11	Cdh11	chr8:clu_6462_-	Success	1.5386	1	0.0793967	0.662287	chr8:clu_6462_-	<=1 sample with coverage>min_coverage					chr8:clu_6464_-	Success	1.26275	2	0.282876	0.724373	chr8:clu_6462_-	<=1 sample with coverage>min_coverage
CDH13	Cdh13	chr8:clu_16365_+	Success	0.410227	1	0.365047	0.859229	chr8:clu_16365_+	Success	0.090364	1	0.670748	0.934941	chr8:clu_16364_+	Success	2.22304	1	0.0349815	0.417425	chr8:clu_16364_+	Success	0.268876	1	0.463366	0.707143	chr16:clu_3025_+	Success	1.51986	2	0.218742	0.595205
CDH2	Cdh2	chr18:clu_15311_-	Success	1.64076	2	0.193832	0.769249	chr18:clu_15311_-	<2 introns used in >=min_samples_per_intron samples					chr18:clu_15311_-	Success	7.75204	2	0.000429863	0.0876883
CDH24																										chr14:clu_8836_-	Success	8.5057	4	0.00192312	0.0531994
CDH26	Cdh26	chr2:clu_23189_+	Success	1.5278	2	0.217012	0.786471	chr2:clu_23189_+	<=1 sample with coverage>min_coverage					chr2:clu_23189_+	<=1 sample with coverage>min_coverage					chr2:clu_23189_+	Success	5.85264	2	0.00287231	0.0567734
CDH5	Cdh5	chr8:clu_16201_+	Success	0.794627	2	0.45175	0.894359	chr8:clu_16201_+	Success	3.08238	1	0.013032	0.200104	chr8:clu_16201_+	Success	0.145732	2	0.86439	0.970308	chr8:clu_16201_+	Success	2.49435	2	0.08255	0.311681	chr16:clu_2923_+	Success	0.947529	3	0.594471	0.853204
CDH6	Cdh6	chr15:clu_1713_-	Not enough valid samples					chr15:clu_1713_-	<2 introns used in >=min_samples_per_intron samples					chr15:clu_1713_-	Success	0.731551	1	0.226437	0.675603	chr15:clu_1713_-	<=1 sample with coverage>min_coverage
CDHR3																										chr7:clu_22198_+	<=1 sample with coverage>min_coverage
CDIP1	Cdip1	chr16:clu_18241_-	Success	4.07639	2	0.0169686	0.531693	chr16:clu_18240_-	Success	3.9539	3	0.0479562	0.334444	chr16:clu_18240_-	Success	0.539051	2	0.583302	0.88502	chr16:clu_18240_-	Success	0.251391	1	0.47828	0.718885
CDIPT	Cdipt	chr7:clu_30250_+	Success	1.29713	3	0.458495	0.89665	chr7:clu_30250_+	Success	1.80157	3	0.30763	0.757653	chr7:clu_30250_+	Success	1.60087	3	0.361553	0.780871	chr7:clu_30250_+	Success	4.24033	3	0.0370553	0.213781	chr16:clu_13251_-	Success	2.15063	2	0.11641	0.467413
CDK1	Cdk1													chr10:clu_26736_-	Success	3.14639	1	0.0121231	0.321692							chr10:clu_16035_+	Success	1.9421	1	0.0487425	0.31466
CDK10	Cdk10	chr8:clu_16427_+	Success	4.52864	2	0.0107953	0.49209	chr8:clu_16423_+	Success	1.65085	1	0.0692086	0.393649	chr8:clu_16425_+	Success	1.55482	1	0.0778306	0.494912	chr8:clu_16423_+	Success	2.09512	1	0.0406574	0.223155	chr16:clu_3076_+	Success	2.9863	2	0.0504741	0.320911
CDK11A	Cdk11b	chr4:clu_29406_+	Success	3.49527	1	0.00819418	0.464514	chr4:clu_29397_+	Success	9.8321	8	0.0116839	0.196952	chr4:clu_29398_+	Success	5.61764	4	0.0240433	0.384062	chr4:clu_29397_+	Success	9.47484	7	0.00834647	0.102784
CDK12	Cdk12	chr11:clu_28094_+	Success	1.70954	3	0.331409	0.845842	chr11:clu_28094_+	Success	5.55133	3	0.0111835	0.194908	chr11:clu_28094_+	Success	2.40588	3	0.186112	0.636331	chr11:clu_28094_+	Success	3.93524	2	0.0195411	0.159129	chr17:clu_18757_+	Success	0.054152	1	0.742083	0.912223
CDK13	Cdk13	chr13:clu_13209_-	Success	1.3675	1	0.0981712	0.687902	chr13:clu_13209_-	Not enough valid samples					chr13:clu_13209_-	Success	1.08553	1	0.140629	0.578654	chr13:clu_13209_-	<2 introns used in >=min_samples_per_intron samples					chr7:clu_21956_+	Success	1.03741	1	0.149748	0.515681
CDK14	Cdk14	chr5:clu_3902_-	Success	1.58134	2	0.2057	0.779183	chr5:clu_3900_-	<2 introns used in >=min_samples_per_intron samples					chr5:clu_3900_-	Success	0.0686095	1	0.711062	0.926535	chr5:clu_3900_-	<2 introns used in >=min_samples_per_intron samples					chr7:clu_22091_+	Success	0.215061	1	0.511929	0.816235
CDK16	Cdk16	chrX:clu_10300_+	Success	3.35575	3	0.0816844	0.665019	chrX:clu_10298_+	Success	0.22939	1	0.498195	0.885999	chrX:clu_10299_+	Success	0.966665	1	0.164395	0.611714	chrX:clu_10300_+	Success	0.977769	1	0.161991	0.430399	chrX:clu_8287_+	Success	0.495568	1	0.319465	0.687278
CDK17	Cdk17	chr10:clu_21204_+	Success	2.06267	1	0.0422455	0.60464	chr10:clu_21202_+	Success	1.36214	3	0.436118	0.854861	chr10:clu_21204_+	Success	1.51522	1	0.0817162	0.498948	chr10:clu_21202_+	Success	6.95009	3	0.00304422	0.0585977	chr12:clu_13865_-	Success	3.94405	2	0.0193696	0.200525
CDK19	Cdk19	chr10:clu_20792_+	Success	1.84569	2	0.157917	0.738436	chr10:clu_20792_+	Success	5.44395	4	0.0278531	0.265626	chr10:clu_20792_+	Success	0.236021	2	0.789764	0.951602	chr10:clu_20792_+	Success	10.2972	3	0.000127804	0.00809932
CDK2	Cdk2	chr10:clu_27163_-	Success	4.38871	2	0.0124168	0.506584	chr10:clu_27161_-	Success	5.51833	2	0.00401254	0.129279	chr10:clu_27161_-	Success	8.51859	2	0.00019972	0.058697							chr12:clu_5973_+	Success	8.63227	2	0.00017826	0.00982253
CDK20	Cdk20	chr13:clu_5720_+	Not enough valid samples					chr13:clu_5720_+	<=1 sample with coverage>min_coverage					chr13:clu_5720_+	Success	0.0483962	1	0.755713	0.943073	chr13:clu_5720_+	<2 introns used in >=min_samples_per_intron samples
CDK2AP1	Cdk2ap1	chr5:clu_4596_-	Success	0.815217	1	0.201643	0.775271	chr5:clu_4596_-	Success	0.568396	1	0.286331	0.736373	chr5:clu_4596_-	Success	1.88349	1	0.0522741	0.454282	chr5:clu_4596_-	Success	0.570091	1	0.285614	0.568502	chr12:clu_14022_-	Success	2.99211	4	0.20033	0.575815
CDK2AP2	Cdk2ap2	chr19:clu_19190_+	Success	1.64954	1	0.0693189	0.658157	chr19:clu_19189_+	Success	2.6117	1	0.022285	0.244449	chr19:clu_19188_+	Success	1.57054	1	0.0763429	0.49314	chr19:clu_19189_+	Success	2.70092	1	0.0201156	0.160882	chr11:clu_971_-	Success	1.05164	2	0.349365	0.710734
CDK4	Cdk4	chr10:clu_21312_+	Success	0.788923	1	0.209071	0.780867	chr10:clu_21311_+	Success	1.08495	3	0.5379	0.89983	chr10:clu_21311_+	Success	2.39057	3	0.188543	0.640627	chr10:clu_21311_+	Success	0.178058	3	0.949151	0.987349
CDK5	Cdk5	chr5:clu_3959_-	Success	3.75279	1	0.0061508	0.443643	chr5:clu_3960_-	Success	2.38107	1	0.0290923	0.268586													chr7:clu_19679_-	Success	1.14019	2	0.319757	0.687619
CDK5RAP1	Cdk5rap1	chr2:clu_9112_-	Success	3.7604	2	0.0232744	0.534777	chr2:clu_9112_-	Not enough valid samples					chr2:clu_9114_-	Success	2.14697	2	0.116838	0.547246	chr2:clu_9114_-	Success	0.0218591	1	0.834379	0.930033	chr20:clu_11315_-	Success	2.02721	2	0.131703	0.493104
CDK5RAP2	Cdk5rap2	chr4:clu_10942_-	Success	3.13731	2	0.0433994	0.605261	chr4:clu_10939_-	<2 introns used in >=min_samples_per_intron samples					chr4:clu_10942_-	Success	4.34604	2	0.012958	0.329146	chr4:clu_10943_-	Success	1.55669	1	0.0776516	0.302546	chr9:clu_5519_-	Success	22.8864	2	1.14959e-10	3.80071e-08
CDK5RAP3	Cdk5rap3	chr11:clu_1187_-	Success	1.15015	2	0.31659	0.839256	chr11:clu_1186_-	Success	0.11145	1	0.63684	0.924312	chr11:clu_1188_-	Success	1.49494	2	0.224263	0.673579	chr11:clu_1187_-	Success	2.0521	2	0.128464	0.385724
CDK7	Cdk7	chr13:clu_13663_-	Success	4.19751	2	0.0150329	0.522989	chr13:clu_13664_-	Success	8.92798	4	0.00131671	0.0785784	chr13:clu_13664_-	Success	4.37771	4	0.0675121	0.480414	chr13:clu_13665_-	Success	1.92062	3	0.279125	0.560415	chr5:clu_12095_+	Success	0.989735	1	0.159446	0.529346
CDK8	Cdk8	chr5:clu_17452_+	Success	4.49791	5	0.109231	0.700854	chr5:clu_17453_+	Success	0.358661	1	0.397024	0.832239	chr5:clu_17449_+	Success	2.96345	2	0.0516405	0.452444	chr5:clu_17452_+	Success	11.4062	4	0.000138039	0.00851683	chr13:clu_4480_+	Success	0.126468	1	0.615016	0.861912
CDK9	Cdk9	chr2:clu_8401_-	Success	1.04925	1	0.147444	0.730648	chr2:clu_8401_-	Success	2.36637	1	0.0295936	0.270837	chr2:clu_8401_-	Success	0.418327	1	0.360355	0.7794	chr2:clu_8401_-	Success	0.296179	1	0.441509	0.692635
CDKAL1	Cdkal1	chr13:clu_13245_-	Success	4.55875	4	0.0582286	0.646887	chr13:clu_13246_-	Success	2.19627	2	0.111218	0.478778	chr13:clu_13245_-	Success	0.681876	4	0.85047	0.967182	chr13:clu_13246_-	Success	0.97041	1	0.16358	0.43237	chr6:clu_12507_+	Success	2.63478	2	0.071735	0.379967
CDKL1	Cdkl1	chr12:clu_18908_-	<=1 sample with coverage>min_coverage					chr12:clu_18908_-	<=1 sample with coverage>0					chr12:clu_18908_-	<=1 sample with coverage>min_coverage					chr12:clu_18908_-	<=1 sample with coverage>0					chr14:clu_8941_-	Success	1.31891	1	0.104346	0.447039
CDKL2	Cdkl2	chr5:clu_4262_-	Success	0.371211	1	0.388886	0.874219	chr5:clu_4261_-	<=1 sample with coverage>min_coverage					chr5:clu_4261_-	Success	2.31882	2	0.09839	0.522071	chr5:clu_4261_-	<=1 sample with coverage>min_coverage
CDKL3	Cdkl3	chr11:clu_27461_+	Success	5.50121	4	0.0265367	0.556155	chr11:clu_27458_+	<=1 sample with coverage>min_coverage					chr11:clu_27460_+	Success	2.45116	2	0.0861932	0.505976	chr11:clu_27460_+	Success	1.8604	1	0.0537384	0.253275
CDKN1A	Cdkn1a	chr17:clu_24804_+	Success	0.00655379	1	0.908851	0.998986	chr17:clu_24804_+	Success	0.473166	1	0.330655	0.777764	chr17:clu_24804_+	Success	0.353377	1	0.400523	0.801699	chr17:clu_24804_+	Success	3.96874	1	0.00484213	0.0758401	chr6:clu_12655_+	Success	3.98116	1	0.00477611	0.0936849
CDKN1C	Cdkn1c	chr7:clu_26423_-	Success	4.2134	2	0.014796	0.522989	chr7:clu_26423_-	Success	3.0982	2	0.0451303	0.325535	chr7:clu_26421_-	Success	2.3126	1	0.0315056	0.408691	chr7:clu_26422_-	Success	2.70545	1	0.0200114	0.160865	chr11:clu_634_-	Success	1.57305	1	0.0761082	0.389822
CDKN2AIP	Cdkn2aip							chr8:clu_6122_-	Success	3.77989	2	0.0228251	0.245955							chr8:clu_6122_-	Success	10.7585	3	8.22098e-05	0.00596727	chr4:clu_21799_+	Success	1.14634	1	0.129986	0.49114
CDKN2AIPNL	Cdkn2aipnl	chr11:clu_27456_+	Success	1.99779	3	0.261941	0.810042	chr11:clu_27456_+	Not enough valid samples					chr11:clu_27456_+	Success	5.91405	3	0.00799585	0.285293	chr11:clu_27456_+	Success	0.330048	1	0.416526	0.673606
CDKN2D	Cdkn2d	chr9:clu_6819_-	Success	2.2724	3	0.208328	0.780664	chr9:clu_6819_-	Success	0.547203	2	0.578566	0.90992	chr9:clu_6819_-	Success	1.63669	3	0.351364	0.773539	chr9:clu_6819_-	<2 introns used in >=min_samples_per_intron samples
CDKN3	Cdkn3	chr14:clu_24160_+	Success	1.31579	1	0.104758	0.698747	chr14:clu_24160_+	<=1 sample with coverage>min_coverage					chr14:clu_24161_+	Success	0.832701	1	0.196876	0.649353	chr14:clu_24160_+	<2 introns used in >=min_samples_per_intron samples					chr14:clu_18249_+	Success	4.99754	2	0.00675455	0.113302
CDON	Cdon	chr9:clu_12386_+	<=1 sample with coverage>min_coverage					chr9:clu_12386_+	<=1 sample with coverage>0					chr9:clu_12386_+	<=1 sample with coverage>min_coverage					chr9:clu_12386_+	<=1 sample with coverage>min_coverage
CDPF1	Cdpf1	chr15:clu_2058_-	Success	3.62285	4	0.12346	0.716287	chr15:clu_2058_-	Success	1.13726	3	0.517419	0.892545	chr15:clu_2058_-	Success	2.24195	4	0.344461	0.768549	chr15:clu_2059_-	Success	3.49553	4	0.136361	0.395638	chr22:clu_537_-	Success	0.264432	1	0.467085	0.790052
CDR2	Cdr2							chr7:clu_26210_-	Success	0.00946039	1	0.890594	0.996547
CDR2L	Cdr2l	chr11:clu_28282_+	Success	1.33658	4	0.613921	0.937962	chr11:clu_28282_+	Not enough valid samples					chr11:clu_28283_+	Success	0.51967	1	0.307975	0.741134	chr11:clu_28282_+	Success	1.41174	2	0.243719	0.525278
CDS1	Cds1	chr5:clu_16931_+	Success	1.2352	4	0.649944	0.946859	chr5:clu_16931_+	<=1 sample with coverage>0					chr5:clu_16931_+	<=1 sample with coverage>min_coverage					chr5:clu_16931_+	<2 introns used in >=min_samples_per_intron samples
CDS2	Cds2	chr2:clu_22820_+	Success	1.39181	1	0.0952332	0.681645	chr2:clu_22818_+	Success	3.30088	1	0.0101878	0.189377	chr2:clu_22820_+	Success	2.33454	1	0.0307102	0.405675	chr2:clu_22817_+	Success	1.3468	1	0.100752	0.345262	chr20:clu_3617_+	Success	0.779922	1	0.211688	0.587899
CDV3	Cdv3	chr9:clu_7324_-	Success	0.542588	1	0.297543	0.829846	chr9:clu_7323_-	Success	0.215309	2	0.806293	0.974985	chr9:clu_7324_-	Success	1.01377	1	0.154471	0.598676	chr9:clu_7324_-	Success	2.00204	1	0.04539	0.235885	chr3:clu_10291_+	Success	6.81797	2	0.00109394	0.0360506
CDYL	Cdyl	chr13:clu_5557_+	Success	1.98504	2	0.137375	0.723578	chr13:clu_5557_+	Success	3.26935	2	0.0380313	0.304463	chr13:clu_5556_+	Success	4.52967	4	0.0596331	0.46787	chr13:clu_5557_+	Success	0.0406251	1	0.77561	0.900708	chr6:clu_12470_+	Success	0.542257	1	0.29769	0.667932
CDYL2	Cdyl2	chr8:clu_6588_-	Success	0.155099	1	0.577558	0.927893	chr8:clu_6588_-	<2 introns used in >=min_samples_per_intron samples					chr8:clu_6588_-	<2 introns used in >=min_samples_per_intron samples					chr8:clu_6588_-	<2 introns used in >=min_samples_per_intron samples
CEACAM1																										chr19:clu_4274_-	Success	6.83778	2	0.00107248	0.0356878
CEACAM16-AS1																										chr19:clu_4295_-	Success	1.88686	4	0.437495	0.773543
CEACAM21																										chr19:clu_14498_+	<=1 sample with coverage>min_coverage
CEBPD	Cebpd	chr16:clu_3470_+	<=1 sample with coverage>min_coverage					chr16:clu_3470_+	<2 introns used in >=min_samples_per_intron samples					chr16:clu_3470_+	<=1 sample with coverage>min_coverage					chr16:clu_3470_+	<2 introns used in >=min_samples_per_intron samples
CEBPG	Cebpg	chr7:clu_25653_-	Success	6.21687	3	0.00603584	0.443643	chr7:clu_25653_-	Success	0.299111	1	0.439258	0.856604	chr7:clu_25653_-	Success	2.29433	3	0.204517	0.656429	chr7:clu_25653_-	<2 introns used in >=min_samples_per_intron samples					chr19:clu_14398_+	Success	0.0250117	1	0.823022	0.941731
CEBPZ	Cebpz													chr17:clu_15171_-	Success	0.997647	1	0.157788	0.603548	chr17:clu_15171_-	Success	1.62968	1	0.0710169	0.289012
CEBPZOS	Cebpzos	chr17:clu_25264_+	Success	1.91649	2	0.147123	0.730644	chr17:clu_25265_+	Success	3.89551	2	0.020333	0.236767	chr17:clu_25266_+	Success	0.977959	2	0.376078	0.791	chr17:clu_25265_+	Success	1.22101	1	0.118125	0.371581	chr2:clu_16871_+	Success	1.05031	1	0.147239	0.513155
CECR2	Cecr2	chr6:clu_18034_+	<=1 sample with coverage>min_coverage					chr6:clu_18036_+	Success	2.77887	2	0.0621088	0.377192	chr6:clu_18034_+	<=1 sample with coverage>min_coverage					chr6:clu_18034_+	Not enough valid samples
CELF1	Celf1	chr2:clu_22509_+	Success	4.25972	4	0.0742999	0.659721	chr2:clu_22509_+	Success	10.0958	4	0.000457731	0.0414457	chr2:clu_22509_+	Success	5.46474	4	0.0273682	0.397004	chr2:clu_22513_+	Success	4.844	1	0.00185475	0.0442268	chr11:clu_784_-	Success	8.69659	1	3.03915e-05	0.00246231
CELF2	Celf2	chr2:clu_8172_-	Success	1.73054	2	0.177189	0.756796	chr2:clu_8172_-	Success	6.88423	2	0.0010238	0.0663926	chr2:clu_8172_-	Success	0.586532	2	0.556253	0.875678	chr2:clu_8173_-	Success	1.48021	1	0.0853261	0.316506	chr10:clu_15927_+	Success	4.70684	3	0.0242677	0.225125
CEMIP2																										chr9:clu_5399_-	Success	3.01984	2	0.0488091	0.31466
CENATAC	Ccdc84	chr9:clu_6951_-	Success	2.57332	1	0.0232913	0.534777	chr9:clu_6947_-	Success	9.3117	4	0.000931773	0.0630046	chr9:clu_6950_-	Success	2.67644	1	0.020688	0.368417	chr9:clu_6948_-	Success	2.48995	1	0.0256434	0.180376	chr11:clu_21349_+	Success	1.6575	1	0.0686501	0.372174
CENATAC-DT																										chr11:clu_1205_-	Not enough valid samples
CENPA	Cenpa	chr5:clu_16626_+	Success	0.138133	1	0.59916	0.934477	chr5:clu_16625_+	Not enough valid samples					chr5:clu_16625_+	Success	5.59495	7	0.130548	0.564356	chr5:clu_16626_+	Success	0.547374	1	0.295422	0.577106	chr2:clu_16794_+	Success	0.308254	2	0.734729	0.910148
CENPC	Cenpc1	chr5:clu_4244_-	Success	3.0536	2	0.0471888	0.61643	chr5:clu_4242_-	Success	6.67615	5	0.0202918	0.236462	chr5:clu_4243_-	Success	1.01222	2	0.36341	0.782295	chr5:clu_4242_-	Success	10.9303	4	0.000213637	0.0112463	chr4:clu_19848_-	Success	3.11612	2	0.0443286	0.300992
CENPE	Cenpe	chr3:clu_14362_+	Success	1.13412	1	0.13205	0.720887	chr3:clu_14362_+	<=1 sample with coverage>0					chr3:clu_14362_+	Success	1.76111	1	0.0605512	0.46818	chr3:clu_14362_+	<2 introns used in >=min_samples_per_intron samples					chr4:clu_19962_-	Success	2.52809	2	0.0798111	0.395883
CENPF	Cenpf	chr1:clu_20615_-	Success	0.0163381	1	0.856552	0.992017	chr1:clu_20615_-	<=1 sample with coverage>0					chr1:clu_20615_-	Success	0.501484	1	0.316593	0.747138	chr1:clu_20615_-	<=1 sample with coverage>min_coverage
CENPH	Cenph	chr13:clu_13667_-	Success	0.496528	2	0.60864	0.936666	chr13:clu_13667_-	<=1 sample with coverage>0					chr13:clu_13667_-	Success	0.7113	2	0.491006	0.845367	chr13:clu_13667_-	<2 introns used in >=min_samples_per_intron samples					chr5:clu_12092_+	Success	0.939218	2	0.390934	0.74258
CENPI																										chrX:clu_8375_+	Success	1.35252	1	0.100031	0.43916
CENPJ	Cenpj	chr14:clu_11910_-	Success	1.18746	1	0.123298	0.716287	chr14:clu_11910_-	<2 introns used in >=min_samples_per_intron samples					chr14:clu_11911_-	Success	1.78045	2	0.168562	0.616084	chr14:clu_11910_-	<2 introns used in >=min_samples_per_intron samples
CENPK	Cenpk	chr13:clu_5869_+	Success	2.33113	1	0.0308325	0.576283	chr13:clu_5868_+	<=1 sample with coverage>0					chr13:clu_5869_+	Success	0.17176	1	0.557805	0.87649	chr13:clu_5868_+	<=1 sample with coverage>min_coverage					chr5:clu_3213_-	Success	1.0545	1	0.146436	0.511615
CENPL	Cenpl	chr1:clu_10037_+	Success	2.58516	2	0.0753836	0.659721	chr1:clu_10036_+	Not enough valid samples					chr1:clu_10037_+	Success	5.77506	2	0.00310402	0.207361	chr1:clu_10036_+	Success	2.19816	1	0.0360166	0.211642	chr1:clu_15692_-	Success	1.31574	1	0.104764	0.447478
CENPM	Cenpm	chr15:clu_2025_-	Success	0.497535	2	0.608027	0.936628	chr15:clu_2025_-	<=1 sample with coverage>0					chr15:clu_2025_-	Success	0.534618	2	0.585893	0.886262	chr15:clu_2025_-	<2 introns used in >=min_samples_per_intron samples					chr22:clu_510_-	Success	1.10973	2	0.329646	0.696034
CENPN																										chr16:clu_3020_+	Success	3.53506	3	0.0696959	0.374574
CENPO	Cenpo	chr12:clu_18711_-	Success	0.820975	1	0.200058	0.774463	chr12:clu_18709_-	Not enough valid samples					chr12:clu_18710_-	Success	2.44004	3	0.180792	0.629659	chr12:clu_18710_-	Success	0.555748	1	0.291757	0.574139	chr2:clu_16784_+	Success	6.67789	2	0.00125843	0.039869
CENPQ	Cenpq	chr17:clu_14967_-	Success	2.1421	1	0.0384684	0.602268	chr17:clu_14966_-	Not enough valid samples					chr17:clu_14966_-	Success	2.81012	3	0.131622	0.566104	chr17:clu_14966_-	Success	1.15109	1	0.129192	0.386895	chr6:clu_12731_+	<=1 sample with coverage>min_coverage
CENPT	Cenpt	chr8:clu_6510_-	Success	2.81919	2	0.0596545	0.651081	chr8:clu_6510_-	Success	2.51196	1	0.0249996	0.254813	chr8:clu_6511_-	Success	0.925835	1	0.173589	0.62073	chr8:clu_6510_-	Success	2.23507	1	0.0344922	0.207343	chr16:clu_13357_-	Success	2.11459	1	0.0397346	0.285883
CENPU	Cenpu	chr8:clu_15820_+	Success	0.195666	2	0.822287	0.985863	chr8:clu_15820_+	Not enough valid samples					chr8:clu_15820_+	Success	0.04359	2	0.957346	0.996317	chr8:clu_15820_+	<=1 sample with coverage>min_coverage					chr4:clu_20092_-	Success	0.399622	2	0.670574	0.88622
CENPV	Cenpv	chr11:clu_807_-	Success	0.420283	2	0.656861	0.947663	chr11:clu_807_-	<2 introns used in >=min_samples_per_intron samples					chr11:clu_807_-	Success	6.1481	2	0.00213755	0.183596	chr11:clu_807_-	<2 introns used in >=min_samples_per_intron samples					chr17:clu_10649_-	Success	1.19936	3	0.493872	0.805077
CENPW																										chr6:clu_12843_+	Success	0.189247	1	0.538411	0.829426
CENPX																										chr17:clu_11191_-	Success	2.69164	3	0.145788	0.510728
CEP104	Cep104	chr4:clu_29364_+	Success	0.214761	1	0.512224	0.91109	chr4:clu_29361_+	Success	10.7718	4	0.00024701	0.0306429	chr4:clu_29364_+	Success	1.43537	1	0.0902037	0.510738	chr4:clu_29365_+	Success	2.17679	1	0.0369313	0.213515	chr1:clu_14800_-	Success	4.0271	2	0.0178259	0.191607
CEP112	Cep112	chr11:clu_28250_+	Success	0.17581	1	0.553198	0.922056	chr11:clu_28248_+	Not enough valid samples					chr11:clu_28249_+	Success	4.64106	2	0.00964746	0.300571	chr11:clu_28252_+	Success	4.26902	1	0.00347799	0.0632428	chr17:clu_11056_-	Success	3.10429	1	0.0127132	0.160254
CEP120	Cep120	chr18:clu_15465_-	Success	1.73848	1	0.0622288	0.658157	chr18:clu_15463_-	Success	2.06971	2	0.126222	0.505217	chr18:clu_15465_-	Success	0.43873	1	0.348898	0.77256	chr18:clu_15465_-	Success	1.89541	1	0.0515344	0.248284	chr5:clu_3338_-	Success	0.307843	1	0.432655	0.770444
CEP126	Cep126	chr9:clu_6760_-	Success	0.0714199	1	0.705474	0.960455	chr9:clu_6758_-	<=1 sample with coverage>0					chr9:clu_6758_-	<=1 sample with coverage>min_coverage					chr9:clu_6758_-	<2 introns used in >=min_samples_per_intron samples					chr11:clu_21279_+	Success	0.326699	2	0.721301	0.905083
CEP128	Cep128	chr12:clu_19028_-	Success	0.485579	2	0.615341	0.938445	chr12:clu_19028_-	Not enough valid samples					chr12:clu_19028_-	Success	0.977925	2	0.376091	0.791	chr12:clu_19028_-	Not enough valid samples					chr14:clu_9094_-	Not enough valid samples
CEP131																										chr17:clu_11150_-	Success	2.03275	2	0.130975	0.49216
CEP135	Cep135	chr5:clu_16870_+	Success	1.46648	1	0.0867887	0.671825	chr5:clu_16868_+	Not enough valid samples					chr5:clu_16869_+	Success	0.295547	1	0.441997	0.823276	chr5:clu_16869_+	Success	1.89405	1	0.0516185	0.248362
CEP152	Cep152	chr2:clu_8927_-	<=1 sample with coverage>min_coverage					chr2:clu_8927_-	Not enough valid samples					chr2:clu_8927_-	<=1 sample with coverage>min_coverage					chr2:clu_8927_-	<2 introns used in >=min_samples_per_intron samples
CEP162	Cep162	chr9:clu_7248_-	Success	1.48428	1	0.0848975	0.669768	chr9:clu_7245_-	Not enough valid samples					chr9:clu_7246_-	Success	2.4136	1	0.028014	0.399419	chr9:clu_7246_-	Success	1.90205	1	0.051127	0.247473	chr6:clu_17889_-	Success	0.698718	2	0.497222	0.806392
CEP164	Cep164	chr9:clu_6966_-	Success	1.57797	2	0.206393	0.779927	chr9:clu_6967_-	Success	1.43549	2	0.238	0.68139	chr9:clu_6966_-	Success	1.76755	2	0.170751	0.618704	chr9:clu_6967_-	Success	1.30166	2	0.27208	0.553464	chr11:clu_21323_+	Success	5.6525	7	0.125857	0.483385
CEP170	Cep170	chr1:clu_20527_-	Success	2.67938	2	0.0686059	0.658157	chr1:clu_20523_-	Not enough valid samples					chr1:clu_20527_-	Success	2.32916	2	0.0973778	0.520712	chr1:clu_20525_-	Success	7.93166	3	0.00120954	0.0349838	chr1:clu_15859_-	Success	5.79492	3	0.00892876	0.132946
CEP170B	Cep170b	chr12:clu_8111_+	Success	0.304252	1	0.435351	0.889132	chr12:clu_8111_+	Not enough valid samples					chr12:clu_8111_+	Success	0.121833	1	0.621571	0.896246	chr12:clu_8111_+	<=1 sample with coverage>min_coverage					chr14:clu_18474_+	Not enough valid samples
CEP170P1																										chr4:clu_21702_+	Success	3.97072	2	0.0188598	0.19744
CEP19	Cep19	chr16:clu_3627_+	Success	3.84286	1	0.00556592	0.440713													chr16:clu_3627_+	<2 introns used in >=min_samples_per_intron samples					chr3:clu_2493_-	Success	0.0774258	1	0.693941	0.895631
CEP192	Cep192	chr18:clu_2628_+	Success	1.41761	2	0.242292	0.799583	chr18:clu_2630_+	Success	1.00879	1	0.155487	0.558849	chr18:clu_2627_+	Success	3.67544	4	0.118468	0.550241	chr18:clu_2627_+	Not enough valid samples					chr18:clu_1730_+	Success	3.33324	1	0.00982426	0.141433
CEP20																										chr16:clu_13121_-	Success	2.62701	8	0.730112	0.908783
CEP250	Cep250	chr2:clu_22982_+	Success	1.19509	1	0.1221	0.713586	chr2:clu_22987_+	Success	9.79673	3	0.000206065	0.027556	chr2:clu_22983_+	Success	3.09546	2	0.045254	0.439793	chr2:clu_22987_+	Success	5.2933	2	0.00502517	0.0775246	chr20:clu_3709_+	Not enough valid samples
CEP290	Cep290	chr10:clu_21246_+	Success	0.0394297	1	0.778849	0.976841	chr10:clu_21246_+	<2 introns used in >=min_samples_per_intron samples					chr10:clu_21246_+	<2 introns used in >=min_samples_per_intron samples					chr10:clu_21246_+	<2 introns used in >=min_samples_per_intron samples
CEP295	Cep295	chr9:clu_6785_-	Success	2.97014	1	0.0147986	0.522989	chr9:clu_6781_-	Not enough valid samples					chr9:clu_6784_-	Success	2.31518	1	0.031411	0.408553	chr9:clu_6781_-	Not enough valid samples					chr11:clu_21263_+	Success	1.87024	1	0.0531092	0.32939
CEP350	Cep350	chr1:clu_20362_-	Success	0.391691	3	0.853438	0.991282	chr1:clu_20362_-	Not enough valid samples					chr1:clu_20362_-	Success	0.562478	3	0.771053	0.946117	chr1:clu_20362_-	Success	0.159369	2	0.852681	0.93845	chr1:clu_7988_+	Success	4.29077	2	0.0136943	0.166701
CEP41	Cep41	chr6:clu_23364_-	Success	3.64444	1	0.00693824	0.454612	chr6:clu_23364_-	Not enough valid samples					chr6:clu_23367_-	Success	2.56252	3	0.162867	0.609158	chr6:clu_23364_-	<2 introns used in >=min_samples_per_intron samples					chr7:clu_19617_-	Success	1.85318	2	0.156737	0.525397
CEP44	Cep44	chr8:clu_6128_-	Success	4.81194	6	0.141411	0.726928	chr8:clu_6125_-	Not enough valid samples					chr8:clu_6125_-	Success	0.386383	2	0.67951	0.915753	chr8:clu_6128_-	Success	1.87238	2	0.153757	0.420324	chr4:clu_21793_+	Success	1.85729	2	0.156095	0.524323
CEP55	Cep55	chr19:clu_19543_+	Success	1.07805	3	0.540647	0.919375	chr19:clu_19542_+	<=1 sample with coverage>0					chr19:clu_19543_+	Success	1.78262	3	0.312398	0.744338	chr19:clu_19542_+	<2 introns used in >=min_samples_per_intron samples					chr10:clu_16172_+	Success	1.38263	1	0.0963314	0.431512
CEP57	Cep57	chr9:clu_6765_-	Success	2.12346	1	0.0393214	0.602725	chr9:clu_6767_-	Success	2.7751	1	0.0184786	0.226728	chr9:clu_6765_-	Success	0.842529	1	0.194254	0.646284	chr9:clu_6764_-	Success	4.0634	3	0.0434627	0.230491	chr11:clu_21277_+	Success	3.26793	3	0.0882587	0.413515
CEP57L1	Cep57l1	chr10:clu_26623_-	Success	5.95343	7	0.103664	0.69758	chr10:clu_26623_-	Not enough valid samples					chr10:clu_26623_-	Success	3.1356	7	0.508464	0.854206	chr10:clu_26623_-	Success	3.67049	5	0.196491	0.472284	chr6:clu_12809_+	Success	2.76446	1	0.0187046	0.19674
CEP63	Cep63	chr9:clu_7317_-	Success	2.49633	1	0.0254551	0.552016	chr9:clu_7314_-	Success	13.3951	7	0.000363539	0.0379308	chr9:clu_7317_-	Success	2.93981	1	0.0153172	0.339601	chr9:clu_7317_-	Success	4.05738	1	0.00439064	0.0719846
CEP68	Cep68	chr11:clu_510_-	Success	2.69688	2	0.0674157	0.658157	chr11:clu_508_-	Success	0.0469875	1	0.759183	0.961243	chr11:clu_510_-	Success	1.33253	1	0.102574	0.528176	chr11:clu_508_-	Success	0.0751542	1	0.698241	0.854515	chr2:clu_16945_+	Success	1.45415	3	0.40598	0.75352
CEP70	Cep70	chr9:clu_12858_+	Success	1.01923	1	0.153365	0.734641	chr9:clu_12856_+	Success	0.741449	3	0.686223	0.940398	chr9:clu_12856_+	Success	5.79904	3	0.00889476	0.29667	chr9:clu_12854_+	Success	1.5753	1	0.0758988	0.29921	chr3:clu_2334_-	Success	0.628112	1	0.262367	0.637548
CEP72	Cep72	chr13:clu_13509_-	<=1 sample with coverage>min_coverage					chr13:clu_13509_-	<=1 sample with coverage>min_coverage					chr13:clu_13509_-	<=1 sample with coverage>min_coverage					chr13:clu_13509_-	<=1 sample with coverage>min_coverage
CEP76	Cep76	chr18:clu_15536_-	Success	0.134911	1	0.603452	0.935892	chr18:clu_15536_-	<2 introns used in >=min_samples_per_intron samples					chr18:clu_15536_-	Success	0.837951	1	0.19547	0.648059	chr18:clu_15536_-	Success	3.12926	1	0.0123597	0.124557	chr18:clu_11509_-	Success	0.953136	1	0.167378	0.539028
CEP78	Cep78	chr19:clu_5160_-	Success	0.0542635	1	0.741828	0.969746	chr19:clu_5159_-	Not enough valid samples					chr19:clu_5159_-	Success	12.9937	9	0.00205264	0.180487	chr19:clu_5159_-	Success	3.51851	4	0.133944	0.392356	chr9:clu_9336_+	Success	1.74513	1	0.0617311	0.352279
CEP83	Cep83	chr10:clu_21222_+	Success	4.60875	2	0.00996422	0.481456	chr10:clu_21221_+	Success	0.603443	1	0.27195	0.722646	chr10:clu_21220_+	Success	3.77806	2	0.0228671	0.382703	chr10:clu_21219_+	Success	6.33118	2	0.00177992	0.0430658	chr12:clu_13853_-	Success	7.83169	2	0.000396955	0.0182439
CEP85	Cep85							chr4:clu_11345_-	Success	5.64841	4	0.0234232	0.24906							chr4:clu_11344_-	Success	4.14307	2	0.015874	0.142033	chr1:clu_7265_+	Success	0.201636	1	0.525404	0.822933
CEP85L	Cep85l	chr10:clu_26645_-	Success	1.75842	1	0.0607479	0.655508	chr10:clu_26644_-	Success	0.173495	1	0.555822	0.904653	chr10:clu_26643_-	Success	2.49874	1	0.0253841	0.388321	chr10:clu_26645_-	Success	0.545133	1	0.296412	0.57826
CEP89	Cep89	chr7:clu_29711_+	Success	1.62039	2	0.197821	0.773115	chr7:clu_29709_+	Not enough valid samples					chr7:clu_29710_+	Success	4.84792	4	0.0458751	0.441746	chr7:clu_29710_+	Success	3.61084	2	0.0270292	0.185489	chr19:clu_4186_-	Success	2.28844	2	0.101424	0.441598
CEP95	Cep95	chr11:clu_28238_+	Success	2.08135	2	0.124762	0.716736	chr11:clu_28238_+	Not enough valid samples					chr11:clu_28239_+	Success	4.21842	3	0.0377956	0.428144	chr11:clu_28239_+	Success	1.49239	2	0.224835	0.50624	chr17:clu_18985_+	Success	0.31772	1	0.425367	0.765186
CEP97	Cep97	chr16:clu_18547_-	Success	0.483085	1	0.325637	0.843793	chr16:clu_18547_-	Not enough valid samples					chr16:clu_18547_-	Not enough valid samples					chr16:clu_18547_-	Success	0.0681549	1	0.711977	0.862275	chr3:clu_10195_+	Success	0.240915	1	0.487595	0.801555
CEPT1	Cept1	chr3:clu_3144_-	Success	5.31219	6	0.100703	0.692662	chr3:clu_3147_-	Success	3.04321	3	0.107481	0.474463	chr3:clu_3147_-	Success	4.79391	5	0.0877929	0.50719	chr3:clu_3147_-	Success	2.14384	3	0.232028	0.513793	chr1:clu_7650_+	Success	0.557612	2	0.572575	0.84512
CERCAM																										chr9:clu_9509_+	Success	4.15164	2	0.0157385	0.180329
CERK	Cerk	chr15:clu_2062_-	Success	0.482249	1	0.326056	0.844058	chr15:clu_2060_-	Success	9.04782	3	0.000420316	0.0405232	chr15:clu_2062_-	Success	1.55462	1	0.0778491	0.494912	chr15:clu_2060_-	Success	1.82889	2	0.160591	0.429346	chr22:clu_540_-	Success	5.3088	1	0.00112016	0.0365638
CERKL	Cerkl	chr2:clu_8659_-	Success	0.566214	3	0.769252	0.974359	chr2:clu_8658_-	<2 introns used in >=min_samples_per_intron samples					chr2:clu_8659_-	Success	2.90056	3	0.121697	0.553853	chr2:clu_8658_-	<2 introns used in >=min_samples_per_intron samples
CERS2	Cers2	chr3:clu_14142_+	Success	0.281429	2	0.754704	0.971213	chr3:clu_14142_+	Success	0.47408	2	0.622458	0.920125	chr3:clu_14141_+	Success	0.601124	2	0.548195	0.872329	chr3:clu_14142_+	Success	4.97944	2	0.00687789	0.0942752	chr1:clu_15510_-	Success	4.06335	1	0.0043618	0.0891289
CERS4	Cers4	chr8:clu_15639_+	Success	2.44627	2	0.0866164	0.671825	chr8:clu_15639_+	Success	2.6493	2	0.0707006	0.398656	chr8:clu_15640_+	Success	1.57206	2	0.207616	0.658505	chr8:clu_15640_+	Success	2.1705	1	0.0372053	0.213973	chr19:clu_14181_+	Success	6.49075	2	0.00151741	0.0454071
CERS5	Cers5	chr15:clu_2227_-	Success	5.03727	4	0.0391907	0.602725	chr15:clu_2226_-	Success	5.24968	2	0.00524921	0.146607	chr15:clu_2228_-	Success	2.81716	3	0.130822	0.56481	chr15:clu_2226_-	Success	2.4731	2	0.0843233	0.314923	chr12:clu_13702_-	Success	5.5276	4	0.0259505	0.231533
CERS6	Cers6	chr2:clu_22366_+	Success	2.36554	2	0.0938982	0.678289	chr2:clu_22366_+	<=1 sample with coverage>0					chr2:clu_22366_+	Success	0.914074	2	0.400888	0.801699	chr2:clu_22366_+	<=1 sample with coverage>0
CERT1																										chr5:clu_3245_-	Success	12.7128	2	3.01224e-06	0.000343027
CES2	Ces2b													chr8:clu_16214_+	<2 introns used in >=min_samples_per_intron samples											chr16:clu_2931_+	Success	0.817745	3	0.65137	0.876964
CES4A																										chr16:clu_2933_+	Not enough valid samples
CETN2	Cetn2	chrX:clu_155_-	Success	2.11397	1	0.0397636	0.603123	chrX:clu_155_-	Success	0.13627	1	0.601634	0.916219	chrX:clu_154_-	Success	0.148769	1	0.58543	0.886018	chrX:clu_154_-	<2 introns used in >=min_samples_per_intron samples
CETN3	Cetn3	chr13:clu_5788_+	Success	0.612571	2	0.541955	0.919375	chr13:clu_5788_+	Success	0.250308	2	0.778561	0.966527	chr13:clu_5788_+	Success	1.62012	2	0.197874	0.649756	chr13:clu_5788_+	Success	0.709939	1	0.233423	0.515358	chr5:clu_3282_-	Success	0.363217	2	0.695435	0.896335
CETP																										chr16:clu_2896_+	Success	1.38219	2	0.251028	0.62634
CFAP100	Cfap100	chr6:clu_23609_-	<=1 sample with coverage>min_coverage					chr6:clu_23609_-	<=1 sample with coverage>0					chr6:clu_23609_-	<=1 sample with coverage>min_coverage					chr6:clu_23609_-	<=1 sample with coverage>min_coverage
CFAP119	Ccdc189	chr7:clu_26300_-	Success	3.06875	2	0.0464792	0.613069	chr7:clu_26300_-	Not enough valid samples					chr7:clu_26300_-	Success	0.0378459	2	0.962861	0.997219	chr7:clu_26300_-	Not enough valid samples					chr16:clu_13271_-	Success	1.07424	4	0.708472	0.900439
CFAP126	Cfap126	chr1:clu_10078_+	<=1 sample with coverage>min_coverage					chr1:clu_10078_+	<=1 sample with coverage>0					chr1:clu_10078_+	<=1 sample with coverage>min_coverage					chr1:clu_10078_+	Not enough valid samples
CFAP20	Cfap20	chr8:clu_6442_-	Success	3.09466	4	0.185448	0.76261	chr8:clu_6442_-	Success	0.157401	4	0.988839	1	chr8:clu_6442_-	Success	6.90153	4	0.0079509	0.284725	chr8:clu_6442_-	Success	6.06797	5	0.0329719	0.203323	chr16:clu_13321_-	Success	1.36041	2	0.256556	0.631536
CFAP20DC																										chr3:clu_2123_-	Success	1.35278	2	0.258521	0.633644
CFAP210	Ccdc173	chr2:clu_8584_-	<=1 sample with coverage>min_coverage					chr2:clu_8584_-	<2 introns used in >=min_samples_per_intron samples					chr2:clu_8584_-	<=1 sample with coverage>min_coverage					chr2:clu_8584_-	Not enough valid samples
CFAP251																										chr12:clu_6255_+	Not enough valid samples
CFAP36	Cfap36	chr11:clu_553_-	Success	2.03913	2	0.130141	0.720585	chr11:clu_553_-	Success	6.80893	2	0.00110388	0.0698457	chr11:clu_553_-	Success	0.450886	2	0.637063	0.900528	chr11:clu_553_-	Success	0.258735	2	0.772028	0.898862	chr2:clu_16912_+	Success	0.391621	1	0.376151	0.732227
CFAP410																										chr21:clu_20238_-	Success	6.30849	2	0.00182078	0.0516184
CFAP43	Cfap43	chr19:clu_5371_-	Success	0.450065	1	0.342747	0.849074	chr19:clu_5371_-	Success	0.0736495	1	0.70113	0.945123	chr19:clu_5371_-	Success	0.304005	1	0.435538	0.820276	chr19:clu_5371_-	<2 introns used in >=min_samples_per_intron samples
CFAP45	Cfap45	chr1:clu_10112_+	<=1 sample with coverage>min_coverage					chr1:clu_10112_+	<=1 sample with coverage>0					chr1:clu_10112_+	<=1 sample with coverage>min_coverage					chr1:clu_10112_+	<2 introns used in >=min_samples_per_intron samples
CFAP54	Cfap54	chr10:clu_26992_-	<=1 sample with coverage>min_coverage					chr10:clu_26992_-	<=1 sample with coverage>min_coverage					chr10:clu_26992_-	<=1 sample with coverage>min_coverage					chr10:clu_26992_-	<=1 sample with coverage>min_coverage					chr12:clu_6110_+	Success	2.25583	2	0.104786	0.44748
CFAP74	Cfap74	chr4:clu_29388_+	<=1 sample with coverage>min_coverage					chr4:clu_29388_+	<=1 sample with coverage>0					chr4:clu_29388_+	<=1 sample with coverage>min_coverage					chr4:clu_29388_+	<=1 sample with coverage>min_coverage
CFAP97	Cfap97	chr8:clu_15819_+	Success	2.79313	4	0.23225	0.794903	chr8:clu_15819_+	Success	2.99929	4	0.199255	0.62679	chr8:clu_15819_+	Success	1.39085	4	0.594996	0.888915	chr8:clu_15819_+	Success	1.20962	3	0.490064	0.726804	chr4:clu_20097_-	Success	1.43906	1	0.0897913	0.417546
CFDP1	Cfdp1	chr8:clu_6584_-	Success	2.11504	2	0.120628	0.711764	chr8:clu_6584_-	Success	0.692547	2	0.5003	0.886954	chr8:clu_6584_-	Success	0.102314	2	0.902746	0.981197	chr8:clu_6584_-	Success	0.374208	2	0.687834	0.847932	chr16:clu_13415_-	Success	0.641151	2	0.526686	0.82362
CFL1	Cfl1	chr19:clu_19220_+	Success	0.534816	1	0.301029	0.831076	chr19:clu_19230_+	Success	1.51899	1	0.0813366	0.42084	chr19:clu_19220_+	Success	1.7977	1	0.0579399	0.46483	chr19:clu_19230_+	Success	0.856064	1	0.19071	0.465874	chr11:clu_926_-	Success	0.000169573	1	0.985307	0.999969
CFL2	Cfl2	chr12:clu_18840_-	Success	0.567634	2	0.566865	0.924661	chr12:clu_18840_-	Success	2.19066	2	0.111843	0.479809	chr12:clu_18840_-	Success	3.24769	2	0.0388638	0.429561	chr12:clu_18840_-	Success	1.96283	2	0.140461	0.4018	chr14:clu_8899_-	Success	2.82241	2	0.0594623	0.347418
CFLAR	Cflar	chr1:clu_9564_+	Success	1.65137	2	0.191788	0.767501	chr1:clu_9563_+	Success	6.3556	5	0.0262409	0.260507	chr1:clu_9563_+	Success	7.26474	5	0.0125739	0.325503	chr1:clu_9563_+	Success	5.83194	5	0.0396953	0.22164	chr2:clu_17355_+	Success	18.4126	10	6.06724e-05	0.00425953
CFP	Cfp	chrX:clu_64_-	Not enough valid samples					chrX:clu_64_-	Not enough valid samples					chrX:clu_64_-	<=1 sample with coverage>min_coverage					chrX:clu_64_-	Success	1.39814	1	0.0944833	0.333163
CGGBP1	Cggbp1	chr16:clu_3787_+	Success	0.0615566	1	0.725682	0.965557	chr16:clu_3787_+	Success	3.98859	1	0.00473709	0.140024	chr16:clu_3787_+	Success	0.540217	1	0.2986	0.733552	chr16:clu_3787_+	Success	0.176829	1	0.552049	0.766843	chr3:clu_2175_-	Success	5.72335	1	0.000716211	0.0274409
CGNL1	Cgnl1	chr9:clu_7182_-	Success	1.22116	1	0.118101	0.71115	chr9:clu_7183_-	Success	0.488448	2	0.613578	0.917549	chr9:clu_7191_-	Success	3.18294	1	0.0116336	0.320545	chr9:clu_7183_-	Success	3.81848	2	0.0219613	0.167603	chr15:clu_16529_+	Success	3.45919	1	0.00853141	0.1307
CGRRF1	Cgrrf1	chr14:clu_24163_+	Success	1.38185	2	0.251114	0.807588	chr14:clu_24164_+	Success	0.62401	1	0.263931	0.716081	chr14:clu_24163_+	Success	0.581003	2	0.559337	0.87707	chr14:clu_24163_+	Success	2.01096	1	0.0449127	0.234789	chr14:clu_18252_+	Success	1.5334	3	0.38144	0.735912
CHAC1	Chac1	chr2:clu_22626_+	<2 introns used in >=min_samples_per_intron samples					chr2:clu_22626_+	Not enough valid samples					chr2:clu_22626_+	<2 introns used in >=min_samples_per_intron samples					chr2:clu_22626_+	Not enough valid samples
CHAC2	Chac2	chr11:clu_563_-	Success	0.351207	2	0.703838	0.959955	chr11:clu_563_-	Not enough valid samples					chr11:clu_563_-	Success	0.885872	2	0.412355	0.80574	chr11:clu_563_-	Success	1.33285	2	0.263725	0.545729	chr2:clu_16903_+	Success	0.0687413	1	0.710797	0.901862
CHADL	Chadl	chr15:clu_2009_-	<=1 sample with coverage>min_coverage					chr15:clu_2009_-	Not enough valid samples					chr15:clu_2009_-	<=1 sample with coverage>min_coverage					chr15:clu_2009_-	Not enough valid samples
CHAF1A	Chaf1a	chr17:clu_25134_+	<2 introns used in >=min_samples_per_intron samples					chr17:clu_25134_+	<2 introns used in >=min_samples_per_intron samples					chr17:clu_25134_+	<2 introns used in >=min_samples_per_intron samples					chr17:clu_25134_+	<2 introns used in >=min_samples_per_intron samples					chr19:clu_14146_+	Success	0.353835	1	0.400218	0.7494
CHAF1B	Chaf1b	chr16:clu_3863_+	Success	1.94788	1	0.0484083	0.619515	chr16:clu_3863_+	<2 introns used in >=min_samples_per_intron samples					chr16:clu_3863_+	Success	0.293979	1	0.44321	0.823594	chr16:clu_3863_+	<2 introns used in >=min_samples_per_intron samples					chr21:clu_5128_+	Success	0.15818	1	0.573803	0.845702
CHAMP1	Champ1	chr8:clu_15693_+	Not enough valid samples					chr8:clu_15693_+	Not enough valid samples					chr8:clu_15693_+	Not enough valid samples					chr8:clu_15693_+	<2 introns used in >=min_samples_per_intron samples					chr13:clu_4655_+	Success	0.866745	1	0.187966	0.563907
CHASERR																										chr15:clu_16717_+	Success	1.43257	3	0.412888	0.757891
CHCHD1	Chchd1	chr14:clu_24015_+	Success	1.52677	1	0.0805609	0.663351
CHCHD2	Chchd2	chr5:clu_4640_-	Success	0.248547	2	0.779934	0.976841	chr5:clu_4640_-	Success	2.82152	2	0.0595155	0.369485	chr5:clu_4640_-	Success	3.12979	2	0.0437271	0.438909	chr5:clu_4640_-	Success	2.81061	2	0.0601681	0.2672	chr7:clu_19340_-	Success	2.87095	2	0.0566452	0.339823
CHCHD3																										chr7:clu_19627_-	Success	0.256517	1	0.473828	0.793767
CHCHD4																										chr3:clu_1865_-	Success	2.1526	2	0.116182	0.467199
CHCHD5	Chchd5	chr2:clu_22763_+	Success	0.376307	2	0.686392	0.956905	chr2:clu_22763_+	Success	1.76929	1	0.0599565	0.369928	chr2:clu_22763_+	Success	4.42543	2	0.0119691	0.320545	chr2:clu_22763_+	Success	0.180562	2	0.834801	0.930358	chr2:clu_17130_+	Success	0.19845	1	0.528694	0.824508
CHCHD6	Chchd6	chr6:clu_23607_-	Success	1.64124	1	0.070023	0.658159	chr6:clu_23607_-	<2 introns used in >=min_samples_per_intron samples					chr6:clu_23607_-	Success	5.28482	1	0.0011496	0.143828	chr6:clu_23608_-	Success	0.363567	2	0.695192	0.852727	chr3:clu_10253_+	Success	5.45455	1	0.000956926	0.0335293
CHCHD7	Chchd7	chr4:clu_28448_+	Success	1.87837	2	0.152839	0.733946	chr4:clu_28446_+	Success	3.97984	4	0.0930662	0.446055	chr4:clu_28449_+	Success	1.23685	2	0.290296	0.729605	chr4:clu_28447_+	Success	4.88399	4	0.0445228	0.233631	chr8:clu_11799_+	Success	1.44257	3	0.409674	0.755883
CHD1	Chd1	chr17:clu_24606_+	Success	2.57094	1	0.0233553	0.534777	chr17:clu_24599_+	Success	1.57774	2	0.206441	0.6362	chr17:clu_24594_+	Success	8.39522	2	0.000225946	0.0637306	chr17:clu_24594_+	Success	6.38576	1	0.000351938	0.016019	chr5:clu_3312_-	Success	0.287966	1	0.447911	0.778603
CHD1L	Chd1l	chr3:clu_3089_-	Success	1.50097	1	0.0831651	0.666957	chr3:clu_3087_-	Success	0.599601	2	0.549031	0.904162	chr3:clu_3086_-	Success	1.39575	1	0.0947651	0.517438	chr3:clu_3087_-	Success	2.30473	2	0.0997858	0.343262
CHD2	Chd2	chr7:clu_25868_-	Success	3.21416	2	0.0401891	0.603123	chr7:clu_25874_-	Success	3.25683	3	0.0891256	0.435808	chr7:clu_25864_-	Success	3.97825	2	0.0187184	0.35901	chr7:clu_25868_-	Success	3.46982	2	0.0311226	0.197309	chr15:clu_16726_+	Success	3.81744	2	0.0219841	0.213436
CHD3	Chd3	chr11:clu_849_-	Success	5.13858	3	0.0163513	0.523967	chr11:clu_848_-	Success	0.533722	1	0.301523	0.752011	chr11:clu_848_-	Success	0.820348	1	0.20023	0.651846	chr11:clu_848_-	Success	1.85845	1	0.053864	0.253359	chr17:clu_18590_+	Success	5.61681	3	0.0105274	0.145098
CHD4	Chd4	chr6:clu_18085_+	Success	0.731756	1	0.226372	0.791751	chr6:clu_18081_+	Success	1.56107	1	0.0772355	0.41208	chr6:clu_18080_+	Success	3.38787	1	0.00924054	0.298815	chr6:clu_18080_+	Success	3.06271	1	0.0133251	0.129993
CHD6	Chd6	chr2:clu_9187_-	Success	3.22695	3	0.0914984	0.675499	chr2:clu_9185_-	Not enough valid samples					chr2:clu_9187_-	Success	3.77851	2	0.0228567	0.382703	chr2:clu_9185_-	Success	1.27844	2	0.278472	0.559741	chr20:clu_11375_-	Success	0.374458	1	0.38682	0.740132
CHD7	Chd7	chr4:clu_28461_+	Success	1.43335	1	0.0904306	0.675389	chr4:clu_28458_+	Success	0.0981927	2	0.906474	1	chr4:clu_28460_+	Success	0.593578	1	0.275904	0.719026	chr4:clu_28458_+	Success	0.72783	2	0.482956	0.721779	chr8:clu_11806_+	Not enough valid samples
CHD8	Chd8	chr14:clu_11848_-	Success	3.06393	1	0.0133068	0.518736	chr14:clu_11847_-	Not enough valid samples					chr14:clu_11847_-	Success	2.07668	2	0.125346	0.557827	chr14:clu_11847_-	Success	0.00874035	1	0.894815	0.960262	chr14:clu_8818_-	Success	0.700638	1	0.23651	0.611656
CHD9	Chd9	chr8:clu_16130_+	Success	11.2279	13	0.0486894	0.620202	chr8:clu_16130_+	Success	3.02806	7	0.533213	0.898038	chr8:clu_16130_+	Success	14.1075	13	0.00844508	0.290532	chr8:clu_16130_+	Success	7.05701	6	0.0283882	0.189371	chr16:clu_2875_+	Success	6.69047	3	0.00388119	0.0834587
CHEK1																										chr11:clu_21398_+	Success	0.655597	2	0.519132	0.819308
CHEK2	Chek2	chr5:clu_17026_+	Success	2.75893	3	0.137574	0.723578	chr5:clu_17028_+	Success	2.89166	1	0.016179	0.220312	chr5:clu_17028_+	Success	7.53189	5	0.0100933	0.306651	chr5:clu_17028_+	Success	1.60401	1	0.0732784	0.29377	chr22:clu_393_-	Success	1.60766	2	0.200355	0.575815
CHERP	Cherp	chr8:clu_6264_-	Success	1.53629	1	0.0796229	0.662287	chr8:clu_6265_-	Success	4.00968	3	0.0456133	0.326951	chr8:clu_6263_-	Success	0.0453198	1	0.763366	0.943906	chr8:clu_6265_-	Success	1.49764	3	0.392353	0.655637	chr19:clu_4126_-	Success	0.236594	1	0.491524	0.803386
CHFR	Chfr	chr5:clu_17016_+	Success	4.47656	1	0.00276996	0.365556	chr5:clu_17012_+	Not enough valid samples					chr5:clu_17016_+	Success	2.56364	1	0.0235525	0.384062	chr5:clu_17014_+	Success	1.3371	1	0.101986	0.347349	chr12:clu_14077_-	Success	7.56429	2	0.000518643	0.0219652
CHIA	Chil5	chr3:clu_3142_-	Success	5.17326	7	0.169772	0.750586	chr3:clu_3140_-	Not enough valid samples					chr3:clu_3142_-	Success	4.78542	8	0.296447	0.73299	chr3:clu_3141_-	Success	2.66295	1	0.0210108	0.164246
CHIC1	Chic1	chrX:clu_10482_+	Success	0.103699	1	0.648815	0.946279	chrX:clu_10482_+	<2 introns used in >=min_samples_per_intron samples					chrX:clu_10483_+	Success	2.02592	2	0.131873	0.566546	chrX:clu_10482_+	<2 introns used in >=min_samples_per_intron samples
CHIC2	Chic2	chr5:clu_4209_-	Success	1.10081	2	0.332602	0.846019	chr5:clu_4209_-	Success	0.123372	2	0.883935	0.995514	chr5:clu_4209_-	Success	0.0334432	2	0.96711	0.997855	chr5:clu_4209_-	Success	0.676992	2	0.508143	0.73869	chr4:clu_19834_-	Success	0.395109	1	0.374034	0.730525
CHID1	Chid1	chr7:clu_26403_-	Success	3.602	3	0.0656721	0.658157	chr7:clu_26403_-	<2 introns used in >=min_samples_per_intron samples					chr7:clu_26403_-	Success	1.5442	3	0.378197	0.792183	chr7:clu_26405_-	Success	0.352012	1	0.401435	0.663169	chr11:clu_623_-	Success	12.0317	1	9.32128e-07	0.000120168
CHKA	Chka	chr19:clu_19176_+	Success	0.161798	2	0.850613	0.990833	chr19:clu_19175_+	Success	7.49767	8	0.0592361	0.368588	chr19:clu_19175_+	Success	3.21579	10	0.777796	0.947244	chr19:clu_19175_+	Success	11.137	6	0.00107995	0.0329526	chr11:clu_974_-	Success	11.8864	7	0.00124892	0.0396292
CHKB	Chkb	chr15:clu_2113_-	Success	1.05583	1	0.14618	0.730188	chr15:clu_2098_-	Success	2.02544	2	0.131936	0.514512	chr15:clu_2113_-	Success	1.58376	1	0.0751166	0.491928	chr15:clu_2099_-	Success	1.89193	1	0.051749	0.248379	chr22:clu_575_-	Success	2.99244	1	0.014429	0.172057
CHKB-DT																										chr22:clu_8795_+	<=1 sample with coverage>min_coverage
CHM	Chm													chrX:clu_307_-	Success	3.81694	3	0.0542163	0.457246							chrX:clu_166_-	Success	0.651658	1	0.253609	0.628974
CHMP1A	Chmp1a	chr8:clu_6674_-	Success	0.856753	2	0.424538	0.887244	chr8:clu_6674_-	<2 introns used in >=min_samples_per_intron samples					chr8:clu_6674_-	<2 introns used in >=min_samples_per_intron samples					chr8:clu_6674_-	<2 introns used in >=min_samples_per_intron samples					chr16:clu_13486_-	Success	2.41067	1	0.0281096	0.241523
CHMP2A	Chmp2a	chr7:clu_25386_-	Success	4.23434	5	0.132227	0.720935	chr7:clu_25387_-	Success	0.259708	1	0.471091	0.873283	chr7:clu_25386_-	Success	2.9396	5	0.31815	0.748148	chr7:clu_25387_-	Success	3.34339	1	0.00971306	0.110693	chr19:clu_4463_-	Success	1.44426	3	0.409134	0.755567
CHMP2B	Chmp2b	chr16:clu_18584_-	Success	1.41257	2	0.243517	0.801025	chr16:clu_18584_-	Success	0.884972	2	0.412726	0.841988	chr16:clu_18584_-	Success	0.0831518	2	0.920211	0.986993	chr16:clu_18584_-	<2 introns used in >=min_samples_per_intron samples					chr3:clu_10164_+	Success	1.92521	5	0.571148	0.844567
CHMP3	Chmp3	chr6:clu_17762_+	Success	0.247345	1	0.481842	0.904198	chr6:clu_17761_+	Success	6.09025	8	0.14333	0.534567	chr6:clu_17761_+	Success	6.37087	8	0.12105	0.553017	chr6:clu_17761_+	Success	8.53508	7	0.0169493	0.145949
CHMP5	Chmp5	chr4:clu_28549_+	Success	0.410464	1	0.364909	0.85919	chr4:clu_28548_+	<2 introns used in >=min_samples_per_intron samples					chr4:clu_28549_+	Success	0.0963952	1	0.660604	0.908498	chr4:clu_28548_+	<2 introns used in >=min_samples_per_intron samples					chr9:clu_9228_+	Success	3.2047	2	0.0405713	0.28806
CHMP6	Chmp6	chr11:clu_28378_+	Success	1.02419	4	0.726862	0.965781	chr11:clu_28378_+	Success	0.26687	2	0.765773	0.963591	chr11:clu_28378_+	Success	2.78208	3	0.134851	0.570203	chr11:clu_28378_+	Success	0.165087	2	0.84782	0.935982
CHMP7	Chmp7	chr14:clu_12003_-	<2 introns used in >=min_samples_per_intron samples					chr14:clu_12003_-	Success	3.27577	1	0.0104793	0.19002	chr14:clu_12003_-	<2 introns used in >=min_samples_per_intron samples					chr14:clu_12003_-	<2 introns used in >=min_samples_per_intron samples					chr8:clu_11699_+	Success	1.54439	1	0.0788339	0.394684
CHN1	Chn1	chr2:clu_8614_-	Success	7.44299	6	0.0211623	0.533418	chr2:clu_8614_-	Not enough valid samples					chr2:clu_8614_-	Success	3.04441	6	0.413314	0.806454	chr2:clu_8614_-	Success	5.92666	3	0.00790292	0.100709	chr2:clu_6917_-	Success	1.99357	2	0.136208	0.498659
CHN2	Chn2	chr6:clu_17708_+	Success	2.26987	1	0.0331166	0.580027	chr6:clu_17708_+	Success	0.752522	1	0.219897	0.655841	chr6:clu_17708_+	Success	0.0081183	1	0.898606	0.980437	chr6:clu_17707_+	Success	1.96035	2	0.14081	0.402329
CHORDC1	Chordc1	chr9:clu_12262_+	Success	1.56189	1	0.0771575	0.659721	chr9:clu_12261_+	Success	2.02862	1	0.0439825	0.322317	chr9:clu_12264_+	Success	2.13863	2	0.117817	0.548219	chr9:clu_12263_+	Success	1.553	2	0.211613	0.491714	chr11:clu_1106_-	Success	0.557049	2	0.572897	0.845379
CHP1	Chp1	chr2:clu_22629_+	Success	0.127862	2	0.879975	0.994713	chr2:clu_22629_+	Success	0.593982	2	0.552125	0.904368	chr2:clu_22629_+	Success	4.04957	2	0.0174299	0.349719	chr2:clu_22629_+	Success	0.0804738	1	0.688286	0.847987	chr15:clu_16449_+	Success	0.80451	1	0.20463	0.581575
CHPF2	Chpf2	chr5:clu_16581_+	Success	5.0558	6	0.12003	0.711602	chr5:clu_16581_+	Success	0.048326	2	0.952823	1	chr5:clu_16581_+	Success	2.624	6	0.512421	0.856161	chr5:clu_16581_+	Success	0.337967	1	0.41099	0.669489	chr7:clu_22321_+	Success	0.733497	2	0.480227	0.797559
[truncated: 11,790 more rows]
